# Supplementary material for: Single-cell transcriptome profiling of the vaginal wall in women with severe anterior vaginal prolapse
Source: Nat Commun. 2021 Jan 4;12:87. doi: 10.1038/s41467-020-20358-y (PMC7782707; doi:10.1038/s41467-020-20358-y)
Supplement: Supplementary file 4 — Supplementary Data 1 [file 41467_2020_20358_MOESM4_ESM.xlsx]

## Sheet: Sheet1
Supplementary data 1. Clinical characteristics of POP patients and control samples profiled by sc-RNA seq and validated by staining in this study.
Number	Age (Years)	BMI (kg/m2)	Parity	Vaginal birth	Birth weight of infants	Family history of POP	Hypertention	Diabetes mellitus	Surgical procedures	Hormone use	Note 1-scRNA	Note 2-bulk RNA	Note 3-Staining	Note 3-FACS
POP1	65	20.96	2	Yes	3200, 3350	No	No	No	Laparoscopic assistant vaginal hysterectomy + bilateral salpingo-oophorectomy + sacrocopopexy	No	Yes	No
POP2	51	25.2	1	Yes	2500	No	No	Yes	Transvaginal hysterectomy + scrospine ligament fixation + anterior vaginal repair	No	Yes	Yes
POP3	63	25.71	1	Yes	3350	Yes, Her mother and sister	No	No	Transvaginal hysterectomy + trans vaginal mesh repair	No	Yes	Yes
POP4	61	25.84	2	Yes	3150, 3300	No	Yes	No	Transvaginal hysterectomy + trans vaginal mesh repair	No	Yes	Yes
POP5	64	20.17	1	Yes	3300	No	No	No	Transvaginal hysterectomy + trans vaginal mesh repair	Yes	Yes	Yes
POP6	60	27.61	1	Yes	3000	No	No	No	Transvaginal hysterectomy + trans vaginal mesh repair	No	Yes	Yes
POP7	86	26.71	4	Yes	3350, 3450, 3450, 3600	No	Yes	No	Transvaginal hysterectomy + colpocleisis	No	Yes	Yes	HE, α-SMA, KRT14, Vimentin, SM22, vwf staining
POP8	74	26.44	3	Yes	3300, 3400,3450	No	Yes	No	Transvaginal hysterectomy + colpocleisis	No	Yes	Yes	HE, α-SMA, KRT14, Vimentin, SM22, vwf staining
POP9	55	23.42	2	Yes	3400, 3550	No	No	No	Transvaginal hysterectomy + trans vaginal mesh repair	No	Yes	Yes
POP10	62	26.16	2	Yes	3000, 3250	No	No	No	Transvaginal hysterectomy + trans vaginal mesh repair	No	Yes	Yes
POP11	59	30.8	2	Yes	3500, 3800	No	No	No	Transvaginal hysterectomy + trans vaginal mesh repair	No	Yes	Yes
POP12	61	24.46	2	Yes	2500, 3000	No	No	No	Transvaginal hysterectomy + trans vaginal mesh repair	No	Yes	Yes	HE, α-SMA, KRT14, Vimentin, SM22, vwf staining
POP13	72	23.44	2	Yes	3100, 3400	No	No	No	Transvaginal hysterectomy + trans vaginal mesh repair	No	Yes	Yes
POP14	70	25.56	2	Yes	3450, 3600	No	No	No	Transvaginal hysterectomy + trans vaginal mesh repair	No	Yes	Yes
POP15	70	22.58	1	Yes	3500	No	No	Yes	trans vaginal mesh repair	No	Yes	No
POP16	71	22.96	1	Yes	3800	No	No	No	Transvaginal hysterectomy + trans vaginal mesh repair	No	Yes	No
POP17	53	26.81	2	Yes	3300, 3450	No	No	No	Transvaginal hysterectomy + trans vaginal mesh repair	No	No	No	HE, α-SMA, KRT14, Vimentin, SM22, vwf staining
POP18	67	25.41	1	Yes	3200	No	Yes	No	Transvaginal hysterectomy + trans vaginal mesh repair	No	No	No		FACS
POP19	65	21.88	1	Yes	3400	No	No	No	trans vaginal mesh repair	No	No	No		FACS
POP20	58	23.62	2	Yes	3150, 3300	No	No	No	Transvaginal hysterectomy + trans vaginal mesh repair	No	No	No		FACS
POP21	59	22.31	1	Yes	3000	No	No	No	Transvaginal hysterectomy + trans vaginal mesh repair	No	No	No		FACS
Nor1	62	28.36	1	Yes	3550	No	Yes	No	Laparoscopic assistant vaginal hysterectomy + bilateral salpingo-oophorectomy	No	Yes	Yes
Nor2	63	24.46	1	Yes	3300	No	No	No	Laparoscopic assistant vaginal hysterectomy + bilateral salpingo-oophorectomy	No	Yes	No
Nor3	55	22.66	1	Yes	3150	No	No	No	Laparoscopic assistant vaginal hysterectomy + bilateral salpingo-oophorectomy	No	Yes	Yes
Nor4	64	23.83	1	Yes	3200	No	Yes	No	Laparoscopic assistant vaginal hysterectomy + bilateral salpingo-oophorectomy	No	Yes	No
Nor5	55	28.13	1	Yes	3300	No	No	No	Laparoscopic assistant vaginal hysterectomy + bilateral salpingo-oophorectomy	No	Yes	No
Nor6	40	26.17	1	No	3550	No	No	No	Excision of vaginal cyst	No	No	No	HE, α-SMA, KRT14, Vimentin, SM22, vwf staining
Nor7	30	16.41	1	Yes	3400	No	No	No	Excision of vaginal cyst	No	No	No	HE, α-SMA, KRT14, Vimentin, SM22, vwf staining
Nor8	77	24.46	1	Yes	3500	No	Yes	No	Laparoscopic assistant vaginal hysterectomy + bilateral salpingo-oophorectomy	No	No	No	HE, α-SMA, KRT14, Vimentin, SM22, vwf staining
Nor9	55	23.88	1	No	3500	No	Yes	No	Laparoscopic assistant vaginal hysterectomy + bilateral salpingo-oophorectomy	No	No	No		FACS
Nor10	52	19.96	1	Yes	3200	No	No	No	Laparoscopic assistant vaginal hysterectomy + bilateral salpingectomy	No	No	No		FACS
Nor11	55	22.31	1	Yes	3350	No	Yes	No	Transabdominal hysterectomy	No	No	No		FACS
Nor12	52	22.63	3	Yes	3000, 3200, 3400	No	No	No	Laparoscopic assistant vaginal hysterectomy + bilateral salpingo-oophorectomy	No	No	No		FACS
