# Supplementary material for: Single-cell transcriptome profiling of the vaginal wall in women with severe anterior vaginal prolapse
Source: Nat Commun. 2021 Jan 4;12:87. doi: 10.1038/s41467-020-20358-y (PMC7782707; doi:10.1038/s41467-020-20358-y)
Supplement: Supplementary file 5 — Supplementary Data 2 [file 41467_2020_20358_MOESM5_ESM.xlsx]

## Sheet: Epithelial cells
sample	barcode	cell types
N1	AGAGCGAGTTTGTTTC-1	Epithelial cells
N1	CATTATCGTGTAATGA-1	Epithelial cells
N1	CCCAATCCATGAAGTA-1	Epithelial cells
N1	GACACGCAGTCCGGTC-1	Epithelial cells
N1	TCGCGAGCACGTGAGA-1	Epithelial cells
N1	TTAGTTCGTATAGTAG-1	Epithelial cells
N1	TCCCGATGTGGCAAAC-1	Epithelial cells
N1	CCTTTCTGTCGAAAGC-1	Epithelial cells
N1	GACGGCTGTAATTGGA-1	Epithelial cells
N1	TGTGTTTCATGACATC-1	Epithelial cells
N1	TCAGCTCGTGCGGTAA-1	Epithelial cells
N3	ATGTGTGTCAAGCCTA-1	Epithelial cells
N3	TCTTCGGAGGCTAGGT-1	Epithelial cells
N3	ACTATCTGTCCAGTTA-1	Epithelial cells
N3	CGACTTCCAGGAACGT-1	Epithelial cells
N3	GAGCAGATCACGGTTA-1	Epithelial cells
N3	GTGTTAGCAGAGTGTG-1	Epithelial cells
N3	TGACGGCGTTACCGAT-1	Epithelial cells
N3	TGCGGGTAGTCGATAA-1	Epithelial cells
N3	TTGCCGTAGTGCGTGA-1	Epithelial cells
N3	CTGCTGTGTAGCTGCC-1	Epithelial cells
N3	AAGTCTGGTGACGGTA-1	Epithelial cells
N3	ACACTGATCATAACCG-1	Epithelial cells
N3	AGAGCGACACCTCGTT-1	Epithelial cells
N3	ACCCACTTCGGAGGTA-1	Epithelial cells
N3	ATGAGGGTCCGTCAAA-1	Epithelial cells
N3	GTGGGTCAGAGAGCTC-1	Epithelial cells
N3	TGGTTCCAGCTAACAA-1	Epithelial cells
N3	AACTCTTGTAGCTGCC-1	Epithelial cells
N3	ACGCAGCCAAGGCTCC-1	Epithelial cells
N3	AACTCTTTCCGCAGTG-1	Epithelial cells
N3	AACTGGTTCGAGGTAG-1	Epithelial cells
N3	ACTGAGTCACACATGT-1	Epithelial cells
N3	AGCTCTCCAGCTTCGG-1	Epithelial cells
N3	AGTCTTTGTTACGTCA-1	Epithelial cells
N3	ATCACGACACATGGGA-1	Epithelial cells
N3	ATCATGGAGGAATTAC-1	Epithelial cells
N3	CATCAGAGTGCACCAC-1	Epithelial cells
N3	CCTAGCTAGTGTTTGC-1	Epithelial cells
N3	CGATCGGCATTTGCCC-1	Epithelial cells
N3	CGCTGGACAAAGGCGT-1	Epithelial cells
N3	GAACATCGTCACAAGG-1	Epithelial cells
N3	GAATGAACATTTCACT-1	Epithelial cells
N3	GGAGCAAGTTGAACTC-1	Epithelial cells
N3	GTTTCTACAAGGTGTG-1	Epithelial cells
N3	TAGTTGGAGTAAGTAC-1	Epithelial cells
N3	TGCTGCTGTAGAGCTG-1	Epithelial cells
N3	TGGTTAGCAACTGCTA-1	Epithelial cells
N3	TTGGAACTCCAAACTG-1	Epithelial cells
N3	ACTGCTCTCCTTCAAT-1	Epithelial cells
N3	CATTCGCGTACAGACG-1	Epithelial cells
N3	CCATGTCTCAATCACG-1	Epithelial cells
N3	CCCAGTTGTCTGCAAT-1	Epithelial cells
N3	CCCTCCTAGATGTAAC-1	Epithelial cells
N3	CCTAAAGTCCATGAAC-1	Epithelial cells
N3	CGCTTCAGTGATGATA-1	Epithelial cells
N3	CGTGAGCCAAAGCAAT-1	Epithelial cells
N3	CTACCCAAGCGATAGC-1	Epithelial cells
N3	CTGATAGTCTTTAGGG-1	Epithelial cells
N3	CTGCTGTAGACACGAC-1	Epithelial cells
N3	GAAGCAGCAGTATCTG-1	Epithelial cells
N3	GACTAACCATGACGGA-1	Epithelial cells
N3	GCACTCTTCGTCTGCT-1	Epithelial cells
N3	GCCAAATCAATAGCAA-1	Epithelial cells
N3	GCTCTGTAGTCCCACG-1	Epithelial cells
N3	GGAACTTGTAGCACGA-1	Epithelial cells
N3	GGCTGGTTCGAATGGG-1	Epithelial cells
N3	GTGTGCGGTACAGTTC-1	Epithelial cells
N3	TAAGAGAGTCGGATCC-1	Epithelial cells
N3	TCGTAGAAGGCTCTTA-1	Epithelial cells
N4	ACTGAACCACGAAAGC-1	Epithelial cells
N4	TACGGTACACGTAAGG-1	Epithelial cells
N4	TTGTAGGCAGGCTGAA-1	Epithelial cells
N4	AACTCCCCAGGCTCAC-1	Epithelial cells
N4	ACATACGGTCAGAATA-1	Epithelial cells
N4	ACGGAGACAGTATCTG-1	Epithelial cells
N4	ATCTGCCCAATCGGTT-1	Epithelial cells
N4	CCTCTGAGTAGCCTAT-1	Epithelial cells
N4	CTAGCCTTCCAGAGGA-1	Epithelial cells
N4	GCGACCACAGATTGCT-1	Epithelial cells
N4	GCGCAGTGTTTAGCTG-1	Epithelial cells
N4	GGGATGATCCTACAGA-1	Epithelial cells
N4	TCACAAGCATTAACCG-1	Epithelial cells
N4	TCTCATAAGATGGCGT-1	Epithelial cells
N4	TCTCTAATCTCGAGTA-1	Epithelial cells
N4	TTTGGTTGTCATGCCG-1	Epithelial cells
N4	CCGTACTTCGTCTGAA-1	Epithelial cells
N5	AAGGAGCAGTGGTAGC-1	Epithelial cells
N5	CACATTTTCACCGTAA-1	Epithelial cells
N5	CTACATTTCATGTCTT-1	Epithelial cells
N5	CTCGAAAGTCTCTTTA-1	Epithelial cells
N5	GAGTCCGGTACCGTAT-1	Epithelial cells
P1	CTCAGAAGTGAGGGAG-1	Epithelial cells
P1	GATCGCGTCGCCATAA-1	Epithelial cells
P1	TACGGATTCTTAGCCC-1	Epithelial cells
P1	AAGCCGCTCCAATGGT-1	Epithelial cells
P1	CAAGGCCAGCGTAATA-1	Epithelial cells
P1	CGGACACAGCATGGCA-1	Epithelial cells
P1	GAAACTCCATGCTAGT-1	Epithelial cells
P1	GGGAATGAGCTAGTCT-1	Epithelial cells
P1	TCTTCGGCATGCTAGT-1	Epithelial cells
P1	AAACCTGTCACCAGGC-1	Epithelial cells
P1	ACGAGCCGTAGGCTGA-1	Epithelial cells
P1	ACTATCTCAGTAAGCG-1	Epithelial cells
P1	AGTAGTCGTGCACTTA-1	Epithelial cells
P1	ATTGGACGTAGTGAAT-1	Epithelial cells
P1	CACATTTTCTGAGTGT-1	Epithelial cells
P1	CAGCGACGTTATTCTC-1	Epithelial cells
P1	CAGCTAACATAAAGGT-1	Epithelial cells
P1	CATCAAGCAACTGCTA-1	Epithelial cells
P1	CCACTACGTAGCAAAT-1	Epithelial cells
P1	CCGTACTTCCAGTAGT-1	Epithelial cells
P1	CCGTTCAAGTGTACTC-1	Epithelial cells
P1	CCTAGCTAGCTACCGC-1	Epithelial cells
P1	CGAATGTGTCATATGC-1	Epithelial cells
P1	CGCTATCAGATGGGTC-1	Epithelial cells
P1	CGCTGGAAGACACTAA-1	Epithelial cells
P1	CGGACGTGTATTACCG-1	Epithelial cells
P1	CGTTAGACAGCGAACA-1	Epithelial cells
P1	CTGGTCTGTCTGATCA-1	Epithelial cells
P1	CTGTTTACATGCAACT-1	Epithelial cells
P1	CTTAGGAAGTGGACGT-1	Epithelial cells
P1	GAACGGAAGGGTGTGT-1	Epithelial cells
P1	GAACGGACACGAAAGC-1	Epithelial cells
P1	GACGTGCCATACTACG-1	Epithelial cells
P1	GACTGCGCATTGCGGC-1	Epithelial cells
P1	GATCAGTAGTAATCCC-1	Epithelial cells
P1	GATGAAAAGCTTCGCG-1	Epithelial cells
P1	GCAATCAAGAGTAATC-1	Epithelial cells
P1	GCTCCTAAGGTAGCCA-1	Epithelial cells
P1	GCTGGGTCATAGACTC-1	Epithelial cells
P1	GCTTCCACAAACGTGG-1	Epithelial cells
P1	GGAATAAGTCGCATAT-1	Epithelial cells
P1	GGACGTCCAGTTAACC-1	Epithelial cells
P1	GGATGTTGTCTAGCGC-1	Epithelial cells
P1	GGGCATCAGGGTCTCC-1	Epithelial cells
P1	GTACGTATCTGCCAGG-1	Epithelial cells
P1	GTAGTCATCCGTCATC-1	Epithelial cells
P1	GTCCTCAAGGCGCTCT-1	Epithelial cells
P1	GTGTTAGCATGCTGGC-1	Epithelial cells
P1	GTTTCTAGTCTTTCAT-1	Epithelial cells
P1	TACGGATCATACCATG-1	Epithelial cells
P1	TAGACCACATTTGCTT-1	Epithelial cells
P1	TCAATCTAGGCGACAT-1	Epithelial cells
P1	TCGCGAGTCGTCCGTT-1	Epithelial cells
P1	TCGCGTTTCCGCGGTA-1	Epithelial cells
P1	TCTCATATCCAACCAA-1	Epithelial cells
P1	TCTGGAACATGGTTGT-1	Epithelial cells
P1	TGCCCTAGTGTTGGGA-1	Epithelial cells
P1	TGGGCGTGTTAAAGAC-1	Epithelial cells
P1	TGGTTCCGTTTGGGCC-1	Epithelial cells
P1	TTCGGTCAGCTGCCCA-1	Epithelial cells
P1	TTCTCCTAGGGCATGT-1	Epithelial cells
P1	TTGACTTTCGAATCCA-1	Epithelial cells
P1	TTTCCTCTCAGTTGAC-1	Epithelial cells
P1	TTTGTCACATCTCGCT-1	Epithelial cells
P1	GAACCTAGTAAATACG-1	Epithelial cells
P1	CCCAGTTGTCCATGAT-1	Epithelial cells
P2	AGCGGTCCACGGTAGA-1	Epithelial cells
P2	CACTCCAAGTTTCCTT-1	Epithelial cells
P2	GCTGCGAGTCTAGTCA-1	Epithelial cells
P2	TTAACTCGTTCGCTAA-1	Epithelial cells
P2	GGATTACCAGGCGATA-1	Epithelial cells
P2	AACTTTCGTATAGTAG-1	Epithelial cells
P2	ACTGAGTCACTTAAGC-1	Epithelial cells
P2	AGCGTATTCAGTGCAT-1	Epithelial cells
P2	CACAGTAGTGTTTGTG-1	Epithelial cells
P2	CACCACTTCCTTTCGG-1	Epithelial cells
P2	CATATTCTCGAACTGT-1	Epithelial cells
P2	CCGTACTAGATGCCTT-1	Epithelial cells
P2	CCGTACTTCCTTGACC-1	Epithelial cells
P2	CGAGCACCATCGGGTC-1	Epithelial cells
P2	CGCCAAGTCAACGGGA-1	Epithelial cells
P2	CTACATTTCTCTGTCG-1	Epithelial cells
P2	GAATAAGAGTGTCCCG-1	Epithelial cells
P2	GCGCCAATCAACACCA-1	Epithelial cells
P2	GGAGCAATCTGTCAAG-1	Epithelial cells
P2	GTGAAGGTCTGGGCCA-1	Epithelial cells
P2	GTGGGTCAGACGCTTT-1	Epithelial cells
P2	GTTCTCGTCCTCATTA-1	Epithelial cells
P2	TACGGGCCAGTAACGG-1	Epithelial cells
P2	TGGACGCGTGTTGAGG-1	Epithelial cells
P2	TGGTTAGCAGTGACAG-1	Epithelial cells
P2	TGTCCCAAGGCTCAGA-1	Epithelial cells
P2	TTCGAAGAGCAGACTG-1	Epithelial cells
P2	TTCGAAGGTCCCGACA-1	Epithelial cells
P2	TTGACTTGTTCGTGAT-1	Epithelial cells
P3	TACTCGCAGACCACGA-1	Epithelial cells
P3	AAACGGGGTACAGACG-1	Epithelial cells
P3	AAAGTAGTCGGAGCAA-1	Epithelial cells
P3	AACCGCGAGGCGACAT-1	Epithelial cells
P3	AACTCTTAGATCGATA-1	Epithelial cells
P3	AAGGAGCTCTCGTATT-1	Epithelial cells
P3	AAGGTTCAGATTACCC-1	Epithelial cells
P3	ACACTGACATGCTGGC-1	Epithelial cells
P3	ACGGAGACATCGATTG-1	Epithelial cells
P3	ACGGAGATCAACACAC-1	Epithelial cells
P3	ACGGCCAAGGGATGGG-1	Epithelial cells
P3	ACGGGCTGTAAGTGGC-1	Epithelial cells
P3	ACGGGTCAGACGACGT-1	Epithelial cells
P3	ACTGAGTCACATTAGC-1	Epithelial cells
P3	ACTGATGCAAGCCGTC-1	Epithelial cells
P3	ACTGATGGTGCCTGTG-1	Epithelial cells
P3	ACTTTCAGTGCTCTTC-1	Epithelial cells
P3	AGAGCGACATATGCTG-1	Epithelial cells
P3	AGATCTGGTATTCGTG-1	Epithelial cells
P3	AGCATACAGTGGGCTA-1	Epithelial cells
P3	AGCGGTCAGTCGTACT-1	Epithelial cells
P3	AGGCCACAGGGCACTA-1	Epithelial cells
P3	AGTCTTTAGGCTCAGA-1	Epithelial cells
P3	AGTGGGATCTGCGTAA-1	Epithelial cells
P3	AGTTGGTTCTGTCTCG-1	Epithelial cells
P3	ATAACGCAGATGCCAG-1	Epithelial cells
P3	ATAAGAGAGATATGCA-1	Epithelial cells
P3	ATCCACCGTCCGAATT-1	Epithelial cells
P3	ATGTGTGTCTGGAGCC-1	Epithelial cells
P3	ATTACTCGTCAGAAGC-1	Epithelial cells
P3	ATTATCCAGTCTTGCA-1	Epithelial cells
P3	CAAGGCCCAGCTGCTG-1	Epithelial cells
P3	CACACAATCAGGTTCA-1	Epithelial cells
P3	CACAGGCCACAGGCCT-1	Epithelial cells
P3	CACAGTATCTTTCCTC-1	Epithelial cells
P3	CACATAGAGAAACCTA-1	Epithelial cells
P3	CACTCCACATCTATGG-1	Epithelial cells
P3	CAGCTGGGTAACGTTC-1	Epithelial cells
P3	CAGGTGCCAGTCAGAG-1	Epithelial cells
P3	CAGTAACCAGCTGCTG-1	Epithelial cells
P3	CCAATCCGTTTAGCTG-1	Epithelial cells
P3	CCACCTAGTGCACGAA-1	Epithelial cells
P3	CCCTCCTAGAGGTACC-1	Epithelial cells
P3	CCCTCCTGTTCTGAAC-1	Epithelial cells
P3	CCGGTAGAGGCTATCT-1	Epithelial cells
P3	CCGTACTTCCGTTGCT-1	Epithelial cells
P3	CCGTTCAGTAAGGGCT-1	Epithelial cells
P3	CCTACACAGATTACCC-1	Epithelial cells
P3	CCTCAGTTCAACACAC-1	Epithelial cells
P3	CCTCTGATCAGTCCCT-1	Epithelial cells
P3	CCTTACGTCCTCCTAG-1	Epithelial cells
P3	CGAATGTGTAAATGTG-1	Epithelial cells
P3	CGACTTCGTTCCATGA-1	Epithelial cells
P3	CGAGCCAAGCAATATG-1	Epithelial cells
P3	CGATCGGGTATTAGCC-1	Epithelial cells
P3	CGATGGCTCATAGCAC-1	Epithelial cells
P3	CGATGGCTCTGACCTC-1	Epithelial cells
P3	CGATTGAAGCGTCTAT-1	Epithelial cells
P3	CGATTGAGTGATGTCT-1	Epithelial cells
P3	CGATTGAGTTATGCGT-1	Epithelial cells
P3	CGCCAAGCATCCAACA-1	Epithelial cells
P3	CGCTTCAAGTACGTAA-1	Epithelial cells
P3	CGGAGTCCACACCGAC-1	Epithelial cells
P3	CGGAGTCTCAGCAACT-1	Epithelial cells
P3	CGTCACTAGCCCTAAT-1	Epithelial cells
P3	CGTCACTGTCATCCCT-1	Epithelial cells
P3	CGTTAGAGTCTAACGT-1	Epithelial cells
P3	CTAATGGAGCGTGAAC-1	Epithelial cells
P3	CTACACCAGCTAACTC-1	Epithelial cells
P3	CTACATTGTTGTCGCG-1	Epithelial cells
P3	CTACGTCCAGAGCCAA-1	Epithelial cells
P3	CTAGTGACATGTTGAC-1	Epithelial cells
P3	CTCGGAGTCCACGAAT-1	Epithelial cells
P3	CTCTAATAGCCTTGAT-1	Epithelial cells
P3	CTCTAATGTCTAGTGT-1	Epithelial cells
P3	CTCTACGAGATCCTGT-1	Epithelial cells
P3	CTCTACGCACAAGCCC-1	Epithelial cells
P3	CTGATAGAGAATAGGG-1	Epithelial cells
P3	CTGCCTATCTATGTGG-1	Epithelial cells
P3	CTGCTGTCATATGGTC-1	Epithelial cells
P3	CTTAACTAGCGCCTCA-1	Epithelial cells
P3	CTTTGCGGTCGAGTTT-1	Epithelial cells
P3	GAAACTCTCGGTGTCG-1	Epithelial cells
P3	GAACGGATCGTCCAGG-1	Epithelial cells
P3	GAAGCAGAGGGATGGG-1	Epithelial cells
P3	GAAGCAGGTGAGGGAG-1	Epithelial cells
P3	GACTGCGGTGGGTATG-1	Epithelial cells
P3	GATCGCGTCTGGCGTG-1	Epithelial cells
P3	GATCGTATCTTCGGTC-1	Epithelial cells
P3	GATGAGGCATCGATGT-1	Epithelial cells
P3	GCAATCACAAGCGATG-1	Epithelial cells
P3	GCAATCACACTGCCAG-1	Epithelial cells
P3	GCAATCACATGTCGAT-1	Epithelial cells
P3	GCATGCGGTTCTGTTT-1	Epithelial cells
P3	GCCTCTAAGTCGTTTG-1	Epithelial cells
P3	GCGCGATTCGATGAGG-1	Epithelial cells
P3	GCTCTGTAGTGTGGCA-1	Epithelial cells
P3	GGGTTGCAGCCCGAAA-1	Epithelial cells
P3	GTACTCCTCAGCCTAA-1	Epithelial cells
P3	GTCACAACATTGGCGC-1	Epithelial cells
P3	GTCCTCATCTGCTGTC-1	Epithelial cells
P3	GTGCATACATGGTCAT-1	Epithelial cells
P3	GTTAAGCGTCTAAAGA-1	Epithelial cells
P3	GTTCTCGGTAGCACGA-1	Epithelial cells
P3	TACGGTATCCTTTCTC-1	Epithelial cells
P3	TACTCATCAATAGAGT-1	Epithelial cells
P3	TACTTACTCAATAAGG-1	Epithelial cells
P3	TAGAGCTCACCCTATC-1	Epithelial cells
P3	TAGGCATCAGCTATTG-1	Epithelial cells
P3	TATTACCCAGACAAAT-1	Epithelial cells
P3	TCGCGAGGTCCGAACC-1	Epithelial cells
P3	TCGCGAGTCTGGGCCA-1	Epithelial cells
P3	TCGCGTTTCAGCGATT-1	Epithelial cells
P3	TCTGAGACACTCTGTC-1	Epithelial cells
P3	TCTGGAAGTTAAGACA-1	Epithelial cells
P3	TGATTTCTCCAAACTG-1	Epithelial cells
P3	TGGCTGGCATCTACGA-1	Epithelial cells
P3	TGGTTAGTCTGAGTGT-1	Epithelial cells
P3	TGTGGTAAGGTAGCTG-1	Epithelial cells
P3	TTAACTCGTAGAGTGC-1	Epithelial cells
P3	TTAGTTCAGACCGGAT-1	Epithelial cells
P3	TTATGCTCAATAAGCA-1	Epithelial cells
P3	TTATGCTCAGTCGATT-1	Epithelial cells
P3	TTATGCTTCGGTTCGG-1	Epithelial cells
P3	TTCTACACATGGGACA-1	Epithelial cells
P3	TTCTACAGTCATATGC-1	Epithelial cells
P3	TTGAACGAGCAATATG-1	Epithelial cells
P3	TTGCCGTCACCCATTC-1	Epithelial cells
P3	TTGGAACAGGCCCGTT-1	Epithelial cells
P3	ACTATCTTCTGTCTAT-1	Epithelial cells
P3	ATCCACCGTGGCAAAC-1	Epithelial cells
P3	TCTATTGTCTGTCTAT-1	Epithelial cells
P3	CCGTACTGTCTTGCGG-1	Epithelial cells
P4	GAGTCCGGTGATAAAC-1	Epithelial cells
P4	GGTATTGGTCGCGGTT-1	Epithelial cells
P4	ACTATCTAGAGCTATA-1	Epithelial cells
P4	ATAGACCCAGGTTTCA-1	Epithelial cells
P4	GCAAACTCATCCGCGA-1	Epithelial cells
P4	GTCTCGTGTAAGTGGC-1	Epithelial cells
P4	AGCATACGTTAGTGGG-1	Epithelial cells
P4	ACACCAAGTGTCTGAT-1	Epithelial cells
P4	ACGAGGAGTCCCGACA-1	Epithelial cells
P4	ACTGTCCTCGAATGCT-1	Epithelial cells
P4	AGAGCTTTCGTACGGC-1	Epithelial cells
P4	AGATCTGCAGACGCCT-1	Epithelial cells
P4	AGGTCCGTCTCCCTGA-1	Epithelial cells
P4	CACATAGTCGCCTGTT-1	Epithelial cells
P4	CACATTTGTCATATGC-1	Epithelial cells
P4	CAGAGAGGTCATCCCT-1	Epithelial cells
P4	CAGGTGCCAAGCGCTC-1	Epithelial cells
P4	CCTATTAAGATTACCC-1	Epithelial cells
P4	CGTTCTGTCGCTTAGA-1	Epithelial cells
P4	CTCGGAGCAGGCTCAC-1	Epithelial cells
P4	CTCGTACCACATTAGC-1	Epithelial cells
P4	GACGGCTAGGATATAC-1	Epithelial cells
P4	GCGAGAATCTGCGTAA-1	Epithelial cells
P4	GTAGTCAGTAACGCGA-1	Epithelial cells
P4	GTTCTCGAGACAGACC-1	Epithelial cells
P4	TCTTCGGCATCTACGA-1	Epithelial cells
P4	TGAGCATTCCGCGTTT-1	Epithelial cells
P4	TGGGAAGCAGATGAGC-1	Epithelial cells
P4	TGGGAAGCAGGGATTG-1	Epithelial cells
P4	TTTCCTCTCTTTACAC-1	Epithelial cells
P5	AAACCTGAGTACGCGA-1	Epithelial cells
P5	AATCGGTAGGGCTCTC-1	Epithelial cells
P5	ACACTGAGTTCCCGAG-1	Epithelial cells
P5	ACCAGTAAGTTAGCGG-1	Epithelial cells
P5	ACGATACGTCACTGGC-1	Epithelial cells
P5	ACGCCGACATTAGCCA-1	Epithelial cells
P5	ACGTCAACAAGTAATG-1	Epithelial cells
P5	ACTGAGTCAGTAACGG-1	Epithelial cells
P5	AGCGTATCACAAGCCC-1	Epithelial cells
P5	AGTGAGGTCTTGCCGT-1	Epithelial cells
P5	ATCACGACAGTTTACG-1	Epithelial cells
P5	CAGAATCCAACGATGG-1	Epithelial cells
P5	CAGCGACTCTTGCATT-1	Epithelial cells
P5	CATGGCGTCAGCTCGG-1	Epithelial cells
P5	CGGACTGAGTGTGGCA-1	Epithelial cells
P5	CGTAGGCAGGGATGGG-1	Epithelial cells
P5	CGTCACTGTATCTGCA-1	Epithelial cells
P5	GAAACTCCATCGGACC-1	Epithelial cells
P5	GAATAAGGTCGCTTTC-1	Epithelial cells
P5	GAGGTGAGTCCGAGTC-1	Epithelial cells
P5	GCATACAGTGGTGTAG-1	Epithelial cells
P5	GCGACCACACCAGTTA-1	Epithelial cells
P5	GGGATGATCGCGGATC-1	Epithelial cells
P5	GGGCACTTCGAATGCT-1	Epithelial cells
P5	GGTATTGCACTGCCAG-1	Epithelial cells
P5	GGTATTGGTATTCTCT-1	Epithelial cells
P5	GTAACGTCACTCGACG-1	Epithelial cells
P5	GTAGGCCTCGGTGTCG-1	Epithelial cells
P5	GTAGTCAGTATAGGGC-1	Epithelial cells
P5	GTCACAATCGCTTGTC-1	Epithelial cells
P5	GTCTTCGAGGCTACGA-1	Epithelial cells
P5	GTTTCTAGTAGGGTAC-1	Epithelial cells
P5	TACGGATGTAGTACCT-1	Epithelial cells
P5	TGGCGCAGTGACTACT-1	Epithelial cells
P5	TTGCGTCAGACGCTTT-1	Epithelial cells
P5	TTTATGCTCCTTGCCA-1	Epithelial cells
P5	TTTGTCAAGAACAATC-1	Epithelial cells
P5	AAACCTGTCTGCGACG-1	Epithelial cells
P5	GGGTCTGTCAACGGCC-1	Epithelial cells
P5	CGAGCCAAGGCGACAT-1	Epithelial cells
P5	GGATTACGTTCGAATC-1	Epithelial cells
P5	TGAGCCGTCCAGATCA-1	Epithelial cells
P5	AGGCCGTTCCGAACGC-1	Epithelial cells
P6	AGCCTAACAAGTCTGT-1	Epithelial cells
P6	ATGTGTGGTGTTAAGA-1	Epithelial cells
P6	GTAACTGCATCCCACT-1	Epithelial cells
P6	ACATACGCAATGTAAG-1	Epithelial cells
P6	CGATGGCGTCTAGCGC-1	Epithelial cells
P6	TAAGAGATCTCCCTGA-1	Epithelial cells
P6	AACCGCGAGCTAGCCC-1	Epithelial cells
P6	AACTCAGGTGCACTTA-1	Epithelial cells
P6	AAGACCTGTTCAGACT-1	Epithelial cells
P6	AAGCCGCAGATGAGAG-1	Epithelial cells
P6	AAGCCGCAGCGTTGCC-1	Epithelial cells
P6	ACACCAATCGCGCCAA-1	Epithelial cells
P6	ACACTGATCTGCAAGT-1	Epithelial cells
P6	ACATCAGGTACGAAAT-1	Epithelial cells
P6	ACCTTTAAGCTGCGAA-1	Epithelial cells
P6	ACTGATGCATAGAAAC-1	Epithelial cells
P6	AGCCTAACATCTACGA-1	Epithelial cells
P6	AGCGGTCGTATAGGGC-1	Epithelial cells
P6	AGGGTGACATGCGCAC-1	Epithelial cells
P6	AGGTCATTCATCTGTT-1	Epithelial cells
P6	ATAAGAGCAAGCTGTT-1	Epithelial cells
P6	ATCCACCAGCCAGGAT-1	Epithelial cells
P6	ATGTGTGAGCCTTGAT-1	Epithelial cells
P6	ATGTGTGAGGTCGGAT-1	Epithelial cells
P6	ATTGGACGTAGCACGA-1	Epithelial cells
P6	ATTTCTGAGTTGTCGT-1	Epithelial cells
P6	CACAAACTCACTCTTA-1	Epithelial cells
P6	CACACTCAGCGATATA-1	Epithelial cells
P6	CACAGTATCACTTATC-1	Epithelial cells
P6	CAGCGACAGGTGATAT-1	Epithelial cells
P6	CAGCTGGTCCAGTAGT-1	Epithelial cells
P6	CAGGTGCCAATCCGAT-1	Epithelial cells
P6	CAGTCCTTCGCACTCT-1	Epithelial cells
P6	CATATGGCAATCCGAT-1	Epithelial cells
P6	CATATGGCAGGACGTA-1	Epithelial cells
P6	CATCAGATCCTTTCTC-1	Epithelial cells
P6	CATGGCGAGATGTGTA-1	Epithelial cells
P6	CATTATCTCTAACGGT-1	Epithelial cells
P6	CATTATCTCTTGTATC-1	Epithelial cells
P6	CATTCGCAGTCCTCCT-1	Epithelial cells
P6	CCACGGAAGGTGCTAG-1	Epithelial cells
P6	CCACGGACAAGCTGTT-1	Epithelial cells
P6	CCAGCGAAGCTACCGC-1	Epithelial cells
P6	CCCATACCAGGGCATA-1	Epithelial cells
P6	CCGGTAGAGTTACCCA-1	Epithelial cells
P6	CCTAAAGCACCTCGTT-1	Epithelial cells
P6	CCTACACAGAATGTTG-1	Epithelial cells
P6	CCTTCCCAGAAACGCC-1	Epithelial cells
P6	CCTTTCTAGGTGCTTT-1	Epithelial cells
P6	CGAATGTAGAGCTGCA-1	Epithelial cells
P6	CGCTGGATCAGTGCAT-1	Epithelial cells
P6	CGGAGTCAGCACACAG-1	Epithelial cells
P6	CGTAGGCCAATCCAAC-1	Epithelial cells
P6	CGTCAGGGTTCCACTC-1	Epithelial cells
P6	CGTCCATCATTCACTT-1	Epithelial cells
P6	CTACACCCAGCTTCGG-1	Epithelial cells
P6	CTCACACAGATGAGAG-1	Epithelial cells
P6	CTCATTACAGATGGCA-1	Epithelial cells
P6	CTCATTATCTTCGAGA-1	Epithelial cells
P6	CTCGGAGCATCTATGG-1	Epithelial cells
P6	CTCGGAGTCACTTATC-1	Epithelial cells
P6	CTGAAACGTCTCGTTC-1	Epithelial cells
P6	CTGATCCAGTAGTGCG-1	Epithelial cells
P6	CTTAACTGTTATGTGC-1	Epithelial cells
P6	GAAACTCAGGTAGCCA-1	Epithelial cells
P6	GACGGCTCAAGCTGTT-1	Epithelial cells
P6	GACGGCTTCCCATTAT-1	Epithelial cells
P6	GACGTTAGTGACGCCT-1	Epithelial cells
P6	GACTAACCAAAGTCAA-1	Epithelial cells
P6	GACTACAGTAGAGTGC-1	Epithelial cells
P6	GACTACATCAGGCGAA-1	Epithelial cells
P6	GACTACATCTTCGGTC-1	Epithelial cells
P6	GATCGATGTGGCGAAT-1	Epithelial cells
P6	GCAATCAAGTGGTCCC-1	Epithelial cells
P6	GCACTCTCAGGCAGTA-1	Epithelial cells
P6	GCAGCCATCTAACTCT-1	Epithelial cells
P6	GCCAAATAGTGACATA-1	Epithelial cells
P6	GCCTCTAGTGGCGAAT-1	Epithelial cells
P6	GCTGGGTAGACAATAC-1	Epithelial cells
P6	GGAATAACATGTTGAC-1	Epithelial cells
P6	GGACAAGGTTAAGAAC-1	Epithelial cells
P6	GGCGACTCAGCTGTAT-1	Epithelial cells
P6	GGCGACTTCTCTAGGA-1	Epithelial cells
P6	GGGAATGCACGTCTCT-1	Epithelial cells
P6	GGGAGATCAAGCGTAG-1	Epithelial cells
P6	GGGATGAAGTGGACGT-1	Epithelial cells
P6	GGGATGAGTCATCGGC-1	Epithelial cells
P6	GGGTTGCAGTCATGCT-1	Epithelial cells
P6	GTACTCCAGAGACTAT-1	Epithelial cells
P6	GTACTTTTCACATACG-1	Epithelial cells
P6	GTAGGCCGTCCAGTGC-1	Epithelial cells
P6	GTAGTCAAGGGTCGAT-1	Epithelial cells
P6	GTCCTCAAGAGACTAT-1	Epithelial cells
P6	GTCCTCAGTCAGAATA-1	Epithelial cells
P6	GTCGGGTAGATGCGAC-1	Epithelial cells
P6	TAAGCGTCATAAAGGT-1	Epithelial cells
P6	TACCTTAGTCACCCAG-1	Epithelial cells
P6	TACTTACGTCAATACC-1	Epithelial cells
P6	TATTACCGTTTGCATG-1	Epithelial cells
P6	TCAGCAATCTACGAGT-1	Epithelial cells
P6	TCATTACTCTTGCAAG-1	Epithelial cells
P6	TCATTTGAGGATTCGG-1	Epithelial cells
P6	TCGCGTTAGCCAGTTT-1	Epithelial cells
P6	TCTATTGGTTGTGGAG-1	Epithelial cells
P6	TCTGGAAAGCCAGAAC-1	Epithelial cells
P6	TGACGGCTCTTGGGTA-1	Epithelial cells
P6	TGACTAGTCGAATGCT-1	Epithelial cells
P6	TGAGAGGGTTCTCATT-1	Epithelial cells
P6	TGCCCATAGAATAGGG-1	Epithelial cells
P6	TGCTACCAGGTCATCT-1	Epithelial cells
P6	TGGCCAGGTCTGCAAT-1	Epithelial cells
P6	TGGGCGTAGTGACATA-1	Epithelial cells
P6	TGGGCGTCAGAGTGTG-1	Epithelial cells
P6	TTATGCTGTTCCACTC-1	Epithelial cells
P6	TTCGGTCAGATCGATA-1	Epithelial cells
P6	TTGAACGGTGTATGGG-1	Epithelial cells
P6	TTGGAACCAGGCGATA-1	Epithelial cells
P6	TTTGTCAGTAAGTGGC-1	Epithelial cells
P7	AACGTTGTCAGGTTCA-1	Epithelial cells
P7	ACGTCAAAGCGCTCCA-1	Epithelial cells
P7	CATCGGGAGTACGACG-1	Epithelial cells
P7	TGTATTCTCCTACAGA-1	Epithelial cells
P7	TTAGTTCAGCAGCGTA-1	Epithelial cells
P7	AAACCTGCAAGCCTAT-1	Epithelial cells
P7	ATTATCCGTACGAAAT-1	Epithelial cells
P7	CTCTGGTTCTTAGAGC-1	Epithelial cells
P7	GCAAACTAGCGAAGGG-1	Epithelial cells
P7	TACGGGCCACCCATGG-1	Epithelial cells
P7	TGAAAGAAGCCCGAAA-1	Epithelial cells
P7	AACTTTCGTGCATCTA-1	Epithelial cells
P7	ATCATCTAGCGTTCCG-1	Epithelial cells
P7	CGCCAAGCAACACCTA-1	Epithelial cells
P7	CTCCTAGCACCGCTAG-1	Epithelial cells
P7	GCAGCCATCATCACCC-1	Epithelial cells
P7	GGCAATTTCAGGATCT-1	Epithelial cells
P7	TACACGAAGAAGGGTA-1	Epithelial cells
P7	TACGGATAGAAGGTTT-1	Epithelial cells
P7	ACACTGAAGACCTTTG-1	Epithelial cells
P7	GGTGCGTTCGCAAACT-1	Epithelial cells
P7	GGGCATCCATACCATG-1	Epithelial cells
P7	AAAGTAGGTGTGAAAT-1	Epithelial cells
P7	AACTCCCCAATGGATA-1	Epithelial cells
P7	ACTGAGTGTGTGCCTG-1	Epithelial cells
P7	AGGTCATCACGCATCG-1	Epithelial cells
P7	AGTCTTTGTAAGAGGA-1	Epithelial cells
P7	CACCACTCACACCGAC-1	Epithelial cells
P7	CCGTACTAGTAGGCCA-1	Epithelial cells
P7	CTGATCCTCTGGTATG-1	Epithelial cells
P7	GACAGAGGTAAGGATT-1	Epithelial cells
P7	GCTCTGTCACAGCGTC-1	Epithelial cells
P7	TAGTTGGGTAAAGGAG-1	Epithelial cells
P7	TCTATTGGTCGGCACT-1	Epithelial cells
P8	GGAAAGCGTTTGCATG-1	Epithelial cells
P8	AAACCTGCACCCAGTG-1	Epithelial cells
P8	AACTCCCAGCCGATTT-1	Epithelial cells
P8	ACCAGTAGTAACGCGA-1	Epithelial cells
P8	ACGAGGAGTTCCATGA-1	Epithelial cells
P8	ACGCCGATCTGAGTGT-1	Epithelial cells
P8	ACGGCCACAGCCAGAA-1	Epithelial cells
P8	AGTCTTTGTCCGAAGA-1	Epithelial cells
P8	AGTGTCACAATCAGAA-1	Epithelial cells
P8	CACAGGCAGTACATGA-1	Epithelial cells
P8	CACATTTGTCCTGCTT-1	Epithelial cells
P8	CCAATCCCATACCATG-1	Epithelial cells
P8	CCACGGATCCAGGGCT-1	Epithelial cells
P8	CGATGTATCTCTAAGG-1	Epithelial cells
P8	CTACACCTCGTGGTCG-1	Epithelial cells
P8	CTCATTACAAACGTGG-1	Epithelial cells
P8	GGACAAGCATCCCATC-1	Epithelial cells
P8	GGCGTGTAGGTCATCT-1	Epithelial cells
P8	GGTGTTAAGATAGGAG-1	Epithelial cells
P8	TCGAGGCCAGGCGATA-1	Epithelial cells
P8	TGCCCTAAGAACAATC-1	Epithelial cells
P8	TGCGTGGCAGTAAGAT-1	Epithelial cells
P8	TGTTCCGTCGCAGGCT-1	Epithelial cells
P8	TTAGGCATCTCGCTTG-1	Epithelial cells
P8	TTGACTTTCAACACAC-1	Epithelial cells
P8	CGTAGCGCAAAGTCAA-1	Epithelial cells
P8	TGCGGGTAGGTCGGAT-1	Epithelial cells
P8	TCCCGATTCAGAAATG-1	Epithelial cells
P8	CATCAGACATCCGGGT-1	Epithelial cells
P9	ACGGGTCGTATAGGTA-1	Epithelial cells
P9	AGTGGGAAGCGAGAAA-1	Epithelial cells
P9	CGAACATAGAGTTGGC-1	Epithelial cells
P9	GAACCTAAGTCAAGCG-1	Epithelial cells
P9	AAATGCCTCTTGAGGT-1	Epithelial cells
P9	AACACGTTCCGCGCAA-1	Epithelial cells
P9	AACGTTGCAGACGCAA-1	Epithelial cells
P9	AAGTCTGGTATGAATG-1	Epithelial cells
P9	ACACCCTAGTTGCAGG-1	Epithelial cells
P9	ACATGGTGTCTAGAGG-1	Epithelial cells
P9	ACATGGTTCATGCTCC-1	Epithelial cells
P9	ACCAGTACACAACGTT-1	Epithelial cells
P9	ACGAGGAAGCCAGAAC-1	Epithelial cells
P9	ACGATGTAGTTGAGTA-1	Epithelial cells
P9	ACGCCAGGTAGAGGAA-1	Epithelial cells
P9	ACGGGTCAGTGCGTGA-1	Epithelial cells
P9	ACGTCAAGTACCATCA-1	Epithelial cells
P9	ACTGAGTTCGGCTACG-1	Epithelial cells
P9	ACTTGTTAGAAACCGC-1	Epithelial cells
P9	ACTTGTTTCGTCGTTC-1	Epithelial cells
P9	AGAATAGTCATGCTCC-1	Epithelial cells
P9	AGATCTGCATGACGGA-1	Epithelial cells
P9	AGCGTATTCCCATTTA-1	Epithelial cells
P9	AGCGTCGAGCGTAATA-1	Epithelial cells
P9	AGCTTGAGTCTCTCGT-1	Epithelial cells
P9	AGGCCGTAGATAGCAT-1	Epithelial cells
P9	AGTCTTTGTGATGATA-1	Epithelial cells
P9	AGTTGGTAGAGCTTCT-1	Epithelial cells
P9	ATCATCTCATGACATC-1	Epithelial cells
P9	ATCCACCAGTAGCGGT-1	Epithelial cells
P9	ATCCGAAGTCAATACC-1	Epithelial cells
P9	ATCTACTCATGACGGA-1	Epithelial cells
P9	ATCTGCCTCTTGTCAT-1	Epithelial cells
P9	ATGCGATAGAGGTTAT-1	Epithelial cells
P9	ATGTGTGTCAATCTCT-1	Epithelial cells
P9	CACAAACAGTCGAGTG-1	Epithelial cells
P9	CACAGTAAGGCGTACA-1	Epithelial cells
P9	CACCAGGGTCTAAACC-1	Epithelial cells
P9	CAGAATCGTGACTCAT-1	Epithelial cells
P9	CAGAATCGTGATGTGG-1	Epithelial cells
P9	CAGCAGCTCCAGAAGG-1	Epithelial cells
P9	CAGCATAAGTACGACG-1	Epithelial cells
P9	CAGCCGAAGCCACGCT-1	Epithelial cells
P9	CAGCCGAGTCCCGACA-1	Epithelial cells
P9	CAGCTGGCACAGCGTC-1	Epithelial cells
P9	CAGGTGCCAAGGACTG-1	Epithelial cells
P9	CAGGTGCGTAACGACG-1	Epithelial cells
P9	CAGGTGCGTTGTCGCG-1	Epithelial cells
P9	CAGTAACGTCTGCGGT-1	Epithelial cells
P9	CATTATCCACTTCGAA-1	Epithelial cells
P9	CCAGCGAAGAACAATC-1	Epithelial cells
P9	CCAGCGAAGGCATTGG-1	Epithelial cells
P9	CCATGTCTCTATCCTA-1	Epithelial cells
P9	CCCATACGTGCCTGTG-1	Epithelial cells
P9	CCGGTAGAGGTGATTA-1	Epithelial cells
P9	CCGTACTAGGCTAGGT-1	Epithelial cells
P9	CCGTACTGTAGCGTCC-1	Epithelial cells
P9	CCTAAAGCATTAGGCT-1	Epithelial cells
P9	CCTACACCAAGAGTCG-1	Epithelial cells
P9	CCTACACCAATCTACG-1	Epithelial cells
P9	CCTATTATCCCTAATT-1	Epithelial cells
P9	CCTTACGAGAGTACAT-1	Epithelial cells
P9	CGAATGTTCTTGAGGT-1	Epithelial cells
P9	CGAGCACAGGACTGGT-1	Epithelial cells
P9	CGAGCCATCGGCTACG-1	Epithelial cells
P9	CGATCGGGTTACCAGT-1	Epithelial cells
P9	CGCTTCAAGCGATTCT-1	Epithelial cells
P9	CGGACACGTATTCTCT-1	Epithelial cells
P9	CGGAGCTAGAGCTGCA-1	Epithelial cells
P9	CGTCACTCACCCTATC-1	Epithelial cells
P9	CGTCTACCAAAGGAAG-1	Epithelial cells
P9	CGTGTAATCTCAAACG-1	Epithelial cells
P9	CGTTCTGAGAATGTTG-1	Epithelial cells
P9	CGTTCTGAGAGTGAGA-1	Epithelial cells
P9	CTAATGGCATGCTAGT-1	Epithelial cells
P9	CTACACCTCGTACCGG-1	Epithelial cells
P9	CTAGAGTCAGTTAACC-1	Epithelial cells
P9	CTCACACAGCGGCTTC-1	Epithelial cells
P9	CTCGTCAAGAACAACT-1	Epithelial cells
P9	CTCGTCACACGAGGTA-1	Epithelial cells
P9	CTCTGGTAGAGACGAA-1	Epithelial cells
P9	CTGCGGATCCTCAACC-1	Epithelial cells
P9	CTGTGCTAGACGCACA-1	Epithelial cells
P9	CTGTGCTCATCACCCT-1	Epithelial cells
P9	CTTAACTGTAAGAGGA-1	Epithelial cells
P9	CTTAGGAGTTATTCTC-1	Epithelial cells
P9	CTTCTCTGTATAAACG-1	Epithelial cells
P9	CTTGGCTAGCCCAGCT-1	Epithelial cells
P9	GACGGCTAGCTCAACT-1	Epithelial cells
P9	GACGTGCCAGCGAACA-1	Epithelial cells
P9	GACTACAAGGTAGCCA-1	Epithelial cells
P9	GAGCAGAGTTTAAGCC-1	Epithelial cells
P9	GAGGTGATCAGTTCGA-1	Epithelial cells
P9	GATCTAGAGAGCTTCT-1	Epithelial cells
P9	GATGAAAAGGGTTTCT-1	Epithelial cells
P9	GCAATCACAGGGATTG-1	Epithelial cells
P9	GCAATCAGTGCGATAG-1	Epithelial cells
P9	GCACATAAGGCCGAAT-1	Epithelial cells
P9	GCACTCTAGCCCGAAA-1	Epithelial cells
P9	GCATACAAGATGTTAG-1	Epithelial cells
P9	GCATGCGCAAAGAATC-1	Epithelial cells
P9	GCGCCAACACCACGTG-1	Epithelial cells
P9	GCGCCAAGTATAAACG-1	Epithelial cells
P9	GCTGCAGAGCGACGTA-1	Epithelial cells
P9	GCTGCGAGTAGCCTCG-1	Epithelial cells
P9	GCTTGAACAGCCTATA-1	Epithelial cells
P9	GGAAAGCGTAACGACG-1	Epithelial cells
P9	GGAAAGCTCCAAACAC-1	Epithelial cells
P9	GGAATAAGTGATGATA-1	Epithelial cells
P9	GGATTACGTTCTCATT-1	Epithelial cells
P9	GGGACCTGTAGCTCCG-1	Epithelial cells
P9	GGGCATCAGAAGGTGA-1	Epithelial cells
P9	GGGTTGCCAAAGGAAG-1	Epithelial cells
P9	GTAACGTCAGACTCGC-1	Epithelial cells
P9	GTAACTGCAAGAGTCG-1	Epithelial cells
P9	GTAGGCCTCATCATTC-1	Epithelial cells
P9	GTAGTCAAGCTCCTTC-1	Epithelial cells
P9	GTATCTTCATGCTAGT-1	Epithelial cells
P9	GTCAAGTAGGACAGCT-1	Epithelial cells
P9	GTCACGGGTTGCCTCT-1	Epithelial cells
P9	GTCGGGTTCGGATGGA-1	Epithelial cells
P9	GTCGTAAGTTACCGAT-1	Epithelial cells
P9	GTGCTTCCATACCATG-1	Epithelial cells
P9	GTGTTAGAGAGGTAGA-1	Epithelial cells
P9	GTTTCTACAGCCAATT-1	Epithelial cells
P9	TAAACCGAGGAATTAC-1	Epithelial cells
P9	TAAGCGTGTGCACCAC-1	Epithelial cells
P9	TACGGATAGGCATGTG-1	Epithelial cells
P9	TACGGTATCCTGCAGG-1	Epithelial cells
P9	TCACAAGCACCATGTA-1	Epithelial cells
P9	TCATTACAGGGTTTCT-1	Epithelial cells
P9	TCGAGGCGTAGCTTGT-1	Epithelial cells
P9	TCGAGGCGTAGTACCT-1	Epithelial cells
P9	TCGTACCAGAGGGATA-1	Epithelial cells
P9	TCGTAGATCGGCCGAT-1	Epithelial cells
P9	TCTGGAAAGCGTAATA-1	Epithelial cells
P9	TCTTTCCTCGCAAGCC-1	Epithelial cells
P9	TGAAAGAAGTCCGGTC-1	Epithelial cells
P9	TGAGCCGAGACGCAAC-1	Epithelial cells
P9	TGCCCATTCAGTTGAC-1	Epithelial cells
P9	TGCGTGGCAGACAAGC-1	Epithelial cells
P9	TGGACGCAGGCACATG-1	Epithelial cells
P9	TGGTTAGAGCCGGTAA-1	Epithelial cells
P9	TTAGGCAGTCTCCACT-1	Epithelial cells
P9	TTATGCTCATGCTGGC-1	Epithelial cells
P9	TTCGGTCTCTACGAGT-1	Epithelial cells
P9	TTGCCGTAGTGTGAAT-1	Epithelial cells
P9	TTGGAACAGTCCGTAT-1	Epithelial cells
P9	TTTGGTTAGGTGATTA-1	Epithelial cells
P9	TTTGGTTAGTGGTAGC-1	Epithelial cells
P9	TTTGTCACACGCCAGT-1	Epithelial cells
P10	GCTTGAAAGTAGCCGA-1	Epithelial cells
P10	ATCACGAGTAGAGTGC-1	Epithelial cells
P10	CAGCTGGCATTAGCCA-1	Epithelial cells
P10	CTCATTAGTTCACCTC-1	Epithelial cells
P10	GAACCTACACACAGAG-1	Epithelial cells
P10	GATGAGGGTGAGTGAC-1	Epithelial cells
P10	GCGAGAATCACTTATC-1	Epithelial cells
P10	GTCACAAAGCACACAG-1	Epithelial cells
P10	GTGCGGTTCGTCCAGG-1	Epithelial cells
P10	TACCTTATCTTGAGAC-1	Epithelial cells
P10	TCGGTAACAGGCTGAA-1	Epithelial cells
P10	TGTCCCAAGAATTCCC-1	Epithelial cells
P10	TGTCCCACAAAGCGGT-1	Epithelial cells
P10	TTTGGTTGTTGCGTTA-1	Epithelial cells
P10	TGCTGCTCAAAGGAAG-1	Epithelial cells
P10	AGGTCATCATTGGCGC-1	Epithelial cells
P10	ATAAGAGCAGTCCTTC-1	Epithelial cells
P10	CGAGCCAAGCCCAATT-1	Epithelial cells
P10	GCACTCTCATCTACGA-1	Epithelial cells
P10	GGCGTGTGTGCTGTAT-1	Epithelial cells
P10	GAGCAGAGTTGTGGCC-1	Epithelial cells
P10	TACTCGCGTGCGCTTG-1	Epithelial cells
P10	ACTGATGTCTCGTATT-1	Epithelial cells
P10	ACTTGTTGTCCAGTAT-1	Epithelial cells
P10	GAGGTGAGTTTGTTTC-1	Epithelial cells
P10	AAAGATGGTCCTGCTT-1	Epithelial cells
P10	AACTCTTCATATGAGA-1	Epithelial cells
P10	ACACTGAAGTGGTAGC-1	Epithelial cells
P10	AGACGTTTCGCGGATC-1	Epithelial cells
P10	ATCCACCCAAGGGTCA-1	Epithelial cells
P10	CAGCTAACAGATCGGA-1	Epithelial cells
P10	CAGTAACGTGCACGAA-1	Epithelial cells
P10	CCCAGTTTCATAACCG-1	Epithelial cells
P10	CCTACCATCACGCGGT-1	Epithelial cells
P10	CGGACACTCGTAGATC-1	Epithelial cells
P10	CTGATCCTCATTGCCC-1	Epithelial cells
P10	CTGGTCTTCGCCTGTT-1	Epithelial cells
P10	GAACATCAGCGTAATA-1	Epithelial cells
P10	GAATGAAAGCACAGGT-1	Epithelial cells
P10	GACTGCGTCTAACTCT-1	Epithelial cells
P10	GCGCGATAGATCTGAA-1	Epithelial cells
P10	GCTCTGTCACGGTAGA-1	Epithelial cells
P10	GGGCATCAGACTCGGA-1	Epithelial cells
P10	TAAGCGTGTCATCCCT-1	Epithelial cells
P10	TACAGTGCAATGGACG-1	Epithelial cells
P10	TACTCGCTCTTTAGGG-1	Epithelial cells
P10	TTTATGCAGAATTCCC-1	Epithelial cells
P10	TTTGCGCTCATGGTCA-1	Epithelial cells
P10	AATCCAGCACGGCGTT-1	Epithelial cells
P10	ATTGGTGTCTGATACG-1	Epithelial cells
P10	CAACCTCGTATTAGCC-1	Epithelial cells
P10	CACACAATCTCCAACC-1	Epithelial cells
P10	GCAAACTTCTGTCAAG-1	Epithelial cells
P10	GTCACAAAGGAATTAC-1	Epithelial cells
P11	AGGCCACCACACGCTG-1	Epithelial cells
P11	CTTTGCGAGTGCGTGA-1	Epithelial cells
P11	GGAAAGCCACCTTGTC-1	Epithelial cells
P11	TAAACCGGTTGTACAC-1	Epithelial cells
P11	AACGTTGAGAGGTTGC-1	Epithelial cells
P11	TAGACCAAGTTACCCA-1	Epithelial cells
P11	ACAGCCGTCCTCATTA-1	Epithelial cells
P11	ACCTTTATCACGCATA-1	Epithelial cells
P11	AGGCCACTCGTCTGAA-1	Epithelial cells
P11	AGGTCATCAGTATAAG-1	Epithelial cells
P11	AGTCTTTCACCGATAT-1	Epithelial cells
P11	AGTGAGGCATTACCTT-1	Epithelial cells
P11	ATCGAGTTCTCAAACG-1	Epithelial cells
P11	ATGAGGGTCACGAAGG-1	Epithelial cells
P11	ATTCTACAGCTACCGC-1	Epithelial cells
P11	ATTTCTGCACTGCCAG-1	Epithelial cells
P11	CAAGGCCAGATCACGG-1	Epithelial cells
P11	CAAGGCCTCCTCAACC-1	Epithelial cells
P11	CACCTTGAGAACAACT-1	Epithelial cells
P11	CACTCCATCCACGAAT-1	Epithelial cells
P11	CAGCTAAAGGGTGTGT-1	Epithelial cells
P11	CAGCTAATCACCTTAT-1	Epithelial cells
P11	CAGCTGGTCTGGGCCA-1	Epithelial cells
P11	CAGTAACTCTCATTCA-1	Epithelial cells
P11	CATATGGAGCAAATCA-1	Epithelial cells
P11	CCGTACTGTGATGATA-1	Epithelial cells
P11	CCGTGGATCGAGGTAG-1	Epithelial cells
P11	CGATCGGCAGTAACGG-1	Epithelial cells
P11	CGCCAAGAGAGTAAGG-1	Epithelial cells
P11	CGGTTAATCTTGTATC-1	Epithelial cells
P11	CGTGAGCGTTACGCGC-1	Epithelial cells
P11	CGTGTCTAGCTGCGAA-1	Epithelial cells
P11	CTAGCCTTCTTTCCTC-1	Epithelial cells
P11	CTCGGAGAGCGTTTAC-1	Epithelial cells
P11	CTGAAGTTCGTCTGAA-1	Epithelial cells
P11	CTGCTGTCAGCCACCA-1	Epithelial cells
P11	CTGGTCTTCTACCAGA-1	Epithelial cells
P11	GAACATCAGGTGGGTT-1	Epithelial cells
P11	GACGTTAGTGAGTATA-1	Epithelial cells
P11	GATCAGTAGATCTGAA-1	Epithelial cells
P11	GATCTAGGTGGCTCCA-1	Epithelial cells
P11	GCCAAATAGCCAGAAC-1	Epithelial cells
P11	GGGCACTTCCGTAGGC-1	Epithelial cells
P11	GTAACTGTCGAATCCA-1	Epithelial cells
P11	GTCGTAAGTCAGAATA-1	Epithelial cells
P11	GTTCATTAGGCAGTCA-1	Epithelial cells
P11	GTTTCTAAGACAAAGG-1	Epithelial cells
P11	TACACGAAGAGCTTCT-1	Epithelial cells
P11	TAGTGGTGTAAATGTG-1	Epithelial cells
P11	TGGACGCTCGGCGCAT-1	Epithelial cells
P11	TGGCGCACATAGAAAC-1	Epithelial cells
P11	TGTGTTTCACAACGTT-1	Epithelial cells
P11	TTAGTTCTCAACTCTT-1	Epithelial cells
P11	TTGAACGAGATCACGG-1	Epithelial cells
P11	TTGGAACCAGGCGATA-1	Epithelial cells
P12	TTATGCTAGTACGATA-1	Epithelial cells
P12	AGCTCTCGTTATCCGA-1	Epithelial cells
P12	ATTACTCAGGGATACC-1	Epithelial cells
P12	CACAGTATCGGAAATA-1	Epithelial cells
P12	CAGCGACAGGTCATCT-1	Epithelial cells
P12	CCACCTAAGCACACAG-1	Epithelial cells
P12	CCCATACTCAGAAATG-1	Epithelial cells
P12	CCGGGATAGTACGACG-1	Epithelial cells
P12	CGTAGGCGTTGTCTTT-1	Epithelial cells
P12	CTTAACTCACCCATGG-1	Epithelial cells
P12	GAAATGACATAACCTG-1	Epithelial cells
P12	GGATTACAGTAAGTAC-1	Epithelial cells
P12	GGTGCGTGTCCCGACA-1	Epithelial cells
P12	GTCTCGTCATGCCTAA-1	Epithelial cells
P12	AACCATGTCGCATGGC-1	Epithelial cells
P12	AACCGCGTCACGAAGG-1	Epithelial cells
P12	AACTGGTGTCACTTCC-1	Epithelial cells
P12	AAGACCTGTTCTGGTA-1	Epithelial cells
P12	AAGTCTGAGAGTAATC-1	Epithelial cells
P12	AAGTCTGAGATCGGGT-1	Epithelial cells
P12	AATCCAGGTTATCCGA-1	Epithelial cells
P12	ACACCAATCAGTTAGC-1	Epithelial cells
P12	ACATACGAGCTGAACG-1	Epithelial cells
P12	ACATGGTAGCCGCCTA-1	Epithelial cells
P12	ACCGTAATCTCTAAGG-1	Epithelial cells
P12	ACGATACTCGCCCTTA-1	Epithelial cells
P12	ACGGAGAGTATTCGTG-1	Epithelial cells
P12	ACGGCCATCCACTCCA-1	Epithelial cells
P12	ACGTCAATCAACGCTA-1	Epithelial cells
P12	ACTGAACCAGCTTCGG-1	Epithelial cells
P12	ACTGCTCAGGGAAACA-1	Epithelial cells
P12	ACTTACTGTAGAGCTG-1	Epithelial cells
P12	AGAATAGAGATCTGCT-1	Epithelial cells
P12	AGAATAGGTACAAGTA-1	Epithelial cells
P12	AGACGTTCATTCCTGC-1	Epithelial cells
P12	AGAGTGGTCGGCTACG-1	Epithelial cells
P12	AGCCTAAAGCTGGAAC-1	Epithelial cells
P12	AGCGGTCCAGTCAGAG-1	Epithelial cells
P12	AGCGTCGCATATACGC-1	Epithelial cells
P12	AGCGTCGTCAATAAGG-1	Epithelial cells
P12	AGGGATGAGCGTCTAT-1	Epithelial cells
P12	AGGGTGAGTTCGAATC-1	Epithelial cells
P12	AGGTCATTCACTGGGC-1	Epithelial cells
P12	ATAAGAGCAGGTGGAT-1	Epithelial cells
P12	ATCTGCCAGGGCTCTC-1	Epithelial cells
P12	ATGAGGGCAAGGGTCA-1	Epithelial cells
P12	ATTGGTGAGTGGAGTC-1	Epithelial cells
P12	CACACCTTCGTCCAGG-1	Epithelial cells
P12	CACAGGCTCGCAAGCC-1	Epithelial cells
P12	CACCACTTCAGTTTGG-1	Epithelial cells
P12	CAGCATATCGCACTCT-1	Epithelial cells
P12	CATATTCAGTATCTCG-1	Epithelial cells
P12	CATCAAGTCTGAGGGA-1	Epithelial cells
P12	CCTAGCTAGCTGCAAG-1	Epithelial cells
P12	CCTCAGTAGATCACGG-1	Epithelial cells
P12	CCTTACGTCATCTGCC-1	Epithelial cells
P12	CGACCTTTCAGCTGGC-1	Epithelial cells
P12	CGATGTACAGTCGTGC-1	Epithelial cells
P12	CGATGTATCCGAACGC-1	Epithelial cells
P12	CGGACTGAGGACAGCT-1	Epithelial cells
P12	CGGTTAAAGGTAGCCA-1	Epithelial cells
P12	CGTCACTGTCTAACGT-1	Epithelial cells
P12	CGTGAGCCAGGCTGAA-1	Epithelial cells
P12	CTACATTTCAGCGACC-1	Epithelial cells
P12	CTACGTCAGTAGGTGC-1	Epithelial cells
P12	CTAGTGATCGTGGACC-1	Epithelial cells
P12	CTCGGAGCAGCCACCA-1	Epithelial cells
P12	CTCTGGTGTTTGCATG-1	Epithelial cells
P12	CTGAAACCATAGGATA-1	Epithelial cells
P12	CTGGTCTGTCACACGC-1	Epithelial cells
P12	CTGTTTAAGTAGGTGC-1	Epithelial cells
P12	CTTAACTTCTGTCAAG-1	Epithelial cells
P12	CTTAGGACATGCATGT-1	Epithelial cells
P12	CTTAGGAGTGCCTTGG-1	Epithelial cells
P12	GACGTTACAGGTCGTC-1	Epithelial cells
P12	GACTGCGAGGAGCGTT-1	Epithelial cells
P12	GATGAAACAATGAATG-1	Epithelial cells
P12	GATGAGGCAAGTCTAC-1	Epithelial cells
P12	GCGAGAATCACCGGGT-1	Epithelial cells
P12	GCGGGTTAGCAGCCTC-1	Epithelial cells
P12	GCGGGTTAGTTTCCTT-1	Epithelial cells
P12	GGCCGATTCACCATAG-1	Epithelial cells
P12	GGCGTGTCATGGATGG-1	Epithelial cells
P12	GGGAGATAGACCTAGG-1	Epithelial cells
P12	GGTGAAGCACTTAAGC-1	Epithelial cells
P12	GTACTCCCAATCACAC-1	Epithelial cells
P12	GTACTCCTCCAAGTAC-1	Epithelial cells
P12	GTAGGCCAGTGATCGG-1	Epithelial cells
P12	GTATTCTTCGTAGGAG-1	Epithelial cells
P12	GTCACAACATAACCTG-1	Epithelial cells
P12	GTGTGCGCATTGAGCT-1	Epithelial cells
P12	GTGTTAGTCCATGCTC-1	Epithelial cells
P12	GTTCTCGAGGGTGTGT-1	Epithelial cells
P12	GTTTCTATCCTAGTGA-1	Epithelial cells
P12	TAAGCGTAGTGCCATT-1	Epithelial cells
P12	TACAGTGCATGCTAGT-1	Epithelial cells
P12	TACGGGCAGCTGCCCA-1	Epithelial cells
P12	TACTCGCAGGAGCGAG-1	Epithelial cells
P12	TACTCGCTCTACCTGC-1	Epithelial cells
P12	TATTACCAGGCTCAGA-1	Epithelial cells
P12	TCACGAACAGTTTACG-1	Epithelial cells
P12	TCAGCAAGTTGATTGC-1	Epithelial cells
P12	TCATTACCACAGACTT-1	Epithelial cells
P12	TCGGGACTCGATAGAA-1	Epithelial cells
P12	TCGGTAATCAGTTTGG-1	Epithelial cells
P12	TCGTAGAAGAGTACCG-1	Epithelial cells
P12	TGACAACGTTACGTCA-1	Epithelial cells
P12	TGCACCTTCCAAGTAC-1	Epithelial cells
P12	TGCCCTAAGTTGAGAT-1	Epithelial cells
P12	TGCGGGTAGGTGCTTT-1	Epithelial cells
P12	TGCGGGTGTCCATGAT-1	Epithelial cells
P12	TGGCCAGCATTTGCCC-1	Epithelial cells
P12	TGGGAAGTCCCAGGTG-1	Epithelial cells
P12	TGTATTCCAAGACGTG-1	Epithelial cells
P12	TGTGTTTAGATGAGAG-1	Epithelial cells
P12	TTGAACGAGCCCGAAA-1	Epithelial cells
P12	TTGCGTCAGAGTGAGA-1	Epithelial cells
P12	TTTGCGCTCGCTTGTC-1	Epithelial cells
P13	GGAGCAAGTAGTACCT-1	Epithelial cells
P13	AAATGCCAGTCAAGGC-1	Epithelial cells
P13	AAATGCCTCCTTAATC-1	Epithelial cells
P13	AACACGTAGTAAGTAC-1	Epithelial cells
P13	AACTCAGGTGATGTCT-1	Epithelial cells
P13	AAGCCGCTCCTTGGTC-1	Epithelial cells
P13	AAGGCAGCATTACCTT-1	Epithelial cells
P13	AAGTCTGGTTTGTGTG-1	Epithelial cells
P13	ACACCAAGTTACGCGC-1	Epithelial cells
P13	ACACCGGAGGGTGTGT-1	Epithelial cells
P13	ACATCAGTCGCTTGTC-1	Epithelial cells
P13	ACCGTAAAGCTAGTTC-1	Epithelial cells
P13	ACGAGCCCATGGGACA-1	Epithelial cells
P13	ACGCCAGTCGGCATCG-1	Epithelial cells
P13	ACGGGCTGTTGAGGTG-1	Epithelial cells
P13	ACGGGTCTCCTCAACC-1	Epithelial cells
P13	ACTATCTCAAGCTGGA-1	Epithelial cells
P13	ACTGAACTCATGTGGT-1	Epithelial cells
P13	ACTGAGTAGTCCAGGA-1	Epithelial cells
P13	AGATTGCCACCTATCC-1	Epithelial cells
P13	AGCATACTCGCATGGC-1	Epithelial cells
P13	AGCTTGACACGAGAGT-1	Epithelial cells
P13	AGTAGTCTCACATAGC-1	Epithelial cells
P13	ATCACGAGTATGGTTC-1	Epithelial cells
P13	ATCCGAAAGAGACTAT-1	Epithelial cells
P13	ATCTGCCCATCAGTAC-1	Epithelial cells
P13	ATGTGTGAGCCCTAAT-1	Epithelial cells
P13	ATTACTCAGAGCTTCT-1	Epithelial cells
P13	CAAGATCAGGGTTCCC-1	Epithelial cells
P13	CAGCATATCAAACCGT-1	Epithelial cells
P13	CATCAGAGTTCCACGG-1	Epithelial cells
P13	CATGACATCCATTCTA-1	Epithelial cells
P13	CCACGGAGTGTTCTTT-1	Epithelial cells
P13	CCATTCGCAGTGAGTG-1	Epithelial cells
P13	CCTTACGCAGTACACT-1	Epithelial cells
P13	CCTTTCTGTCAAAGAT-1	Epithelial cells
P13	CGAGCACTCCCGACTT-1	Epithelial cells
P13	CGAGCACTCGGTCCGA-1	Epithelial cells
P13	CGCGGTAAGGAGTACC-1	Epithelial cells
P13	CGCGTTTCACCCAGTG-1	Epithelial cells
P13	CGCTATCCACAAGTAA-1	Epithelial cells
P13	CGGACGTAGAAACGAG-1	Epithelial cells
P13	CGTAGGCGTCAATACC-1	Epithelial cells
P13	CGTTAGAGTCTAGTCA-1	Epithelial cells
P13	CTCACACAGTCAAGCG-1	Epithelial cells
P13	CTCGGAGGTCGACTAT-1	Epithelial cells
P13	CTGATCCCAAGACGTG-1	Epithelial cells
P13	CTGCTGTGTCTCTCTG-1	Epithelial cells
P13	CTTAACTCACGAAGCA-1	Epithelial cells
P13	GAAATGACAGATCGGA-1	Epithelial cells
P13	GACGTGCGTCAGGACA-1	Epithelial cells
P13	GAGTCCGCAGATGGCA-1	Epithelial cells
P13	GATCGATAGGGTTTCT-1	Epithelial cells
P13	GATGCTATCAACGCTA-1	Epithelial cells
P13	GATGCTATCAGCGACC-1	Epithelial cells
P13	GCAAACTCAATGAATG-1	Epithelial cells
P13	GCAATCAGTCCTCCAT-1	Epithelial cells
P13	GCAGCCATCTGTGCAA-1	Epithelial cells
P13	GCCTCTAGTCCAGTAT-1	Epithelial cells
P13	GCGAGAAAGAGTCGGT-1	Epithelial cells
P13	GCGCGATGTATCTGCA-1	Epithelial cells
P13	GGAACTTTCAGTGTTG-1	Epithelial cells
P13	GTAACGTCAACGCACC-1	Epithelial cells
P13	GTATCTTTCACTTCAT-1	Epithelial cells
P13	GTGTTAGTCATAGCAC-1	Epithelial cells
P13	GTTAAGCGTCCGTCAG-1	Epithelial cells
P13	TAAACCGAGCAGATCG-1	Epithelial cells
P13	TAGAGCTGTCTGATTG-1	Epithelial cells
P13	TAGGCATTCAGAGCTT-1	Epithelial cells
P13	TATGCCCCAAAGGTGC-1	Epithelial cells
P13	TATGCCCTCCAGTAGT-1	Epithelial cells
P13	TCAGCAACAAACGTGG-1	Epithelial cells
P13	TCAGCTCAGTTCGCAT-1	Epithelial cells
P13	TCAGGTAAGCTGTCTA-1	Epithelial cells
P13	TCATTACAGTGGAGAA-1	Epithelial cells
P13	TCTGAGAGTTACGACT-1	Epithelial cells
P13	TGCCAAACACCGAAAG-1	Epithelial cells
P13	TGCGCAGGTTCCAACA-1	Epithelial cells
P13	TGTTCCGAGTGTACGG-1	Epithelial cells
P13	TTATGCTAGCCGTCGT-1	Epithelial cells
P13	TTGCCGTCATCTGGTA-1	Epithelial cells
P13	AGAGTGGAGAGTACCG-1	Epithelial cells
P13	AGCTCCTTCCACGTTC-1	Epithelial cells
P13	AGGTCATGTATATGAG-1	Epithelial cells
P13	ATCCACCCAGTTCATG-1	Epithelial cells
P13	ATGTGTGCAAATACAG-1	Epithelial cells
P13	GCACTCTCACTTCGAA-1	Epithelial cells
P13	GGCGACTGTGAGGGTT-1	Epithelial cells
P13	GTGTGCGGTCGACTAT-1	Epithelial cells
P13	TTTGGTTTCAGCTGGC-1	Epithelial cells
P14	ATTGGTGTCATGTAGC-1	Epithelial cells
P14	CTTTGCGCAATGTAAG-1	Epithelial cells
P14	GGACAAGGTAAGTGTA-1	Epithelial cells
P14	TGATTTCCAGGTCTCG-1	Epithelial cells
P14	TGCTGCTTCCTAGAAC-1	Epithelial cells
P14	AAAGCAAAGGCGATAC-1	Epithelial cells
P14	ACACCCTAGGGCACTA-1	Epithelial cells
P14	ACATGGTAGTCGAGTG-1	Epithelial cells
P14	ACCAGTATCGGAAATA-1	Epithelial cells
P14	ACGAGCCTCGGAAATA-1	Epithelial cells
P14	AGGGATGCACTTAACG-1	Epithelial cells
P14	AGTTGGTTCCGAAGAG-1	Epithelial cells
P14	ATGGGAGTCCAAGTAC-1	Epithelial cells
P14	CAACCTCGTCTGCGGT-1	Epithelial cells
P14	CACATTTTCTTGAGAC-1	Epithelial cells
P14	CAGTAACGTTCTCATT-1	Epithelial cells
P14	CATTCGCTCAAGGCTT-1	Epithelial cells
P14	CCATGTCGTTCTGAAC-1	Epithelial cells
P14	CCGTTCACAGTACACT-1	Epithelial cells
P14	CGGACGTCAGATCGGA-1	Epithelial cells
P14	CGGAGCTCACCGTTGG-1	Epithelial cells
P14	CGTCAGGAGAGGTACC-1	Epithelial cells
P14	CTGAAACTCATTTGGG-1	Epithelial cells
P14	CTGCTGTTCCGCGTTT-1	Epithelial cells
P14	GAACCTACACTTCTGC-1	Epithelial cells
P14	GACACGCAGAGGGATA-1	Epithelial cells
P14	GACCAATAGAATAGGG-1	Epithelial cells
P14	GCATACACAGACGTAG-1	Epithelial cells
P14	GGCGTGTAGTACTTGC-1	Epithelial cells
P14	GGGAGATAGCGTGAGT-1	Epithelial cells
P14	TAGAGCTAGTCGAGTG-1	Epithelial cells
P14	TCAGCTCGTGAGGGTT-1	Epithelial cells
P14	TCATTTGTCGAGAACG-1	Epithelial cells
P14	TGCTACCCAGCCTTTC-1	Epithelial cells
P14	TCGTAGAAGTCGCCGT-1	Epithelial cells
P15	CGCTGGAGTCAGAGGT-1	Epithelial cells
P15	AGTGGGAAGAAGGGTA-1	Epithelial cells
P15	CGCTGGATCCAAACAC-1	Epithelial cells
P15	GACACGCCACACTGCG-1	Epithelial cells
P15	GTCACGGCAAAGCAAT-1	Epithelial cells
P15	TACCTTATCATCGATG-1	Epithelial cells
P15	TACTTGTAGGGTTCCC-1	Epithelial cells
P15	CCTCTGATCTCGCTTG-1	Epithelial cells
P15	CTACACCTCTCAAACG-1	Epithelial cells
P15	AAGGCAGCAGACAGGT-1	Epithelial cells
P15	AAGGTTCCAAAGAATC-1	Epithelial cells
P15	AAGGTTCGTGTCAATC-1	Epithelial cells
P15	ACTTACTCAATAGCGG-1	Epithelial cells
P15	ACTTTCACATGACATC-1	Epithelial cells
P15	AGCGTCGGTCGAACAG-1	Epithelial cells
P15	ATCTACTAGTACGTAA-1	Epithelial cells
P15	CACAGTAAGACTACAA-1	Epithelial cells
P15	CACATAGTCAACACTG-1	Epithelial cells
P15	CAGAGAGCAAGAGGCT-1	Epithelial cells
P15	CAGCGACTCACTTACT-1	Epithelial cells
P15	CAGTCCTTCCTCCTAG-1	Epithelial cells
P15	CATATTCTCTATCCCG-1	Epithelial cells
P15	CATCCACGTTGAGTTC-1	Epithelial cells
P15	CCACTACCATTGGCGC-1	Epithelial cells
P15	CCGTACTAGGAATTAC-1	Epithelial cells
P15	CCTAAAGGTTAAGACA-1	Epithelial cells
P15	CCTACACAGCTGCGAA-1	Epithelial cells
P15	CCTACCAAGGACCACA-1	Epithelial cells
P15	CGATCGGGTGAACCTT-1	Epithelial cells
P15	CGATCGGTCTCTGCTG-1	Epithelial cells
P15	CGATTGAGTGCAACGA-1	Epithelial cells
P15	CGCGGTACAGGGATTG-1	Epithelial cells
P15	CGGAGCTTCAACACCA-1	Epithelial cells
P15	CGGCTAGGTCAAAGCG-1	Epithelial cells
P15	CGTCAGGTCCACGTGG-1	Epithelial cells
P15	CTAACTTAGGCGCTCT-1	Epithelial cells
P15	CTACGTCCACAGGCCT-1	Epithelial cells
P15	CTCGGAGAGATGCCAG-1	Epithelial cells
P15	CTGATAGGTGCCTGGT-1	Epithelial cells
P15	CTGATAGTCTTCGAGA-1	Epithelial cells
P15	GAACATCTCACTCTTA-1	Epithelial cells
P15	GACTACAAGTGGTAAT-1	Epithelial cells
P15	GCATACATCGTACGGC-1	Epithelial cells
P15	GCATGCGAGCTAGGCA-1	Epithelial cells
P15	GGCCGATGTTACCAGT-1	Epithelial cells
P15	GTAGGCCGTTGAGTTC-1	Epithelial cells
P15	GTCAAGTGTTAAGACA-1	Epithelial cells
P15	GTGCTTCAGCCAGTAG-1	Epithelial cells
P15	GTTACAGTCAGCAACT-1	Epithelial cells
P15	TACGGGCAGTCAAGGC-1	Epithelial cells
P15	TCAATCTCATAGACTC-1	Epithelial cells
P15	TCACAAGAGTTGAGAT-1	Epithelial cells
P15	TCAGGATCAGGATTGG-1	Epithelial cells
P15	TCGGTAATCTGCTGTC-1	Epithelial cells
P15	TCTCTAAGTTCTCATT-1	Epithelial cells
P15	TGCCAAAGTGGTTTCA-1	Epithelial cells
P15	TGCCAAATCACCAGGC-1	Epithelial cells
P15	TGGCTGGGTTCAGACT-1	Epithelial cells
P15	TGTTCCGGTCCTCTTG-1	Epithelial cells
P15	TTCTACAGTCTCAACA-1	Epithelial cells
P15	TTGCGTCGTCTTCTCG-1	Epithelial cells
P15	TTGGAACCATACGCTA-1	Epithelial cells
P16	ACTGATGCAAGCCCAC-1	Epithelial cells
P16	AAAGCAAGTCATGCAT-1	Epithelial cells
P16	AACCGCGAGCGATATA-1	Epithelial cells
P16	AAGGTTCGTCAACTGT-1	Epithelial cells
P16	AGCGTCGTCACATACG-1	Epithelial cells
P16	AGGGAGTCAAATCCGT-1	Epithelial cells
P16	AGGTCATAGACAATAC-1	Epithelial cells
P16	ATCATGGCATCCTTGC-1	Epithelial cells
P16	ATTATCCCAGATCCAT-1	Epithelial cells
P16	CACACAAGTTCCACAA-1	Epithelial cells
P16	CACACTCCATTTGCTT-1	Epithelial cells
P16	CAGCAGCAGGGATACC-1	Epithelial cells
P16	CATGCCTAGCTTATCG-1	Epithelial cells
P16	CGAGCACGTTACGTCA-1	Epithelial cells
P16	CTACACCCACGTGAGA-1	Epithelial cells
P16	CTACCCATCATTTGGG-1	Epithelial cells
P16	GAAATGATCGTGGGAA-1	Epithelial cells
P16	GAATGAAGTCCCTACT-1	Epithelial cells
P16	GCGAGAACATCACAAC-1	Epithelial cells
P16	GGGACCTCAGATAATG-1	Epithelial cells
P16	GTGCGGTTCACCTCGT-1	Epithelial cells
P16	GTTAAGCTCCTAGTGA-1	Epithelial cells
P16	TTAGGACTCCGCGTTT-1	Epithelial cells
P16	TTGCGTCAGTGGTAGC-1	Epithelial cells
P16	CACAGGCGTACACCGC-1	Epithelial cells
P16	CGACCTTAGGTGGGTT-1	Epithelial cells
P16	CTCCTAGCAACTGGCC-1	Epithelial cells
P16	GATCTAGTCCTTGGTC-1	Epithelial cells
P16	AACCGCGCACAACGTT-1	Epithelial cells
P16	AACTGGTAGAGAGCTC-1	Epithelial cells
P16	AAGCCGCTCCTGCTTG-1	Epithelial cells
P16	AAGGCAGTCAGCCTAA-1	Epithelial cells
P16	ACACCAATCGGCTACG-1	Epithelial cells
P16	ACGAGCCGTAGCGTCC-1	Epithelial cells
P16	ACGGCCACATCCGGGT-1	Epithelial cells
P16	ACGTCAAGTAGCGCAA-1	Epithelial cells
P16	ACTATCTAGTCTCAAC-1	Epithelial cells
P16	ACTTGTTGTAGCGTCC-1	Epithelial cells
P16	ACTTGTTTCGGTTAAC-1	Epithelial cells
P16	AGAGCTTCAATGAAAC-1	Epithelial cells
P16	AGGCCACTCGTGTAGT-1	Epithelial cells
P16	ATAACGCTCTAACTGG-1	Epithelial cells
P16	ATAGACCCATATGGTC-1	Epithelial cells
P16	ATAGACCGTCTACCTC-1	Epithelial cells
P16	ATCGAGTTCGAGCCCA-1	Epithelial cells
P16	ATTATCCAGTACTTGC-1	Epithelial cells
P16	CAACCAACAGGGCATA-1	Epithelial cells
P16	CAACCAAGTGGCCCTA-1	Epithelial cells
P16	CAACTAGCAGAGCCAA-1	Epithelial cells
P16	CACACTCTCATTCACT-1	Epithelial cells
P16	CACCACTCACGACTCG-1	Epithelial cells
P16	CAGCAGCAGGGAGTAA-1	Epithelial cells
P16	CAGCATATCTTGGGTA-1	Epithelial cells
P16	CAGCTAATCGCCAAAT-1	Epithelial cells
P16	CAGGTGCGTATGGTTC-1	Epithelial cells
P16	CATCAAGTCGCACTCT-1	Epithelial cells
P16	CATCCACCACATGTGT-1	Epithelial cells
P16	CATCGGGTCAGTTCGA-1	Epithelial cells
P16	CCAGCGATCCGGCACA-1	Epithelial cells
P16	CCATGTCCAGCCTATA-1	Epithelial cells
P16	CCCAATCCACAGGTTT-1	Epithelial cells
P16	CCCAATCCATAAGACA-1	Epithelial cells
P16	CCCAATCGTATTCGTG-1	Epithelial cells
P16	CCCTCCTGTGCGGTAA-1	Epithelial cells
P16	CCTATTAGTGAGTGAC-1	Epithelial cells
P16	CGACTTCGTCAGAAGC-1	Epithelial cells
P16	CGCGTTTCACGAAGCA-1	Epithelial cells
P16	CGCGTTTGTTAAGAAC-1	Epithelial cells
P16	CGTCTACTCTATCCTA-1	Epithelial cells
P16	CGTTCTGGTAAGAGAG-1	Epithelial cells
P16	CGTTGGGTCACGGTTA-1	Epithelial cells
P16	CTACACCTCAATCACG-1	Epithelial cells
P16	CTAGAGTAGGCATGTG-1	Epithelial cells
P16	CTCACACAGGAACTGC-1	Epithelial cells
P16	CTCGAGGTCGCCTGTT-1	Epithelial cells
P16	CTCGTACGTCTCTCTG-1	Epithelial cells
P16	CTCGTCAAGACTAAGT-1	Epithelial cells
P16	CTCTACGGTCTAACGT-1	Epithelial cells
P16	CTCTGGTCATAAGACA-1	Epithelial cells
P16	CTGAAACCAAACTGTC-1	Epithelial cells
P16	GAATAAGCAAGTTGTC-1	Epithelial cells
P16	GATCAGTTCAAAGACA-1	Epithelial cells
P16	GCAAACTTCCTTCAAT-1	Epithelial cells
P16	GCACATACAAAGTGCG-1	Epithelial cells
P16	GCATGTACACGGCCAT-1	Epithelial cells
P16	GCGGGTTTCTTGTTTG-1	Epithelial cells
P16	GCTCTGTGTTGAGGTG-1	Epithelial cells
P16	GCTGGGTTCCAAGCCG-1	Epithelial cells
P16	GGAATAAAGTAGTGCG-1	Epithelial cells
P16	GGAATAAGTCGTCTTC-1	Epithelial cells
P16	GGACGTCCAAGGTTTC-1	Epithelial cells
P16	GGACGTCGTCCGTGAC-1	Epithelial cells
P16	GGGTCTGGTCGCGTGT-1	Epithelial cells
P16	GTAACTGCAAGCGCTC-1	Epithelial cells
P16	GTAACTGCAGTTTACG-1	Epithelial cells
P16	GTACGTAAGTTAGCGG-1	Epithelial cells
P16	GTACTCCTCTTAGAGC-1	Epithelial cells
P16	GTCACAATCCATTCTA-1	Epithelial cells
P16	GTCGGGTAGCGTGTCC-1	Epithelial cells
P16	GTCTTCGCACACCGAC-1	Epithelial cells
P16	GTGAAGGAGCACCGCT-1	Epithelial cells
P16	GTGCATAAGCTAAACA-1	Epithelial cells
P16	GTGCATAAGCTAAGAT-1	Epithelial cells
P16	GTGCTTCGTTGAACTC-1	Epithelial cells
P16	GTGTGCGTCATTGCGA-1	Epithelial cells
P16	GTTCATTAGTGTACCT-1	Epithelial cells
P16	GTTTCTAGTGTGACGA-1	Epithelial cells
P16	TCATTACGTAACGTTC-1	Epithelial cells
P16	TCATTTGTCGTGACAT-1	Epithelial cells
P16	TCCCGATAGCCTCGTG-1	Epithelial cells
P16	TCGAGGCAGACAGAGA-1	Epithelial cells
P16	TCGAGGCAGAGTAATC-1	Epithelial cells
P16	TCGCGTTAGCAGGCTA-1	Epithelial cells
P16	TCGTAGAAGGACGAAA-1	Epithelial cells
P16	TCTGAGACAGGTCGTC-1	Epithelial cells
P16	TCTTCGGTCAGTTGAC-1	Epithelial cells
P16	TGAAAGAGTACCCAAT-1	Epithelial cells
P16	TGACAACTCTTGCCGT-1	Epithelial cells
P16	TGAGCCGAGTGTACCT-1	Epithelial cells
P16	TGCACCTCACGAGAGT-1	Epithelial cells
P16	TGCACCTCATCGACGC-1	Epithelial cells
P16	TGCGTGGAGATCACGG-1	Epithelial cells
P16	TGCGTGGGTGCGATAG-1	Epithelial cells
P16	TGGCGCAAGCCGCCTA-1	Epithelial cells
P16	TGTGGTACACATGGGA-1	Epithelial cells
P16	TTCGGTCAGGGTCTCC-1	Epithelial cells
P16	TTGAACGCAACACCTA-1	Epithelial cells
P16	ATCACGATCTCGCTTG-1	Epithelial cells

## Sheet: Fibroblasts
sample	barcode	cell types
N1	AAAGTAGGTCAGAAGC-1	Fibroblasts
N1	ACGATGTAGTAAGTAC-1	Fibroblasts
N1	ACGGGTCTCGATCCCT-1	Fibroblasts
N1	AGGCCACTCTCCTATA-1	Fibroblasts
N1	ATCCGAACAAGTCTGT-1	Fibroblasts
N1	ATCCGAACACAACGCC-1	Fibroblasts
N1	CAACTAGCAGTGAGTG-1	Fibroblasts
N1	CACCAGGCAGGGTATG-1	Fibroblasts
N1	CAGCCGATCAGAGCTT-1	Fibroblasts
N1	CCAATCCTCTCCTATA-1	Fibroblasts
N1	CGCTGGAGTCTGCCAG-1	Fibroblasts
N1	CGTTCTGCAACTGGCC-1	Fibroblasts
N1	CTCACACAGCCGATTT-1	Fibroblasts
N1	GCATGTACATCGACGC-1	Fibroblasts
N1	GCTTCCACATGTCTCC-1	Fibroblasts
N1	GGGTTGCGTTACAGAA-1	Fibroblasts
N1	GGTGAAGAGCTAGTGG-1	Fibroblasts
N1	GTCACGGCACCAGTTA-1	Fibroblasts
N1	GTCATTTGTCTCACCT-1	Fibroblasts
N1	GTCTCGTGTTCCGTCT-1	Fibroblasts
N1	TCCACACCACAACGCC-1	Fibroblasts
N1	TCGTAGACAAGTTCTG-1	Fibroblasts
N1	TTCGGTCGTCTGCCAG-1	Fibroblasts
N1	AAACGGGAGCTACCTA-1	Fibroblasts
N1	AAACGGGTCCCTAATT-1	Fibroblasts
N1	AAAGATGAGCCACGTC-1	Fibroblasts
N1	AAAGATGGTTTGGCGC-1	Fibroblasts
N1	AAAGCAACAAGACACG-1	Fibroblasts
N1	AAAGTAGAGGCCCTTG-1	Fibroblasts
N1	AAAGTAGGTACCTACA-1	Fibroblasts
N1	AAATGCCCAGACACTT-1	Fibroblasts
N1	AACACGTCACCAGATT-1	Fibroblasts
N1	AACCGCGCAGTCAGCC-1	Fibroblasts
N1	AACGTTGGTAATCGTC-1	Fibroblasts
N1	AACTCAGTCGGTTAAC-1	Fibroblasts
N1	AACTCCCCATTACCTT-1	Fibroblasts
N1	AACTCCCTCGCTTAGA-1	Fibroblasts
N1	AACTTTCGTCTTCGTC-1	Fibroblasts
N1	AAGACCTTCCAACCAA-1	Fibroblasts
N1	AAGCCGCAGCGATATA-1	Fibroblasts
N1	AAGGCAGAGATCCCAT-1	Fibroblasts
N1	AAGGCAGTCTCCGGTT-1	Fibroblasts
N1	AATCCAGGTAAGGATT-1	Fibroblasts
N1	ACACCGGAGTTCGCGC-1	Fibroblasts
N1	ACACCGGTCAGCTCGG-1	Fibroblasts
N1	ACACTGATCTGAGTGT-1	Fibroblasts
N1	ACAGCCGGTTCTGAAC-1	Fibroblasts
N1	ACAGCCGTCTAACGGT-1	Fibroblasts
N1	ACAGCTACACTGTTAG-1	Fibroblasts
N1	ACAGCTATCTACTCAT-1	Fibroblasts
N1	ACATGGTCACGTAAGG-1	Fibroblasts
N1	ACCGTAAAGCTGGAAC-1	Fibroblasts
N1	ACCGTAAAGTGATCGG-1	Fibroblasts
N1	ACCTTTAAGTCCAGGA-1	Fibroblasts
N1	ACCTTTATCGCAAACT-1	Fibroblasts
N1	ACGAGGACACGCGAAA-1	Fibroblasts
N1	ACGAGGACAGCCAATT-1	Fibroblasts
N1	ACGATACAGTGTTTGC-1	Fibroblasts
N1	ACGATACTCGGAAATA-1	Fibroblasts
N1	ACGATACTCTTACCTA-1	Fibroblasts
N1	ACGATGTTCTGGTATG-1	Fibroblasts
N1	ACGCCAGCAACGATGG-1	Fibroblasts
N1	ACGCCGAAGGATATAC-1	Fibroblasts
N1	ACGCCGAAGTAGGTGC-1	Fibroblasts
N1	ACGCCGAGTTAAAGAC-1	Fibroblasts
N1	ACGGAGATCTGCTGTC-1	Fibroblasts
N1	ACGGCCAAGAGCTGCA-1	Fibroblasts
N1	ACGGCCATCGACGGAA-1	Fibroblasts
N1	ACGGGTCGTCATGCCG-1	Fibroblasts
N1	ACGTCAACAAGCCATT-1	Fibroblasts
N1	ACGTCAAGTCCGTTAA-1	Fibroblasts
N1	ACTATCTTCCGTCATC-1	Fibroblasts
N1	ACTGATGTCGCCTGTT-1	Fibroblasts
N1	ACTGCTCCAGCTTCGG-1	Fibroblasts
N1	ACTGTCCTCAACACGT-1	Fibroblasts
N1	ACTTACTAGCTGTTCA-1	Fibroblasts
N1	ACTTACTCACAGGTTT-1	Fibroblasts
N1	AGAATAGAGCGCTCCA-1	Fibroblasts
N1	AGAATAGGTTTACTCT-1	Fibroblasts
N1	AGACGTTGTGCATCTA-1	Fibroblasts
N1	AGAGCGAAGAGTGACC-1	Fibroblasts
N1	AGAGCGACAAGCCGCT-1	Fibroblasts
N1	AGAGTGGAGTGGACGT-1	Fibroblasts
N1	AGATTGCCAAACTGTC-1	Fibroblasts
N1	AGATTGCGTCCAGTTA-1	Fibroblasts
N1	AGCAGCCAGGTGACCA-1	Fibroblasts
N1	AGCATACAGTGGGCTA-1	Fibroblasts
N1	AGCCTAAAGCGTCTAT-1	Fibroblasts
N1	AGCGGTCTCCAATGGT-1	Fibroblasts
N1	AGCGTCGGTTGCTCCT-1	Fibroblasts
N1	AGCGTCGTCGGTCCGA-1	Fibroblasts
N1	AGCGTCGTCTTTAGGG-1	Fibroblasts
N1	AGCTCTCTCTTGTACT-1	Fibroblasts
N1	AGGCCACGTTAAGAAC-1	Fibroblasts
N1	AGGCCGTCAACTGGCC-1	Fibroblasts
N1	AGGTCCGAGAAACCTA-1	Fibroblasts
N1	AGGTCCGAGACCGGAT-1	Fibroblasts
N1	AGGTCCGCATCACAAC-1	Fibroblasts
N1	AGTCTTTCACAGACAG-1	Fibroblasts
N1	AGTGAGGGTCAGAGGT-1	Fibroblasts
N1	AGTGAGGGTCTACCTC-1	Fibroblasts
N1	AGTTGGTCACGGTGTC-1	Fibroblasts
N1	AGTTGGTGTATAGGGC-1	Fibroblasts
N1	ATAAGAGTCTTTAGGG-1	Fibroblasts
N1	ATAGACCAGTATTGGA-1	Fibroblasts
N1	ATAGACCGTTCGTCTC-1	Fibroblasts
N1	ATCCACCCATCTCGCT-1	Fibroblasts
N1	ATCCGAACACACGCTG-1	Fibroblasts
N1	ATCCGAACATGAACCT-1	Fibroblasts
N1	ATCCGAAGTAGGAGTC-1	Fibroblasts
N1	ATCGAGTAGGAATTAC-1	Fibroblasts
N1	ATCGAGTGTCATGCAT-1	Fibroblasts
N1	ATCTACTTCAATAAGG-1	Fibroblasts
N1	ATCTACTTCGGTGTCG-1	Fibroblasts
N1	ATCTGCCAGCGATATA-1	Fibroblasts
N1	ATGAGGGCATTGGTAC-1	Fibroblasts
N1	ATGAGGGGTAAGTGTA-1	Fibroblasts
N1	ATGAGGGGTCCTCCAT-1	Fibroblasts
N1	ATGCGATAGCCACGTC-1	Fibroblasts
N1	ATGGGAGCAGCTGTAT-1	Fibroblasts
N1	ATGGGAGCATCGGACC-1	Fibroblasts
N1	ATGTGTGCACCGAAAG-1	Fibroblasts
N1	ATGTGTGCATTTGCCC-1	Fibroblasts
N1	ATTACTCAGAGCCTAG-1	Fibroblasts
N1	ATTACTCAGGCTATCT-1	Fibroblasts
N1	ATTATCCCAGTGGAGT-1	Fibroblasts
N1	ATTCTACGTCTCCCTA-1	Fibroblasts
N1	ATTGGACAGCCGTCGT-1	Fibroblasts
N1	ATTGGTGAGAAACCTA-1	Fibroblasts
N1	ATTGGTGAGTCCGTAT-1	Fibroblasts
N1	ATTTCTGAGCGTCTAT-1	Fibroblasts
N1	ATTTCTGCACCCAGTG-1	Fibroblasts
N1	ATTTCTGCATCCGTGG-1	Fibroblasts
N1	CAACCTCCAGTCTTCC-1	Fibroblasts
N1	CAACTAGGTCACAAGG-1	Fibroblasts
N1	CAACTAGTCACCGGGT-1	Fibroblasts
N1	CAAGAAAGTCACAAGG-1	Fibroblasts
N1	CAAGAAAGTTTGGGCC-1	Fibroblasts
N1	CAAGATCCAGGAATCG-1	Fibroblasts
N1	CAAGATCTCCGAGCCA-1	Fibroblasts
N1	CACAAACGTATAGTAG-1	Fibroblasts
N1	CACACAACAGCGAACA-1	Fibroblasts
N1	CACACCTGTAACGACG-1	Fibroblasts
N1	CACACTCGTCTTCGTC-1	Fibroblasts
N1	CACAGTACAATACGCT-1	Fibroblasts
N1	CACAGTACACGGTAGA-1	Fibroblasts
N1	CACATAGAGGCACATG-1	Fibroblasts
N1	CACATTTAGTTCCACA-1	Fibroblasts
N1	CACCAGGGTGGCTCCA-1	Fibroblasts
N1	CAGAATCCATACGCCG-1	Fibroblasts
N1	CAGAATCGTCGTGGCT-1	Fibroblasts
N1	CAGAGAGAGACCTTTG-1	Fibroblasts
N1	CAGAGAGGTCTAAACC-1	Fibroblasts
N1	CAGAGAGTCGGCTTGG-1	Fibroblasts
N1	CAGATCACACGGTAGA-1	Fibroblasts
N1	CAGATCAGTAAGGGCT-1	Fibroblasts
N1	CAGCAGCCACAGGCCT-1	Fibroblasts
N1	CAGCAGCCATTCCTGC-1	Fibroblasts
N1	CAGCAGCTCACTTATC-1	Fibroblasts
N1	CAGCAGCTCTCCTATA-1	Fibroblasts
N1	CAGCATAAGCTGATAA-1	Fibroblasts
N1	CAGCATATCAACCAAC-1	Fibroblasts
N1	CAGCATATCGGCTTGG-1	Fibroblasts
N1	CAGCCGAGTTGTCGCG-1	Fibroblasts
N1	CAGCTAAAGCAGCGTA-1	Fibroblasts
N1	CAGCTAACAGGATTGG-1	Fibroblasts
N1	CAGCTAACATGACATC-1	Fibroblasts
N1	CAGCTGGGTAGGCATG-1	Fibroblasts
N1	CAGGTGCGTCTCAACA-1	Fibroblasts
N1	CAGGTGCGTGCCTGGT-1	Fibroblasts
N1	CAGGTGCTCCAGTATG-1	Fibroblasts
N1	CAGTCCTAGCGTTCCG-1	Fibroblasts
N1	CAGTCCTCAACAACCT-1	Fibroblasts
N1	CAGTCCTTCAAAGACA-1	Fibroblasts
N1	CAGTCCTTCTTGCATT-1	Fibroblasts
N1	CATATTCGTTGATTGC-1	Fibroblasts
N1	CATCAAGCAACCGCCA-1	Fibroblasts
N1	CATCAAGTCGGACAAG-1	Fibroblasts
N1	CATCAGATCGACCAGC-1	Fibroblasts
N1	CATCGGGAGTCATCCA-1	Fibroblasts
N1	CATCGGGGTAAGTGGC-1	Fibroblasts
N1	CATGCCTTCTGCGGCA-1	Fibroblasts
N1	CCAATCCGTATCACCA-1	Fibroblasts
N1	CCAATCCGTCATGCAT-1	Fibroblasts
N1	CCACGGATCGCTGATA-1	Fibroblasts
N1	CCATGTCAGAAGCCCA-1	Fibroblasts
N1	CCATGTCAGGGATGGG-1	Fibroblasts
N1	CCATTCGCACTTAACG-1	Fibroblasts
N1	CCCAATCCATAGTAAG-1	Fibroblasts
N1	CCCAGTTAGTACGTTC-1	Fibroblasts
N1	CCCAGTTAGTAGTGCG-1	Fibroblasts
N1	CCCAGTTGTAGCGTCC-1	Fibroblasts
N1	CCCATACTCCGTACAA-1	Fibroblasts
N1	CCCATACTCGGAAATA-1	Fibroblasts
N1	CCCTCCTCAATAAGCA-1	Fibroblasts
N1	CCCTCCTTCTGAGTGT-1	Fibroblasts
N1	CCGGGATCATAAAGGT-1	Fibroblasts
N1	CCGGTAGTCGTACCGG-1	Fibroblasts
N1	CCGTACTGTGTAACGG-1	Fibroblasts
N1	CCGTACTTCCCTTGTG-1	Fibroblasts
N1	CCGTGGACATTTGCTT-1	Fibroblasts
N1	CCGTGGAGTTGGGACA-1	Fibroblasts
N1	CCGTGGAGTTGGTTTG-1	Fibroblasts
N1	CCTAAAGGTCGGATCC-1	Fibroblasts
N1	CCTACCATCACTCTTA-1	Fibroblasts
N1	CCTACCATCTGGGCCA-1	Fibroblasts
N1	CCTAGCTAGGAATCGC-1	Fibroblasts
N1	CCTAGCTGTCGCTTCT-1	Fibroblasts
N1	CCTATTAAGCCTATGT-1	Fibroblasts
N1	CCTATTACATGCAACT-1	Fibroblasts
N1	CCTATTAGTGCATCTA-1	Fibroblasts
N1	CCTCTGAAGACAGAGA-1	Fibroblasts
N1	CCTCTGATCGGCGCTA-1	Fibroblasts
N1	CCTTACGAGCATGGCA-1	Fibroblasts
N1	CCTTTCTTCTACGAGT-1	Fibroblasts
N1	CGAACATAGGGAAACA-1	Fibroblasts
N1	CGACCTTAGCCTTGAT-1	Fibroblasts
N1	CGACCTTCATGATCCA-1	Fibroblasts
N1	CGACTTCCAGATGAGC-1	Fibroblasts
N1	CGAGCCAGTCCAGTGC-1	Fibroblasts
N1	CGATCGGCAGGTGCCT-1	Fibroblasts
N1	CGATGGCAGATCCGAG-1	Fibroblasts
N1	CGATGGCAGCAGATCG-1	Fibroblasts
N1	CGATGTAGTTGATTCG-1	Fibroblasts
N1	CGCCAAGCAGGCTCAC-1	Fibroblasts
N1	CGCCAAGGTATGGTTC-1	Fibroblasts
N1	CGCCAAGTCCCACTTG-1	Fibroblasts
N1	CGGACACCAAATTGCC-1	Fibroblasts
N1	CGGAGTCGTCACAAGG-1	Fibroblasts
N1	CGGTTAATCACATACG-1	Fibroblasts
N1	CGTCACTCAAACGCGA-1	Fibroblasts
N1	CGTCCATTCTTCCTTC-1	Fibroblasts
N1	CGTGAGCGTAGCGTCC-1	Fibroblasts
N1	CGTGTAACACCACGTG-1	Fibroblasts
N1	CGTGTCTAGCGTTCCG-1	Fibroblasts
N1	CGTGTCTGTTGTACAC-1	Fibroblasts
N1	CGTGTCTTCGTTTAGG-1	Fibroblasts
N1	CGTTAGAGTAACGCGA-1	Fibroblasts
N1	CGTTCTGTCAGCGATT-1	Fibroblasts
N1	CTAACTTCAGCTTAAC-1	Fibroblasts
N1	CTAAGACGTCCAGTGC-1	Fibroblasts
N1	CTAATGGGTCGAAAGC-1	Fibroblasts
N1	CTACACCAGGGTCTCC-1	Fibroblasts
N1	CTACGTCAGCCCAACC-1	Fibroblasts
N1	CTAGCCTCAAGCCTAT-1	Fibroblasts
N1	CTAGCCTCAGTCAGCC-1	Fibroblasts
N1	CTAGTGATCAATCACG-1	Fibroblasts
N1	CTCATTAGTTAAGTAG-1	Fibroblasts
N1	CTCGAAAGTAAACGCG-1	Fibroblasts
N1	CTCGGGAAGATAGTCA-1	Fibroblasts
N1	CTCGTACAGGCAGTCA-1	Fibroblasts
N1	CTCTACGCACCATGTA-1	Fibroblasts
N1	CTCTACGTCCAAGTAC-1	Fibroblasts
N1	CTCTGGTCACCTATCC-1	Fibroblasts
N1	CTCTGGTGTGAGGGTT-1	Fibroblasts
N1	CTGAAACTCCCATTTA-1	Fibroblasts
N1	CTGAAACTCGGTGTTA-1	Fibroblasts
N1	CTGATAGAGTTGTAGA-1	Fibroblasts
N1	CTGATAGGTGAAATCA-1	Fibroblasts
N1	CTGATCCAGCTCTCGG-1	Fibroblasts
N1	CTGATCCTCGTGGACC-1	Fibroblasts
N1	CTGCCTATCCTCTAGC-1	Fibroblasts
N1	CTGCGGACAGACAAGC-1	Fibroblasts
N1	CTGCGGAGTAAGTTCC-1	Fibroblasts
N1	CTGGTCTCAAACTGCT-1	Fibroblasts
N1	CTGGTCTGTCGGCATC-1	Fibroblasts
N1	CTGTGCTCAGCTTCGG-1	Fibroblasts
N1	CTGTGCTCAGGCAGTA-1	Fibroblasts
N1	CTTAACTGTGTGACGA-1	Fibroblasts
N1	CTTTGCGAGACAGAGA-1	Fibroblasts
N1	CTTTGCGTCTCGTTTA-1	Fibroblasts
N1	GAAATGACATGTTCCC-1	Fibroblasts
N1	GAAATGAGTTATGTGC-1	Fibroblasts
N1	GAACATCGTCATCCCT-1	Fibroblasts
N1	GAACGGAAGGGCTCTC-1	Fibroblasts
N1	GAAGCAGAGACGCTTT-1	Fibroblasts
N1	GAATGAAAGGATCGCA-1	Fibroblasts
N1	GAATGAACACCTCGTT-1	Fibroblasts
N1	GACACGCTCACGCGGT-1	Fibroblasts
N1	GACAGAGTCATGTCCC-1	Fibroblasts
N1	GACAGAGTCTCGATGA-1	Fibroblasts
N1	GACCTGGAGACTCGGA-1	Fibroblasts
N1	GACGTGCCATATGCTG-1	Fibroblasts
N1	GACGTGCGTCAATGTC-1	Fibroblasts
N1	GACGTTACACTTGGAT-1	Fibroblasts
N1	GACTAACAGCGATTCT-1	Fibroblasts
N1	GACTAACGTCTGCGGT-1	Fibroblasts
N1	GACTAACGTTGAGTTC-1	Fibroblasts
N1	GACTACAGTACAGTGG-1	Fibroblasts
N1	GATCGCGAGAAACGCC-1	Fibroblasts
N1	GATCTAGAGGTACTCT-1	Fibroblasts
N1	GATCTAGCATTAACCG-1	Fibroblasts
N1	GATGAAAGTCAACATC-1	Fibroblasts
N1	GATGAAAGTGCGAAAC-1	Fibroblasts
N1	GATGCTAAGACTAAGT-1	Fibroblasts
N1	GATGCTATCTGTCTAT-1	Fibroblasts
N1	GATTCAGAGCAGCGTA-1	Fibroblasts
N1	GCACATAAGGGAGTAA-1	Fibroblasts
N1	GCACTCTAGGACGAAA-1	Fibroblasts
N1	GCAGTTAAGATAGGAG-1	Fibroblasts
N1	GCATACACACTTCGAA-1	Fibroblasts
N1	GCATGCGAGACAGACC-1	Fibroblasts
N1	GCATGTAAGAGGTTGC-1	Fibroblasts
N1	GCCAAATCAAACAACA-1	Fibroblasts
N1	GCCTCTACATCATCCC-1	Fibroblasts
N1	GCGACCACAGGACGTA-1	Fibroblasts
N1	GCGCAACCAAACCCAT-1	Fibroblasts
N1	GCGCAACGTCGGCATC-1	Fibroblasts
N1	GCGCGATAGCACCGTC-1	Fibroblasts
N1	GCGCGATCATTTGCCC-1	Fibroblasts
N1	GCGCGATTCCAAGCCG-1	Fibroblasts
N1	GCTCTGTTCAGGATCT-1	Fibroblasts
N1	GCTCTGTTCAGTTGAC-1	Fibroblasts
N1	GCTGCGAAGGTCGGAT-1	Fibroblasts
N1	GCTGCGAAGTCGATAA-1	Fibroblasts
N1	GCTGCGACACCACGTG-1	Fibroblasts
N1	GCTGCGATCTCAAGTG-1	Fibroblasts
N1	GCTGGGTCAATGGAAT-1	Fibroblasts
N1	GCTTCCAGTTTGTGTG-1	Fibroblasts
N1	GCTTGAACATGTCTCC-1	Fibroblasts
N1	GCTTGAATCTTCAACT-1	Fibroblasts
N1	GGAACTTAGCGCCTTG-1	Fibroblasts
N1	GGAACTTCAAGAAAGG-1	Fibroblasts
N1	GGACAAGAGGTTCCTA-1	Fibroblasts
N1	GGACAGAGTTAAGTAG-1	Fibroblasts
N1	GGACGTCCACTTAACG-1	Fibroblasts
N1	GGACGTCGTGTTCGAT-1	Fibroblasts
N1	GGACGTCTCGTTTGCC-1	Fibroblasts
N1	GGAGCAACATACAGCT-1	Fibroblasts
N1	GGATGTTAGAATAGGG-1	Fibroblasts
N1	GGATGTTAGGTGCACA-1	Fibroblasts
N1	GGATTACAGAGCTATA-1	Fibroblasts
N1	GGCAATTAGGACCACA-1	Fibroblasts
N1	GGCAATTAGTACGCCC-1	Fibroblasts
N1	GGCAATTGTCCAGTTA-1	Fibroblasts
N1	GGCAATTTCTATCCTA-1	Fibroblasts
N1	GGCGTGTCACTTCTGC-1	Fibroblasts
N1	GGCGTGTGTTTGGCGC-1	Fibroblasts
N1	GGGAATGCACGGCTAC-1	Fibroblasts
N1	GGGAATGGTGAGGCTA-1	Fibroblasts
N1	GGGCACTAGTCGAGTG-1	Fibroblasts
N1	GGGCACTGTTGGGACA-1	Fibroblasts
N1	GGGTTGCCACATGACT-1	Fibroblasts
N1	GGTATTGGTCTAAAGA-1	Fibroblasts
N1	GGTGAAGTCTTGAGGT-1	Fibroblasts
N1	GGTGCGTCAGGTGGAT-1	Fibroblasts
N1	GGTGCGTTCTCTAGGA-1	Fibroblasts
N1	GGTGTTACACATGGGA-1	Fibroblasts
N1	GGTGTTAGTAAACACA-1	Fibroblasts
N1	GGTGTTATCGCACTCT-1	Fibroblasts
N1	GTAACTGAGATGGGTC-1	Fibroblasts
N1	GTACGTACAGCCTTGG-1	Fibroblasts
N1	GTAGTCACAGACGTAG-1	Fibroblasts
N1	GTATCTTCATGGTCAT-1	Fibroblasts
N1	GTCAAGTTCCAGTAGT-1	Fibroblasts
N1	GTCAAGTTCTTGTTTG-1	Fibroblasts
N1	GTCACGGCACAACGCC-1	Fibroblasts
N1	GTCATTTAGAACTGTA-1	Fibroblasts
N1	GTCGGGTAGAAACGCC-1	Fibroblasts
N1	GTCGGGTTCACCACCT-1	Fibroblasts
N1	GTCGGGTTCTTCGGTC-1	Fibroblasts
N1	GTCGTAAAGACCTTTG-1	Fibroblasts
N1	GTCGTAAGTGCTAGCC-1	Fibroblasts
N1	GTCTCGTCAATCGGTT-1	Fibroblasts
N1	GTGAAGGTCTGCTTGC-1	Fibroblasts
N1	GTGCAGCGTGTTGGGA-1	Fibroblasts
N1	GTGCATAAGGACGAAA-1	Fibroblasts
N1	GTGCGGTGTCCGAAGA-1	Fibroblasts
N1	GTGCTTCCACTCTGTC-1	Fibroblasts
N1	GTGGGTCGTGGGTATG-1	Fibroblasts
N1	GTGTGCGAGGGTTCCC-1	Fibroblasts
N1	GTGTTAGCAGTGGGAT-1	Fibroblasts
N1	GTTAAGCAGACCACGA-1	Fibroblasts
N1	GTTAAGCTCAGAAATG-1	Fibroblasts
N1	GTTCATTAGTAGCCGA-1	Fibroblasts
N1	GTTCTCGCAGGCTGAA-1	Fibroblasts
N1	TAAGAGAAGTAGCCGA-1	Fibroblasts
N1	TAAGCGTCACGCATCG-1	Fibroblasts
N1	TACACGACACGGTAGA-1	Fibroblasts
N1	TACAGTGCAATAGCGG-1	Fibroblasts
N1	TACCTTAAGGCCATAG-1	Fibroblasts
N1	TACCTTACAACTGGCC-1	Fibroblasts
N1	TACCTTAGTTAAGTAG-1	Fibroblasts
N1	TACGGATGTACGACCC-1	Fibroblasts
N1	TACTCATAGCCCAACC-1	Fibroblasts
N1	TACTCGCCACAACTGT-1	Fibroblasts
N1	TACTTACTCAGTCCCT-1	Fibroblasts
N1	TACTTGTAGGCTATCT-1	Fibroblasts
N1	TACTTGTCATGACGGA-1	Fibroblasts
N1	TACTTGTTCTACCAGA-1	Fibroblasts
N1	TAGACCAGTCAGCTAT-1	Fibroblasts
N1	TAGAGCTCATCCGCGA-1	Fibroblasts
N1	TAGAGCTCATTGGGCC-1	Fibroblasts
N1	TAGCCGGCAATGAATG-1	Fibroblasts
N1	TAGTGGTCATGTAGTC-1	Fibroblasts
N1	TAGTGGTGTGCAGGTA-1	Fibroblasts
N1	TAGTTGGGTCCAGTAT-1	Fibroblasts
N1	TATCAGGAGCGTGTCC-1	Fibroblasts
N1	TATCAGGAGTGACTCT-1	Fibroblasts
N1	TATCAGGTCTCCAACC-1	Fibroblasts
N1	TATCTCAGTTGCGTTA-1	Fibroblasts
N1	TATGCCCAGTCATCCA-1	Fibroblasts
N1	TATGCCCGTAGGAGTC-1	Fibroblasts
N1	TATTACCCACGGCGTT-1	Fibroblasts
N1	TATTACCTCTACCTGC-1	Fibroblasts
N1	TCAACGACAATTCCTT-1	Fibroblasts
N1	TCACGAACACACTGCG-1	Fibroblasts
N1	TCACGAACAGCGAACA-1	Fibroblasts
N1	TCAGATGTCTCAAGTG-1	Fibroblasts
N1	TCAGATGTCTGGTGTA-1	Fibroblasts
N1	TCAGCAAAGTCCTCCT-1	Fibroblasts
N1	TCAGGATCAACACGCC-1	Fibroblasts
N1	TCAGGTATCTGCCAGG-1	Fibroblasts
N1	TCATTTGTCTTTACAC-1	Fibroblasts
N1	TCCCGATAGTCTCGGC-1	Fibroblasts
N1	TCGAGGCCACTTCTGC-1	Fibroblasts
N1	TCGAGGCCAGGCGATA-1	Fibroblasts
N1	TCGCGTTAGAGATGAG-1	Fibroblasts
N1	TCGGGACTCCGCATAA-1	Fibroblasts
N1	TCGGTAAAGATCCGAG-1	Fibroblasts
N1	TCGTACCCAGTACACT-1	Fibroblasts
N1	TCGTACCTCTCAAGTG-1	Fibroblasts
N1	TCGTAGAAGCAATCTC-1	Fibroblasts
N1	TCGTAGAAGTCGTTTG-1	Fibroblasts
N1	TCTATTGCAGCGATCC-1	Fibroblasts
N1	TCTCATAAGGAGTAGA-1	Fibroblasts
N1	TCTGAGACACATCCAA-1	Fibroblasts
N1	TCTTCGGTCTAACTGG-1	Fibroblasts
N1	TCTTTCCGTGAGGCTA-1	Fibroblasts
N1	TCTTTCCTCGCCGTGA-1	Fibroblasts
N1	TGAAAGAAGGCTAGGT-1	Fibroblasts
N1	TGAAAGATCGAATGCT-1	Fibroblasts
N1	TGACAACAGAGCTTCT-1	Fibroblasts
N1	TGACTTTGTTAAGATG-1	Fibroblasts
N1	TGAGAGGTCTTATCTG-1	Fibroblasts
N1	TGAGGGAGTCACACGC-1	Fibroblasts
N1	TGAGGGATCTTGCATT-1	Fibroblasts
N1	TGATTTCGTACAGACG-1	Fibroblasts
N1	TGCACCTAGAAAGTGG-1	Fibroblasts
N1	TGCCAAAAGGGATCTG-1	Fibroblasts
N1	TGCCAAATCACGAAGG-1	Fibroblasts
N1	TGCTACCGTACAGTTC-1	Fibroblasts
N1	TGGCCAGTCAGGATCT-1	Fibroblasts
N1	TGGGAAGCAGTGACAG-1	Fibroblasts
N1	TGGGAAGTCACAGTAC-1	Fibroblasts
N1	TGGGCGTAGATCTGAA-1	Fibroblasts
N1	TGGGCGTCACGAAGCA-1	Fibroblasts
N1	TGGGCGTTCAGCTCGG-1	Fibroblasts
N1	TGTATTCAGGAGTAGA-1	Fibroblasts
N1	TGTATTCTCACCACCT-1	Fibroblasts
N1	TGTATTCTCGGCGGTT-1	Fibroblasts
N1	TGTCCCATCTAAGCCA-1	Fibroblasts
N1	TGTGTTTCAGTATGCT-1	Fibroblasts
N1	TGTGTTTTCGGCTACG-1	Fibroblasts
N1	TTAACTCCATGGGAAC-1	Fibroblasts
N1	TTAGGACTCGAATCCA-1	Fibroblasts
N1	TTAGTTCCAAATCCGT-1	Fibroblasts
N1	TTATGCTTCCTAGGGC-1	Fibroblasts
N1	TTCCCAGGTAGAGTGC-1	Fibroblasts
N1	TTCGAAGCACCGATAT-1	Fibroblasts
N1	TTCTCAAGTTGGGACA-1	Fibroblasts
N1	TTCTCAATCGGTGTCG-1	Fibroblasts
N1	TTCTCCTCACAGACAG-1	Fibroblasts
N1	TTCTCCTTCCACTGGG-1	Fibroblasts
N1	TTGCCGTTCTTTCCTC-1	Fibroblasts
N1	TTGCGTCAGCCCAGCT-1	Fibroblasts
N1	TTGCGTCCAGCTGCAC-1	Fibroblasts
N1	TTGGAACGTTCGGGCT-1	Fibroblasts
N1	TTGGCAAAGTGAAGTT-1	Fibroblasts
N1	TTGGCAACAGCCTATA-1	Fibroblasts
N1	TTGGCAACATGACGGA-1	Fibroblasts
N1	TTGTAGGGTGCCTTGG-1	Fibroblasts
N1	TTTATGCAGCAATATG-1	Fibroblasts
N1	TTTGTCATCCATGAGT-1	Fibroblasts
N1	AACTGGTGTGATGTGG-1	Fibroblasts
N1	ATTGGTGGTCAAGCGA-1	Fibroblasts
N1	AAACGGGTCTACCAGA-1	Fibroblasts
N1	AAAGCAAAGCTAGGCA-1	Fibroblasts
N1	AAAGCAACACGTCTCT-1	Fibroblasts
N1	AAATGCCAGCCGTCGT-1	Fibroblasts
N1	AACCATGGTGCGATAG-1	Fibroblasts
N1	AACGTTGGTCCAGTTA-1	Fibroblasts
N1	AACTCAGAGTCAAGCG-1	Fibroblasts
N1	AACTCAGGTACAGCAG-1	Fibroblasts
N1	AACTCAGTCAACGGCC-1	Fibroblasts
N1	AACTCCCGTCTCATCC-1	Fibroblasts
N1	AAGCCGCTCAGAGGTG-1	Fibroblasts
N1	AAGGTTCCAGCCAATT-1	Fibroblasts
N1	AAGGTTCGTCACACGC-1	Fibroblasts
N1	AATCGGTAGATAGCAT-1	Fibroblasts
N1	ACACCCTCACATGTGT-1	Fibroblasts
N1	ACACTGAAGAACTGTA-1	Fibroblasts
N1	ACACTGAAGTATGACA-1	Fibroblasts
N1	ACATCAGTCCTTGCCA-1	Fibroblasts
N1	ACCAGTAGTCATCGGC-1	Fibroblasts
N1	ACCCACTCAGATCTGT-1	Fibroblasts
N1	ACCTTTAAGTAGGCCA-1	Fibroblasts
N1	ACGATACTCAGTTGAC-1	Fibroblasts
N1	ACGATGTCAGGGATTG-1	Fibroblasts
N1	ACGCAGCCAGACAAAT-1	Fibroblasts
N1	ACGCCAGAGGAACTGC-1	Fibroblasts
N1	ACGCCGAGTACCGTTA-1	Fibroblasts
N1	ACGCCGAGTTACGGAG-1	Fibroblasts
N1	ACTGCTCTCAAACAAG-1	Fibroblasts
N1	ACTGTCCAGTGCGTGA-1	Fibroblasts
N1	AGCATACGTGTGTGCC-1	Fibroblasts
N1	AGCTCCTGTCGAACAG-1	Fibroblasts
N1	AGCTTGATCTCTAGGA-1	Fibroblasts
N1	AGGCCACTCACTTCAT-1	Fibroblasts
N1	AGGCCGTTCCCTCAGT-1	Fibroblasts
N1	AGGGAGTTCGCGTAGC-1	Fibroblasts
N1	AGGTCATCATCCCACT-1	Fibroblasts
N1	AGGTCCGGTTATGTGC-1	Fibroblasts
N1	AGTAGTCAGCTGAAAT-1	Fibroblasts
N1	AGTCTTTTCTCGCTTG-1	Fibroblasts
N1	AGTGTCAAGACCACGA-1	Fibroblasts
N1	AGTGTCAAGTGACATA-1	Fibroblasts
N1	AGTTGGTGTACTTCTT-1	Fibroblasts
N1	ATAAGAGCAGCTATTG-1	Fibroblasts
N1	ATCATGGCATGTCCTC-1	Fibroblasts
N1	ATCATGGTCTCGCTTG-1	Fibroblasts
N1	ATCCGAAGTCGATTGT-1	Fibroblasts
N1	ATCGAGTCACAGACAG-1	Fibroblasts
N1	ATCTGCCAGGCCCTCA-1	Fibroblasts
N1	ATTACTCCACGGTAGA-1	Fibroblasts
N1	ATTACTCGTTACCGAT-1	Fibroblasts
N1	CAACCAACACCCATGG-1	Fibroblasts
N1	CAACCAATCTGCTGCT-1	Fibroblasts
N1	CACACCTAGGCAGTCA-1	Fibroblasts
N1	CACAGTAGTCGAAAGC-1	Fibroblasts
N1	CACCAGGAGTACATGA-1	Fibroblasts
N1	CAGCAGCGTTACCAGT-1	Fibroblasts
N1	CATGGCGGTTCCATGA-1	Fibroblasts
N1	CCACCTACATGGTCAT-1	Fibroblasts
N1	CCACCTATCGGCTTGG-1	Fibroblasts
N1	CCACGGAAGCGCTCCA-1	Fibroblasts
N1	CCACGGAGTGGGTATG-1	Fibroblasts
N1	CCATGTCAGCAACGGT-1	Fibroblasts
N1	CCATGTCAGTCACGCC-1	Fibroblasts
N1	CCATGTCTCAGTTGAC-1	Fibroblasts
N1	CCATTCGGTATGCTTG-1	Fibroblasts
N1	CCCAATCAGTTATCGC-1	Fibroblasts
N1	CCCAATCTCGCCAGCA-1	Fibroblasts
N1	CCCAGTTTCCTATGTT-1	Fibroblasts
N1	CCCTCCTTCTAACTTC-1	Fibroblasts
N1	CCGGTAGTCTATCCCG-1	Fibroblasts
N1	CCGTGGATCACAATGC-1	Fibroblasts
N1	CCTAAAGTCTGAAAGA-1	Fibroblasts
N1	CCTTCGAGTCTAGTGT-1	Fibroblasts
N1	CGAACATAGTCGTACT-1	Fibroblasts
N1	CGAATGTAGGCAATTA-1	Fibroblasts
N1	CGAATGTAGTACTTGC-1	Fibroblasts
N1	CGATGTAGTACGCTGC-1	Fibroblasts
N1	CGATGTATCGTTGACA-1	Fibroblasts
N1	CGCTGGACACAACTGT-1	Fibroblasts
N1	CGCTGGATCGGTCCGA-1	Fibroblasts
N1	CGCTTCATCGTGACAT-1	Fibroblasts
N1	CGGACGTAGGAGCGTT-1	Fibroblasts
N1	CGGGTCAGTCTAGTGT-1	Fibroblasts
N1	CGTAGCGAGTAGATGT-1	Fibroblasts
N1	CGTAGGCGTTCATGGT-1	Fibroblasts
N1	CGTCACTCAGCCAGAA-1	Fibroblasts
N1	CGTCCATGTTCAGACT-1	Fibroblasts
N1	CTAGCCTAGCGTAATA-1	Fibroblasts
N1	CTAGCCTGTCAACATC-1	Fibroblasts
N1	CTAGTGAAGGCTCAGA-1	Fibroblasts
N1	CTCACACCATTAGCCA-1	Fibroblasts
N1	CTCACACTCTGCTTGC-1	Fibroblasts
N1	CTCATTATCGTACCGG-1	Fibroblasts
N1	CTCGTACCAGTCGTGC-1	Fibroblasts
N1	CTCGTACGTTCCATGA-1	Fibroblasts
N1	CTCTGGTCACACAGAG-1	Fibroblasts
N1	CTGATCCCATGCTGGC-1	Fibroblasts
N1	CTGGTCTAGAAGGCCT-1	Fibroblasts
N1	CTGGTCTCATGGTCAT-1	Fibroblasts
N1	CTGTTTAGTGATGCCC-1	Fibroblasts
N1	CTTCTCTAGAATGTTG-1	Fibroblasts
N1	CTTTGCGTCTGCCAGG-1	Fibroblasts
N1	GAAACTCCAGGAATCG-1	Fibroblasts
N1	GAAACTCGTGCGAAAC-1	Fibroblasts
N1	GAAATGAGTTCAGGCC-1	Fibroblasts
N1	GAAGCAGTCTGTCCGT-1	Fibroblasts
N1	GAATAAGAGATCCTGT-1	Fibroblasts
N1	GACAGAGCAAACGTGG-1	Fibroblasts
N1	GACGTGCCAGACGCTC-1	Fibroblasts
N1	GACGTGCCAGGTGGAT-1	Fibroblasts
N1	GACTAACAGTGTTTGC-1	Fibroblasts
N1	GAGTCCGTCAGCTGGC-1	Fibroblasts
N1	GATGAAATCAAGCCTA-1	Fibroblasts
N1	GCAAACTTCCTGCCAT-1	Fibroblasts
N1	GCAATCATCTGATTCT-1	Fibroblasts
N1	GCACATAAGTGACATA-1	Fibroblasts
N1	GCATACAAGATTACCC-1	Fibroblasts
N1	GCCAAATAGTGTACTC-1	Fibroblasts
N1	GCCAAATGTAACGTTC-1	Fibroblasts
N1	GCCAAATTCCCTCAGT-1	Fibroblasts
N1	GCCTCTAGTTACAGAA-1	Fibroblasts
N1	GCGACCAAGAGTGAGA-1	Fibroblasts
N1	GCGACCAGTTGCGTTA-1	Fibroblasts
N1	GCGAGAACATCGATGT-1	Fibroblasts
N1	GCGGGTTAGATCGGGT-1	Fibroblasts
N1	GCTCTGTTCAACGCTA-1	Fibroblasts
N1	GGAATAACATAGTAAG-1	Fibroblasts
N1	GGACAGAAGGCGCTCT-1	Fibroblasts
N1	GGACATTCAAGCTGTT-1	Fibroblasts
N1	GGATGTTGTGGGTCAA-1	Fibroblasts
N1	GGATTACCATCGGAAG-1	Fibroblasts
N1	GGCGTGTCACAGCCCA-1	Fibroblasts
N1	GGCGTGTGTTAGATGA-1	Fibroblasts
N1	GGCTGGTAGAGGTTAT-1	Fibroblasts
N1	GGGAATGCACAGCCCA-1	Fibroblasts
N1	GGGAGATAGATATACG-1	Fibroblasts
N1	GGGAGATCACCTGGTG-1	Fibroblasts
N1	GGTGAAGTCAGAGGTG-1	Fibroblasts
N1	GTACGTAGTTCGTGAT-1	Fibroblasts
N1	GTACTCCCAGCGAACA-1	Fibroblasts
N1	GTACTCCTCTCGGACG-1	Fibroblasts
N1	GTAGTCACAAACCCAT-1	Fibroblasts
N1	GTAGTCAGTAGCACGA-1	Fibroblasts
N1	GTCAAGTCAGTAACGG-1	Fibroblasts
N1	GTCACGGCATGCTAGT-1	Fibroblasts
N1	GTCACGGTCATACGGT-1	Fibroblasts
N1	GTCATTTTCTCATTCA-1	Fibroblasts
N1	GTCTCGTCATGTAGTC-1	Fibroblasts
N1	GTCTCGTTCACTTATC-1	Fibroblasts
N1	GTGAAGGGTAGGACAC-1	Fibroblasts
N1	GTGCATAGTTTCGCTC-1	Fibroblasts
N1	GTGCTTCGTCGAATCT-1	Fibroblasts
N1	GTTAAGCTCTTAGAGC-1	Fibroblasts
N1	GTTCTCGCAGCTTCGG-1	Fibroblasts
N1	GTTTCTAAGTGTTGAA-1	Fibroblasts
N1	GTTTCTACACCAGGCT-1	Fibroblasts
N1	TAAACCGTCTACCTGC-1	Fibroblasts
N1	TACGGGCGTAGCGCTC-1	Fibroblasts
N1	TACTCGCTCGAATGGG-1	Fibroblasts
N1	TACTTACGTCAATGTC-1	Fibroblasts
N1	TACTTGTGTTCGGGCT-1	Fibroblasts
N1	TACTTGTGTTGTCGCG-1	Fibroblasts
N1	TAGAGCTTCCGCATAA-1	Fibroblasts
N1	TAGCCGGAGTTAAGTG-1	Fibroblasts
N1	TAGGCATCAGCATGAG-1	Fibroblasts
N1	TATGCCCTCGTTTATC-1	Fibroblasts
N1	TCAACGATCCAGGGCT-1	Fibroblasts
N1	TCAATCTCAAGTTAAG-1	Fibroblasts
N1	TCAATCTCACCGAATT-1	Fibroblasts
N1	TCACAAGCAGTGAGTG-1	Fibroblasts
N1	TCAGCAAAGGGCTCTC-1	Fibroblasts
N1	TCAGGTAGTCATATCG-1	Fibroblasts
N1	TCATTACTCTTTCCTC-1	Fibroblasts
N1	TCATTTGAGCCGATTT-1	Fibroblasts
N1	TCATTTGTCGCCCTTA-1	Fibroblasts
N1	TCGAGGCAGATGTCGG-1	Fibroblasts
N1	TCGGTAATCGGAGCAA-1	Fibroblasts
N1	TCTCTAAAGCACAGGT-1	Fibroblasts
N1	TGACAACTCACATGCA-1	Fibroblasts
N1	TGAGAGGGTTGTACAC-1	Fibroblasts
N1	TGAGGGATCTTCAACT-1	Fibroblasts
N1	TGCACCTTCACATACG-1	Fibroblasts
N1	TGCCCTAAGCAATATG-1	Fibroblasts
N1	TGCGGGTCAGGATCGA-1	Fibroblasts
N1	TGCGTGGCATTCGACA-1	Fibroblasts
N1	TGCGTGGGTCAGATAA-1	Fibroblasts
N1	TGCGTGGGTTAAAGTG-1	Fibroblasts
N1	TGCTACCCATGCCACG-1	Fibroblasts
N1	TGGCTGGCACATTAGC-1	Fibroblasts
N1	TGGGCGTTCCACTGGG-1	Fibroblasts
N1	TGTGGTAGTCTCAACA-1	Fibroblasts
N1	TGTTCCGGTTGATTGC-1	Fibroblasts
N1	TGTTCCGTCACTGGGC-1	Fibroblasts
N1	TTAACTCCAGCATACT-1	Fibroblasts
N1	TTATGCTAGCCGATTT-1	Fibroblasts
N1	TTATGCTGTAGAGCTG-1	Fibroblasts
N1	TTCGGTCTCTGTTTGT-1	Fibroblasts
N1	TTCTCCTAGGAATGGA-1	Fibroblasts
N1	TTCTCCTGTCATATCG-1	Fibroblasts
N1	TTCTTAGGTACATCCA-1	Fibroblasts
N1	TTGCCGTTCTAACTCT-1	Fibroblasts
N1	TTGGAACTCCGTTGTC-1	Fibroblasts
N1	TTGTAGGCATTGGGCC-1	Fibroblasts
N1	AAACCTGGTTTGGGCC-1	Fibroblasts
N1	AACTCAGCAGCTCGAC-1	Fibroblasts
N1	AACTCAGGTCACCTAA-1	Fibroblasts
N1	AACTCCCGTTCAGTAC-1	Fibroblasts
N1	AAGGAGCAGACCGGAT-1	Fibroblasts
N1	AAGGAGCGTAGCGATG-1	Fibroblasts
N1	AATCCAGAGTGCAAGC-1	Fibroblasts
N1	ACACCAAGTCGTGGCT-1	Fibroblasts
N1	ACAGCCGAGACAAAGG-1	Fibroblasts
N1	ACATGGTCAATCAGAA-1	Fibroblasts
N1	ACATGGTCATATGAGA-1	Fibroblasts
N1	ACATGGTTCGCCTGTT-1	Fibroblasts
N1	ACGAGGAAGTACACCT-1	Fibroblasts
N1	ACGAGGATCAACACAC-1	Fibroblasts
N1	ACGATACAGTGGGCTA-1	Fibroblasts
N1	ACGATACAGTGTTAGA-1	Fibroblasts
N1	ACTGATGAGGTGCTTT-1	Fibroblasts
N1	ACTGATGGTCCCGACA-1	Fibroblasts
N1	ACTGATGTCGGCCGAT-1	Fibroblasts
N1	ACTGTCCCACGTTGGC-1	Fibroblasts
N1	ACTGTCCGTGTGCCTG-1	Fibroblasts
N1	AGAGCGAGTGTGACCC-1	Fibroblasts
N1	AGAGTGGTCACGATGT-1	Fibroblasts
N1	AGAGTGGTCAGGCCCA-1	Fibroblasts
N1	AGCTTGAAGGCCCTCA-1	Fibroblasts
N1	AGGCCACCATGAACCT-1	Fibroblasts
N1	AGGCCACTCTCTGAGA-1	Fibroblasts
N1	AGGGATGGTAGCACGA-1	Fibroblasts
N1	AGTAGTCCATGTAGTC-1	Fibroblasts
N1	AGTGTCACATAGACTC-1	Fibroblasts
N1	ATAACGCCAGGATCGA-1	Fibroblasts
N1	ATAAGAGCATAACCTG-1	Fibroblasts
N1	ATGTGTGCACAGCCCA-1	Fibroblasts
N1	ATTACTCGTGAAGGCT-1	Fibroblasts
N1	ATTCTACAGAACAACT-1	Fibroblasts
N1	ATTCTACCACAAGTAA-1	Fibroblasts
N1	CAACCAATCAAGCCTA-1	Fibroblasts
N1	CAACTAGAGCCATCGC-1	Fibroblasts
N1	CAAGTTGAGCGTAGTG-1	Fibroblasts
N1	CAAGTTGAGGCAATTA-1	Fibroblasts
N1	CAAGTTGGTGAGGCTA-1	Fibroblasts
N1	CACACCTAGCAGCGTA-1	Fibroblasts
N1	CACACCTCAGTAAGCG-1	Fibroblasts
N1	CACACTCGTACTTGAC-1	Fibroblasts
N1	CACCACTAGATGTGTA-1	Fibroblasts
N1	CAGAATCGTTTGTGTG-1	Fibroblasts
N1	CAGATCAAGAGCCTAG-1	Fibroblasts
N1	CAGCAGCTCAGTGCAT-1	Fibroblasts
N1	CAGGTGCCAAGCCTAT-1	Fibroblasts
N1	CATCCACCAGCGAACA-1	Fibroblasts
N1	CATCGGGCATCCGTGG-1	Fibroblasts
N1	CCACTACCAACTGGCC-1	Fibroblasts
N1	CCGGGATCAAGCTGGA-1	Fibroblasts
N1	CCGTGGACAATAACGA-1	Fibroblasts
N1	CCGTTCATCGAACGGA-1	Fibroblasts
N1	CCTACACTCGCCATAA-1	Fibroblasts
N1	CCTTACGAGTCCCACG-1	Fibroblasts
N1	CCTTCCCCATGCTGGC-1	Fibroblasts
N1	CCTTCCCGTTCACCTC-1	Fibroblasts
N1	CCTTCGATCATACGGT-1	Fibroblasts
N1	CGACTTCAGTACCGGA-1	Fibroblasts
N1	CGCGGTAAGCACGCCT-1	Fibroblasts
N1	CGCGTTTTCGTTACAG-1	Fibroblasts
N1	CGCTATCAGAGGTTGC-1	Fibroblasts
N1	CGGGTCATCAAACCAC-1	Fibroblasts
N1	CGTCAGGGTCGCATAT-1	Fibroblasts
N1	CGTGTAACACTTAACG-1	Fibroblasts
N1	CTAACTTAGGTGGGTT-1	Fibroblasts
N1	CTAACTTTCCCAAGTA-1	Fibroblasts
N1	CTAATGGCAAGGGTCA-1	Fibroblasts
N1	CTACCCAGTTTGACTG-1	Fibroblasts
N1	CTACCCATCAAGCCTA-1	Fibroblasts
N1	CTCACACAGGCTAGGT-1	Fibroblasts
N1	CTCAGAAAGTCAAGGC-1	Fibroblasts
N1	CTCAGAAGTCAACATC-1	Fibroblasts
N1	CTCGTCAGTGTAACGG-1	Fibroblasts
N1	CTCTGGTAGCTGAAAT-1	Fibroblasts
N1	CTCTGGTGTGATAAAC-1	Fibroblasts
N1	CTGAAACAGACATAAC-1	Fibroblasts
N1	CTGATAGCAGATCCAT-1	Fibroblasts
N1	CTGCCTATCTCTGCTG-1	Fibroblasts
N1	GAAGCAGCAGACGCAA-1	Fibroblasts
N1	GAATAAGCAACTGGCC-1	Fibroblasts
N1	GACAGAGAGGGATACC-1	Fibroblasts
N1	GACGTGCTCGTTGACA-1	Fibroblasts
N1	GACTACAGTGTGAATA-1	Fibroblasts
N1	GAGCAGAGTTTAGGAA-1	Fibroblasts
N1	GAGGTGAGTGGCTCCA-1	Fibroblasts
N1	GATCTAGGTAAGAGGA-1	Fibroblasts
N1	GATTCAGCATAGTAAG-1	Fibroblasts
N1	GCAAACTAGTACGACG-1	Fibroblasts
N1	GCAATCATCAGCACAT-1	Fibroblasts
N1	GCATGCGTCCTGTACC-1	Fibroblasts
N1	GCATGTATCATGTCTT-1	Fibroblasts
N1	GCCTCTATCGATGAGG-1	Fibroblasts
N1	GCGCAACAGTTAGCGG-1	Fibroblasts
N1	GCGCAACGTCCGTCAG-1	Fibroblasts
N1	GCGCGATCATCGTCGG-1	Fibroblasts
N1	GCTCCTAGTAACGCGA-1	Fibroblasts
N1	GCTCTGTAGGATGCGT-1	Fibroblasts
N1	GGATGTTAGACTTTCG-1	Fibroblasts
N1	GGATGTTTCATGTCCC-1	Fibroblasts
N1	GGATTACGTGAAGGCT-1	Fibroblasts
N1	GGATTACTCTAGCACA-1	Fibroblasts
N1	GGGATGACATGTCCTC-1	Fibroblasts
N1	GGGCACTAGTGTTGAA-1	Fibroblasts
N1	GGGCACTTCTTCATGT-1	Fibroblasts
N1	GGGCATCAGGAGTACC-1	Fibroblasts
N1	GGTATTGTCCGAACGC-1	Fibroblasts
N1	GTAACTGTCGGTTAAC-1	Fibroblasts
N1	GTACGTAGTCAAACTC-1	Fibroblasts
N1	GTAGGCCCAAACAACA-1	Fibroblasts
N1	GTAGTCATCCTGTACC-1	Fibroblasts
N1	GTATTCTAGGGATGGG-1	Fibroblasts
N1	GTATTCTCATGGAATA-1	Fibroblasts
N1	GTCACGGCACGGCTAC-1	Fibroblasts
N1	GTCCTCAGTTAAGTAG-1	Fibroblasts
N1	GTCTTCGCAGCTTCGG-1	Fibroblasts
N1	GTGCATATCTACCAGA-1	Fibroblasts
N1	GTGTTAGTCCAGTATG-1	Fibroblasts
N1	GTTAAGCGTAAGTTCC-1	Fibroblasts
N1	GTTCTCGCACCTTGTC-1	Fibroblasts
N1	GTTTCTAAGGACCACA-1	Fibroblasts
N1	TAAGAGAGTGCAGACA-1	Fibroblasts
N1	TACACGATCGGCTACG-1	Fibroblasts
N1	TACGGATCACATCCAA-1	Fibroblasts
N1	TACTTACTCCCTCTTT-1	Fibroblasts
N1	TAGCCGGGTGCACTTA-1	Fibroblasts
N1	TAGTTGGGTCCGACGT-1	Fibroblasts
N1	TATTACCCAGACGCTC-1	Fibroblasts
N1	TATTACCTCTTGAGAC-1	Fibroblasts
N1	TCACAAGTCAGTGCAT-1	Fibroblasts
N1	TCAGATGAGGCAAAGA-1	Fibroblasts
N1	TCAGCAACAAGGTTCT-1	Fibroblasts
N1	TCAGCTCGTCGAAAGC-1	Fibroblasts
N1	TCAGGATGTCTGGAGA-1	Fibroblasts
N1	TCCCGATGTGCAGGTA-1	Fibroblasts
N1	TCGGTAAAGCGTTTAC-1	Fibroblasts
N1	TGACAACAGAGGTTGC-1	Fibroblasts
N1	TGACAACGTCGGGTCT-1	Fibroblasts
N1	TGACTAGCAATTCCTT-1	Fibroblasts
N1	TGCCAAAGTTTCGCTC-1	Fibroblasts
N1	TGCCCATCATGTAGTC-1	Fibroblasts
N1	TGGACGCGTGACCAAG-1	Fibroblasts
N1	TGGCGCAGTGGCGAAT-1	Fibroblasts
N1	TGTGGTAAGCGCTTAT-1	Fibroblasts
N1	TGTTCCGAGCAGACTG-1	Fibroblasts
N1	TTAACTCGTGTGACCC-1	Fibroblasts
N1	TTCTACAAGTTAACGA-1	Fibroblasts
N1	TTCTCAATCGTTTAGG-1	Fibroblasts
N1	TTCTTAGTCCAAAGTC-1	Fibroblasts
N1	TTGACTTCATGCATGT-1	Fibroblasts
N1	TTGACTTGTCTGGTCG-1	Fibroblasts
N1	TTTGTCATCCTCATTA-1	Fibroblasts
N1	AACCGCGCAACGATCT-1	Fibroblasts
N1	AACTCAGGTGCGATAG-1	Fibroblasts
N1	AACTTTCGTGCTAGCC-1	Fibroblasts
N1	AAGTCTGCACGGCCAT-1	Fibroblasts
N1	ACACCGGTCAGGCGAA-1	Fibroblasts
N1	ACAGCTAAGTGTTTGC-1	Fibroblasts
N1	ACCGTAACATGTAAGA-1	Fibroblasts
N1	ACGAGGAAGTAGTGCG-1	Fibroblasts
N1	ACGATGTTCTTCTGGC-1	Fibroblasts
N1	ACGTCAAAGTGGTAGC-1	Fibroblasts
N1	ACTGAACAGATGTCGG-1	Fibroblasts
N1	ACTTACTCAGATAATG-1	Fibroblasts
N1	ACTTGTTCATAAGACA-1	Fibroblasts
N1	AGAGTGGGTTGATTGC-1	Fibroblasts
N1	ATAGACCAGGCAAAGA-1	Fibroblasts
N1	ATCCACCCATTATCTC-1	Fibroblasts
N1	ATCTGCCGTTCTGAAC-1	Fibroblasts
N1	CACAAACGTACAGTTC-1	Fibroblasts
N1	CAGAATCGTGTGACGA-1	Fibroblasts
N1	CATCGAAGTGTTTGGT-1	Fibroblasts
N1	CATGGCGCACCGATAT-1	Fibroblasts
N1	CCTCAGTAGCTAAACA-1	Fibroblasts
N1	CCTCAGTGTACCGTTA-1	Fibroblasts
N1	CGCTGGATCCAAACTG-1	Fibroblasts
N1	CGGACTGCACCAGGCT-1	Fibroblasts
N1	CGTCAGGAGACTCGGA-1	Fibroblasts
N1	CTACGTCGTAAGTGGC-1	Fibroblasts
N1	CTTCTCTTCTGCCAGG-1	Fibroblasts
N1	GACGTGCAGGCAGGTT-1	Fibroblasts
N1	GACGTTATCCACTCCA-1	Fibroblasts
N1	GACTAACTCAGTTCGA-1	Fibroblasts
N1	GAGGTGATCAGTTCGA-1	Fibroblasts
N1	GATCGATTCTGGAGCC-1	Fibroblasts
N1	GCACATAGTCACTTCC-1	Fibroblasts
N1	GCATGCGAGTTGTAGA-1	Fibroblasts
N1	GCGCCAATCGTTTAGG-1	Fibroblasts
N1	GCGCGATAGGAATGGA-1	Fibroblasts
N1	GGAAAGCGTAATAGCA-1	Fibroblasts
N1	GGACAAGGTCGGGTCT-1	Fibroblasts
N1	GGACAAGGTTATTCTC-1	Fibroblasts
N1	GGATGTTTCATCGATG-1	Fibroblasts
N1	GGCCGATGTGGCTCCA-1	Fibroblasts
N1	GGGATGATCCGCGCAA-1	Fibroblasts
N1	GGGCATCTCCGCGCAA-1	Fibroblasts
N1	GGTGAAGAGCGACGTA-1	Fibroblasts
N1	GTAGGCCTCACGATGT-1	Fibroblasts
N1	GTAGGCCTCTTCGGTC-1	Fibroblasts
N1	GTTACAGGTACATCCA-1	Fibroblasts
N1	GTTCGGGTCTCCGGTT-1	Fibroblasts
N1	GTTCTCGCATCAGTCA-1	Fibroblasts
N1	TACTTGTTCACCCTCA-1	Fibroblasts
N1	TACTTGTTCGCGGATC-1	Fibroblasts
N1	TAGTTGGAGAAAGTGG-1	Fibroblasts
N1	TCACGAAAGAGTTGGC-1	Fibroblasts
N1	TCGGGACAGGCAATTA-1	Fibroblasts
N1	TCGGTAAGTTCGCGAC-1	Fibroblasts
N1	TCTCATACATCGGAAG-1	Fibroblasts
N1	TCTGGAAGTCGTGGCT-1	Fibroblasts
N1	TGCCCATAGCCACGCT-1	Fibroblasts
N1	TGCTGCTCAGGATCGA-1	Fibroblasts
N1	TGGCTGGTCGTAGGAG-1	Fibroblasts
N1	TTAACTCTCCCTAACC-1	Fibroblasts
N1	TTATGCTAGCCACGTC-1	Fibroblasts
N1	TTCTACATCACGCATA-1	Fibroblasts
N1	TTGCCGTAGGCTATCT-1	Fibroblasts
N1	TTTGTCATCTGGTTCC-1	Fibroblasts
N1	ACACTGAGTAAGCACG-1	Fibroblasts
N1	ACTGAGTCACGAAGCA-1	Fibroblasts
N1	ATTATCCTCTGTCTAT-1	Fibroblasts
N1	CAGCTGGCAGAGCCAA-1	Fibroblasts
N1	CCTTTCTAGACGCACA-1	Fibroblasts
N1	CGATGTACATGCCTAA-1	Fibroblasts
N1	CGTCTACCATGCCTTC-1	Fibroblasts
N1	CGTCTACGTCCTCCAT-1	Fibroblasts
N1	CTCGAGGCATTAGCCA-1	Fibroblasts
N1	GATGAGGAGATAGGAG-1	Fibroblasts
N1	GATTCAGTCGGCATCG-1	Fibroblasts
N1	GTGCGGTAGACAGAGA-1	Fibroblasts
N1	GTTCGGGTCTGGTATG-1	Fibroblasts
N1	TACTCGCAGAGTACCG-1	Fibroblasts
N1	TACTTACAGGCGATAC-1	Fibroblasts
N1	TCAGCTCCATACGCCG-1	Fibroblasts
N1	TCTTCGGAGATCACGG-1	Fibroblasts
N1	TGCTGCTAGAACTCGG-1	Fibroblasts
N1	TGTTCCGTCAATCTCT-1	Fibroblasts
N1	TTCTCAATCACGGTTA-1	Fibroblasts
N1	TTGGAACGTCTCCATC-1	Fibroblasts
N1	AAACCTGGTTTGTTGG-1	Fibroblasts
N1	AAACGGGGTTGCTCCT-1	Fibroblasts
N1	AAAGATGTCATCTGTT-1	Fibroblasts
N1	AAATGCCTCTTCAACT-1	Fibroblasts
N1	AACGTTGGTGACAAAT-1	Fibroblasts
N1	AAGCCGCGTAACGCGA-1	Fibroblasts
N1	AAGGTTCTCCTTGCCA-1	Fibroblasts
N1	AATCCAGCACCCATGG-1	Fibroblasts
N1	AATCCAGGTATAATGG-1	Fibroblasts
N1	ACAGCTACATACGCTA-1	Fibroblasts
N1	ACATACGAGGGCATGT-1	Fibroblasts
N1	ACCCACTCAATGGACG-1	Fibroblasts
N1	ACCTTTAAGCCCAGCT-1	Fibroblasts
N1	ACGAGCCAGGAATGGA-1	Fibroblasts
N1	ACGGAGAAGGACAGAA-1	Fibroblasts
N1	ACGGCCAAGGCGCTCT-1	Fibroblasts
N1	ACGGGCTGTAGCGTCC-1	Fibroblasts
N1	ACGGGCTGTTATCCGA-1	Fibroblasts
N1	ACGGGCTTCTGCTTGC-1	Fibroblasts
N1	ACTGATGGTTATGCGT-1	Fibroblasts
N1	AGAATAGCAGAGCCAA-1	Fibroblasts
N1	AGACGTTGTAATTGGA-1	Fibroblasts
N1	AGAGTGGCATTAACCG-1	Fibroblasts
N1	AGCAGCCAGGACCACA-1	Fibroblasts
N1	AGCATACTCCCTTGCA-1	Fibroblasts
N1	AGCGTCGCAGGATCGA-1	Fibroblasts
N1	AGCTCCTTCGAATGCT-1	Fibroblasts
N1	AGGCCACTCAAGGTAA-1	Fibroblasts
N1	AGGCCGTTCATGGTCA-1	Fibroblasts
N1	AGGGAGTTCAGTACGT-1	Fibroblasts
N1	AGTGAGGCATTGGGCC-1	Fibroblasts
N1	ATAAGAGCAGGATCGA-1	Fibroblasts
N1	ATAAGAGGTCCAGTGC-1	Fibroblasts
N1	ATCACGAGTGGTCTCG-1	Fibroblasts
N1	ATCATCTCATACGCTA-1	Fibroblasts
N1	ATCCGAAGTAGATTAG-1	Fibroblasts
N1	ATCTACTTCACAGTAC-1	Fibroblasts
N1	ATGCGATCATAGAAAC-1	Fibroblasts
N1	ATGCGATGTCATACTG-1	Fibroblasts
N1	ATGTGTGCACTTCGAA-1	Fibroblasts
N1	ATTATCCGTCCTAGCG-1	Fibroblasts
N1	CAACCAAAGCGTGAGT-1	Fibroblasts
N1	CAAGAAATCCCAACGG-1	Fibroblasts
N1	CACAGGCTCGGTCTAA-1	Fibroblasts
N1	CACCACTGTCATTAGC-1	Fibroblasts
N1	CAGTAACCAATGAAAC-1	Fibroblasts
N1	CATATGGGTCGCATCG-1	Fibroblasts
N1	CATATTCCAATGACCT-1	Fibroblasts
N1	CATATTCTCACCCGAG-1	Fibroblasts
N1	CATCAGAGTCGACTGC-1	Fibroblasts
N1	CATCGAAAGGCGTACA-1	Fibroblasts
N1	CATCGGGCATGCCTTC-1	Fibroblasts
N1	CATGACACATGGGAAC-1	Fibroblasts
N1	CATGACATCATCGCTC-1	Fibroblasts
N1	CATGGCGTCGATAGAA-1	Fibroblasts
N1	CCAATCCAGGCATGGT-1	Fibroblasts
N1	CCATGTCCAATAGCGG-1	Fibroblasts
N1	CCTCTGAAGTAATCCC-1	Fibroblasts
N1	CGACTTCCAAAGTCAA-1	Fibroblasts
N1	CGAGAAGGTAGCCTAT-1	Fibroblasts
N1	CGATGGCCACGGCTAC-1	Fibroblasts
N1	CGCCAAGAGACCTAGG-1	Fibroblasts
N1	CGCGTTTAGAATTCCC-1	Fibroblasts
N1	CGCGTTTGTTACGGAG-1	Fibroblasts
N1	CGGAGTCAGTGATCGG-1	Fibroblasts
N1	CGGCTAGGTTCAGCGC-1	Fibroblasts
N1	CGGTTAAGTAGTGAAT-1	Fibroblasts
N1	CGTTGGGCAATGCCAT-1	Fibroblasts
N1	CTACCCACATCGATGT-1	Fibroblasts
N1	CTACGTCAGGCTCTTA-1	Fibroblasts
N1	CTAGAGTTCCGATATG-1	Fibroblasts
N1	CTAGTGATCTCCCTGA-1	Fibroblasts
N1	CTCGGAGGTCGCCATG-1	Fibroblasts
N1	CTCGTCAAGGATGGTC-1	Fibroblasts
N1	CTCTACGCAGTACACT-1	Fibroblasts
N1	CTCTGGTGTTCGGCAC-1	Fibroblasts
N1	CTGCTGTTCTCAAACG-1	Fibroblasts
N1	CTGTTTAGTTTACTCT-1	Fibroblasts
N1	CTTACCGGTCATATCG-1	Fibroblasts
N1	GACGTGCCAGTAAGCG-1	Fibroblasts
N1	GACTAACGTGATGATA-1	Fibroblasts
N1	GATGAAATCCCTCAGT-1	Fibroblasts
N1	GATGCTACAGCTATTG-1	Fibroblasts
N1	GATTCAGCAGTTCATG-1	Fibroblasts
N1	GCAGCCAGTGGCTCCA-1	Fibroblasts
N1	GCGCAACAGGAGTTGC-1	Fibroblasts
N1	GCGCGATAGATGAGAG-1	Fibroblasts
N1	GCGGGTTCATGGAATA-1	Fibroblasts
N1	GCTCCTAAGAGACGAA-1	Fibroblasts
N1	GCTGCTTCAATGCCAT-1	Fibroblasts
N1	GCTGGGTCACAGCGTC-1	Fibroblasts
N1	GCTGGGTGTTTAGGAA-1	Fibroblasts
N1	GGAAAGCAGGTCATCT-1	Fibroblasts
N1	GGAACTTAGACCCACC-1	Fibroblasts
N1	GGAATAAGTTGAGGTG-1	Fibroblasts
N1	GGAATAATCTGCAAGT-1	Fibroblasts
N1	GGACATTTCGGAAATA-1	Fibroblasts
N1	GGATTACGTGCGAAAC-1	Fibroblasts
N1	GGCGACTCAGTAAGCG-1	Fibroblasts
N1	GGGACCTTCTGCGTAA-1	Fibroblasts
N1	GGGAGATGTAAACACA-1	Fibroblasts
N1	GGGCACTCATCGATGT-1	Fibroblasts
N1	GGGTCTGCACTTGGAT-1	Fibroblasts
N1	GGGTCTGGTCCTAGCG-1	Fibroblasts
N1	GTATCTTAGTGCAAGC-1	Fibroblasts
N1	GTCAAGTTCAAACGGG-1	Fibroblasts
N1	GTCACAAAGCCTCGTG-1	Fibroblasts
N1	GTCACAAGTCTGATTG-1	Fibroblasts
N1	GTCACGGGTACAAGTA-1	Fibroblasts
N1	GTCGGGTGTTGACGTT-1	Fibroblasts
N1	GTCGTAAAGGAGCGTT-1	Fibroblasts
N1	GTCTCGTTCATCTGTT-1	Fibroblasts
N1	GTGCATAGTGAAATCA-1	Fibroblasts
N1	GTGCGGTAGTCTCAAC-1	Fibroblasts
N1	GTGCGGTTCTCGCATC-1	Fibroblasts
N1	TAAGAGATCAGAGGTG-1	Fibroblasts
N1	TAAGTGCGTGGCCCTA-1	Fibroblasts
N1	TACTCATAGACTTGAA-1	Fibroblasts
N1	TAGCCGGGTCGGGTCT-1	Fibroblasts
N1	TCACAAGCATAGGATA-1	Fibroblasts
N1	TCACAAGCATCGGAAG-1	Fibroblasts
N1	TCACGAACAATGGACG-1	Fibroblasts
N1	TCACGAATCTCGCTTG-1	Fibroblasts
N1	TCAGCTCCAGTCGTGC-1	Fibroblasts
N1	TCGAGGCAGATGCCAG-1	Fibroblasts
N1	TCGCGAGGTTACCAGT-1	Fibroblasts
N1	TCGGGACCATGGTCAT-1	Fibroblasts
N1	TCGTAGAGTGAGGGTT-1	Fibroblasts
N1	TCTCATAGTCGACTAT-1	Fibroblasts
N1	TCTGGAATCACAGTAC-1	Fibroblasts
N1	TCTTTCCCAGACAAGC-1	Fibroblasts
N1	TGAGAGGCAGACGCAA-1	Fibroblasts
N1	TGATTTCAGCGCCTCA-1	Fibroblasts
N1	TGCCAAAGTTCAGCGC-1	Fibroblasts
N1	TGCCCTAGTCGTGGCT-1	Fibroblasts
N1	TGCGGGTAGATGGGTC-1	Fibroblasts
N1	TGGACGCCATCTGGTA-1	Fibroblasts
N1	TGGCTGGGTTCCGGCA-1	Fibroblasts
N1	TGGTTCCTCTACTCAT-1	Fibroblasts
N1	TGTGGTAAGACGACGT-1	Fibroblasts
N1	TGTGGTACACGACGAA-1	Fibroblasts
N1	TTAGGACGTGAAATCA-1	Fibroblasts
N1	TTCCCAGAGTGATCGG-1	Fibroblasts
N1	TTCTCAATCACGACTA-1	Fibroblasts
N1	TTCTCCTAGCCAGGAT-1	Fibroblasts
N1	TTCTCCTGTATTCTCT-1	Fibroblasts
N1	TTGAACGCATCGACGC-1	Fibroblasts
N1	TTGCCGTAGCTGGAAC-1	Fibroblasts
N1	TTGGCAACAATAACGA-1	Fibroblasts
N1	TTGTAGGGTTCAACCA-1	Fibroblasts
N1	TTTACTGTCGTTTGCC-1	Fibroblasts
N1	TTTCCTCAGTACGATA-1	Fibroblasts
N1	TTTCCTCCATCTACGA-1	Fibroblasts
N1	TTTGGTTAGAATCTCC-1	Fibroblasts
N1	AAACGGGAGTGTTGAA-1	Fibroblasts
N1	AAGTCTGCAGTGAGTG-1	Fibroblasts
N1	AATCGGTAGTCTCCTC-1	Fibroblasts
N1	ACAGCTACAAGGTGTG-1	Fibroblasts
N1	AGAATAGCAGACGCCT-1	Fibroblasts
N1	AGAGTGGAGATCCCGC-1	Fibroblasts
N1	AGGGAGTTCCACGTTC-1	Fibroblasts
N1	AGGTCCGTCTCCAGGG-1	Fibroblasts
N1	CATATTCTCAGTCAGT-1	Fibroblasts
N1	CCACGGATCACGACTA-1	Fibroblasts
N1	CCGGTAGGTTGGACCC-1	Fibroblasts
N1	CCTTCGATCCGATATG-1	Fibroblasts
N1	CGATGGCTCACCACCT-1	Fibroblasts
N1	CGGACTGGTCATCCCT-1	Fibroblasts
N1	CTCCTAGTCACAAACC-1	Fibroblasts
N1	CTCTAATAGCTACCGC-1	Fibroblasts
N1	CTGATAGAGAACAATC-1	Fibroblasts
N1	CTTAACTAGTGGGATC-1	Fibroblasts
N1	CTTCTCTCAGCGTTCG-1	Fibroblasts
N1	CTTCTCTGTAGAGGAA-1	Fibroblasts
N1	GAATGAAGTAATCGTC-1	Fibroblasts
N1	GACACGCGTCAAGCGA-1	Fibroblasts
N1	GACTGCGAGCTTCGCG-1	Fibroblasts
N1	GCACATAGTGACAAAT-1	Fibroblasts
N1	GGGATGATCTGGCGTG-1	Fibroblasts
N1	GGGTCTGCAGCTTCGG-1	Fibroblasts
N1	GGGTCTGTCACTTCAT-1	Fibroblasts
N1	GTGAAGGCACCTATCC-1	Fibroblasts
N1	TAAACCGGTGACGGTA-1	Fibroblasts
N1	TCACGAACACCGCTAG-1	Fibroblasts
N1	TGAGAGGTCGATCCCT-1	Fibroblasts
N1	TGTGTTTGTTCCACAA-1	Fibroblasts
N1	TTCTCCTCAAGTCTGT-1	Fibroblasts
N1	TTCTTAGCAGTTTACG-1	Fibroblasts
N1	TTGACTTTCCAGAAGG-1	Fibroblasts
N1	TTGGAACTCCTTCAAT-1	Fibroblasts
N1	TTTACTGAGAGTCTGG-1	Fibroblasts
N1	TTTGCGCTCTATCGCC-1	Fibroblasts
N1	AACTTTCAGTTGTAGA-1	Fibroblasts
N1	ACACTGATCGTATCAG-1	Fibroblasts
N1	ACATACGTCGAACGGA-1	Fibroblasts
N1	ACATGGTGTGAGGGTT-1	Fibroblasts
N1	ACCTTTAGTGGCCCTA-1	Fibroblasts
N1	ACGCCGAAGCTGGAAC-1	Fibroblasts
N1	ACGGCCAAGTGTGAAT-1	Fibroblasts
N1	ACGTCAATCTCGTATT-1	Fibroblasts
N1	ACTATCTGTTGTCTTT-1	Fibroblasts
N1	ACTTTCAGTATCGCAT-1	Fibroblasts
N1	AGCTCCTCAGGACCCT-1	Fibroblasts
N1	AGCTTGAGTAGAGCTG-1	Fibroblasts
N1	AGTGTCAAGAGACTTA-1	Fibroblasts
N1	ATCTGCCGTATTACCG-1	Fibroblasts
N1	ATGGGAGGTGACGGTA-1	Fibroblasts
N1	CATCAGACAGGAACGT-1	Fibroblasts
N1	CCGTTCACATCTCCCA-1	Fibroblasts
N1	CCTACCAGTCTGGAGA-1	Fibroblasts
N1	CCTCTGATCACTATTC-1	Fibroblasts
N1	CGACCTTCATTTGCCC-1	Fibroblasts
N1	CGATCGGCAAAGGCGT-1	Fibroblasts
N1	CGATGGCCATCCGCGA-1	Fibroblasts
N1	CGATGTAGTTGGACCC-1	Fibroblasts
N1	CGATTGATCTGTTTGT-1	Fibroblasts
N1	CGCTGGAGTCGACTAT-1	Fibroblasts
N1	CGCTTCACATGACGGA-1	Fibroblasts
N1	CTCACACTCCTCTAGC-1	Fibroblasts
N1	CTCATTAGTGCAACGA-1	Fibroblasts
N1	CTCCTAGAGCTAAGAT-1	Fibroblasts
N1	CTCGAGGCACTGTGTA-1	Fibroblasts
N1	CTCGAGGGTCGCCATG-1	Fibroblasts
N1	CTCGTACGTGCTGTAT-1	Fibroblasts
N1	CTCTAATCACTAGTAC-1	Fibroblasts
N1	GATCGTAGTTGAGGTG-1	Fibroblasts
N1	GCACATATCAATACCG-1	Fibroblasts
N1	GCGCGATTCAGCTCGG-1	Fibroblasts
N1	GTCTTCGTCTTACCGC-1	Fibroblasts
N1	GTTCATTTCCAATGGT-1	Fibroblasts
N1	TACTCGCGTCAACTGT-1	Fibroblasts
N1	TATTACCCAGGGATTG-1	Fibroblasts
N1	TCCACACTCCACGTTC-1	Fibroblasts
N1	TCGCGTTCAAGCCGTC-1	Fibroblasts
N1	TCTTCGGTCCTTGGTC-1	Fibroblasts
N1	TGCACCTGTGTGACGA-1	Fibroblasts
N1	TGGCTGGTCCTCCTAG-1	Fibroblasts
N1	TGGCTGGTCTGGTATG-1	Fibroblasts
N1	TTGGAACGTTATTCTC-1	Fibroblasts
N1	TTGGAACTCCTGCCAT-1	Fibroblasts
N1	AAAGTAGAGCGTGAGT-1	Fibroblasts
N1	AACTCAGAGTCAATAG-1	Fibroblasts
N1	AACTGGTCAGTCAGCC-1	Fibroblasts
N1	AAGTCTGAGGTGTGGT-1	Fibroblasts
N1	ACACCCTAGAGACTAT-1	Fibroblasts
N1	ACACCCTTCATTGCCC-1	Fibroblasts
N1	ACACCCTTCTTGTTTG-1	Fibroblasts
N1	ACATCAGGTTCATGGT-1	Fibroblasts
N1	ACATCAGTCACTCTTA-1	Fibroblasts
N1	ACGCCAGAGTGTTTGC-1	Fibroblasts
N1	ACGGCCACAGCATGAG-1	Fibroblasts
N1	AGACGTTCACCCATGG-1	Fibroblasts
N1	AGCGTATAGAGCTATA-1	Fibroblasts
N1	AGCTCCTTCCGTACAA-1	Fibroblasts
N1	AGTGAGGAGTGGACGT-1	Fibroblasts
N1	AGTGTCAGTTCACGGC-1	Fibroblasts
N1	ATAACGCAGCTCCTCT-1	Fibroblasts
N1	CACCACTGTACTTGAC-1	Fibroblasts
N1	CAGCGACGTCGCATAT-1	Fibroblasts
N1	CATGACAAGGCCATAG-1	Fibroblasts
N1	CCCATACGTGTCAATC-1	Fibroblasts
N1	CCCTCCTGTGGACGAT-1	Fibroblasts
N1	CCGTACTGTCGGCATC-1	Fibroblasts
N1	CGAACATCAACTGCTA-1	Fibroblasts
N1	CGCCAAGCAATGGACG-1	Fibroblasts
N1	CGGAGTCCACTACAGT-1	Fibroblasts
N1	CGTAGCGGTCTGGAGA-1	Fibroblasts
N1	CTACATTAGACACTAA-1	Fibroblasts
N1	CTCGGAGCAGTTCCCT-1	Fibroblasts
N1	CTCGGGAGTTCCACAA-1	Fibroblasts
N1	CTGAAACTCTTCATGT-1	Fibroblasts
N1	CTGTTTATCCGTAGGC-1	Fibroblasts
N1	CTTCTCTTCAGCCTAA-1	Fibroblasts
N1	GAAACTCCACCCAGTG-1	Fibroblasts
N1	GACGGCTGTTGTTTGG-1	Fibroblasts
N1	GATCGCGTCAACTCTT-1	Fibroblasts
N1	GCATGCGAGGGCATGT-1	Fibroblasts
N1	GCGAGAAAGTACGCGA-1	Fibroblasts
N1	GCTCCTAGTGGTCTCG-1	Fibroblasts
N1	GCTTGAACATTCTCAT-1	Fibroblasts
N1	GGAGCAAAGGGCTCTC-1	Fibroblasts
N1	GGGTTGCCAGCTCGAC-1	Fibroblasts
N1	GGGTTGCGTCAGAGGT-1	Fibroblasts
N1	GTACTCCGTGTTGAGG-1	Fibroblasts
N1	GTATTCTTCGCTAGCG-1	Fibroblasts
N1	GTGCGGTGTATCTGCA-1	Fibroblasts
N1	GTGCTTCGTTAAGGGC-1	Fibroblasts
N1	GTTCGGGTCGTGGTCG-1	Fibroblasts
N1	TACAGTGCAAACTGTC-1	Fibroblasts
N1	TAGCCGGCAACGATGG-1	Fibroblasts
N1	TCGAGGCTCTCTTATG-1	Fibroblasts
N1	TCTTCGGCACGTAAGG-1	Fibroblasts
N1	TGAGCCGAGGCGATAC-1	Fibroblasts
N1	TGCCCTAGTAGGCATG-1	Fibroblasts
N1	TGGGAAGAGGAATTAC-1	Fibroblasts
N1	TGGTTCCTCAGGTTCA-1	Fibroblasts
N1	TTAGGACGTAGGGTAC-1	Fibroblasts
N1	TTCGAAGGTGCACTTA-1	Fibroblasts
N1	TTCTCAAGTATAATGG-1	Fibroblasts
N1	TTGCGTCGTCAACATC-1	Fibroblasts
N1	AAAGATGCATGTAAGA-1	Fibroblasts
N1	AACCATGAGTATTGGA-1	Fibroblasts
N1	ACGAGCCGTGCCTGGT-1	Fibroblasts
N1	ACGTCAACATTGTGCA-1	Fibroblasts
N1	AGATCTGGTTCTGAAC-1	Fibroblasts
N1	AGCCTAACACACCGCA-1	Fibroblasts
N1	AGCGTCGTCTTCTGGC-1	Fibroblasts
N1	ATCTGCCTCAGGCAAG-1	Fibroblasts
N1	CAACCAACACTGTCGG-1	Fibroblasts
N1	CAACCTCTCGTGGACC-1	Fibroblasts
N1	CACCACTGTTCAGTAC-1	Fibroblasts
N1	CACCAGGTCCTCTAGC-1	Fibroblasts
N1	CACCTTGCAAGGTTCT-1	Fibroblasts
N1	CCAATCCGTCGAAAGC-1	Fibroblasts
N1	CCGGGATAGGATGGAA-1	Fibroblasts
N1	CCGTTCACAAATTGCC-1	Fibroblasts
N1	CGAACATAGCCAACAG-1	Fibroblasts
N1	CGATTGAAGACAGACC-1	Fibroblasts
N1	CGGAGCTCATGCCTAA-1	Fibroblasts
N1	CTAAGACGTACTTGAC-1	Fibroblasts
N1	CTACATTAGACCTTTG-1	Fibroblasts
N1	CTACATTCATATACCG-1	Fibroblasts
N1	CTTAACTAGAGACTTA-1	Fibroblasts
N1	CTTAGGAAGGCATTGG-1	Fibroblasts
N1	GAATAAGTCCATGAAC-1	Fibroblasts
N1	GACACGCGTGCAGACA-1	Fibroblasts
N1	GAGGTGAAGACGCACA-1	Fibroblasts
N1	GAGGTGATCCTATTCA-1	Fibroblasts
N1	GATGAGGAGTAGCGGT-1	Fibroblasts
N1	GATGCTAAGCCTATGT-1	Fibroblasts
N1	GCTCCTATCGTGGGAA-1	Fibroblasts
N1	GCTTGAACAGGACCCT-1	Fibroblasts
N1	GGACATTCACACAGAG-1	Fibroblasts
N1	GGGAATGAGAACAACT-1	Fibroblasts
N1	GTAACGTCATCTATGG-1	Fibroblasts
N1	GTACTCCAGACAAGCC-1	Fibroblasts
N1	GTAGGCCGTGTGGCTC-1	Fibroblasts
N1	GTATCTTGTATGCTTG-1	Fibroblasts
N1	GTGCGGTAGGACAGAA-1	Fibroblasts
N1	GTGCGGTCACGAAACG-1	Fibroblasts
N1	GTTACAGAGACTAGAT-1	Fibroblasts
N1	GTTCTCGCATGCATGT-1	Fibroblasts
N1	TACGGGCCATTGTGCA-1	Fibroblasts
N1	TAGAGCTCAGACGTAG-1	Fibroblasts
N1	TAGAGCTTCCTGCCAT-1	Fibroblasts
N1	TAGTTGGAGGTCATCT-1	Fibroblasts
N1	TATCTCAAGGGTCGAT-1	Fibroblasts
N1	TCAACGATCGCCTGTT-1	Fibroblasts
N1	TCAGGATTCCAAGTAC-1	Fibroblasts
N1	TGACGGCTCATGTGGT-1	Fibroblasts
N1	TGACTAGCACAACTGT-1	Fibroblasts
N1	TGACTAGGTGGTAACG-1	Fibroblasts
N1	TGAGCCGCACGGATAG-1	Fibroblasts
N1	TGCCAAATCCACTGGG-1	Fibroblasts
N1	TGCCCTAGTTGTACAC-1	Fibroblasts
N1	TGCGCAGTCTCTTATG-1	Fibroblasts
N1	TGGCTGGAGTCTCGGC-1	Fibroblasts
N1	TGTATTCAGATTACCC-1	Fibroblasts
N1	TGTGGTAAGCTGTCTA-1	Fibroblasts
N1	TTAGGCATCTCTGAGA-1	Fibroblasts
N1	TTGCGTCGTTAAGACA-1	Fibroblasts
N1	TTGTAGGCAAGGCTCC-1	Fibroblasts
N1	TTGTAGGTCCACTGGG-1	Fibroblasts
N1	TTTCCTCTCCGCTGTT-1	Fibroblasts
N1	AACTGGTCACTTACGA-1	Fibroblasts
N1	ACTTTCATCTTGAGAC-1	Fibroblasts
N1	CCACCTAAGATCCCGC-1	Fibroblasts
N1	CGCGTTTCATTGGTAC-1	Fibroblasts
N1	CGTGTCTAGCGGCTTC-1	Fibroblasts
N1	CTTAGGAAGCAACGGT-1	Fibroblasts
N1	GACCAATTCAGTTCGA-1	Fibroblasts
N1	GAGCAGACACCGATAT-1	Fibroblasts
N1	GCCAAATAGGACACCA-1	Fibroblasts
N1	TGAAAGAGTTAAGATG-1	Fibroblasts
N1	TGGCTGGTCCGAACGC-1	Fibroblasts
N1	TTCGGTCAGCTTTGGT-1	Fibroblasts
N1	TTCTTAGGTGCAACTT-1	Fibroblasts
N1	GTTACAGTCACCTCGT-1	Fibroblasts
N1	ATCTGCCCAAGAGGCT-1	Fibroblasts
N1	GCCTCTAAGGTGCACA-1	Fibroblasts
N1	GGCTCGAGTGTGCCTG-1	Fibroblasts
N1	GTCTCGTTCGAATCCA-1	Fibroblasts
N1	GTTCATTCACGCCAGT-1	Fibroblasts
N1	AAAGATGGTAAGGGCT-1	Fibroblasts
N1	AACTTTCTCCTGCTTG-1	Fibroblasts
N1	AAGTCTGCAAGAGGCT-1	Fibroblasts
N1	ACGATACAGCCCAACC-1	Fibroblasts
N1	AGCTCTCAGCAATCTC-1	Fibroblasts
N1	AGTAGTCGTGTTCTTT-1	Fibroblasts
N1	AGTGTCACATTACGAC-1	Fibroblasts
N1	AGTGTCATCTGTCCGT-1	Fibroblasts
N1	CAACCTCTCATGTCTT-1	Fibroblasts
N1	CACATTTCATACGCTA-1	Fibroblasts
N1	CAGAATCTCAGTGTTG-1	Fibroblasts
N1	CAGTAACAGAGTTGGC-1	Fibroblasts
N1	CAGTAACTCAACGCTA-1	Fibroblasts
N1	CCATGTCCACTCTGTC-1	Fibroblasts
N1	CCGTGGACAAGTAGTA-1	Fibroblasts
N1	CCGTGGACATGCCTTC-1	Fibroblasts
N1	CGACTTCGTTAAAGAC-1	Fibroblasts
N1	CGCTTCAGTCTCATCC-1	Fibroblasts
N1	CGTGAGCGTCAGAAGC-1	Fibroblasts
N1	CTACACCCACTTCGAA-1	Fibroblasts
N1	CTACATTTCTGGCGTG-1	Fibroblasts
N1	CTCATTAAGCTGAAAT-1	Fibroblasts
N1	CTCTACGTCCTGCCAT-1	Fibroblasts
N1	CTGCCTAAGCGACGTA-1	Fibroblasts
N1	CTGTGCTCAATAACGA-1	Fibroblasts
N1	GACCTGGTCATCGGAT-1	Fibroblasts
N1	GACGTTACAAAGTGCG-1	Fibroblasts
N1	GACTACAGTATGGTTC-1	Fibroblasts
N1	GATCAGTGTGCAGTAG-1	Fibroblasts
N1	GATCGTACACAGACTT-1	Fibroblasts
N1	GATCTAGGTGCACGAA-1	Fibroblasts
N1	GCATGATCAGCGTCCA-1	Fibroblasts
N1	GCGAGAAAGGGCTTCC-1	Fibroblasts
N1	GCTGCAGAGCAGCGTA-1	Fibroblasts
N1	GGCAATTCATACGCCG-1	Fibroblasts
N1	GGCTCGAAGCGCTCCA-1	Fibroblasts
N1	GGTATTGCAAGCCTAT-1	Fibroblasts
N1	GGTGAAGGTCTAGTCA-1	Fibroblasts
N1	GTAGGCCGTAACGTTC-1	Fibroblasts
N1	GTCACGGTCTGCCCTA-1	Fibroblasts
N1	GTCATTTCAATCCGAT-1	Fibroblasts
N1	GTGAAGGAGTAGCGGT-1	Fibroblasts
N1	GTGAAGGCAGTTCATG-1	Fibroblasts
N1	TACGGATGTCATGCCG-1	Fibroblasts
N1	TATGCCCTCAGTGTTG-1	Fibroblasts
N1	TCAATCTGTGGTAACG-1	Fibroblasts
N1	TCAGATGTCGCCTGTT-1	Fibroblasts
N1	TCCACACTCATACGGT-1	Fibroblasts
N1	TCCCGATTCGCGGATC-1	Fibroblasts
N1	TCTGAGAAGCAATCTC-1	Fibroblasts
N1	TCTGAGACACAGGCCT-1	Fibroblasts
N1	TCTGAGAGTTCATGGT-1	Fibroblasts
N1	TGAAAGAAGGCTCATT-1	Fibroblasts
N1	TGGTTAGAGTATCTCG-1	Fibroblasts
N1	TTGGAACAGATGCCAG-1	Fibroblasts
N1	TTGTAGGGTGTCCTCT-1	Fibroblasts
N1	TTTATGCGTCTGCAAT-1	Fibroblasts
N1	TTTCCTCCACACCGAC-1	Fibroblasts
N1	AAAGATGGTCAGGACA-1	Fibroblasts
N1	ACGGGCTTCCCTCAGT-1	Fibroblasts
N1	CCTATTACATGCCTAA-1	Fibroblasts
N1	CGGACACGTCCAGTAT-1	Fibroblasts
N1	CGTTAGAGTTGGTAAA-1	Fibroblasts
N1	CTCATTATCTATCCCG-1	Fibroblasts
N1	CTCGGAGGTGTTGGGA-1	Fibroblasts
N1	CTTAGGACAGCTGTAT-1	Fibroblasts
N1	GCCTCTACAGGATTGG-1	Fibroblasts
N1	GCTGGGTTCGCGTAGC-1	Fibroblasts
N1	GGCGTGTAGGGTCGAT-1	Fibroblasts
N1	GTTCTCGGTAAGGATT-1	Fibroblasts
N1	TTCTCAAAGATCACGG-1	Fibroblasts
N1	AAGACCTCACCAGCAC-1	Fibroblasts
N1	CGTAGGCAGGCGACAT-1	Fibroblasts
N1	TACAGTGGTGCAACGA-1	Fibroblasts
N1	AAAGTAGCACATAACC-1	Fibroblasts
N1	AACTCTTGTAGGGACT-1	Fibroblasts
N1	AAGTCTGCACCTCGGA-1	Fibroblasts
N1	ACGATGTGTCTCAACA-1	Fibroblasts
N1	ACGCCAGGTAGCACGA-1	Fibroblasts
N1	ACTTGTTCACTGTGTA-1	Fibroblasts
N1	ATCTGCCCACAGACTT-1	Fibroblasts
N1	CGCCAAGAGACAGAGA-1	Fibroblasts
N1	CTCGGAGTCCTGTAGA-1	Fibroblasts
N1	CTTCTCTAGAGACTAT-1	Fibroblasts
N1	GATCAGTTCCGCATAA-1	Fibroblasts
N1	GCAATCAAGAGTCGGT-1	Fibroblasts
N1	GGACAAGGTTGAACTC-1	Fibroblasts
N1	TCAGCAACATACTCTT-1	Fibroblasts
N1	TGGGAAGGTTCAGACT-1	Fibroblasts
N1	TTTACTGTCTATCCTA-1	Fibroblasts
N1	ACTTACTAGCGTGTCC-1	Fibroblasts
N1	GTCAAGTTCCACGCAG-1	Fibroblasts
N1	TGTCCCAGTCGCTTTC-1	Fibroblasts
N1	GCACTCTGTATATGAG-1	Fibroblasts
N1	ACTGAGTAGTTTCCTT-1	Fibroblasts
N1	ATAACGCAGCTACCGC-1	Fibroblasts
N1	CACATAGTCCAAACAC-1	Fibroblasts
N1	CGATTGACAATCGAAA-1	Fibroblasts
N1	GACGTGCTCATCGATG-1	Fibroblasts
N1	GCAAACTTCGGTCTAA-1	Fibroblasts
N1	GCTGCGACAAGGCTCC-1	Fibroblasts
N1	TCCCGATCATCGGGTC-1	Fibroblasts
N2	AAGCCGCTCGACAGCC-1	Fibroblasts
N2	ACAGCCGTCTTGTACT-1	Fibroblasts
N2	ACGGCCAAGGAGTACC-1	Fibroblasts
N2	AGGCCACTCAAGATCC-1	Fibroblasts
N2	ATCACGACACAAGTAA-1	Fibroblasts
N2	CACCAGGTCAAGCCTA-1	Fibroblasts
N2	CATCGAAAGGCCCTTG-1	Fibroblasts
N2	CCACGGAAGAGCAATT-1	Fibroblasts
N2	CGACTTCTCAGTTGAC-1	Fibroblasts
N2	CGTCCATGTTAGAACA-1	Fibroblasts
N2	CTCAGAAAGAGTCGGT-1	Fibroblasts
N2	GGGAATGAGACCTAGG-1	Fibroblasts
N2	GGGCACTGTCGAACAG-1	Fibroblasts
N2	GGTGAAGTCACTTCAT-1	Fibroblasts
N2	GTGCGGTTCCACGTTC-1	Fibroblasts
N2	GTGTGCGAGTCTCCTC-1	Fibroblasts
N2	TACCTATTCCTTTCGG-1	Fibroblasts
N2	TAGACCACACATGACT-1	Fibroblasts
N2	TGCCAAAGTTCAGACT-1	Fibroblasts
N2	TTGCGTCTCACGCGGT-1	Fibroblasts
N2	TTTGGTTGTCACAAGG-1	Fibroblasts
N2	AGAGTGGCAATGGTCT-1	Fibroblasts
N2	AAACCTGCACATGGGA-1	Fibroblasts
N2	AAACGGGAGTTACCCA-1	Fibroblasts
N2	AAACGGGGTACCGAGA-1	Fibroblasts
N2	AAACGGGGTTAGGGTG-1	Fibroblasts
N2	AAAGCAATCAAACCGT-1	Fibroblasts
N2	AAAGTAGAGGGTTCCC-1	Fibroblasts
N2	AAAGTAGAGTGAACAT-1	Fibroblasts
N2	AAATGCCAGTGCTGCC-1	Fibroblasts
N2	AACCATGGTATAGTAG-1	Fibroblasts
N2	AACCATGGTCTTTCAT-1	Fibroblasts
N2	AACCGCGCACTCGACG-1	Fibroblasts
N2	AACTCAGTCCTCTAGC-1	Fibroblasts
N2	AACTCAGTCGTAGGAG-1	Fibroblasts
N2	AACTGGTAGACCACGA-1	Fibroblasts
N2	AACTGGTCACAAGTAA-1	Fibroblasts
N2	AAGCCGCGTAAGTGTA-1	Fibroblasts
N2	AAGGTTCGTGAACCTT-1	Fibroblasts
N2	AAGGTTCTCTTGTCAT-1	Fibroblasts
N2	AATCCAGGTATATGGA-1	Fibroblasts
N2	ACACTGAAGGATTCGG-1	Fibroblasts
N2	ACACTGATCTCTAAGG-1	Fibroblasts
N2	ACATACGTCCTATGTT-1	Fibroblasts
N2	ACCCACTCACATGACT-1	Fibroblasts
N2	ACCGTAACATGGAATA-1	Fibroblasts
N2	ACCTTTAAGTTGCAGG-1	Fibroblasts
N2	ACCTTTACAATCTACG-1	Fibroblasts
N2	ACCTTTATCCAGTATG-1	Fibroblasts
N2	ACCTTTATCCGTCAAA-1	Fibroblasts
N2	ACGAGCCTCGCCAGCA-1	Fibroblasts
N2	ACGAGGATCTGAGTGT-1	Fibroblasts
N2	ACGATACGTCCGACGT-1	Fibroblasts
N2	ACGATGTAGAGGTTGC-1	Fibroblasts
N2	ACGATGTCACGAGGTA-1	Fibroblasts
N2	ACGATGTTCCGTAGTA-1	Fibroblasts
N2	ACGATGTTCGGATGTT-1	Fibroblasts
N2	ACGCAGCGTCTAGAGG-1	Fibroblasts
N2	ACGCCGACAATGTAAG-1	Fibroblasts
N2	ACGCCGAGTAATCGTC-1	Fibroblasts
N2	ACGGAGATCGTCGTTC-1	Fibroblasts
N2	ACGGCCACATATGCTG-1	Fibroblasts
N2	ACGGGCTAGATCCCGC-1	Fibroblasts
N2	ACGGGTCCACACTGCG-1	Fibroblasts
N2	ACGGGTCTCACGAAGG-1	Fibroblasts
N2	ACTGAACGTATAGGTA-1	Fibroblasts
N2	ACTGCTCAGTTTGCGT-1	Fibroblasts
N2	ACTGCTCTCGGCTACG-1	Fibroblasts
N2	ACTTGTTAGACAGAGA-1	Fibroblasts
N2	ACTTGTTCAGTTCATG-1	Fibroblasts
N2	AGAATAGGTGTCGCTG-1	Fibroblasts
N2	AGAGTGGAGTGCTGCC-1	Fibroblasts
N2	AGATCTGAGCGTGTCC-1	Fibroblasts
N2	AGATCTGAGGAGCGTT-1	Fibroblasts
N2	AGCCTAATCCGTTGCT-1	Fibroblasts
N2	AGCCTAATCGCCATAA-1	Fibroblasts
N2	AGCGGTCAGGAATTAC-1	Fibroblasts
N2	AGCGTATTCTAGAGTC-1	Fibroblasts
N2	AGCGTCGAGACCTAGG-1	Fibroblasts
N2	AGCTCCTTCTTGTTTG-1	Fibroblasts
N2	AGCTCTCCAGCCTTGG-1	Fibroblasts
N2	AGCTCTCTCAACCATG-1	Fibroblasts
N2	AGGGATGAGGACGAAA-1	Fibroblasts
N2	AGGGATGCAACGATGG-1	Fibroblasts
N2	AGGGATGTCAGAGACG-1	Fibroblasts
N2	AGGGTGAAGAATAGGG-1	Fibroblasts
N2	AGGGTGATCATACGGT-1	Fibroblasts
N2	AGGTCCGTCGAATGCT-1	Fibroblasts
N2	AGTGAGGGTCTCTTAT-1	Fibroblasts
N2	AGTGGGAAGTACCGGA-1	Fibroblasts
N2	AGTTGGTCAGCATGAG-1	Fibroblasts
N2	AGTTGGTTCGCGTTTC-1	Fibroblasts
N2	ATAACGCGTTCCTCCA-1	Fibroblasts
N2	ATAACGCTCCTTCAAT-1	Fibroblasts
N2	ATCATGGGTAGCGATG-1	Fibroblasts
N2	ATCTACTTCAACGGGA-1	Fibroblasts
N2	ATGCGATTCCACGCAG-1	Fibroblasts
N2	ATGGGAGAGCTTTGGT-1	Fibroblasts
N2	ATTACTCGTTGTGGCC-1	Fibroblasts
N2	CAACCTCGTGTAATGA-1	Fibroblasts
N2	CAAGAAAAGAACTCGG-1	Fibroblasts
N2	CAAGGCCGTCTCTCGT-1	Fibroblasts
N2	CAAGGCCGTGCATCTA-1	Fibroblasts
N2	CAAGGCCGTTCGCTAA-1	Fibroblasts
N2	CAAGGCCTCTCCAACC-1	Fibroblasts
N2	CACACAAAGGGCTTGA-1	Fibroblasts
N2	CACACAAGTATGAAAC-1	Fibroblasts
N2	CACACCTAGTTAGCGG-1	Fibroblasts
N2	CACACCTCACCGAAAG-1	Fibroblasts
N2	CACAGGCCATGAACCT-1	Fibroblasts
N2	CACCAGGAGTGGTAAT-1	Fibroblasts
N2	CACTCCACAAAGAATC-1	Fibroblasts
N2	CAGCAGCTCGGAAACG-1	Fibroblasts
N2	CAGCATATCGAACTGT-1	Fibroblasts
N2	CAGCTGGTCATGTCCC-1	Fibroblasts
N2	CAGGTGCAGGATTCGG-1	Fibroblasts
N2	CAGTCCTAGAGCTGCA-1	Fibroblasts
N2	CATATGGCAGGTCGTC-1	Fibroblasts
N2	CATATGGCATCGGGTC-1	Fibroblasts
N2	CATCAAGAGGGTATCG-1	Fibroblasts
N2	CATCAGAAGACCACGA-1	Fibroblasts
N2	CATCCACAGTAGATGT-1	Fibroblasts
N2	CATCGAAAGATGTCGG-1	Fibroblasts
N2	CATCGAAGTAAGGATT-1	Fibroblasts
N2	CATGACATCATTGCCC-1	Fibroblasts
N2	CATGACATCTCAAACG-1	Fibroblasts
N2	CATGGCGTCGAACGGA-1	Fibroblasts
N2	CATTATCTCGGCCGAT-1	Fibroblasts
N2	CATTATCTCTAAGCCA-1	Fibroblasts
N2	CATTCGCTCAACACCA-1	Fibroblasts
N2	CCAATCCTCAACACTG-1	Fibroblasts
N2	CCACCTAAGAAGGGTA-1	Fibroblasts
N2	CCACTACCATCTACGA-1	Fibroblasts
N2	CCACTACGTGGAAAGA-1	Fibroblasts
N2	CCACTACTCCAACCAA-1	Fibroblasts
N2	CCACTACTCTCCTATA-1	Fibroblasts
N2	CCAGCGACAGGTCTCG-1	Fibroblasts
N2	CCAGCGAGTCGAACAG-1	Fibroblasts
N2	CCAGCGAGTTCGTGAT-1	Fibroblasts
N2	CCAGCGATCTCCGGTT-1	Fibroblasts
N2	CCATGTCGTGAGTGAC-1	Fibroblasts
N2	CCATGTCTCGGCATCG-1	Fibroblasts
N2	CCCATACTCTTGCCGT-1	Fibroblasts
N2	CCGGGATTCATAACCG-1	Fibroblasts
N2	CCGGGATTCTGTCTAT-1	Fibroblasts
N2	CCGTGGATCTTGACGA-1	Fibroblasts
N2	CCTACCATCGCCGTGA-1	Fibroblasts
N2	CCTATTAAGGCAGTCA-1	Fibroblasts
N2	CCTCTGAAGTCATGCT-1	Fibroblasts
N2	CCTCTGAGTCCTCCAT-1	Fibroblasts
N2	CCTTCCCCATTCTCAT-1	Fibroblasts
N2	CCTTCCCGTGCCTGGT-1	Fibroblasts
N2	CGAACATGTACTTAGC-1	Fibroblasts
N2	CGAGAAGCACGGCTAC-1	Fibroblasts
N2	CGAGCACAGACTTGAA-1	Fibroblasts
N2	CGAGCCAAGCTAGTGG-1	Fibroblasts
N2	CGAGCCAAGTCTCGGC-1	Fibroblasts
N2	CGATCGGGTCTTGCGG-1	Fibroblasts
N2	CGATTGAGTGCGAAAC-1	Fibroblasts
N2	CGCCAAGTCGCAAGCC-1	Fibroblasts
N2	CGCCAAGTCGCGGATC-1	Fibroblasts
N2	CGCGTTTCAGCAGTTT-1	Fibroblasts
N2	CGCTATCAGGAGCGTT-1	Fibroblasts
N2	CGCTGGATCTAGAGTC-1	Fibroblasts
N2	CGCTTCACAGTAAGCG-1	Fibroblasts
N2	CGGACACCACGGTAGA-1	Fibroblasts
N2	CGGACACTCCACTGGG-1	Fibroblasts
N2	CGGAGTCCACCACGTG-1	Fibroblasts
N2	CGGAGTCTCCAAATGC-1	Fibroblasts
N2	CGGTTAATCACAACGT-1	Fibroblasts
N2	CGTAGCGCAGATAATG-1	Fibroblasts
N2	CGTAGGCAGACTGTAA-1	Fibroblasts
N2	CGTCACTAGTACGTAA-1	Fibroblasts
N2	CGTCACTTCCTAGTGA-1	Fibroblasts
N2	CGTCAGGAGACAAAGG-1	Fibroblasts
N2	CGTCCATAGCGTGTCC-1	Fibroblasts
N2	CGTCCATCAACAACCT-1	Fibroblasts
N2	CGTGAGCAGTTCGATC-1	Fibroblasts
N2	CGTGAGCGTATTAGCC-1	Fibroblasts
N2	CGTGAGCGTTACGTCA-1	Fibroblasts
N2	CGTGTCTGTCTAACGT-1	Fibroblasts
N2	CGTTCTGTCGCTTAGA-1	Fibroblasts
N2	CTAACTTGTAGCGCAA-1	Fibroblasts
N2	CTAAGACCACAGATTC-1	Fibroblasts
N2	CTAAGACTCATACGGT-1	Fibroblasts
N2	CTAAGACTCTAGAGTC-1	Fibroblasts
N2	CTACACCAGAACTCGG-1	Fibroblasts
N2	CTACACCGTCTAGTCA-1	Fibroblasts
N2	CTACATTAGGCCCGTT-1	Fibroblasts
N2	CTACCCATCGGCGGTT-1	Fibroblasts
N2	CTAGAGTCAGACGTAG-1	Fibroblasts
N2	CTAGTGAGTTAGATGA-1	Fibroblasts
N2	CTCAGAAGTATAGGTA-1	Fibroblasts
N2	CTCAGAAGTGTTTGGT-1	Fibroblasts
N2	CTCAGAATCGCTTAGA-1	Fibroblasts
N2	CTCCTAGGTTGGTGGA-1	Fibroblasts
N2	CTCGAAAGTTATGCGT-1	Fibroblasts
N2	CTCGGAGAGGCGATAC-1	Fibroblasts
N2	CTCGGAGAGGGAAACA-1	Fibroblasts
N2	CTCGGGAGTTACGACT-1	Fibroblasts
N2	CTCGGGATCTGAGGGA-1	Fibroblasts
N2	CTCGTACCAGGCTGAA-1	Fibroblasts
N2	CTCTAATGTGACGCCT-1	Fibroblasts
N2	CTCTAATTCAGGATCT-1	Fibroblasts
N2	CTCTACGCAATTGCTG-1	Fibroblasts
N2	CTCTACGCACCCATTC-1	Fibroblasts
N2	CTCTGGTGTGTGAAAT-1	Fibroblasts
N2	CTGAAGTCACACATGT-1	Fibroblasts
N2	CTGAAGTCATACCATG-1	Fibroblasts
N2	CTGCTGTCAATGGTCT-1	Fibroblasts
N2	CTGCTGTGTTAAGTAG-1	Fibroblasts
N2	CTTAACTAGCAAATCA-1	Fibroblasts
N2	CTTAACTCAATGACCT-1	Fibroblasts
N2	CTTAACTTCCGATATG-1	Fibroblasts
N2	CTTCTCTCAGGACGTA-1	Fibroblasts
N2	CTTCTCTGTCCTGCTT-1	Fibroblasts
N2	GAAACTCCATACCATG-1	Fibroblasts
N2	GAAATGAAGGTGACCA-1	Fibroblasts
N2	GAACCTATCGAACTGT-1	Fibroblasts
N2	GAAGCAGCACCCATTC-1	Fibroblasts
N2	GAATAAGAGAAGGTTT-1	Fibroblasts
N2	GACCAATCAAGCTGAG-1	Fibroblasts
N2	GACCAATCACAAGACG-1	Fibroblasts
N2	GACCTGGCACTACAGT-1	Fibroblasts
N2	GACGCGTAGTCTCGGC-1	Fibroblasts
N2	GACGCGTCAAGCCATT-1	Fibroblasts
N2	GACGCGTTCAACCAAC-1	Fibroblasts
N2	GACGTGCTCACTTACT-1	Fibroblasts
N2	GACTAACGTAAAGGAG-1	Fibroblasts
N2	GACTACACATGCTAGT-1	Fibroblasts
N2	GAGCAGAAGCAACGGT-1	Fibroblasts
N2	GATCGATAGGTGCACA-1	Fibroblasts
N2	GATCTAGAGGAATCGC-1	Fibroblasts
N2	GATGAAAGTCGAAAGC-1	Fibroblasts
N2	GATGAGGGTCACCCAG-1	Fibroblasts
N2	GATGCTAAGCCAACAG-1	Fibroblasts
N2	GATGCTACAGTACACT-1	Fibroblasts
N2	GATTCAGAGCCAGAAC-1	Fibroblasts
N2	GATTCAGAGTAGCGGT-1	Fibroblasts
N2	GCAAACTCAAGCGATG-1	Fibroblasts
N2	GCAAACTCAGTTCATG-1	Fibroblasts
N2	GCAAACTGTAGAGGAA-1	Fibroblasts
N2	GCACTCTAGAAACCAT-1	Fibroblasts
N2	GCACTCTAGATGGGTC-1	Fibroblasts
N2	GCAGTTAAGCGATGAC-1	Fibroblasts
N2	GCATGTAAGGACGAAA-1	Fibroblasts
N2	GCCTCTAGTACTCGCG-1	Fibroblasts
N2	GCCTCTAGTCGGCATC-1	Fibroblasts
N2	GCGCAACCAGCATACT-1	Fibroblasts
N2	GCGCAGTTCGGGAGTA-1	Fibroblasts
N2	GCTCCTAAGAGGTAGA-1	Fibroblasts
N2	GCTGCGATCAGTGCAT-1	Fibroblasts
N2	GCTGGGTAGAGAGCTC-1	Fibroblasts
N2	GCTTCCAGTAGAGTGC-1	Fibroblasts
N2	GCTTCCATCGGCTACG-1	Fibroblasts
N2	GGAAAGCGTCTCTTAT-1	Fibroblasts
N2	GGAACTTCACGGCTAC-1	Fibroblasts
N2	GGACAAGAGAAACGCC-1	Fibroblasts
N2	GGACAGACAAGGACTG-1	Fibroblasts
N2	GGATGTTTCACCAGGC-1	Fibroblasts
N2	GGCCGATAGGCATGTG-1	Fibroblasts
N2	GGCCGATGTCTTGCGG-1	Fibroblasts
N2	GGCGACTAGCTGGAAC-1	Fibroblasts
N2	GGGACCTCACACCGAC-1	Fibroblasts
N2	GGGACCTTCTAACTTC-1	Fibroblasts
N2	GGGAGATGTAAGTGGC-1	Fibroblasts
N2	GGGATGAAGGGCACTA-1	Fibroblasts
N2	GGGCATCTCTTCGGTC-1	Fibroblasts
N2	GGGTCTGCAGTACACT-1	Fibroblasts
N2	GGTATTGAGTGCTGCC-1	Fibroblasts
N2	GGTGAAGTCCTGCAGG-1	Fibroblasts
N2	GTAACTGAGCCAACAG-1	Fibroblasts
N2	GTAACTGCACCTTGTC-1	Fibroblasts
N2	GTACGTAGTTATTCTC-1	Fibroblasts
N2	GTACTCCAGGATGCGT-1	Fibroblasts
N2	GTACTTTCAGTAAGCG-1	Fibroblasts
N2	GTAGTCAAGATCGATA-1	Fibroblasts
N2	GTATCTTAGTAGGCCA-1	Fibroblasts
N2	GTATTCTTCGTTTATC-1	Fibroblasts
N2	GTCAAGTAGCTCTCGG-1	Fibroblasts
N2	GTCATTTAGAATGTGT-1	Fibroblasts
N2	GTCATTTCATCACGAT-1	Fibroblasts
N2	GTCATTTGTTCTCATT-1	Fibroblasts
N2	GTCCTCAAGGTGCTTT-1	Fibroblasts
N2	GTCCTCACACGGTAAG-1	Fibroblasts
N2	GTCCTCATCCAGGGCT-1	Fibroblasts
N2	GTCTCGTCACAGCCCA-1	Fibroblasts
N2	GTCTTCGGTGTCGCTG-1	Fibroblasts
N2	GTGAAGGCAGCGAACA-1	Fibroblasts
N2	GTGCGGTTCGGTGTCG-1	Fibroblasts
N2	GTGTTAGTCGTCTGCT-1	Fibroblasts
N2	GTTAAGCGTTAAGATG-1	Fibroblasts
N2	GTTACAGAGCGCCTTG-1	Fibroblasts
N2	GTTACAGAGTTCCACA-1	Fibroblasts
N2	GTTCTCGCACACTGCG-1	Fibroblasts
N2	GTTTCTAAGCTTCGCG-1	Fibroblasts
N2	TAAACCGTCTTACCTA-1	Fibroblasts
N2	TAAGAGACAACACGCC-1	Fibroblasts
N2	TAAGAGAGTACAGTTC-1	Fibroblasts
N2	TAAGAGATCACCTCGT-1	Fibroblasts
N2	TAAGCGTTCCTTGGTC-1	Fibroblasts
N2	TAAGCGTTCTTCGAGA-1	Fibroblasts
N2	TACACGAAGCGAAGGG-1	Fibroblasts
N2	TACAGTGCACGAGGTA-1	Fibroblasts
N2	TACAGTGCAGCATGAG-1	Fibroblasts
N2	TACAGTGTCTGGAGCC-1	Fibroblasts
N2	TACCTTAAGGAGTACC-1	Fibroblasts
N2	TACGGATAGCCGCCTA-1	Fibroblasts
N2	TACTTACCAGGTCTCG-1	Fibroblasts
N2	TAGACCAGTAAGGGAA-1	Fibroblasts
N2	TAGGCATCATTAGGCT-1	Fibroblasts
N2	TAGTTGGAGCGTGAGT-1	Fibroblasts
N2	TATCAGGTCAGATAAG-1	Fibroblasts
N2	TATCAGGTCTCGGACG-1	Fibroblasts
N2	TATCTCACACTCAGGC-1	Fibroblasts
N2	TATGCCCTCGCGTTTC-1	Fibroblasts
N2	TATTACCCAAGCGTAG-1	Fibroblasts
N2	TATTACCTCTGCAGTA-1	Fibroblasts
N2	TCACAAGTCCAATGGT-1	Fibroblasts
N2	TCACGAACAGCCTTGG-1	Fibroblasts
N2	TCAGATGCACTTCGAA-1	Fibroblasts
N2	TCAGATGGTTCTGTTT-1	Fibroblasts
N2	TCAGCAAAGATATGGT-1	Fibroblasts
N2	TCAGGATGTAGCACGA-1	Fibroblasts
N2	TCAGGTAGTTAAAGTG-1	Fibroblasts
N2	TCATTACTCTACCAGA-1	Fibroblasts
N2	TCCACACGTATGAATG-1	Fibroblasts
N2	TCGCGAGTCCGCGCAA-1	Fibroblasts
N2	TCGGTAACACAACGCC-1	Fibroblasts
N2	TCGTACCGTCGAATCT-1	Fibroblasts
N2	TCTATTGTCAGTCAGT-1	Fibroblasts
N2	TCTATTGTCTCGTTTA-1	Fibroblasts
N2	TCTCATACAGTTAACC-1	Fibroblasts
N2	TCTGAGAGTCCTCCAT-1	Fibroblasts
N2	TCTGGAAAGATGCCAG-1	Fibroblasts
N2	TCTGGAACACGGATAG-1	Fibroblasts
N2	TCTTTCCAGACTGTAA-1	Fibroblasts
N2	TGAAAGAAGTGATCGG-1	Fibroblasts
N2	TGACTAGAGTGGTCCC-1	Fibroblasts
N2	TGACTTTTCCTAGTGA-1	Fibroblasts
N2	TGAGAGGTCCGTACAA-1	Fibroblasts
N2	TGAGCATTCTCCCTGA-1	Fibroblasts
N2	TGAGCCGGTTAGATGA-1	Fibroblasts
N2	TGAGCCGTCAAGCCTA-1	Fibroblasts
N2	TGCACCTTCATGTAGC-1	Fibroblasts
N2	TGCCCTATCCGTTGCT-1	Fibroblasts
N2	TGCCCTATCTGACCTC-1	Fibroblasts
N2	TGCGCAGCATGAGCGA-1	Fibroblasts
N2	TGCGGGTGTCCAAGTT-1	Fibroblasts
N2	TGGACGCGTTGTCTTT-1	Fibroblasts
N2	TGGCCAGTCACTCCTG-1	Fibroblasts
N2	TGGCGCACATCACAAC-1	Fibroblasts
N2	TGGGAAGAGATCCGAG-1	Fibroblasts
N2	TGGGCGTCAGACGCTC-1	Fibroblasts
N2	TGGTTCCAGACGCTTT-1	Fibroblasts
N2	TGTATTCTCCTACAGA-1	Fibroblasts
N2	TGTGGTAGTCCAACTA-1	Fibroblasts
N2	TTAGGACAGCGGCTTC-1	Fibroblasts
N2	TTAGGACAGTACTTGC-1	Fibroblasts
N2	TTAGGACCAGACGCAA-1	Fibroblasts
N2	TTATGCTCACTTAACG-1	Fibroblasts
N2	TTATGCTGTACATGTC-1	Fibroblasts
N2	TTCGAAGAGCCAGTAG-1	Fibroblasts
N2	TTCGGTCTCGTCCGTT-1	Fibroblasts
N2	TTCTACAGTGATGATA-1	Fibroblasts
N2	TTCTTAGCATAAAGGT-1	Fibroblasts
N2	TTGACTTCACGAAATA-1	Fibroblasts
N2	TTGACTTCATCGGTTA-1	Fibroblasts
N2	TTGCCGTAGTGTACGG-1	Fibroblasts
N2	TTGCCGTTCGGCGCTA-1	Fibroblasts
N2	TTGGAACAGTCGAGTG-1	Fibroblasts
N2	TTGGAACTCTTACCGC-1	Fibroblasts
N2	TTGTAGGAGCGATCCC-1	Fibroblasts
N2	TTTATGCCAGGGTACA-1	Fibroblasts
N2	TTTCCTCGTGTTTGTG-1	Fibroblasts
N2	TTTGCGCAGGTGTGGT-1	Fibroblasts
N2	TTTGCGCTCATCTGTT-1	Fibroblasts
N2	TTTGTCACATCGGACC-1	Fibroblasts
N2	AAACCTGCACGTAAGG-1	Fibroblasts
N2	AAAGATGGTCGGCTCA-1	Fibroblasts
N2	AAAGCAAAGACCACGA-1	Fibroblasts
N2	AAAGCAACAAAGGAAG-1	Fibroblasts
N2	AAATGCCTCTCACATT-1	Fibroblasts
N2	AAGGTTCAGACAATAC-1	Fibroblasts
N2	ACAGCTATCTCTTATG-1	Fibroblasts
N2	ACATACGGTGGTGTAG-1	Fibroblasts
N2	ACATACGTCGGACAAG-1	Fibroblasts
N2	ACATCAGTCTTGGGTA-1	Fibroblasts
N2	ACATGGTAGCCAACAG-1	Fibroblasts
N2	ACATGGTTCTCGCTTG-1	Fibroblasts
N2	ACCCACTGTGATGTCT-1	Fibroblasts
N2	ACCTTTAAGTCAAGGC-1	Fibroblasts
N2	ACGCAGCTCTGAGTGT-1	Fibroblasts
N2	ACGGCCACAGGGTATG-1	Fibroblasts
N2	ACTGTCCTCCACGAAT-1	Fibroblasts
N2	ACTTTCAGTACCGGCT-1	Fibroblasts
N2	AGACGTTTCTGCTGCT-1	Fibroblasts
N2	AGAGCTTAGGGCATGT-1	Fibroblasts
N2	AGATCTGAGAGGTACC-1	Fibroblasts
N2	AGATCTGGTTCGTGAT-1	Fibroblasts
N2	AGATCTGTCACTTCAT-1	Fibroblasts
N2	AGGGTGACACTAGTAC-1	Fibroblasts
N2	AGTAGTCCAAGTAATG-1	Fibroblasts
N2	AGTCTTTAGTCACGCC-1	Fibroblasts
N2	AGTGGGAAGATACACA-1	Fibroblasts
N2	AGTGGGAGTTGTACAC-1	Fibroblasts
N2	ATAACGCTCGAATCCA-1	Fibroblasts
N2	ATAAGAGAGCCTTGAT-1	Fibroblasts
N2	ATAAGAGCATCGGAAG-1	Fibroblasts
N2	ATCATCTCATCATCCC-1	Fibroblasts
N2	ATCATCTCATTATCTC-1	Fibroblasts
N2	ATCCGAACAATCAGAA-1	Fibroblasts
N2	ATGGGAGAGTGAACAT-1	Fibroblasts
N2	ATTACTCCACACCGCA-1	Fibroblasts
N2	ATTACTCTCATGCAAC-1	Fibroblasts
N2	CAACTAGTCACCATAG-1	Fibroblasts
N2	CAAGGCCCACAGGAGT-1	Fibroblasts
N2	CAAGGCCCAGGGATTG-1	Fibroblasts
N2	CACATTTCAATCACAC-1	Fibroblasts
N2	CAGAATCTCAATACCG-1	Fibroblasts
N2	CAGCGACTCCTAAGTG-1	Fibroblasts
N2	CAGCTGGCATGGTCAT-1	Fibroblasts
N2	CATCGAATCCTTGGTC-1	Fibroblasts
N2	CATGACACACCAGGCT-1	Fibroblasts
N2	CATGACAGTTATGTGC-1	Fibroblasts
N2	CATGGCGGTCGGATCC-1	Fibroblasts
N2	CATTATCGTACTTGAC-1	Fibroblasts
N2	CCAATCCTCTTGTTTG-1	Fibroblasts
N2	CCACTACAGCTTTGGT-1	Fibroblasts
N2	CCATGTCTCGCTTAGA-1	Fibroblasts
N2	CCATTCGTCACGATGT-1	Fibroblasts
N2	CCCAATCAGCGTCTAT-1	Fibroblasts
N2	CCGGTAGCAATGGAGC-1	Fibroblasts
N2	CCGTACTTCCCTTGCA-1	Fibroblasts
N2	CCGTGGACATGCATGT-1	Fibroblasts
N2	CCGTGGAGTAAACGCG-1	Fibroblasts
N2	CGAGCCAGTTAAGACA-1	Fibroblasts
N2	CGCGGTACATACCATG-1	Fibroblasts
N2	CGCGGTAGTGGTGTAG-1	Fibroblasts
N2	CGCTATCCAGACGTAG-1	Fibroblasts
N2	CGTAGCGCATACCATG-1	Fibroblasts
N2	CGTGTAAGTCTAAACC-1	Fibroblasts
N2	CGTTGGGGTCACCCAG-1	Fibroblasts
N2	CTAGTGAGTGGGTCAA-1	Fibroblasts
N2	CTCCTAGAGGCCCTTG-1	Fibroblasts
N2	CTCGAAAAGGGAACGG-1	Fibroblasts
N2	CTCTGGTCAGGGTTAG-1	Fibroblasts
N2	CTTACCGGTCTTTCAT-1	Fibroblasts
N2	CTTACCGGTTGCCTCT-1	Fibroblasts
N2	CTTCTCTGTTATTCTC-1	Fibroblasts
N2	GAACATCTCACCTCGT-1	Fibroblasts
N2	GAACATCTCGCGTTTC-1	Fibroblasts
N2	GAACCTAGTAGGAGTC-1	Fibroblasts
N2	GACAGAGGTTCCGTCT-1	Fibroblasts
N2	GACCTGGCACACAGAG-1	Fibroblasts
N2	GACGTTATCGAGCCCA-1	Fibroblasts
N2	GACTAACAGATCGATA-1	Fibroblasts
N2	GACTAACGTTAGGGTG-1	Fibroblasts
N2	GACTGCGTCCTATTCA-1	Fibroblasts
N2	GAGCAGATCTGGCGAC-1	Fibroblasts
N2	GCATGCGGTGATGTCT-1	Fibroblasts
N2	GCATGTATCAACACAC-1	Fibroblasts
N2	GCGAGAATCACCTCGT-1	Fibroblasts
N2	GCGCAACTCTTAGCCC-1	Fibroblasts
N2	GCGCCAACATCTATGG-1	Fibroblasts
N2	GCTTCCACATAACCTG-1	Fibroblasts
N2	GGAATAAGTTATTCTC-1	Fibroblasts
N2	GGACAGAGTCCGAAGA-1	Fibroblasts
N2	GGATTACAGTGTCCCG-1	Fibroblasts
N2	GGCAATTTCACGATGT-1	Fibroblasts
N2	GGCGTGTTCTTGACGA-1	Fibroblasts
N2	GGGCATCTCAACGGGA-1	Fibroblasts
N2	GGGTTGCAGTGTACTC-1	Fibroblasts
N2	GTAACTGCACCAACCG-1	Fibroblasts
N2	GTACTTTAGTCATCCA-1	Fibroblasts
N2	GTAGTCACATTCACTT-1	Fibroblasts
N2	GTCATTTAGGTCGGAT-1	Fibroblasts
N2	GTCCTCAGTAAGTGGC-1	Fibroblasts
N2	GTCGTAACACCAGCAC-1	Fibroblasts
N2	GTCTTCGTCTCAACTT-1	Fibroblasts
N2	GTGAAGGTCCTATGTT-1	Fibroblasts
N2	GTGCAGCAGGCATTGG-1	Fibroblasts
N2	GTGCTTCGTACGCACC-1	Fibroblasts
N2	GTGTGCGTCTGCGGCA-1	Fibroblasts
N2	GTTCGGGCATGACATC-1	Fibroblasts
N2	GTTCGGGGTCAATACC-1	Fibroblasts
N2	GTTCGGGTCCACTCCA-1	Fibroblasts
N2	TAAGTGCAGAACAATC-1	Fibroblasts
N2	TACGGGCCATAGGATA-1	Fibroblasts
N2	TACTTGTCATTCACTT-1	Fibroblasts
N2	TAGACCAGTTTGTTTC-1	Fibroblasts
N2	TATCAGGTCCAGTAGT-1	Fibroblasts
N2	TCACAAGAGCCGTCGT-1	Fibroblasts
N2	TCACGAAGTGCGAAAC-1	Fibroblasts
N2	TCATTTGGTTCCACAA-1	Fibroblasts
N2	TCCCGATCACAGACTT-1	Fibroblasts
N2	TCCCGATCACCGTTGG-1	Fibroblasts
N2	TCGAGGCGTGTGGTTT-1	Fibroblasts
N2	TCGCGTTCAATGGAAT-1	Fibroblasts
N2	TCTATTGCACGGATAG-1	Fibroblasts
N2	TCTCTAAAGAGCTATA-1	Fibroblasts
N2	TGACGGCGTGACGGTA-1	Fibroblasts
N2	TGAGAGGTCTTGCAAG-1	Fibroblasts
N2	TGCCCATAGAAGGCCT-1	Fibroblasts
N2	TGGACGCCACGAAGCA-1	Fibroblasts
N2	TGGCTGGTCATTCACT-1	Fibroblasts
N2	TGGTTCCGTAGAGGAA-1	Fibroblasts
N2	TGTGGTACACGGTAGA-1	Fibroblasts
N2	TGTTCCGAGTTTAGGA-1	Fibroblasts
N2	TTAGGACAGCAGCGTA-1	Fibroblasts
N2	TTAGGACGTTATTCTC-1	Fibroblasts
N2	TTAGTTCCATGCCCGA-1	Fibroblasts
N2	TTCCCAGAGGGATACC-1	Fibroblasts
N2	TTCCCAGTCTTTACAC-1	Fibroblasts
N2	TTGAACGAGATGCCAG-1	Fibroblasts
N2	TTGAACGAGGCTAGCA-1	Fibroblasts
N2	TTGACTTTCTTGACGA-1	Fibroblasts
N2	TTGGAACAGTGTTGAA-1	Fibroblasts
N2	TTGGCAAGTCGTTGTA-1	Fibroblasts
N2	TTGGCAATCTGTGCAA-1	Fibroblasts
N2	TTTGGTTCAAGACACG-1	Fibroblasts
N2	TTTGTCAGTTCTGGTA-1	Fibroblasts
N2	AAAGTAGTCCTAAGTG-1	Fibroblasts
N2	ACTGAACAGTGTCTCA-1	Fibroblasts
N2	AGTTGGTTCCGCTGTT-1	Fibroblasts
N2	CATATTCAGTCGCCGT-1	Fibroblasts
N2	CATATTCGTCAAAGAT-1	Fibroblasts
N2	CATTATCTCCTTTCTC-1	Fibroblasts
N2	CCACCTAAGACAATAC-1	Fibroblasts
N2	CCTTCGATCCTATTCA-1	Fibroblasts
N2	CTAGTGAGTATCAGTC-1	Fibroblasts
N2	CTCGGAGTCCAAAGTC-1	Fibroblasts
N2	CTGATCCCACAGACTT-1	Fibroblasts
N2	CTTCTCTTCCTGCCAT-1	Fibroblasts
N2	GAACGGACAGCTCGCA-1	Fibroblasts
N2	GACGTGCTCCCAACGG-1	Fibroblasts
N2	GATCAGTCAGGAATGC-1	Fibroblasts
N2	GGCCGATGTAGGACAC-1	Fibroblasts
N2	GTAGGCCCAGGATTGG-1	Fibroblasts
N2	GTTCGGGTCCAGATCA-1	Fibroblasts
N2	TACTCGCCAATTGCTG-1	Fibroblasts
N2	TAGGCATGTTGCTCCT-1	Fibroblasts
N2	TCAGGTACATGTCGAT-1	Fibroblasts
N2	TCTATTGAGAGTACCG-1	Fibroblasts
N2	TCTGAGAAGCGGATCA-1	Fibroblasts
N2	AACTCAGCATGCTGGC-1	Fibroblasts
N2	ATCATGGCAAAGCAAT-1	Fibroblasts
N2	CACAAACCACCGCTAG-1	Fibroblasts
N2	CATGCCTTCATAAAGG-1	Fibroblasts
N2	CGAGCCACAGGTGCCT-1	Fibroblasts
N2	GCGGGTTAGTAGCGGT-1	Fibroblasts
N2	GTGCATAAGTCCCACG-1	Fibroblasts
N2	TCGCGTTTCCGTTGTC-1	Fibroblasts
N2	CAACCAAAGTATGACA-1	Fibroblasts
N2	AAACCTGGTGCAGACA-1	Fibroblasts
N2	AAACGGGGTTCACGGC-1	Fibroblasts
N2	AAAGTAGGTTAAGACA-1	Fibroblasts
N2	AACGTTGGTCTTGCGG-1	Fibroblasts
N2	AATCGGTAGTATCGAA-1	Fibroblasts
N2	ACACTGACAAAGTGCG-1	Fibroblasts
N2	ACGGAGAGTAGCGTCC-1	Fibroblasts
N2	ACTGCTCCAGCTGTTA-1	Fibroblasts
N2	AGCCTAAAGACAGACC-1	Fibroblasts
N2	AGGTCATAGATCTGAA-1	Fibroblasts
N2	AGGTCCGTCAATAAGG-1	Fibroblasts
N2	ATAGACCTCTTGAGAC-1	Fibroblasts
N2	ATGCGATTCGAGCCCA-1	Fibroblasts
N2	ATTACTCAGATGCCTT-1	Fibroblasts
N2	CAACCAACAGTATGCT-1	Fibroblasts
N2	CACATTTCAGTCGATT-1	Fibroblasts
N2	CAGAGAGCAATAACGA-1	Fibroblasts
N2	CAGTAACCAAATTGCC-1	Fibroblasts
N2	CATCCACAGGTTACCT-1	Fibroblasts
N2	CATGACACAAGCGTAG-1	Fibroblasts
N2	CCCATACCACGAAGCA-1	Fibroblasts
N2	CCTTTCTCAAGGCTCC-1	Fibroblasts
N2	CGAACATCACTTCTGC-1	Fibroblasts
N2	CGACTTCGTACTTAGC-1	Fibroblasts
N2	CGAGCACAGCAGCCTC-1	Fibroblasts
N2	CGATCGGGTAGAGTGC-1	Fibroblasts
N2	CTAAGACTCTGTACGA-1	Fibroblasts
N2	CTACGTCCACTAGTAC-1	Fibroblasts
N2	CTACGTCGTCTAAACC-1	Fibroblasts
N2	CTAGTGAGTCAACTGT-1	Fibroblasts
N2	CTCGAGGTCCGAGCCA-1	Fibroblasts
N2	CTCGTACCAAACTGCT-1	Fibroblasts
N2	CTGAAGTCAAGGACTG-1	Fibroblasts
N2	GAAATGAGTAGTAGTA-1	Fibroblasts
N2	GAACCTATCAGCTCGG-1	Fibroblasts
N2	GAGGTGAAGACAGAGA-1	Fibroblasts
N2	GATCGATCACGTAAGG-1	Fibroblasts
N2	GCATACAAGATCTGAA-1	Fibroblasts
N2	GGATGTTTCTCGATGA-1	Fibroblasts
N2	GGGAATGGTTCCCGAG-1	Fibroblasts
[truncated: 42,966 more rows]

## Sheet: Smooth muscle cells
sample	barcode	cell types
N1	AAAGCAAGTGCAGGTA-1	Smooth muscle cells
N1	ACGGGTCGTCGTTGTA-1	Smooth muscle cells
N1	AGCTCTCTCCTGTAGA-1	Smooth muscle cells
N1	ATCATCTCAGTCACTA-1	Smooth muscle cells
N1	CGACTTCGTTACGTCA-1	Smooth muscle cells
N1	CGTAGCGTCTGCTGCT-1	Smooth muscle cells
N1	CGTTGGGCACGTCTCT-1	Smooth muscle cells
N1	CTGAAACAGCTCCTTC-1	Smooth muscle cells
N1	GAGTCCGCAAACAACA-1	Smooth muscle cells
N1	GCAAACTGTCATACTG-1	Smooth muscle cells
N1	GCTCCTATCCAGATCA-1	Smooth muscle cells
N1	GGACGTCGTGAGGCTA-1	Smooth muscle cells
N1	GGGCATCGTATTACCG-1	Smooth muscle cells
N1	AAACGGGGTGTGACCC-1	Smooth muscle cells
N1	AAACGGGTCGTTGCCT-1	Smooth muscle cells
N1	AAAGATGCAGTTAACC-1	Smooth muscle cells
N1	AAAGATGTCTACTATC-1	Smooth muscle cells
N1	AAAGCAATCCCATTAT-1	Smooth muscle cells
N1	AACACGTTCCTCAACC-1	Smooth muscle cells
N1	AACCATGCAAGCGATG-1	Smooth muscle cells
N1	AACCGCGTCAGCTTAG-1	Smooth muscle cells
N1	AACGTTGGTTAAAGAC-1	Smooth muscle cells
N1	AACTCAGTCAGGCCCA-1	Smooth muscle cells
N1	AACTCCCTCCAGATCA-1	Smooth muscle cells
N1	AACTCTTAGTTATCGC-1	Smooth muscle cells
N1	AACTGGTTCCTTGGTC-1	Smooth muscle cells
N1	AAGACCTTCATTTGGG-1	Smooth muscle cells
N1	AAGCCGCCATGTAAGA-1	Smooth muscle cells
N1	AAGGAGCTCACGATGT-1	Smooth muscle cells
N1	AAGGTTCCAGTGACAG-1	Smooth muscle cells
N1	AAGGTTCGTCTGGTCG-1	Smooth muscle cells
N1	AAGTCTGCAGGCTCAC-1	Smooth muscle cells
N1	AATCGGTAGACTAGGC-1	Smooth muscle cells
N1	ACACCAACATGCCTTC-1	Smooth muscle cells
N1	ACACCGGGTCGAACAG-1	Smooth muscle cells
N1	ACACCGGGTCTAGCCG-1	Smooth muscle cells
N1	ACAGCTAGTTGTCTTT-1	Smooth muscle cells
N1	ACATCAGGTTCCAACA-1	Smooth muscle cells
N1	ACATGGTAGTGCTGCC-1	Smooth muscle cells
N1	ACATGGTCATGAAGTA-1	Smooth muscle cells
N1	ACCCACTTCTGCTGCT-1	Smooth muscle cells
N1	ACCGTAACATGCATGT-1	Smooth muscle cells
N1	ACCTTTACACGGATAG-1	Smooth muscle cells
N1	ACGATGTGTAGCTAAA-1	Smooth muscle cells
N1	ACGCCAGTCATCGCTC-1	Smooth muscle cells
N1	ACTATCTGTTCGTTGA-1	Smooth muscle cells
N1	ACTGAGTCACGAGAGT-1	Smooth muscle cells
N1	ACTGAGTTCGCACTCT-1	Smooth muscle cells
N1	ACTGTCCGTCTCAACA-1	Smooth muscle cells
N1	ACTTACTAGTTGAGTA-1	Smooth muscle cells
N1	ACTTGTTTCCACTGGG-1	Smooth muscle cells
N1	AGAATAGTCACAGTAC-1	Smooth muscle cells
N1	AGCATACAGGCTATCT-1	Smooth muscle cells
N1	AGCATACAGGCTCAGA-1	Smooth muscle cells
N1	AGCGTATAGTATCTCG-1	Smooth muscle cells
N1	AGCGTCGTCCTCATTA-1	Smooth muscle cells
N1	AGCTCTCGTAAACGCG-1	Smooth muscle cells
N1	AGCTTGACACATGTGT-1	Smooth muscle cells
N1	AGCTTGAGTAGTAGTA-1	Smooth muscle cells
N1	AGGCCACAGTGCGATG-1	Smooth muscle cells
N1	AGGCCACCAGGTTTCA-1	Smooth muscle cells
N1	AGGGAGTCACCCTATC-1	Smooth muscle cells
N1	AGGGATGAGAGACGAA-1	Smooth muscle cells
N1	AGGTCCGTCGTCCAGG-1	Smooth muscle cells
N1	AGTAGTCGTCTTGATG-1	Smooth muscle cells
N1	AGTGAGGCAGGATCGA-1	Smooth muscle cells
N1	AGTGAGGCAGGTTTCA-1	Smooth muscle cells
N1	AGTTGGTTCTTTCCTC-1	Smooth muscle cells
N1	ATAACGCAGAAGAAGC-1	Smooth muscle cells
N1	ATAAGAGCACGCGAAA-1	Smooth muscle cells
N1	ATAGACCAGAGCTGCA-1	Smooth muscle cells
N1	ATCACGACACAGGCCT-1	Smooth muscle cells
N1	ATCATCTTCCTCCTAG-1	Smooth muscle cells
N1	ATCCGAATCAGCTCTC-1	Smooth muscle cells
N1	ATCGAGTGTCCATGAT-1	Smooth muscle cells
N1	ATGCGATCAAGCCCAC-1	Smooth muscle cells
N1	ATGCGATGTGTGGTTT-1	Smooth muscle cells
N1	ATGGGAGAGAAACCGC-1	Smooth muscle cells
N1	ATGGGAGCATGGGACA-1	Smooth muscle cells
N1	ATTATCCTCGCCTGTT-1	Smooth muscle cells
N1	ATTCTACAGTGTTAGA-1	Smooth muscle cells
N1	ATTGGACCAGAAGCAC-1	Smooth muscle cells
N1	ATTGGACCATTCTTAC-1	Smooth muscle cells
N1	ATTGGACTCATGCTCC-1	Smooth muscle cells
N1	ATTTCTGCAATGCCAT-1	Smooth muscle cells
N1	CAACCTCCACTCGACG-1	Smooth muscle cells
N1	CAACTAGTCTTTACGT-1	Smooth muscle cells
N1	CAAGATCCAATGGTCT-1	Smooth muscle cells
N1	CAAGGCCCATCATCCC-1	Smooth muscle cells
N1	CAAGGCCTCTTGTATC-1	Smooth muscle cells
N1	CAAGTTGAGAGCTGGT-1	Smooth muscle cells
N1	CACACTCGTGAACCTT-1	Smooth muscle cells
N1	CACAGGCCAGATGGGT-1	Smooth muscle cells
N1	CACAGGCCATGAAGTA-1	Smooth muscle cells
N1	CACAGGCTCACTATTC-1	Smooth muscle cells
N1	CACATAGAGAATAGGG-1	Smooth muscle cells
N1	CACATTTAGGCCCGTT-1	Smooth muscle cells
N1	CACATTTCAGCCAATT-1	Smooth muscle cells
N1	CACCACTAGCGTGAAC-1	Smooth muscle cells
N1	CACCACTAGCTAGCCC-1	Smooth muscle cells
N1	CACCAGGTCATGGTCA-1	Smooth muscle cells
N1	CAGAATCCAGCTGCTG-1	Smooth muscle cells
N1	CAGATCACAAGTCTAC-1	Smooth muscle cells
N1	CAGATCATCTGTTGAG-1	Smooth muscle cells
N1	CAGCAGCAGTCCGTAT-1	Smooth muscle cells
N1	CAGCTAAAGGATATAC-1	Smooth muscle cells
N1	CAGCTAAGTCACTGGC-1	Smooth muscle cells
N1	CAGCTAATCCCGGATG-1	Smooth muscle cells
N1	CAGCTGGAGCGTCTAT-1	Smooth muscle cells
N1	CAGGTGCAGAAGGTTT-1	Smooth muscle cells
N1	CAGTAACCATGATCCA-1	Smooth muscle cells
N1	CAGTAACTCCAACCAA-1	Smooth muscle cells
N1	CATATTCAGGTGGGTT-1	Smooth muscle cells
N1	CATATTCCAACACCTA-1	Smooth muscle cells
N1	CATGGCGGTAAACACA-1	Smooth muscle cells
N1	CATTCGCCAGTATAAG-1	Smooth muscle cells
N1	CCAATCCCAGGCAGTA-1	Smooth muscle cells
N1	CCACCTATCGGGAGTA-1	Smooth muscle cells
N1	CCACGGAGTGTAACGG-1	Smooth muscle cells
N1	CCACTACGTTCACCTC-1	Smooth muscle cells
N1	CCATGTCAGAAGGGTA-1	Smooth muscle cells
N1	CCATGTCAGACTACAA-1	Smooth muscle cells
N1	CCATGTCAGTGCGATG-1	Smooth muscle cells
N1	CCCAGTTGTACCGTAT-1	Smooth muscle cells
N1	CCCATACAGCCTATGT-1	Smooth muscle cells
N1	CCGTACTCATAGACTC-1	Smooth muscle cells
N1	CCGTTCACACGAGGTA-1	Smooth muscle cells
N1	CCTAAAGGTGTGCGTC-1	Smooth muscle cells
N1	CCTACACAGACCTAGG-1	Smooth muscle cells
N1	CCTACACTCGTATCAG-1	Smooth muscle cells
N1	CCTACCACAGTCCTTC-1	Smooth muscle cells
N1	CCTATTAAGACTAGAT-1	Smooth muscle cells
N1	CCTTACGAGATGCCAG-1	Smooth muscle cells
N1	CCTTACGGTGACTACT-1	Smooth muscle cells
N1	CCTTCCCTCCTGTAGA-1	Smooth muscle cells
N1	CCTTTCTTCAAGAAGT-1	Smooth muscle cells
N1	CGAATGTGTTGCCTCT-1	Smooth muscle cells
N1	CGAATGTGTTGTCGCG-1	Smooth muscle cells
N1	CGACCTTGTTGGTTTG-1	Smooth muscle cells
N1	CGAGCACTCTCATTCA-1	Smooth muscle cells
N1	CGAGCCAGTGCACTTA-1	Smooth muscle cells
N1	CGATCGGCATGTCCTC-1	Smooth muscle cells
N1	CGATGTAAGATCCGAG-1	Smooth muscle cells
N1	CGCCAAGAGCTAGTCT-1	Smooth muscle cells
N1	CGCGGTAAGTCGTACT-1	Smooth muscle cells
N1	CGCGTTTAGTTTAGGA-1	Smooth muscle cells
N1	CGCGTTTCACACAGAG-1	Smooth muscle cells
N1	CGCGTTTGTAGCAAAT-1	Smooth muscle cells
N1	CGGACGTGTAGGGACT-1	Smooth muscle cells
N1	CGGACGTTCCCATTAT-1	Smooth muscle cells
N1	CGGTTAAAGAAACGAG-1	Smooth muscle cells
N1	CGTAGCGGTTCCCGAG-1	Smooth muscle cells
N1	CGTAGGCTCCTGTAGA-1	Smooth muscle cells
N1	CGTCACTCATCGATGT-1	Smooth muscle cells
N1	CGTCAGGAGTGGTAGC-1	Smooth muscle cells
N1	CGTGTCTGTATCGCAT-1	Smooth muscle cells
N1	CGTTAGACAGCCTATA-1	Smooth muscle cells
N1	CGTTCTGTCTCATTCA-1	Smooth muscle cells
N1	CTAACTTGTGACAAAT-1	Smooth muscle cells
N1	CTAACTTGTTCAGACT-1	Smooth muscle cells
N1	CTAAGACAGGAATTAC-1	Smooth muscle cells
N1	CTAAGACGTGTTTGTG-1	Smooth muscle cells
N1	CTAAGACTCACTCTTA-1	Smooth muscle cells
N1	CTAATGGAGGCTCTTA-1	Smooth muscle cells
N1	CTAATGGTCTTCAACT-1	Smooth muscle cells
N1	CTACACCCACAGGAGT-1	Smooth muscle cells
N1	CTACGTCGTCGCTTCT-1	Smooth muscle cells
N1	CTACGTCTCTTCGAGA-1	Smooth muscle cells
N1	CTAGAGTTCTTAGCCC-1	Smooth muscle cells
N1	CTCATTAAGTGCTGCC-1	Smooth muscle cells
N1	CTCCTAGTCATTGCGA-1	Smooth muscle cells
N1	CTCGAAAAGTTCGCGC-1	Smooth muscle cells
N1	CTCGAGGTCTGGCGTG-1	Smooth muscle cells
N1	CTCGGAGGTCAACTGT-1	Smooth muscle cells
N1	CTCGTACCAGCTGTTA-1	Smooth muscle cells
N1	CTCGTACGTACACCGC-1	Smooth muscle cells
N1	CTCGTACGTCTTGCGG-1	Smooth muscle cells
N1	CTCGTACTCGTTTATC-1	Smooth muscle cells
N1	CTCTACGTCCAGATCA-1	Smooth muscle cells
N1	CTCTGGTGTTTGGCGC-1	Smooth muscle cells
N1	CTGAAGTAGATGCCAG-1	Smooth muscle cells
N1	CTGAAGTCACGGTTTA-1	Smooth muscle cells
N1	CTGATAGAGCAGGTCA-1	Smooth muscle cells
N1	CTGATCCAGTCGCCGT-1	Smooth muscle cells
N1	CTGATCCTCACTTCAT-1	Smooth muscle cells
N1	CTGCCTATCGTGGGAA-1	Smooth muscle cells
N1	CTGGTCTAGCTGTTCA-1	Smooth muscle cells
N1	CTGGTCTCAGTGGGAT-1	Smooth muscle cells
N1	CTGTGCTTCGCGTAGC-1	Smooth muscle cells
N1	CTGTTTATCTCAAACG-1	Smooth muscle cells
N1	CTTAGGAGTTGGTTTG-1	Smooth muscle cells
N1	CTTCTCTGTCAGATAA-1	Smooth muscle cells
N1	CTTGGCTAGTTTAGGA-1	Smooth muscle cells
N1	CTTTGCGTCGCCAAAT-1	Smooth muscle cells
N1	GAACATCTCACTTCAT-1	Smooth muscle cells
N1	GAACGGAGTGAGGGTT-1	Smooth muscle cells
N1	GAAGCAGCAAGGACTG-1	Smooth muscle cells
N1	GAATAAGAGCGTCTAT-1	Smooth muscle cells
N1	GAATAAGAGTTACGGG-1	Smooth muscle cells
N1	GAATAAGGTCTCTTTA-1	Smooth muscle cells
N1	GACGCGTTCAGTTTGG-1	Smooth muscle cells
N1	GACGCGTTCTAGAGTC-1	Smooth muscle cells
N1	GACGGCTAGGAGTAGA-1	Smooth muscle cells
N1	GACGTGCGTGTTTGTG-1	Smooth muscle cells
N1	GACGTGCTCGCATGAT-1	Smooth muscle cells
N1	GACGTTAGTCGCGGTT-1	Smooth muscle cells
N1	GACGTTAGTGTTCGAT-1	Smooth muscle cells
N1	GACTAACAGAGTACAT-1	Smooth muscle cells
N1	GACTAACTCGGCATCG-1	Smooth muscle cells
N1	GACTACATCCTGCAGG-1	Smooth muscle cells
N1	GAGCAGAAGTAGGTGC-1	Smooth muscle cells
N1	GAGCAGAGTCCGTCAG-1	Smooth muscle cells
N1	GAGGTGAAGGTGATTA-1	Smooth muscle cells
N1	GATCGATTCCTATTCA-1	Smooth muscle cells
N1	GATCGTACAATGAATG-1	Smooth muscle cells
N1	GATCTAGAGTGCAAGC-1	Smooth muscle cells
N1	GATCTAGGTTAAGACA-1	Smooth muscle cells
N1	GATCTAGTCTGCAAGT-1	Smooth muscle cells
N1	GATGAAAGTCTTGCGG-1	Smooth muscle cells
N1	GATGAAATCATGTAGC-1	Smooth muscle cells
N1	GATGCTAAGTTGCAGG-1	Smooth muscle cells
N1	GCAAACTGTATAAACG-1	Smooth muscle cells
N1	GCACATAAGGTAGCTG-1	Smooth muscle cells
N1	GCACATACAAGCCCAC-1	Smooth muscle cells
N1	GCATACATCCAGAAGG-1	Smooth muscle cells
N1	GCATGCGGTTGGACCC-1	Smooth muscle cells
N1	GCATGTAAGGGCTCTC-1	Smooth muscle cells
N1	GCATGTATCAGCTTAG-1	Smooth muscle cells
N1	GCCAAATGTATTAGCC-1	Smooth muscle cells
N1	GCCTCTAAGAGTCGGT-1	Smooth muscle cells
N1	GCGACCATCACAATGC-1	Smooth muscle cells
N1	GCGAGAATCCGAAGAG-1	Smooth muscle cells
N1	GCGCAACAGGACACCA-1	Smooth muscle cells
N1	GCGCAGTCATGGAATA-1	Smooth muscle cells
N1	GCTCCTAGTCTGATCA-1	Smooth muscle cells
N1	GCTCCTATCTTTAGGG-1	Smooth muscle cells
N1	GCTCTGTTCAGCTGGC-1	Smooth muscle cells
N1	GCTGCAGAGAGGTTGC-1	Smooth muscle cells
N1	GCTGGGTTCATCGCTC-1	Smooth muscle cells
N1	GCTGGGTTCTTCAACT-1	Smooth muscle cells
N1	GCTTGAATCACTTACT-1	Smooth muscle cells
N1	GGAAAGCAGTGAACGC-1	Smooth muscle cells
N1	GGAAAGCCAGATGGCA-1	Smooth muscle cells
N1	GGAACTTTCCGCGGTA-1	Smooth muscle cells
N1	GGACGTCTCACGAAGG-1	Smooth muscle cells
N1	GGAGCAACACTACAGT-1	Smooth muscle cells
N1	GGATTACTCATATCGG-1	Smooth muscle cells
N1	GGCAATTTCGTTTATC-1	Smooth muscle cells
N1	GGCCGATAGGCGCTCT-1	Smooth muscle cells
N1	GGCTCGAAGTATCGAA-1	Smooth muscle cells
N1	GGCTCGACAGGTCCAC-1	Smooth muscle cells
N1	GGCTCGATCGCCCTTA-1	Smooth muscle cells
N1	GGCTGGTTCAGCGATT-1	Smooth muscle cells
N1	GGGAATGTCCAAACTG-1	Smooth muscle cells
N1	GGGACCTAGCAGACTG-1	Smooth muscle cells
N1	GGGACCTGTTTGACTG-1	Smooth muscle cells
N1	GGGCACTCAACACCTA-1	Smooth muscle cells
N1	GGGTCTGGTGTAACGG-1	Smooth muscle cells
N1	GGGTTGCGTATAGGGC-1	Smooth muscle cells
N1	GGGTTGCTCTTTCCTC-1	Smooth muscle cells
N1	GGTATTGCACTGTTAG-1	Smooth muscle cells
N1	GGTATTGCATGTCTCC-1	Smooth muscle cells
N1	GGTATTGGTCTAGTGT-1	Smooth muscle cells
N1	GGTGCGTTCAGTGTTG-1	Smooth muscle cells
N1	GTAACGTAGTAGCCGA-1	Smooth muscle cells
N1	GTAACTGGTGTGGCTC-1	Smooth muscle cells
N1	GTACGTAAGTTTGCGT-1	Smooth muscle cells
N1	GTACGTATCTGAGTGT-1	Smooth muscle cells
N1	GTACTCCCATTCCTGC-1	Smooth muscle cells
N1	GTACTCCGTGCACTTA-1	Smooth muscle cells
N1	GTAGTCACATCTCGCT-1	Smooth muscle cells
N1	GTATCTTCACAGCGTC-1	Smooth muscle cells
N1	GTCACAACATGCAATC-1	Smooth muscle cells
N1	GTCACGGCAATGGTCT-1	Smooth muscle cells
N1	GTCATTTAGAGCTTCT-1	Smooth muscle cells
N1	GTCATTTTCAGGCCCA-1	Smooth muscle cells
N1	GTCCTCATCCTTGGTC-1	Smooth muscle cells
N1	GTCGGGTAGAAGGCCT-1	Smooth muscle cells
N1	GTCGGGTGTAAGCACG-1	Smooth muscle cells
N1	GTCTCGTCAAGTAGTA-1	Smooth muscle cells
N1	GTGAAGGTCGCCAAAT-1	Smooth muscle cells
N1	GTGCATACAGATGAGC-1	Smooth muscle cells
N1	GTGCTTCAGCTTTGGT-1	Smooth muscle cells
N1	GTGCTTCGTCGCTTTC-1	Smooth muscle cells
N1	GTGCTTCTCGGCGCAT-1	Smooth muscle cells
N1	GTGTGCGAGAAGGGTA-1	Smooth muscle cells
N1	GTGTGCGAGTCACGCC-1	Smooth muscle cells
N1	GTGTGCGAGTGGTCCC-1	Smooth muscle cells
N1	GTTCTCGGTCATACTG-1	Smooth muscle cells
N1	GTTCTCGGTTGTGGCC-1	Smooth muscle cells
N1	TAAACCGAGCGATAGC-1	Smooth muscle cells
N1	TAAACCGGTAGGACAC-1	Smooth muscle cells
N1	TAAACCGGTTGCGTTA-1	Smooth muscle cells
N1	TAAGTGCGTTACAGAA-1	Smooth muscle cells
N1	TACACGAGTTACGCGC-1	Smooth muscle cells
N1	TACACGATCAGCATGT-1	Smooth muscle cells
N1	TACAGTGGTCACAAGG-1	Smooth muscle cells
N1	TACCTTACACTGTGTA-1	Smooth muscle cells
N1	TACCTTACATACGCTA-1	Smooth muscle cells
N1	TACGGTACAATGTAAG-1	Smooth muscle cells
N1	TACTCATAGAGTACAT-1	Smooth muscle cells
N1	TACTCATTCGGAGGTA-1	Smooth muscle cells
N1	TACTTGTCAAGTTCTG-1	Smooth muscle cells
N1	TAGACCATCATAGCAC-1	Smooth muscle cells
N1	TAGCCGGAGACAGGCT-1	Smooth muscle cells
N1	TAGTGGTCAGTATCTG-1	Smooth muscle cells
N1	TAGTTGGCAGCTCGAC-1	Smooth muscle cells
N1	TATCAGGTCAGCGACC-1	Smooth muscle cells
N1	TATCAGGTCGCATGGC-1	Smooth muscle cells
N1	TATCTCACATCCGTGG-1	Smooth muscle cells
N1	TATCTCACATCGATTG-1	Smooth muscle cells
N1	TATTACCTCGGAGGTA-1	Smooth muscle cells
N1	TCAATCTGTAGGGACT-1	Smooth muscle cells
N1	TCAATCTGTGTTGGGA-1	Smooth muscle cells
N1	TCAATCTTCCCTGACT-1	Smooth muscle cells
N1	TCACAAGAGATATGCA-1	Smooth muscle cells
N1	TCACAAGGTTCGTCTC-1	Smooth muscle cells
N1	TCAGATGGTTCAGACT-1	Smooth muscle cells
N1	TCAGCTCAGCTGAACG-1	Smooth muscle cells
N1	TCAGCTCTCGGAAACG-1	Smooth muscle cells
N1	TCAGGTACACCATGTA-1	Smooth muscle cells
N1	TCATTACAGAGGTACC-1	Smooth muscle cells
N1	TCATTACAGCCGTCGT-1	Smooth muscle cells
N1	TCCACACAGTCTTGCA-1	Smooth muscle cells
N1	TCCCGATGTAGCGCTC-1	Smooth muscle cells
N1	TCGCGAGCAGACTCGC-1	Smooth muscle cells
N1	TCGCGTTGTACAGTTC-1	Smooth muscle cells
N1	TCGGGACGTTCTCATT-1	Smooth muscle cells
N1	TCGGTAACAAGGACAC-1	Smooth muscle cells
N1	TCTATTGTCATATCGG-1	Smooth muscle cells
N1	TCTCATATCAGCAACT-1	Smooth muscle cells
N1	TCTCTAAAGTACCGGA-1	Smooth muscle cells
N1	TCTTCGGTCGGAGGTA-1	Smooth muscle cells
N1	TCTTCGGTCTTCGGTC-1	Smooth muscle cells
N1	TCTTTCCAGGGTCGAT-1	Smooth muscle cells
N1	TGAAAGAGTCTAGAGG-1	Smooth muscle cells
N1	TGACAACTCAGGCGAA-1	Smooth muscle cells
N1	TGACTTTTCTGACCTC-1	Smooth muscle cells
N1	TGAGCCGAGAAACCGC-1	Smooth muscle cells
N1	TGATTTCAGACACTAA-1	Smooth muscle cells
N1	TGCACCTCAGTATGCT-1	Smooth muscle cells
N1	TGCACCTCAGTGGAGT-1	Smooth muscle cells
N1	TGCCAAAGTCCGAGTC-1	Smooth muscle cells
N1	TGCCCATGTACAGTGG-1	Smooth muscle cells
N1	TGCCCTACAAGGCTCC-1	Smooth muscle cells
N1	TGCGGGTAGCCAACAG-1	Smooth muscle cells
N1	TGCTGCTCAGAGCCAA-1	Smooth muscle cells
N1	TGCTGCTCATGTCTCC-1	Smooth muscle cells
N1	TGGACGCCATTAGCCA-1	Smooth muscle cells
N1	TGGCTGGAGTGCCAGA-1	Smooth muscle cells
N1	TGGCTGGCACGCGAAA-1	Smooth muscle cells
N1	TGGCTGGCAGATCCAT-1	Smooth muscle cells
N1	TGGGAAGGTACAGTGG-1	Smooth muscle cells
N1	TGGTTCCTCCGTAGTA-1	Smooth muscle cells
N1	TGTATTCGTTGACGTT-1	Smooth muscle cells
N1	TGTATTCTCGCCTGTT-1	Smooth muscle cells
N1	TGTCCCACAGGTTTCA-1	Smooth muscle cells
N1	TGTGGTAAGAGACTTA-1	Smooth muscle cells
N1	TTAACTCAGAAACGAG-1	Smooth muscle cells
N1	TTAACTCCAAGGCTCC-1	Smooth muscle cells
N1	TTAACTCCATGTCCTC-1	Smooth muscle cells
N1	TTAGGACCAAGTCTGT-1	Smooth muscle cells
N1	TTAGGCAGTTTGTGTG-1	Smooth muscle cells
N1	TTAGTTCCATCGGTTA-1	Smooth muscle cells
N1	TTAGTTCGTCCAAGTT-1	Smooth muscle cells
N1	TTATGCTAGGTCATCT-1	Smooth muscle cells
N1	TTCGAAGAGACCTAGG-1	Smooth muscle cells
N1	TTCTACAGTTTCGCTC-1	Smooth muscle cells
N1	TTCTCAAAGTGCTGCC-1	Smooth muscle cells
N1	TTCTCAACATGGTTGT-1	Smooth muscle cells
N1	TTCTTAGGTGAACCTT-1	Smooth muscle cells
N1	TTGGAACGTTCAACCA-1	Smooth muscle cells
N1	TTGGAACTCCTTGACC-1	Smooth muscle cells
N1	TTTACTGAGTATCGAA-1	Smooth muscle cells
N1	TTTATGCCAAACAACA-1	Smooth muscle cells
N1	TTTATGCGTAGGCATG-1	Smooth muscle cells
N1	TTTCCTCCAGCCACCA-1	Smooth muscle cells
N1	TTTGGTTTCGCGCCAA-1	Smooth muscle cells
N1	TTTGTCATCGCATGGC-1	Smooth muscle cells
N1	AAGACCTTCAGCTTAG-1	Smooth muscle cells
N1	AAGTCTGGTCTAAACC-1	Smooth muscle cells
N1	ACCCACTAGAATGTTG-1	Smooth muscle cells
N1	ACCGTAATCCTTGGTC-1	Smooth muscle cells
N1	ACGCCAGTCATCTGCC-1	Smooth muscle cells
N1	ACTGAGTAGATGCGAC-1	Smooth muscle cells
N1	ACTGAGTCATTCTTAC-1	Smooth muscle cells
N1	AGGGAGTAGAGTTGGC-1	Smooth muscle cells
N1	AGGTCATAGCGTGAAC-1	Smooth muscle cells
N1	ATCTGCCCAAGGCTCC-1	Smooth muscle cells
N1	ATTACTCAGATAGGAG-1	Smooth muscle cells
N1	ATTTCTGTCCGTCAAA-1	Smooth muscle cells
N1	CACAAACGTTATCCGA-1	Smooth muscle cells
N1	CACAAACGTTATGTGC-1	Smooth muscle cells
N1	CACACTCCATAGTAAG-1	Smooth muscle cells
N1	CACCTTGGTATATGAG-1	Smooth muscle cells
N1	CAGTAACTCATCTGCC-1	Smooth muscle cells
N1	CATCAAGCATGGTCAT-1	Smooth muscle cells
N1	CATTCGCGTTTCGCTC-1	Smooth muscle cells
N1	CCATTCGCATGGTTGT-1	Smooth muscle cells
N1	CCGTACTTCACTGGGC-1	Smooth muscle cells
N1	CCTACACCACCTGGTG-1	Smooth muscle cells
N1	CGAATGTTCGTCGTTC-1	Smooth muscle cells
N1	CGAGCACGTCTCCACT-1	Smooth muscle cells
N1	CGCTGGATCCGTCATC-1	Smooth muscle cells
N1	CGGACACTCAAACCGT-1	Smooth muscle cells
N1	CGTCAGGGTCTAAAGA-1	Smooth muscle cells
N1	CTCACACGTACAGCAG-1	Smooth muscle cells
N1	CTCGGAGAGGTACTCT-1	Smooth muscle cells
N1	CTCGGAGGTGCCTGGT-1	Smooth muscle cells
N1	CTGATCCTCTGGCGTG-1	Smooth muscle cells
N1	CTGTTTAAGCGTTGCC-1	Smooth muscle cells
N1	GACCTGGAGGTGTGGT-1	Smooth muscle cells
N1	GACTAACTCTGGTTCC-1	Smooth muscle cells
N1	GCAATCAGTATGCTTG-1	Smooth muscle cells
N1	GCACTCTGTCTACCTC-1	Smooth muscle cells
N1	GCATGCGCAAATACAG-1	Smooth muscle cells
N1	GCCTCTATCCTTGACC-1	Smooth muscle cells
N1	GCGACCATCTGCTGTC-1	Smooth muscle cells
N1	GCTCCTAAGACCTTTG-1	Smooth muscle cells
N1	GGCAATTAGCCAGAAC-1	Smooth muscle cells
N1	GGCTCGAGTCTGATCA-1	Smooth muscle cells
N1	GGGAGATAGGTGATAT-1	Smooth muscle cells
N1	GGGCACTTCACATAGC-1	Smooth muscle cells
N1	GGGTCTGGTCTGCGGT-1	Smooth muscle cells
N1	GGGTCTGTCATCATTC-1	Smooth muscle cells
N1	GGTGTTACAGGGTACA-1	Smooth muscle cells
N1	GTAGGCCCATAAGACA-1	Smooth muscle cells
N1	GTCGGGTGTACAGACG-1	Smooth muscle cells
N1	GTCGTAAGTAGGGTAC-1	Smooth muscle cells
N1	GTCTTCGTCGCGGATC-1	Smooth muscle cells
N1	TACGGTAGTAGAAGGA-1	Smooth muscle cells
N1	TAGACCACAGTCGTGC-1	Smooth muscle cells
N1	TAGGCATTCAGCTCGG-1	Smooth muscle cells
N1	TAGTTGGCACATTAGC-1	Smooth muscle cells
N1	TCACAAGTCAGTTTGG-1	Smooth muscle cells
N1	TCAGCTCTCATGGTCA-1	Smooth muscle cells
N1	TCTCATATCCTCGCAT-1	Smooth muscle cells
N1	TCTGAGACACACATGT-1	Smooth muscle cells
N1	TGGCTGGCAGCTCCGA-1	Smooth muscle cells
N1	TGGCTGGGTGGCAAAC-1	Smooth muscle cells
N1	TTAACTCGTGTATGGG-1	Smooth muscle cells
N1	TTAGGACTCAGATAAG-1	Smooth muscle cells
N1	TTAGGCACATCTCCCA-1	Smooth muscle cells
N1	TTATGCTAGCAGCCTC-1	Smooth muscle cells
N1	TTTGGTTGTCATATCG-1	Smooth muscle cells
N1	TGTGTTTTCTATGTGG-1	Smooth muscle cells
N1	AAACGGGCACACGCTG-1	Smooth muscle cells
N1	AAACGGGGTCTTCGTC-1	Smooth muscle cells
N1	AAAGCAAAGCGTCAAG-1	Smooth muscle cells
N1	AAAGCAAGTACGCACC-1	Smooth muscle cells
N1	AAAGTAGGTTGGTAAA-1	Smooth muscle cells
N1	AAATGCCTCCTAGTGA-1	Smooth muscle cells
N1	AAATGCCTCTTTCCTC-1	Smooth muscle cells
N1	AACCATGAGTGCGTGA-1	Smooth muscle cells
N1	AACCATGTCCACGAAT-1	Smooth muscle cells
N1	AACCATGTCTTTAGTC-1	Smooth muscle cells
N1	AACGTTGAGAATAGGG-1	Smooth muscle cells
N1	AACGTTGTCCCTAATT-1	Smooth muscle cells
N1	AACGTTGTCGCTTGTC-1	Smooth muscle cells
N1	AACTCAGGTCGAATCT-1	Smooth muscle cells
N1	AACTCTTCAGCAGTTT-1	Smooth muscle cells
N1	AACTGGTAGTTCGCAT-1	Smooth muscle cells
N1	AACTGGTTCGCATGAT-1	Smooth muscle cells
N1	AACTGGTTCTGTTGAG-1	Smooth muscle cells
N1	AACTTTCCACCAGTTA-1	Smooth muscle cells
N1	AAGACCTCACTTCGAA-1	Smooth muscle cells
N1	AAGGAGCAGACATAAC-1	Smooth muscle cells
N1	AAGGCAGCAAGCCCAC-1	Smooth muscle cells
N1	AAGGCAGTCTCGCTTG-1	Smooth muscle cells
N1	AAGGTTCAGCCTCGTG-1	Smooth muscle cells
N1	AAGGTTCTCTTAGCCC-1	Smooth muscle cells
N1	AAGTCTGCATATGAGA-1	Smooth muscle cells
N1	AATCGGTAGGAATCGC-1	Smooth muscle cells
N1	ACACCAAGTGACGGTA-1	Smooth muscle cells
N1	ACACCCTTCTCAAGTG-1	Smooth muscle cells
N1	ACACTGAAGTAATCCC-1	Smooth muscle cells
N1	ACAGCCGGTTGCGCAC-1	Smooth muscle cells
N1	ACAGCCGTCCGAATGT-1	Smooth muscle cells
N1	ACAGCTAGTCTTCTCG-1	Smooth muscle cells
N1	ACATCAGTCATTCACT-1	Smooth muscle cells
N1	ACATGGTAGGTGTTAA-1	Smooth muscle cells
N1	ACATGGTTCCACGCAG-1	Smooth muscle cells
N1	ACCAGTATCCTTAATC-1	Smooth muscle cells
N1	ACCCACTCAGCATACT-1	Smooth muscle cells
N1	ACCTTTAGTGTCCTCT-1	Smooth muscle cells
N1	ACGATACCAGCTCCGA-1	Smooth muscle cells
N1	ACGATACGTCTCTTTA-1	Smooth muscle cells
N1	ACGATACGTGCGGTAA-1	Smooth muscle cells
N1	ACGCCAGAGCCAGAAC-1	Smooth muscle cells
N1	ACGCCGAAGGTGATTA-1	Smooth muscle cells
N1	ACGGAGAAGGGTCGAT-1	Smooth muscle cells
N1	ACGGAGACAAGTAATG-1	Smooth muscle cells
N1	ACGGGCTTCTCTGTCG-1	Smooth muscle cells
N1	ACGGGTCTCAACGAAA-1	Smooth muscle cells
N1	ACTATCTAGCCAGGAT-1	Smooth muscle cells
N1	ACTATCTCAGACACTT-1	Smooth muscle cells
N1	ACTATCTGTCTTCAAG-1	Smooth muscle cells
N1	ACTGAGTAGTCCGTAT-1	Smooth muscle cells
N1	ACTGCTCCATCGGAAG-1	Smooth muscle cells
N1	ACTGCTCTCTTCAACT-1	Smooth muscle cells
N1	ACTGTCCAGTGTGAAT-1	Smooth muscle cells
N1	ACTTACTAGCGTTGCC-1	Smooth muscle cells
N1	AGAATAGAGAATTCCC-1	Smooth muscle cells
N1	AGAATAGGTGCGGTAA-1	Smooth muscle cells
N1	AGAATAGTCAGGCCCA-1	Smooth muscle cells
N1	AGACGTTTCCCTCTTT-1	Smooth muscle cells
N1	AGAGCGACACAACGCC-1	Smooth muscle cells
N1	AGAGCGAGTCATGCCG-1	Smooth muscle cells
N1	AGAGTGGAGGAATCGC-1	Smooth muscle cells
N1	AGATCTGCACATCCGG-1	Smooth muscle cells
N1	AGATTGCGTTGGGACA-1	Smooth muscle cells
N1	AGCATACTCATTTGGG-1	Smooth muscle cells
N1	AGCCTAACACCTATCC-1	Smooth muscle cells
N1	AGCCTAATCGGCGCAT-1	Smooth muscle cells
N1	AGCGGTCAGAAGGTGA-1	Smooth muscle cells
N1	AGCTCCTCAATCGAAA-1	Smooth muscle cells
N1	AGCTCTCAGCGATCCC-1	Smooth muscle cells
N1	AGGCCACCAATGAAAC-1	Smooth muscle cells
N1	AGGCCGTAGGTGATTA-1	Smooth muscle cells
N1	AGGCCGTGTCAGGACA-1	Smooth muscle cells
N1	AGGGTGACACCACCAG-1	Smooth muscle cells
N1	AGGGTGACACTAGTAC-1	Smooth muscle cells
N1	AGGGTGACATTTGCCC-1	Smooth muscle cells
N1	AGTAGTCGTAAGAGAG-1	Smooth muscle cells
N1	AGTGGGAAGAGGTAGA-1	Smooth muscle cells
N1	AGTGGGACATTAACCG-1	Smooth muscle cells
N1	AGTGTCACAGTGGAGT-1	Smooth muscle cells
N1	AGTTGGTTCGGCGCAT-1	Smooth muscle cells
N1	ATAGACCCAGCATGAG-1	Smooth muscle cells
N1	ATCATCTCACGAGGTA-1	Smooth muscle cells
N1	ATCATGGGTACAGTTC-1	Smooth muscle cells
N1	ATCCACCTCCTTGACC-1	Smooth muscle cells
N1	ATCCGAAGTAAGGGAA-1	Smooth muscle cells
N1	ATCGAGTGTCGCGAAA-1	Smooth muscle cells
N1	ATCTGCCCATTGGGCC-1	Smooth muscle cells
N1	ATGAGGGCAATGTTGC-1	Smooth muscle cells
N1	ATGTGTGTCTGTCTAT-1	Smooth muscle cells
N1	ATTCTACCATTTCAGG-1	Smooth muscle cells
N1	ATTGGTGTCGAACTGT-1	Smooth muscle cells
N1	ATTTCTGCAGTTTACG-1	Smooth muscle cells
N1	ATTTCTGGTTGATTGC-1	Smooth muscle cells
N1	CAAGAAATCTACTTAC-1	Smooth muscle cells
N1	CAAGATCTCTGCTTGC-1	Smooth muscle cells
N1	CAAGTTGAGCCAGGAT-1	Smooth muscle cells
N1	CAAGTTGCAAACTGTC-1	Smooth muscle cells
N1	CACACAAGTTCCATGA-1	Smooth muscle cells
N1	CACACCTCATGTCTCC-1	Smooth muscle cells
N1	CACAGGCCAAACGCGA-1	Smooth muscle cells
N1	CACAGTATCGGATGGA-1	Smooth muscle cells
N1	CACATTTAGAATGTTG-1	Smooth muscle cells
N1	CACCACTTCGGAGCAA-1	Smooth muscle cells
N1	CACTCCATCCCTTGTG-1	Smooth muscle cells
N1	CAGAATCAGATATGGT-1	Smooth muscle cells
N1	CAGCAGCAGGCACATG-1	Smooth muscle cells
N1	CAGCAGCGTACCCAAT-1	Smooth muscle cells
N1	CAGCCGAGTGTCGCTG-1	Smooth muscle cells
N1	CAGCGACAGTGTCTCA-1	Smooth muscle cells
N1	CAGCTAATCATAGCAC-1	Smooth muscle cells
N1	CAGCTGGTCTACCTGC-1	Smooth muscle cells
N1	CAGTAACAGACTAAGT-1	Smooth muscle cells
N1	CAGTAACAGGCAGTCA-1	Smooth muscle cells
N1	CATATTCCATCGATTG-1	Smooth muscle cells
N1	CATCAAGCAACTGCTA-1	Smooth muscle cells
N1	CATCAGAGTTTGACAC-1	Smooth muscle cells
N1	CATGACATCTAGAGTC-1	Smooth muscle cells
N1	CATGGCGAGTACGCCC-1	Smooth muscle cells
N1	CATGGCGGTCATGCAT-1	Smooth muscle cells
N1	CATTCGCTCCAAATGC-1	Smooth muscle cells
N1	CCAATCCCACAACTGT-1	Smooth muscle cells
N1	CCACCTACACGTCTCT-1	Smooth muscle cells
N1	CCATGTCTCTATCCTA-1	Smooth muscle cells
N1	CCCTCCTCAATGGACG-1	Smooth muscle cells
N1	CCGTACTAGAGTCGGT-1	Smooth muscle cells
N1	CCGTACTCACCAGCAC-1	Smooth muscle cells
N1	CCGTACTCAGACAAGC-1	Smooth muscle cells
N1	CCGTGGACAGTAAGCG-1	Smooth muscle cells
N1	CCGTGGATCACGAAGG-1	Smooth muscle cells
N1	CCGTTCATCTTCGGTC-1	Smooth muscle cells
N1	CCTACACCATGAAGTA-1	Smooth muscle cells
N1	CCTAGCTGTAAATACG-1	Smooth muscle cells
N1	CCTATTACACAAGCCC-1	Smooth muscle cells
N1	CCTATTACATGTCTCC-1	Smooth muscle cells
N1	CCTCAGTCAATGACCT-1	Smooth muscle cells
N1	CCTCAGTGTGCGCTTG-1	Smooth muscle cells
N1	CCTTCCCCATCACCCT-1	Smooth muscle cells
N1	CCTTCGACACAACGTT-1	Smooth muscle cells
N1	CCTTCGAGTCTCTTTA-1	Smooth muscle cells
N1	CCTTTCTAGGATGGTC-1	Smooth muscle cells
N1	CCTTTCTCAAGTAGTA-1	Smooth muscle cells
N1	CCTTTCTGTCCATGAT-1	Smooth muscle cells
N1	CGAACATGTACTCAAC-1	Smooth muscle cells
N1	CGAATGTGTCCCGACA-1	Smooth muscle cells
N1	CGACTTCCAGGCTGAA-1	Smooth muscle cells
N1	CGACTTCTCGTATCAG-1	Smooth muscle cells
N1	CGAGAAGAGTGAACGC-1	Smooth muscle cells
N1	CGAGCACAGATGTAAC-1	Smooth muscle cells
N1	CGAGCCAAGAGACGAA-1	Smooth muscle cells
N1	CGATGTAGTGAGTATA-1	Smooth muscle cells
N1	CGCTGGAAGGGCTTGA-1	Smooth muscle cells
N1	CGCTGGACATGCATGT-1	Smooth muscle cells
N1	CGCTGGATCTCCCTGA-1	Smooth muscle cells
N1	CGGACTGAGGCCCTTG-1	Smooth muscle cells
N1	CGGAGTCGTACCAGTT-1	Smooth muscle cells
N1	CGGCTAGAGGAGTTGC-1	Smooth muscle cells
N1	CGGGTCATCTTAGCCC-1	Smooth muscle cells
N1	CGGTTAAAGTACACCT-1	Smooth muscle cells
N1	CGGTTAATCCATGAAC-1	Smooth muscle cells
N1	CGTCAGGCAAAGGAAG-1	Smooth muscle cells
N1	CGTCCATAGTTAGGTA-1	Smooth muscle cells
N1	CGTGTAATCGCTGATA-1	Smooth muscle cells
N1	CGTGTCTGTACCGAGA-1	Smooth muscle cells
N1	CGTTAGAGTTTGTTGG-1	Smooth muscle cells
N1	CGTTCTGAGTGGTAGC-1	Smooth muscle cells
N1	CGTTGGGCAGGTCCAC-1	Smooth muscle cells
N1	CTAACTTAGGAGCGAG-1	Smooth muscle cells
N1	CTAACTTTCTGCCAGG-1	Smooth muscle cells
N1	CTAAGACAGATGAGAG-1	Smooth muscle cells
N1	CTACATTAGAGCCCAA-1	Smooth muscle cells
N1	CTACATTTCTCATTCA-1	Smooth muscle cells
N1	CTACCCAGTCAACATC-1	Smooth muscle cells
N1	CTACGTCCAGCCTGTG-1	Smooth muscle cells
N1	CTAGAGTGTATCAGTC-1	Smooth muscle cells
N1	CTAGCCTAGAACAACT-1	Smooth muscle cells
N1	CTCACACGTTTGTGTG-1	Smooth muscle cells
N1	CTCACACTCTGCGTAA-1	Smooth muscle cells
N1	CTCAGAACATTTCACT-1	Smooth muscle cells
N1	CTCCTAGAGGATTCGG-1	Smooth muscle cells
N1	CTCCTAGTCGGCATCG-1	Smooth muscle cells
N1	CTCGAGGGTCCGAGTC-1	Smooth muscle cells
N1	CTCGTCAGTCCAGTAT-1	Smooth muscle cells
N1	CTCTACGCAGATGGGT-1	Smooth muscle cells
N1	CTCTGGTCAAGCGCTC-1	Smooth muscle cells
N1	CTGAAGTGTCAATACC-1	Smooth muscle cells
N1	CTGATCCGTCTAGCGC-1	Smooth muscle cells
N1	CTGCCTAAGTTAGCGG-1	Smooth muscle cells
N1	CTGCCTATCCCTAACC-1	Smooth muscle cells
N1	CTGCGGAAGTTAAGTG-1	Smooth muscle cells
N1	CTGCTGTCAGGACGTA-1	Smooth muscle cells
N1	CTGGTCTTCTACTATC-1	Smooth muscle cells
N1	CTGTTTACACTCAGGC-1	Smooth muscle cells
N1	CTTAACTAGGCATTGG-1	Smooth muscle cells
N1	CTTAACTGTAGCTTGT-1	Smooth muscle cells
N1	CTTAACTGTGCTTCTC-1	Smooth muscle cells
N1	CTTACCGTCCTACAGA-1	Smooth muscle cells
N1	CTTAGGATCTTAACCT-1	Smooth muscle cells
N1	CTTCTCTGTCACAAGG-1	Smooth muscle cells
N1	CTTCTCTTCCAGAAGG-1	Smooth muscle cells
N1	CTTTGCGAGTTAGCGG-1	Smooth muscle cells
N1	GAACATCAGTCGCCGT-1	Smooth muscle cells
N1	GAACCTAAGCTGTTCA-1	Smooth muscle cells
N1	GAAGCAGAGTACGCGA-1	Smooth muscle cells
N1	GAAGCAGTCGATCCCT-1	Smooth muscle cells
N1	GAAGCAGTCGCGATCG-1	Smooth muscle cells
N1	GACACGCTCATATCGG-1	Smooth muscle cells
N1	GACACGCTCCGCATAA-1	Smooth muscle cells
N1	GACGCGTGTCGACTGC-1	Smooth muscle cells
N1	GACGCGTTCAAGCCTA-1	Smooth muscle cells
N1	GACGGCTAGGGAACGG-1	Smooth muscle cells
N1	GACGGCTAGTAGGCCA-1	Smooth muscle cells
N1	GACGTGCGTTATTCTC-1	Smooth muscle cells
N1	GACGTTAAGATGGGTC-1	Smooth muscle cells
N1	GACTAACTCGGCGCTA-1	Smooth muscle cells
N1	GAGCAGATCACTCCTG-1	Smooth muscle cells
N1	GAGTCCGAGGGTCGAT-1	Smooth muscle cells
N1	GATCGCGGTATAGGGC-1	Smooth muscle cells
N1	GATTCAGGTACCTACA-1	Smooth muscle cells
N1	GCACTCTAGCTAGGCA-1	Smooth muscle cells
N1	GCACTCTTCAACCAAC-1	Smooth muscle cells
N1	GCAGCCACACGACGAA-1	Smooth muscle cells
N1	GCAGCCAGTCAAAGAT-1	Smooth muscle cells
N1	GCAGCCAGTGAAAGAG-1	Smooth muscle cells
N1	GCAGTTAGTACTTAGC-1	Smooth muscle cells
N1	GCATACACACGACTCG-1	Smooth muscle cells
N1	GCATGATCAAGGACAC-1	Smooth muscle cells
N1	GCATGCGCATTCGACA-1	Smooth muscle cells
N1	GCGACCAAGTACGTTC-1	Smooth muscle cells
N1	GCGCAGTAGAGTGAGA-1	Smooth muscle cells
N1	GCGCAGTGTGAAAGAG-1	Smooth muscle cells
N1	GCTCCTAAGGGTGTGT-1	Smooth muscle cells
N1	GCTGCAGAGCACGCCT-1	Smooth muscle cells
N1	GCTGCAGAGGCGCTCT-1	Smooth muscle cells
N1	GCTGCAGTCTTTACGT-1	Smooth muscle cells
N1	GCTGGGTGTCTGGAGA-1	Smooth muscle cells
N1	GCTGGGTTCTGTCCGT-1	Smooth muscle cells
N1	GCTTGAACAATCTGCA-1	Smooth muscle cells
N1	GCTTGAACATTCCTGC-1	Smooth muscle cells
N1	GCTTGAATCCAAAGTC-1	Smooth muscle cells
N1	GGAACTTCAGGTGCCT-1	Smooth muscle cells
N1	GGAACTTGTCGTTGTA-1	Smooth muscle cells
N1	GGAACTTGTGTTCGAT-1	Smooth muscle cells
N1	GGACAAGAGTGTCCCG-1	Smooth muscle cells
N1	GGACAAGTCCTGTAGA-1	Smooth muscle cells
N1	GGACATTTCTTGCATT-1	Smooth muscle cells
N1	GGATTACGTTGGGACA-1	Smooth muscle cells
N1	GGCAATTCACATAACC-1	Smooth muscle cells
N1	GGCAATTTCTCTTGAT-1	Smooth muscle cells
N1	GGCGACTAGGGCTTCC-1	Smooth muscle cells
N1	GGCGTGTCATACGCTA-1	Smooth muscle cells
N1	GGCTCGAGTATATGGA-1	Smooth muscle cells
N1	GGCTGGTTCTGCGTAA-1	Smooth muscle cells
N1	GGGAATGGTGCCTGCA-1	Smooth muscle cells
N1	GGGACCTTCCTGCAGG-1	Smooth muscle cells
N1	GGGCATCAGGCCCTCA-1	Smooth muscle cells
N1	GGGCATCCAGACACTT-1	Smooth muscle cells
N1	GGTGCGTGTGTTGAGG-1	Smooth muscle cells
N1	GGTGTTACACGGATAG-1	Smooth muscle cells
N1	GTACGTAGTACCGGCT-1	Smooth muscle cells
N1	GTACTCCAGATACACA-1	Smooth muscle cells
N1	GTACTTTTCGGCATCG-1	Smooth muscle cells
N1	GTAGTCACAATGAAAC-1	Smooth muscle cells
N1	GTATCTTGTACAAGTA-1	Smooth muscle cells
N1	GTATTCTGTGTTCTTT-1	Smooth muscle cells
N1	GTCACGGCACCCATGG-1	Smooth muscle cells
N1	GTCATTTCATGTTCCC-1	Smooth muscle cells
N1	GTCCTCAGTGCTAGCC-1	Smooth muscle cells
N1	GTCGGGTAGTGTACGG-1	Smooth muscle cells
N1	GTCGGGTGTATCAGTC-1	Smooth muscle cells
N1	GTCGTAAGTAAGGGAA-1	Smooth muscle cells
N1	GTCGTAAGTATTCTCT-1	Smooth muscle cells
N1	GTCGTAATCGGAAATA-1	Smooth muscle cells
N1	GTCTCGTGTTGTTTGG-1	Smooth muscle cells
N1	GTGAAGGCAAACCTAC-1	Smooth muscle cells
N1	GTGCTTCAGGGATGGG-1	Smooth muscle cells
N1	GTGTTAGTCGGCGGTT-1	Smooth muscle cells
N1	GTTAAGCAGATATACG-1	Smooth muscle cells
N1	GTTCGGGAGGTGATAT-1	Smooth muscle cells
N1	GTTCGGGTCGGAAATA-1	Smooth muscle cells
N1	GTTCTCGAGACGCTTT-1	Smooth muscle cells
N1	GTTTCTAAGTGATCGG-1	Smooth muscle cells
N1	TAAGAGATCATACGGT-1	Smooth muscle cells
N1	TAAGTGCGTAAGAGAG-1	Smooth muscle cells
N1	TACACGAAGATCTGCT-1	Smooth muscle cells
N1	TACACGATCCCAACGG-1	Smooth muscle cells
N1	TACAGTGCAAAGCAAT-1	Smooth muscle cells
N1	TACCTTACAGCTCGAC-1	Smooth muscle cells
N1	TACGGATCACATGACT-1	Smooth muscle cells
N1	TACTCGCAGTCCAGGA-1	Smooth muscle cells
N1	TACTTGTAGATCCCAT-1	Smooth muscle cells
N1	TACTTGTCACCTGGTG-1	Smooth muscle cells
N1	TAGACCAAGTAGGCCA-1	Smooth muscle cells
N1	TAGAGCTGTGGCGAAT-1	Smooth muscle cells
N1	TAGCCGGCATTTGCTT-1	Smooth muscle cells
N1	TAGGCATAGATCCCAT-1	Smooth muscle cells
N1	TAGGCATGTAGGCTGA-1	Smooth muscle cells
N1	TAGGCATTCGATAGAA-1	Smooth muscle cells
N1	TAGTTGGTCTGTTTGT-1	Smooth muscle cells
N1	TATCAGGCATCGGAAG-1	Smooth muscle cells
N1	TATCTCACAAGTTCTG-1	Smooth muscle cells
N1	TATCTCACATCACCCT-1	Smooth muscle cells
N1	TATGCCCAGCGAGAAA-1	Smooth muscle cells
N1	TATTACCTCCTTCAAT-1	Smooth muscle cells
N1	TCAATCTAGTGGTAAT-1	Smooth muscle cells
N1	TCACAAGAGTTTCCTT-1	Smooth muscle cells
N1	TCACGAATCGCACTCT-1	Smooth muscle cells
N1	TCAGATGCAGCGTCCA-1	Smooth muscle cells
N1	TCAGATGCATTTCACT-1	Smooth muscle cells
N1	TCAGCTCTCGGAAATA-1	Smooth muscle cells
N1	TCAGGTAGTATAGGGC-1	Smooth muscle cells
N1	TCATTACAGAATCTCC-1	Smooth muscle cells
N1	TCGAGGCTCTATCCCG-1	Smooth muscle cells
N1	TCGCGTTTCGCCAGCA-1	Smooth muscle cells
N1	TCGGGACGTTACGTCA-1	Smooth muscle cells
N1	TCGGTAACATCGTCGG-1	Smooth muscle cells
N1	TCGGTAACATTCACTT-1	Smooth muscle cells
N1	TCGTAGACAAACAACA-1	Smooth muscle cells
N1	TCTCTAAGTATATGAG-1	Smooth muscle cells
N1	TCTCTAATCGTCGTTC-1	Smooth muscle cells
N1	TCTGAGACATCGACGC-1	Smooth muscle cells
N1	TCTTCGGAGGACAGAA-1	Smooth muscle cells
N1	TCTTCGGGTGGTGTAG-1	Smooth muscle cells
N1	TGACAACCATTATCTC-1	Smooth muscle cells
N1	TGACAACTCCTCAACC-1	Smooth muscle cells
N1	TGACGGCCAATAACGA-1	Smooth muscle cells
N1	TGACTAGAGAAGGTGA-1	Smooth muscle cells
N1	TGACTTTGTTTGGCGC-1	Smooth muscle cells
N1	TGAGCATCATGAGCGA-1	Smooth muscle cells
N1	TGAGCCGAGCGATTCT-1	Smooth muscle cells
N1	TGCGTGGCACCTCGTT-1	Smooth muscle cells
N1	TGCTACCGTGGTCCGT-1	Smooth muscle cells
N1	TGCTACCTCGTTGCCT-1	Smooth muscle cells
N1	TGCTGCTAGAGGGCTT-1	Smooth muscle cells
N1	TGCTGCTGTCAGAATA-1	Smooth muscle cells
N1	TGGCTGGGTAAAGTCA-1	Smooth muscle cells
N1	TGGTTAGCAAGGCTCC-1	Smooth muscle cells
N1	TGTATTCAGGCTACGA-1	Smooth muscle cells
N1	TGTGGTAAGATCCCGC-1	Smooth muscle cells
N1	TGTGGTACACGAAACG-1	Smooth muscle cells
N1	TGTGGTACATCGATGT-1	Smooth muscle cells
N1	TGTGTTTTCACAGGCC-1	Smooth muscle cells
N1	TGTGTTTTCACCAGGC-1	Smooth muscle cells
N1	TGTGTTTTCAGCACAT-1	Smooth muscle cells
N1	TGTTCCGTCGGGAGTA-1	Smooth muscle cells
N1	TTAACTCAGCTAGTGG-1	Smooth muscle cells
N1	TTAACTCGTTTGTTTC-1	Smooth muscle cells
N1	TTAACTCTCGGAAATA-1	Smooth muscle cells
N1	TTAGGACAGACAGAGA-1	Smooth muscle cells
N1	TTAGGACCAGCTCCGA-1	Smooth muscle cells
N1	TTAGGCAAGATCGATA-1	Smooth muscle cells
N1	TTAGGCATCGTCACGG-1	Smooth muscle cells
N1	TTAGTTCGTTGACGTT-1	Smooth muscle cells
N1	TTATGCTTCTTCATGT-1	Smooth muscle cells
N1	TTCCCAGCAAAGCAAT-1	Smooth muscle cells
N1	TTCGAAGAGGGAAACA-1	Smooth muscle cells
N1	TTCGAAGGTTACTGAC-1	Smooth muscle cells
N1	TTCGGTCAGTACTTGC-1	Smooth muscle cells
N1	TTCTACAGTAAGGATT-1	Smooth muscle cells
N1	TTCTCAAAGTGTTGAA-1	Smooth muscle cells
N1	TTCTTAGCATTTGCCC-1	Smooth muscle cells
N1	TTGAACGAGAGTTGGC-1	Smooth muscle cells
N1	TTGACTTAGGCGTACA-1	Smooth muscle cells
N1	TTGACTTGTCTCCACT-1	Smooth muscle cells
N1	TTGACTTGTGATAAAC-1	Smooth muscle cells
N1	TTGCCGTCAGCCTATA-1	Smooth muscle cells
N1	TTGCGTCTCCCAAGTA-1	Smooth muscle cells
N1	TTGCGTCTCGGGAGTA-1	Smooth muscle cells
N1	TTGGAACTCCGTCATC-1	Smooth muscle cells
N1	TTGGCAAAGAGCTGCA-1	Smooth muscle cells
N1	TTGGCAACAAGGACTG-1	Smooth muscle cells
N1	TTTACTGCACGAAACG-1	Smooth muscle cells
N1	TTTACTGGTAGTGAAT-1	Smooth muscle cells
N1	TTTGCGCTCCGCAGTG-1	Smooth muscle cells
N1	CCTACACGTACACCGC-1	Smooth muscle cells
N1	CTGAAGTTCACCTTAT-1	Smooth muscle cells
N1	TGATTTCCAGTCGTGC-1	Smooth muscle cells
N1	CACTCCAAGCTCCTCT-1	Smooth muscle cells
N1	GCTGGGTTCCGTCAAA-1	Smooth muscle cells
N1	TCGTACCGTCGCATCG-1	Smooth muscle cells
N1	CCACCTACAATAGCAA-1	Smooth muscle cells
N1	AAGGAGCAGTACGACG-1	Smooth muscle cells
N1	ACCAGTAAGTGGGTTG-1	Smooth muscle cells
N1	ACTTGTTGTGTTGGGA-1	Smooth muscle cells
N1	ATCTACTGTAGGGACT-1	Smooth muscle cells
N1	ATGAGGGAGTCTCGGC-1	Smooth muscle cells
N1	CAAGAAACAAGAGTCG-1	Smooth muscle cells
N1	CAGCTAAAGTGCCATT-1	Smooth muscle cells
N1	CAGTAACAGGTTACCT-1	Smooth muscle cells
N1	CATTCGCCACTATCTT-1	Smooth muscle cells
N1	CCAATCCGTCGGCTCA-1	Smooth muscle cells
N1	CGATGGCTCAGAGGTG-1	Smooth muscle cells
N1	CGCTTCAAGCGTTCCG-1	Smooth muscle cells
N1	CGGCTAGGTTGGAGGT-1	Smooth muscle cells
N1	CGTCAGGCAAGGTTTC-1	Smooth muscle cells
N1	CGTCTACTCCACTCCA-1	Smooth muscle cells
N1	CTAGCCTTCCTGTACC-1	Smooth muscle cells
N1	CTAGTGAGTGGCCCTA-1	Smooth muscle cells
N1	CTGCTGTAGTGAATTG-1	Smooth muscle cells
N1	GAGTCCGAGGTGGGTT-1	Smooth muscle cells
N1	GATCAGTGTATTCGTG-1	Smooth muscle cells
N1	GCAATCAGTCCGTCAG-1	Smooth muscle cells
N1	GCTGGGTCAATTCCTT-1	Smooth muscle cells
N1	GGCAATTGTAAGGATT-1	Smooth muscle cells
N1	TAAGAGAGTCTCATCC-1	Smooth muscle cells
N1	TAGTTGGTCCTCGCAT-1	Smooth muscle cells
N1	TATGCCCCAGATGGGT-1	Smooth muscle cells
N1	TCACGAATCTTGTTTG-1	Smooth muscle cells
N1	TCGCGAGTCACTTCAT-1	Smooth muscle cells
N1	TGCTGCTGTGTTGAGG-1	Smooth muscle cells
N1	TGGTTCCAGCCACGTC-1	Smooth muscle cells
N1	GTCACGGAGCGATAGC-1	Smooth muscle cells
N2	AAACCTGCAATAGCAA-1	Smooth muscle cells
N2	AAACGGGAGAACTCGG-1	Smooth muscle cells
N2	AAACGGGCAAGGCTCC-1	Smooth muscle cells
N2	AAACGGGCAGCGTAAG-1	Smooth muscle cells
N2	AAACGGGTCGCATGAT-1	Smooth muscle cells
N2	AAAGATGAGTACGCCC-1	Smooth muscle cells
N2	AAATGCCAGTCCAGGA-1	Smooth muscle cells
N2	AACACGTGTACAGTGG-1	Smooth muscle cells
N2	AACACGTGTCACACGC-1	Smooth muscle cells
N2	AACCATGAGGAGCGAG-1	Smooth muscle cells
N2	AACCATGTCTTGCCGT-1	Smooth muscle cells
N2	AACCGCGCATCGATGT-1	Smooth muscle cells
N2	AACGTTGAGACGACGT-1	Smooth muscle cells
N2	AACGTTGAGGGCTCTC-1	Smooth muscle cells
N2	AACGTTGGTACCGTAT-1	Smooth muscle cells
N2	AACTCAGTCACAATGC-1	Smooth muscle cells
N2	AACTCCCTCCGCATAA-1	Smooth muscle cells
N2	AACTCTTCACGGTGTC-1	Smooth muscle cells
N2	AACTCTTTCGTTACGA-1	Smooth muscle cells
N2	AACTTTCCAGGAACGT-1	Smooth muscle cells
N2	AAGACCTGTGGTACAG-1	Smooth muscle cells
N2	AAGACCTTCCGAGCCA-1	Smooth muscle cells
N2	AAGCCGCAGAGAACAG-1	Smooth muscle cells
N2	AAGCCGCGTGCCTGTG-1	Smooth muscle cells
N2	AAGGAGCGTAAATGAC-1	Smooth muscle cells
N2	AAGGCAGAGTCTCGGC-1	Smooth muscle cells
N2	ACACCAACAGGTCCAC-1	Smooth muscle cells
N2	ACACCAATCAGCTGGC-1	Smooth muscle cells
N2	ACACTGAGTCGCGGTT-1	Smooth muscle cells
N2	ACAGCCGAGTTAGCGG-1	Smooth muscle cells
N2	ACAGCTATCGCGATCG-1	Smooth muscle cells
N2	ACATCAGAGACCTTTG-1	Smooth muscle cells
N2	ACATCAGCAAGCCGCT-1	Smooth muscle cells
N2	ACATCAGTCTAACTTC-1	Smooth muscle cells
N2	ACATGGTCATCACGTA-1	Smooth muscle cells
N2	ACCGTAATCTTTAGTC-1	Smooth muscle cells
N2	ACGAGGACACAGAGGT-1	Smooth muscle cells
N2	ACGAGGATCGCCAGCA-1	Smooth muscle cells
N2	ACGCAGCTCACATGCA-1	Smooth muscle cells
N2	ACGCCGAAGCTAGTGG-1	Smooth muscle cells
N2	ACGCCGAGTAGCTGCC-1	Smooth muscle cells
N2	ACGGAGACACCCATGG-1	Smooth muscle cells
N2	ACGGAGATCCACTGGG-1	Smooth muscle cells
N2	ACGGGCTAGCTGTTCA-1	Smooth muscle cells
N2	ACTGAGTTCGCTTAGA-1	Smooth muscle cells
N2	ACTGATGTCAACACGT-1	Smooth muscle cells
N2	ACTTTCAGTTATCACG-1	Smooth muscle cells
N2	AGACGTTAGTGACTCT-1	Smooth muscle cells
N2	AGAGCGAGTTCCGTCT-1	Smooth muscle cells
N2	AGAGCTTAGCCTATGT-1	Smooth muscle cells
N2	AGAGCTTAGGATGGTC-1	Smooth muscle cells
N2	AGAGCTTCAGCCACCA-1	Smooth muscle cells
N2	AGAGTGGTCACATAGC-1	Smooth muscle cells
N2	AGATTGCTCAGTTTGG-1	Smooth muscle cells
N2	AGCAGCCGTGCACCAC-1	Smooth muscle cells
N2	AGCATACAGAGTACCG-1	Smooth muscle cells
N2	AGCGTATGTAGATTAG-1	Smooth muscle cells
N2	AGCGTCGGTCTCTTTA-1	Smooth muscle cells
N2	AGCTCCTAGAGCCCAA-1	Smooth muscle cells
N2	AGCTCCTCACAGCCCA-1	Smooth muscle cells
N2	AGCTCTCAGGCAGTCA-1	Smooth muscle cells
N2	AGGCCGTTCAACTCTT-1	Smooth muscle cells
N2	AGGGAGTCATAAGACA-1	Smooth muscle cells
N2	AGGGTGAAGCTAGGCA-1	Smooth muscle cells
N2	AGTAGTCCAAGTTAAG-1	Smooth muscle cells
N2	AGTAGTCCACTGTTAG-1	Smooth muscle cells
N2	AGTAGTCTCGCCGTGA-1	Smooth muscle cells
N2	AGTGAGGAGGCAAAGA-1	Smooth muscle cells
N2	AGTGTCACACACTGCG-1	Smooth muscle cells
N2	AGTTGGTTCTTGAGGT-1	Smooth muscle cells
N2	ATAAGAGAGCACACAG-1	Smooth muscle cells
N2	ATAAGAGAGGTGTGGT-1	Smooth muscle cells
N2	ATAAGAGAGTACGTAA-1	Smooth muscle cells
N2	ATAAGAGCAACACCTA-1	Smooth muscle cells
N2	ATAGACCAGCTGAACG-1	Smooth muscle cells
N2	ATCACGACACGTTGGC-1	Smooth muscle cells
N2	ATCATCTCAGCTGTTA-1	Smooth muscle cells
N2	ATCATCTTCAGGCCCA-1	Smooth muscle cells
N2	ATCATGGAGAATAGGG-1	Smooth muscle cells
N2	ATCCGAAGTGAGTATA-1	Smooth muscle cells
N2	ATCCGAATCGCTTAGA-1	Smooth muscle cells
N2	ATCTGCCGTAGCGTAG-1	Smooth muscle cells
N2	ATGCGATCAATGCCAT-1	Smooth muscle cells
N2	ATGTGTGTCGCTTAGA-1	Smooth muscle cells
N2	ATTACTCAGCGGCTTC-1	Smooth muscle cells
N2	ATTACTCAGGAGTTGC-1	Smooth muscle cells
N2	ATTACTCGTGAGCGAT-1	Smooth muscle cells
N2	ATTACTCGTTCAGTAC-1	Smooth muscle cells
N2	ATTATCCGTGCTTCTC-1	Smooth muscle cells
N2	ATTCTACCAGCCACCA-1	Smooth muscle cells
N2	ATTGGACCAAGGCTCC-1	Smooth muscle cells
N2	ATTGGACTCCGCGGTA-1	Smooth muscle cells
N2	ATTGGACTCCGGGTGT-1	Smooth muscle cells
N2	ATTTCTGTCCACGACG-1	Smooth muscle cells
N2	CAACCAACACATCTTT-1	Smooth muscle cells
N2	CAAGATCCATTAGCCA-1	Smooth muscle cells
N2	CAAGTTGAGGCAGTCA-1	Smooth muscle cells
N2	CAAGTTGGTAAACCTC-1	Smooth muscle cells
N2	CAAGTTGTCACTATTC-1	Smooth muscle cells
N2	CAAGTTGTCGCATGAT-1	Smooth muscle cells
N2	CAAGTTGTCGTAGATC-1	Smooth muscle cells
N2	CACAAACGTTCAGACT-1	Smooth muscle cells
N2	CACAAACTCACTATTC-1	Smooth muscle cells
N2	CACACAATCGCCCTTA-1	Smooth muscle cells
N2	CACACCTCAGAAGCAC-1	Smooth muscle cells
N2	CACACCTTCGGTTAAC-1	Smooth muscle cells
N2	CACACTCTCGCAAACT-1	Smooth muscle cells
N2	CACAGTAAGATGTAAC-1	Smooth muscle cells
N2	CACATAGCAGGGCATA-1	Smooth muscle cells
N2	CACATAGTCATGTCCC-1	Smooth muscle cells
N2	CACATTTAGTGGTAAT-1	Smooth muscle cells
N2	CACATTTCATAGAAAC-1	Smooth muscle cells
N2	CACCAGGCATCCCATC-1	Smooth muscle cells
N2	CAGAATCAGTGCGATG-1	Smooth muscle cells
N2	CAGCATATCCGTTGCT-1	Smooth muscle cells
N2	CAGCCGAGTTACCAGT-1	Smooth muscle cells
N2	CAGCGACAGTCAAGCG-1	Smooth muscle cells
N2	CAGCGACGTTTGGCGC-1	Smooth muscle cells
N2	CAGCTAAGTTCGGCAC-1	Smooth muscle cells
N2	CAGCTAATCAAAGTAG-1	Smooth muscle cells
N2	CAGCTGGAGTTTAGGA-1	Smooth muscle cells
N2	CAGCTGGTCCAGTAGT-1	Smooth muscle cells
N2	CAGGTGCGTCCGACGT-1	Smooth muscle cells
N2	CAGTAACAGTTCGCAT-1	Smooth muscle cells
N2	CAGTAACCATGTCTCC-1	Smooth muscle cells
N2	CATATGGGTGCATCTA-1	Smooth muscle cells
N2	CATCAGAAGATGTCGG-1	Smooth muscle cells
N2	CATCAGAAGCCTTGAT-1	Smooth muscle cells
N2	CATCGGGAGCCACGCT-1	Smooth muscle cells
N2	CATCGGGAGCTGAAAT-1	Smooth muscle cells
N2	CATCGGGGTGTGAAAT-1	Smooth muscle cells
N2	CATTATCCATGATCCA-1	Smooth muscle cells
N2	CATTCGCCATTGGCGC-1	Smooth muscle cells
N2	CATTCGCTCACATGCA-1	Smooth muscle cells
N2	CCAATCCAGTGAACAT-1	Smooth muscle cells
N2	CCACCTAAGATAGCAT-1	Smooth muscle cells
N2	CCACCTACATCCTTGC-1	Smooth muscle cells
N2	CCCAATCCACGAAACG-1	Smooth muscle cells
N2	CCCAGTTCACCCAGTG-1	Smooth muscle cells
N2	CCCAGTTCAGCTGTAT-1	Smooth muscle cells
N2	CCCTCCTCACGCGAAA-1	Smooth muscle cells
N2	CCCTCCTTCCACGCAG-1	Smooth muscle cells
N2	CCGGGATTCGTGACAT-1	Smooth muscle cells
N2	CCGGTAGTCCAAGTAC-1	Smooth muscle cells
N2	CCGTACTTCTACCTGC-1	Smooth muscle cells
N2	CCGTACTTCTACGAGT-1	Smooth muscle cells
N2	CCTACCAGTCGCTTTC-1	Smooth muscle cells
N2	CCTCAGTTCTTCGGTC-1	Smooth muscle cells
N2	CCTCTGACATTGAGCT-1	Smooth muscle cells
N2	CCTCTGATCCATGAAC-1	Smooth muscle cells
N2	CCTCTGATCCTTAATC-1	Smooth muscle cells
N2	CCTTACGAGCGTTCCG-1	Smooth muscle cells
N2	CCTTACGAGGCTCAGA-1	Smooth muscle cells
N2	CCTTCCCCAGCTCGCA-1	Smooth muscle cells
N2	CCTTCGAAGTTCGCAT-1	Smooth muscle cells
N2	CCTTCGACACAGTCGC-1	Smooth muscle cells
N2	CCTTCGAGTAGAAAGG-1	Smooth muscle cells
N2	CCTTTCTAGTCGAGTG-1	Smooth muscle cells
N2	CCTTTCTCAGATGGCA-1	Smooth muscle cells
N2	CGACCTTTCCAGAAGG-1	Smooth muscle cells
N2	CGACCTTTCTTGTCAT-1	Smooth muscle cells
N2	CGACTTCAGAATCTCC-1	Smooth muscle cells
N2	CGACTTCGTTGAGTTC-1	Smooth muscle cells
N2	CGACTTCTCCTTTCGG-1	Smooth muscle cells
N2	CGAGAAGGTGAGCGAT-1	Smooth muscle cells
N2	CGATGGCCATCTCGCT-1	Smooth muscle cells
N2	CGATTGAAGTGGAGAA-1	Smooth muscle cells
N2	CGCCAAGCAAAGGAAG-1	Smooth muscle cells
N2	CGCGGTAGTCCAAGTT-1	Smooth muscle cells
N2	CGCGTTTAGCCAGTTT-1	Smooth muscle cells
N2	CGCGTTTGTGATGATA-1	Smooth muscle cells
N2	CGCTGGAAGACACGAC-1	Smooth muscle cells
N2	CGCTGGACAGGATCGA-1	Smooth muscle cells
N2	CGCTGGACATTGAGCT-1	Smooth muscle cells
N2	CGCTGGAGTCAGAAGC-1	Smooth muscle cells
N2	CGGACACCAGCAGTTT-1	Smooth muscle cells
N2	CGGAGCTAGATCTGAA-1	Smooth muscle cells
N2	CGGAGCTGTACCGTAT-1	Smooth muscle cells
N2	CGGAGCTTCGGCGCTA-1	Smooth muscle cells
N2	CGGAGCTTCTCACATT-1	Smooth muscle cells
N2	CGGCTAGAGACGCTTT-1	Smooth muscle cells
N2	CGGCTAGAGACTAGGC-1	Smooth muscle cells
N2	CGGCTAGCAAGGTTCT-1	Smooth muscle cells
N2	CGGGTCAAGTTTCCTT-1	Smooth muscle cells
N2	CGGTTAATCACTATTC-1	Smooth muscle cells
N2	CGTAGCGAGATGAGAG-1	Smooth muscle cells
N2	CGTCACTAGCTGGAAC-1	Smooth muscle cells
N2	CGTCACTGTACCATCA-1	Smooth muscle cells
N2	CGTCAGGAGATGCCTT-1	Smooth muscle cells
N2	CGTCTACAGCCCAACC-1	Smooth muscle cells
N2	CGTCTACAGCTCAACT-1	Smooth muscle cells
N2	CGTGAGCTCAACTCTT-1	Smooth muscle cells
N2	CGTGAGCTCACAATGC-1	Smooth muscle cells
N2	CGTGTAAAGTGAAGTT-1	Smooth muscle cells
N2	CGTGTAATCCGTCATC-1	Smooth muscle cells
N2	CGTGTAATCGTGACAT-1	Smooth muscle cells
N2	CGTGTCTCACAAGCCC-1	Smooth muscle cells
N2	CGTGTCTCAGCTGTTA-1	Smooth muscle cells
N2	CGTGTCTGTCCTGCTT-1	Smooth muscle cells
N2	CGTTAGAAGTAGGCCA-1	Smooth muscle cells
N2	CGTTGGGAGTTATCGC-1	Smooth muscle cells
N2	CGTTGGGTCCGCAAGC-1	Smooth muscle cells
N2	CTAAGACCAGGTGGAT-1	Smooth muscle cells
N2	CTACGTCTCATTCACT-1	Smooth muscle cells
N2	CTACGTCTCTGGAGCC-1	Smooth muscle cells
N2	CTAGAGTTCCGCGGTA-1	Smooth muscle cells
N2	CTCATTATCGCGTAGC-1	Smooth muscle cells
N2	CTCCTAGAGACGCACA-1	Smooth muscle cells
N2	CTCGGAGGTATATCCG-1	Smooth muscle cells
N2	CTCGGGAAGGGTATCG-1	Smooth muscle cells
N2	CTCGGGATCACGCATA-1	Smooth muscle cells
N2	CTCGTACAGATAGCAT-1	Smooth muscle cells
N2	CTCGTCATCTGGCGTG-1	Smooth muscle cells
N2	CTCTAATAGAGCTGCA-1	Smooth muscle cells
N2	CTCTAATCACATGGGA-1	Smooth muscle cells
N2	CTCTGGTCACATTTCT-1	Smooth muscle cells
N2	CTGATAGAGTCGATAA-1	Smooth muscle cells
N2	CTGATAGCATTCACTT-1	Smooth muscle cells
N2	CTGATCCGTAAATGTG-1	Smooth muscle cells
N2	CTTAACTGTACTTCTT-1	Smooth muscle cells
N2	CTTAACTGTCGAACAG-1	Smooth muscle cells
N2	CTTAACTTCCATTCTA-1	Smooth muscle cells
N2	CTTAGGAGTGTGACCC-1	Smooth muscle cells
N2	CTTTGCGGTAGGGTAC-1	Smooth muscle cells
N2	CTTTGCGTCAGCACAT-1	Smooth muscle cells
N2	CTTTGCGTCGTATCAG-1	Smooth muscle cells
N2	GAAACTCTCCAGATCA-1	Smooth muscle cells
N2	GAAATGATCCTCTAGC-1	Smooth muscle cells
N2	GAACATCCAGGGATTG-1	Smooth muscle cells
N2	GAACCTAAGCTAACTC-1	Smooth muscle cells
N2	GAACCTACATACTACG-1	Smooth muscle cells
N2	GAACGGACAACGATGG-1	Smooth muscle cells
N2	GAATAAGCACCGCTAG-1	Smooth muscle cells
N2	GACACGCTCCTATGTT-1	Smooth muscle cells
N2	GACAGAGTCTCTGAGA-1	Smooth muscle cells
N2	GACCAATTCGCCGTGA-1	Smooth muscle cells
N2	GACGCGTTCAATCTCT-1	Smooth muscle cells
N2	GACGGCTTCCACTGGG-1	Smooth muscle cells
N2	GACGTTACATGCCCGA-1	Smooth muscle cells
N2	GACTACAAGTGTACCT-1	Smooth muscle cells
N2	GACTACATCAGGCGAA-1	Smooth muscle cells
N2	GACTGCGTCGATCCCT-1	Smooth muscle cells
N2	GAGCAGAGTCTCAACA-1	Smooth muscle cells
N2	GAGCAGATCTTGCCGT-1	Smooth muscle cells
N2	GAGTCCGCACGTCAGC-1	Smooth muscle cells
N2	GAGTCCGTCCAGTAGT-1	Smooth muscle cells
N2	GATCGCGTCTTGTCAT-1	Smooth muscle cells
N2	GATCGTATCCACGAAT-1	Smooth muscle cells
N2	GATCTAGGTCTAGTGT-1	Smooth muscle cells
N2	GATGAGGAGGCATTGG-1	Smooth muscle cells
N2	GATGAGGTCAGCCTAA-1	Smooth muscle cells
N2	GATGAGGTCAGTACGT-1	Smooth muscle cells
N2	GCAAACTCAGCTCCGA-1	Smooth muscle cells
N2	GCAATCACACCGTTGG-1	Smooth muscle cells
N2	GCAATCATCACCCGAG-1	Smooth muscle cells
N2	GCAGCCAGTAAGAGGA-1	Smooth muscle cells
N2	GCAGTTAAGTCCGTAT-1	Smooth muscle cells
N2	GCATACACAGGAATGC-1	Smooth muscle cells
N2	GCATGCGGTCTGCAAT-1	Smooth muscle cells
N2	GCATGTAAGGCAAAGA-1	Smooth muscle cells
N2	GCCAAATAGCGCCTTG-1	Smooth muscle cells
N2	GCCAAATCATTGGGCC-1	Smooth muscle cells
N2	GCGACCACAAGCCATT-1	Smooth muscle cells
N2	GCGCAGTGTCTCTTAT-1	Smooth muscle cells
N2	GCGCCAAGTTATTCTC-1	Smooth muscle cells
N2	GCGCGATGTACAAGTA-1	Smooth muscle cells
N2	GCGGGTTCACGTGAGA-1	Smooth muscle cells
N2	GCTCTGTCAATGGAGC-1	Smooth muscle cells
N2	GCTCTGTTCCAGTATG-1	Smooth muscle cells
N2	GCTGCAGAGAGTTGGC-1	Smooth muscle cells
N2	GCTGCAGTCCTATTCA-1	Smooth muscle cells
N2	GCTGCTTAGTACGTTC-1	Smooth muscle cells
N2	GCTGCTTGTGAGGCTA-1	Smooth muscle cells
N2	GCTGCTTTCGTTACAG-1	Smooth muscle cells
N2	GCTGGGTAGCCAACAG-1	Smooth muscle cells
N2	GCTGGGTTCCAACCAA-1	Smooth muscle cells
N2	GCTTCCAAGTAGGCCA-1	Smooth muscle cells
N2	GCTTCCACAGTATGCT-1	Smooth muscle cells
N2	GGAATAAGTCAACTGT-1	Smooth muscle cells
N2	GGACAAGTCAACCATG-1	Smooth muscle cells
N2	GGACAGAGTACCCAAT-1	Smooth muscle cells
N2	GGACATTCATGACATC-1	Smooth muscle cells
N2	GGACATTTCACGCATA-1	Smooth muscle cells
N2	GGACGTCCATATACCG-1	Smooth muscle cells
N2	GGACGTCTCCTGTAGA-1	Smooth muscle cells
N2	GGATGTTTCCGAGCCA-1	Smooth muscle cells
N2	GGCCGATCATAGACTC-1	Smooth muscle cells
N2	GGCCGATTCTTGCCGT-1	Smooth muscle cells
N2	GGCTCGACACTTCTGC-1	Smooth muscle cells
N2	GGGATGACACATCCAA-1	Smooth muscle cells
N2	GGGCATCAGGATGGAA-1	Smooth muscle cells
N2	GGGTCTGTCGGCGCAT-1	Smooth muscle cells
N2	GGGTTGCTCCGCGCAA-1	Smooth muscle cells
N2	GGGTTGCTCCTTTCTC-1	Smooth muscle cells
N2	GGTGCGTCATATGAGA-1	Smooth muscle cells
N2	GGTGCGTTCCGCATAA-1	Smooth muscle cells
N2	GGTGTTAGTCCAGTTA-1	Smooth muscle cells
N2	GTAACGTTCGTGACAT-1	Smooth muscle cells
N2	GTAACTGCACTCAGGC-1	Smooth muscle cells
N2	GTACTCCAGACACTAA-1	Smooth muscle cells
N2	GTACTTTTCACCGTAA-1	Smooth muscle cells
N2	GTAGGCCAGCACGCCT-1	Smooth muscle cells
N2	GTAGTCATCTGGCGAC-1	Smooth muscle cells
N2	GTATCTTTCCAGTATG-1	Smooth muscle cells
N2	GTATCTTTCTCCAACC-1	Smooth muscle cells
N2	GTCACGGTCATTTGGG-1	Smooth muscle cells
N2	GTCATTTCATCAGTAC-1	Smooth muscle cells
N2	GTCGGGTCAGCCACCA-1	Smooth muscle cells
N2	GTCGGGTGTCTGCGGT-1	Smooth muscle cells
N2	GTCGTAAAGGTGATTA-1	Smooth muscle cells
N2	GTCGTAATCTCTTGAT-1	Smooth muscle cells
N2	GTGAAGGCAGTACACT-1	Smooth muscle cells
N2	GTGAAGGCATAGAAAC-1	Smooth muscle cells
N2	GTGCAGCAGAGCTATA-1	Smooth muscle cells
N2	GTGCAGCGTAGAGTGC-1	Smooth muscle cells
N2	GTGCATAGTACGAAAT-1	Smooth muscle cells
N2	GTGGGTCAGGGATACC-1	Smooth muscle cells
N2	GTTACAGTCATAGCAC-1	Smooth muscle cells
N2	GTTCATTCAACTGCGC-1	Smooth muscle cells
N2	GTTCATTTCAGGATCT-1	Smooth muscle cells
N2	GTTCTCGAGGACACCA-1	Smooth muscle cells
N2	GTTCTCGTCAAACCAC-1	Smooth muscle cells
N2	GTTTCTATCTTCATGT-1	Smooth muscle cells
N2	TAAGAGACATTGGGCC-1	Smooth muscle cells
N2	TAAGTGCTCCTCTAGC-1	Smooth muscle cells
N2	TACAGTGAGGCAATTA-1	Smooth muscle cells
N2	TACGGGCGTTCATGGT-1	Smooth muscle cells
N2	TACGGGCTCATTGCGA-1	Smooth muscle cells
N2	TACTCGCAGATCACGG-1	Smooth muscle cells
N2	TACTCGCAGTGAAGAG-1	Smooth muscle cells
N2	TACTCGCCAAGAAAGG-1	Smooth muscle cells
N2	TACTCGCGTCTAAAGA-1	Smooth muscle cells
N2	TACTCGCTCTCAACTT-1	Smooth muscle cells
N2	TACTTACAGAGTGACC-1	Smooth muscle cells
N2	TACTTACTCTGGCGTG-1	Smooth muscle cells
N2	TACTTGTGTGCATCTA-1	Smooth muscle cells
N2	TAGACCAAGACCCACC-1	Smooth muscle cells
N2	TAGACCAAGGCGATAC-1	Smooth muscle cells
N2	TAGAGCTAGAGGGATA-1	Smooth muscle cells
N2	TAGCCGGCAAGCTGGA-1	Smooth muscle cells
N2	TAGGCATAGAGTACAT-1	Smooth muscle cells
N2	TAGGCATGTCGCATAT-1	Smooth muscle cells
N2	TAGTGGTGTTTGGGCC-1	Smooth muscle cells
N2	TATCAGGTCAAAGTAG-1	Smooth muscle cells
N2	TATGCCCAGCGCCTCA-1	Smooth muscle cells
N2	TATTACCCAGTAAGCG-1	Smooth muscle cells
N2	TCAACGAGTATCGCAT-1	Smooth muscle cells
N2	TCAATCTGTGCCTTGG-1	Smooth muscle cells
N2	TCACGAAGTCTTGTCC-1	Smooth muscle cells
N2	TCACGAATCGGAGGTA-1	Smooth muscle cells
N2	TCAGATGAGTACGTAA-1	Smooth muscle cells
N2	TCAGATGCAATCACAC-1	Smooth muscle cells
N2	TCAGATGCATGGTCTA-1	Smooth muscle cells
N2	TCAGATGGTCATCGGC-1	Smooth muscle cells
N2	TCAGCTCCAGCGTCCA-1	Smooth muscle cells
N2	TCAGGTACAGGAATCG-1	Smooth muscle cells
N2	TCAGGTAGTTAGATGA-1	Smooth muscle cells
N2	TCATTACCAGCGATCC-1	Smooth muscle cells
N2	TCATTACGTCCGAACC-1	Smooth muscle cells
N2	TCATTTGAGTGGAGTC-1	Smooth muscle cells
N2	TCGAGGCAGCTACCTA-1	Smooth muscle cells
N2	TCGAGGCCATGTCGAT-1	Smooth muscle cells
N2	TCGAGGCTCGTTACGA-1	Smooth muscle cells
N2	TCGCGAGAGAGCCTAG-1	Smooth muscle cells
N2	TCGCGTTGTCACACGC-1	Smooth muscle cells
N2	TCGGGACAGGCTACGA-1	Smooth muscle cells
N2	TCGGGACTCGCCTGAG-1	Smooth muscle cells
N2	TCGTACCCATATACCG-1	Smooth muscle cells
N2	TCGTAGACATGAACCT-1	Smooth muscle cells
N2	TCTATTGCACACTGCG-1	Smooth muscle cells
N2	TCTATTGTCAAACGGG-1	Smooth muscle cells
N2	TCTCATAAGCGCTCCA-1	Smooth muscle cells
N2	TCTCATATCTAAGCCA-1	Smooth muscle cells
N2	TCTCTAACAAGGTGTG-1	Smooth muscle cells
N2	TCTGAGACAAAGTCAA-1	Smooth muscle cells
N2	TCTGAGATCCCTCAGT-1	Smooth muscle cells
N2	TCTTCGGTCTTAACCT-1	Smooth muscle cells
N2	TGAAAGATCCCTCAGT-1	Smooth muscle cells
N2	TGACAACAGAGGGCTT-1	Smooth muscle cells
N2	TGACAACCAAGTTGTC-1	Smooth muscle cells
N2	TGACAACTCTCCTATA-1	Smooth muscle cells
N2	TGACTAGAGAGTGACC-1	Smooth muscle cells
N2	TGACTAGAGCCAACAG-1	Smooth muscle cells
N2	TGACTAGAGGCTCAGA-1	Smooth muscle cells
N2	TGAGGGAAGAGCCTAG-1	Smooth muscle cells
N2	TGATTTCCATTGGTAC-1	Smooth muscle cells
N2	TGCACCTAGGCGCTCT-1	Smooth muscle cells
N2	TGCCCTAAGTACACCT-1	Smooth muscle cells
N2	TGCGCAGCAGCTGCAC-1	Smooth muscle cells
N2	TGCGGGTCAACACGCC-1	Smooth muscle cells
N2	TGCGGGTTCTGGTGTA-1	Smooth muscle cells
N2	TGGCCAGTCTGAGGGA-1	Smooth muscle cells
N2	TGGCCAGTCTGCTGCT-1	Smooth muscle cells
N2	TGGGAAGAGCTCCCAG-1	Smooth muscle cells
N2	TGGGAAGCATGTAAGA-1	Smooth muscle cells
N2	TGGGAAGGTCGCATCG-1	Smooth muscle cells
N2	TGGGAAGTCTGGTTCC-1	Smooth muscle cells
N2	TGGGCGTAGTCCATAC-1	Smooth muscle cells
N2	TGGGCGTCAGTCAGAG-1	Smooth muscle cells
N2	TGGGCGTTCGACAGCC-1	Smooth muscle cells
N2	TGGTTAGGTATGAATG-1	Smooth muscle cells
N2	TGGTTCCCAAGGTTCT-1	Smooth muscle cells
N2	TGTCCCACAGGGTTAG-1	Smooth muscle cells
N2	TGTGTTTAGACGACGT-1	Smooth muscle cells
N2	TGTTCCGCACATCTTT-1	Smooth muscle cells
N2	TGTTCCGGTTCCATGA-1	Smooth muscle cells
N2	TTAGTTCAGGCTCAGA-1	Smooth muscle cells
N2	TTAGTTCCACATAACC-1	Smooth muscle cells
N2	TTCCCAGAGAAAGTGG-1	Smooth muscle cells
N2	TTCGGTCAGGCTCAGA-1	Smooth muscle cells
N2	TTCGGTCTCAGGTAAA-1	Smooth muscle cells
N2	TTCTCCTCACGAGAGT-1	Smooth muscle cells
N2	TTCTCCTTCCGTAGTA-1	Smooth muscle cells
N2	TTCTTAGAGAGGTTGC-1	Smooth muscle cells
N2	TTCTTAGTCTTCAACT-1	Smooth muscle cells
N2	TTGCCGTGTTGAGGTG-1	Smooth muscle cells
N2	TTGCGTCAGCGCCTCA-1	Smooth muscle cells
N2	TTGCGTCCACAGCGTC-1	Smooth muscle cells
N2	TTGCGTCGTCCGAACC-1	Smooth muscle cells
N2	TTTACTGGTTGATTCG-1	Smooth muscle cells
N2	TTTGTCACATCACGAT-1	Smooth muscle cells
N2	TTTGTCAGTATCACCA-1	Smooth muscle cells
N2	AAACGGGAGGTACTCT-1	Smooth muscle cells
N2	AAGGTTCCATAAAGGT-1	Smooth muscle cells
N2	ACGGGTCGTCACCCAG-1	Smooth muscle cells
N2	ATGGGAGCAGTTTACG-1	Smooth muscle cells
N2	CACAGGCGTGTGAATA-1	Smooth muscle cells
N2	CACAGTACAAGCCGTC-1	Smooth muscle cells
N2	CAGAGAGAGATAGGAG-1	Smooth muscle cells
N2	CATATTCGTGCATCTA-1	Smooth muscle cells
N2	CATTATCTCAGTCCCT-1	Smooth muscle cells
N2	CCTAGCTCACCCATTC-1	Smooth muscle cells
N2	CGGACGTGTACCGTAT-1	Smooth muscle cells
N2	CGGAGCTGTCAAAGAT-1	Smooth muscle cells
N2	CTAAGACGTATCACCA-1	Smooth muscle cells
N2	CTGAAACAGGATGTAT-1	Smooth muscle cells
N2	GAAACTCCAACACGCC-1	Smooth muscle cells
N2	GACCTGGGTCTCTTTA-1	Smooth muscle cells
N2	GGATTACGTCGTGGCT-1	Smooth muscle cells
N2	GGGAGATTCATGTCTT-1	Smooth muscle cells
N2	GGGCACTTCTCCAGGG-1	Smooth muscle cells
N2	GTCGGGTCACTATCTT-1	Smooth muscle cells
N2	TCAACGATCTGCAAGT-1	Smooth muscle cells
N2	TCATTTGTCGCTGATA-1	Smooth muscle cells
N2	TGGCGCAGTATTCGTG-1	Smooth muscle cells
N2	CCATTCGCAAGCGTAG-1	Smooth muscle cells
N2	GCTTGAATCCTCAATT-1	Smooth muscle cells
N2	GGAAAGCGTAATAGCA-1	Smooth muscle cells
N2	TAGCCGGAGATCTGCT-1	Smooth muscle cells
N2	TCTGGAAAGATATGCA-1	Smooth muscle cells
N2	ACATGGTGTTTGGGCC-1	Smooth muscle cells
N2	ATGTGTGTCGTTACAG-1	Smooth muscle cells
N2	CGTGAGCAGTCCATAC-1	Smooth muscle cells
N2	GTCGTAACAAGAAGAG-1	Smooth muscle cells
N2	AAAGCAAAGGCAAAGA-1	Smooth muscle cells
N2	AACCGCGAGAACAATC-1	Smooth muscle cells
N2	AACCGCGAGTACGCGA-1	Smooth muscle cells
N2	AACCGCGCAATAAGCA-1	Smooth muscle cells
N2	AACGTTGCAAACTGTC-1	Smooth muscle cells
N2	AACGTTGCAACGATCT-1	Smooth muscle cells
N2	AACTCAGCAATCAGAA-1	Smooth muscle cells
N2	AACTTTCCATACGCCG-1	Smooth muscle cells
N2	AAGTCTGTCTCGTTTA-1	Smooth muscle cells
N2	ACACCGGAGTACGACG-1	Smooth muscle cells
N2	ACACCGGGTGTCTGAT-1	Smooth muscle cells
N2	ACACTGATCCAAACTG-1	Smooth muscle cells
N2	ACAGCTAGTCAAAGCG-1	Smooth muscle cells
N2	ACATACGAGTGGGTTG-1	Smooth muscle cells
N2	ACATACGGTTGGTTTG-1	Smooth muscle cells
N2	ACGAGGACACTTAAGC-1	Smooth muscle cells
N2	ACGATACGTCCGAAGA-1	Smooth muscle cells
N2	ACGATGTAGGCAAAGA-1	Smooth muscle cells
N2	ACGCCAGCACGCGAAA-1	Smooth muscle cells
N2	ACGCCGACATACAGCT-1	Smooth muscle cells
N2	ACGGGTCAGCAGCGTA-1	Smooth muscle cells
N2	ACGGGTCAGGCATGTG-1	Smooth muscle cells
N2	ACGTCAACACGAAAGC-1	Smooth muscle cells
N2	ACGTCAACATGCATGT-1	Smooth muscle cells
N2	ACTATCTCAAGGCTCC-1	Smooth muscle cells
N2	ACTGAACTCCCAGGTG-1	Smooth muscle cells
N2	ACTGTCCAGACCCACC-1	Smooth muscle cells
N2	ACTTACTTCTGGAGCC-1	Smooth muscle cells
N2	AGAATAGAGACTAAGT-1	Smooth muscle cells
N2	AGAATAGGTAGAGCTG-1	Smooth muscle cells
N2	AGAATAGGTTGCGCAC-1	Smooth muscle cells
N2	AGACGTTTCTCACATT-1	Smooth muscle cells
N2	AGAGTGGGTCCGTGAC-1	Smooth muscle cells
N2	AGCAGCCCATCGACGC-1	Smooth muscle cells
N2	AGCATACTCGCGTAGC-1	Smooth muscle cells
N2	AGCCTAACAGTCGTGC-1	Smooth muscle cells
N2	AGCGGTCAGAGTTGGC-1	Smooth muscle cells
N2	AGCGTCGGTCAAAGAT-1	Smooth muscle cells
N2	AGCTCTCAGATGTGTA-1	Smooth muscle cells
N2	AGCTTGATCAGCTGGC-1	Smooth muscle cells
N2	AGGCCACCATGCTAGT-1	Smooth muscle cells
N2	AGGGAGTTCAGCTGGC-1	Smooth muscle cells
N2	AGGGAGTTCGCTGATA-1	Smooth muscle cells
N2	AGTCTTTCAGTAAGAT-1	Smooth muscle cells
N2	AGTGTCAGTCGAATCT-1	Smooth muscle cells
N2	AGTTGGTCATGTTCCC-1	Smooth muscle cells
N2	AGTTGGTTCAACCAAC-1	Smooth muscle cells
N2	ATAACGCTCTGATTCT-1	Smooth muscle cells
N2	ATCACGACATGACATC-1	Smooth muscle cells
N2	ATCATGGAGAGGTTGC-1	Smooth muscle cells
N2	ATCATGGAGGTGCTTT-1	Smooth muscle cells
N2	ATCATGGCAAGTAGTA-1	Smooth muscle cells
N2	ATCCACCTCTGTTGAG-1	Smooth muscle cells
N2	ATCCGAACAAGAAAGG-1	Smooth muscle cells
N2	ATCCGAACATCTCCCA-1	Smooth muscle cells
N2	ATCGAGTTCAACACAC-1	Smooth muscle cells
N2	ATCTGCCAGCCTATGT-1	Smooth muscle cells
N2	ATGCGATAGCCAACAG-1	Smooth muscle cells
N2	ATGCGATGTCTACCTC-1	Smooth muscle cells
N2	ATGTGTGGTGAAATCA-1	Smooth muscle cells
N2	ATTCTACCACGCTTTC-1	Smooth muscle cells
N2	ATTGGTGGTTGTCGCG-1	Smooth muscle cells
N2	ATTTCTGCAAACTGCT-1	Smooth muscle cells
N2	CAACCAATCGCTTAGA-1	Smooth muscle cells
N2	CAAGGCCAGGATCGCA-1	Smooth muscle cells
N2	CAAGTTGAGGCTAGCA-1	Smooth muscle cells
N2	CACAAACTCTCGAGTA-1	Smooth muscle cells
N2	CACACAACAGTTAACC-1	Smooth muscle cells
N2	CACACCTTCGTCTGCT-1	Smooth muscle cells
N2	CACAGGCAGAGTGAGA-1	Smooth muscle cells
N2	CACAGGCAGGTCATCT-1	Smooth muscle cells
N2	CACAGGCGTTACTGAC-1	Smooth muscle cells
N2	CACAGTATCTGGTTCC-1	Smooth muscle cells
N2	CACATAGGTTAAGGGC-1	Smooth muscle cells
N2	CACATTTCACCGTTGG-1	Smooth muscle cells
N2	CACCACTGTAAACCTC-1	Smooth muscle cells
N2	CACCACTGTCGACTAT-1	Smooth muscle cells
N2	CACCAGGCACCGATAT-1	Smooth muscle cells
N2	CACCAGGGTTGTTTGG-1	Smooth muscle cells
N2	CACTCCAGTTTCCACC-1	Smooth muscle cells
N2	CAGCATATCCGATATG-1	Smooth muscle cells
N2	CAGCCGATCGACCAGC-1	Smooth muscle cells
N2	CAGCTAATCATTTGGG-1	Smooth muscle cells
N2	CAGGTGCAGTGGGATC-1	Smooth muscle cells
N2	CAGTAACAGACGCTTT-1	Smooth muscle cells
N2	CAGTAACAGGGATGGG-1	Smooth muscle cells
N2	CAGTCCTCATTGAGCT-1	Smooth muscle cells
N2	CATCAGAAGGAGTTGC-1	Smooth muscle cells
N2	CATCCACTCCTAGAAC-1	Smooth muscle cells
N2	CATCGGGAGCAATCTC-1	Smooth muscle cells
N2	CATCGGGGTGCAGACA-1	Smooth muscle cells
N2	CATGACACAATGACCT-1	Smooth muscle cells
N2	CATGACATCATCGCTC-1	Smooth muscle cells
N2	CCACGGACAGTTTACG-1	Smooth muscle cells
N2	CCACGGACATTAGGCT-1	Smooth muscle cells
N2	CCACTACTCCGGCACA-1	Smooth muscle cells
N2	CCAGCGACATTGGGCC-1	Smooth muscle cells
N2	CCCAATCGTGTGAATA-1	Smooth muscle cells
N2	CCCAGTTAGGTGGGTT-1	Smooth muscle cells
N2	CCCAGTTGTCTCAACA-1	Smooth muscle cells
N2	CCCAGTTTCACTCCTG-1	Smooth muscle cells
N2	CCCAGTTTCTTGCCGT-1	Smooth muscle cells
N2	CCCATACAGGTTCCTA-1	Smooth muscle cells
N2	CCCATACGTGTGCGTC-1	Smooth muscle cells
N2	CCGTACTAGCACCGCT-1	Smooth muscle cells
N2	CCGTGGAAGAGGTACC-1	Smooth muscle cells
N2	CCTACACAGGCTCTTA-1	Smooth muscle cells
N2	CCTACCAAGACAAAGG-1	Smooth muscle cells
N2	CCTAGCTTCACATGCA-1	Smooth muscle cells
N2	CCTATTAGTCCTGCTT-1	Smooth muscle cells
N2	CCTATTATCCCAAGAT-1	Smooth muscle cells
N2	CCTCTGATCATATCGG-1	Smooth muscle cells
N2	CGAATGTTCCAGAAGG-1	Smooth muscle cells
N2	CGAGCACAGGTGGGTT-1	Smooth muscle cells
N2	CGAGCCAGTCGGCATC-1	Smooth muscle cells
N2	CGATCGGTCTCTGCTG-1	Smooth muscle cells
N2	CGATGTACAACGATGG-1	Smooth muscle cells
N2	CGATGTAGTGTGTGCC-1	Smooth muscle cells
N2	CGCCAAGCAGCTCCGA-1	Smooth muscle cells
N2	CGCGGTAAGACAGAGA-1	Smooth muscle cells
N2	CGCGGTAAGGGCTTGA-1	Smooth muscle cells
N2	CGCGGTATCATGTGGT-1	Smooth muscle cells
N2	CGCTGGACACAGGAGT-1	Smooth muscle cells
N2	CGGACTGGTGTTGAGG-1	Smooth muscle cells
N2	CGGACTGGTTACGGAG-1	Smooth muscle cells
N2	CGGAGCTAGAACTCGG-1	Smooth muscle cells
N2	CGTCAGGTCGTTTATC-1	Smooth muscle cells
N2	CGTGAGCCAAGACACG-1	Smooth muscle cells
N2	CGTGAGCCATAGGATA-1	Smooth muscle cells
N2	CGTGTAACATTGTGCA-1	Smooth muscle cells
N2	CGTGTCTAGGACTGGT-1	Smooth muscle cells
N2	CGTTGGGCATCGATTG-1	Smooth muscle cells
N2	CTAAGACTCACTTACT-1	Smooth muscle cells
N2	CTAATGGAGAGTCGGT-1	Smooth muscle cells
N2	CTAATGGGTAGCTGCC-1	Smooth muscle cells
N2	CTAATGGTCGATGAGG-1	Smooth muscle cells
N2	CTACACCTCACATGCA-1	Smooth muscle cells
N2	CTACCCATCTGCGACG-1	Smooth muscle cells
N2	CTACGTCTCACCATAG-1	Smooth muscle cells
N2	CTAGCCTAGCTCTCGG-1	Smooth muscle cells
N2	CTAGCCTTCTTGTCAT-1	Smooth muscle cells
N2	CTAGTGACACAACGTT-1	Smooth muscle cells
N2	CTAGTGATCCTCTAGC-1	Smooth muscle cells
N2	CTCGAGGGTTCCCGAG-1	Smooth muscle cells
N2	CTCGGAGAGTACGTAA-1	Smooth muscle cells
N2	CTCTACGCAGCTCGCA-1	Smooth muscle cells
N2	CTCTACGTCACCGGGT-1	Smooth muscle cells
N2	CTGATAGCATCCTAGA-1	Smooth muscle cells
N2	CTGATAGTCATCGGAT-1	Smooth muscle cells
N2	CTGATCCAGTTAAGTG-1	Smooth muscle cells
N2	CTGCTGTTCCTAGGGC-1	Smooth muscle cells
N2	CTTAACTGTCAGAATA-1	Smooth muscle cells
N2	CTTACCGAGCCTATGT-1	Smooth muscle cells
N2	CTTACCGAGCTAACAA-1	Smooth muscle cells
N2	GAAACTCAGTTTCCTT-1	Smooth muscle cells
N2	GAAACTCGTAATAGCA-1	Smooth muscle cells
N2	GAACATCAGAGTACAT-1	Smooth muscle cells
N2	GAACCTACAAAGCGGT-1	Smooth muscle cells
N2	GAACGGACATGGTCAT-1	Smooth muscle cells
N2	GAACGGACATTAGCCA-1	Smooth muscle cells
N2	GAAGCAGAGCTAGGCA-1	Smooth muscle cells
N2	GAAGCAGGTGGTTTCA-1	Smooth muscle cells
N2	GAATGAACATGAAGTA-1	Smooth muscle cells
N2	GACACGCAGGGCATGT-1	Smooth muscle cells
N2	GACGCGTAGATCCCGC-1	Smooth muscle cells
N2	GACGCGTTCAACGGCC-1	Smooth muscle cells
N2	GACTAACTCAATACCG-1	Smooth muscle cells
N2	GACTACAAGTTAAGTG-1	Smooth muscle cells
N2	GATCTAGAGCTAGTCT-1	Smooth muscle cells
N2	GATGCTACAGGTGGAT-1	Smooth muscle cells
N2	GCAAACTCAATCGAAA-1	Smooth muscle cells
N2	GCAGTTAGTGAAGGCT-1	Smooth muscle cells
N2	GCATGATAGGGAACGG-1	Smooth muscle cells
N2	GCATGCGCAGGTCCAC-1	Smooth muscle cells
N2	GCCAAATAGGCGTACA-1	Smooth muscle cells
N2	GCCAAATCACAGGTTT-1	Smooth muscle cells
N2	GCCAAATGTCTGCAAT-1	Smooth muscle cells
N2	GCGCAGTGTACGAAAT-1	Smooth muscle cells
N2	GCGCGATAGATGGGTC-1	Smooth muscle cells
N2	GCGCGATTCGTTACAG-1	Smooth muscle cells
N2	GCGGGTTCATAGAAAC-1	Smooth muscle cells
N2	GCTCCTACAAAGGAAG-1	Smooth muscle cells
N2	GCTCCTAGTACAGCAG-1	Smooth muscle cells
N2	GCTGCGACAGGTCTCG-1	Smooth muscle cells
N2	GCTTCCAAGCCTTGAT-1	Smooth muscle cells
N2	GGAAAGCAGGCACATG-1	Smooth muscle cells
N2	GGAAAGCAGTCCGTAT-1	Smooth muscle cells
N2	GGACAAGAGGGTTTCT-1	Smooth muscle cells
N2	GGACATTGTCACAAGG-1	Smooth muscle cells
N2	GGACATTTCGTTTGCC-1	Smooth muscle cells
N2	GGAGCAAAGGATGGTC-1	Smooth muscle cells
N2	GGAGCAACACTGAAGG-1	Smooth muscle cells
N2	GGATTACCACGGTAGA-1	Smooth muscle cells
N2	GGATTACGTTACCAGT-1	Smooth muscle cells
N2	GGCAATTGTGAGTATA-1	Smooth muscle cells
N2	GGCCGATGTTCCTCCA-1	Smooth muscle cells
N2	GGGACCTTCCTAGAAC-1	Smooth muscle cells
N2	GGGTTGCCAGATGAGC-1	Smooth muscle cells
N2	GGGTTGCGTTTCGCTC-1	Smooth muscle cells
N2	GGTGCGTGTAGAAGGA-1	Smooth muscle cells
N2	GGTGTTAAGTCTCCTC-1	Smooth muscle cells
N2	GTAACTGTCGTTGACA-1	Smooth muscle cells
N2	GTACGTATCTAACTTC-1	Smooth muscle cells
N2	GTACTTTCACAAGCCC-1	Smooth muscle cells
N2	GTAGGCCAGGAATCGC-1	Smooth muscle cells
N2	GTAGGCCGTTGCTCCT-1	Smooth muscle cells
N2	GTAGGCCTCTACTTAC-1	Smooth muscle cells
N2	GTAGTCATCTGCCAGG-1	Smooth muscle cells
N2	GTCTTCGAGCCCAATT-1	Smooth muscle cells
N2	GTGCAGCCAGATGGGT-1	Smooth muscle cells
N2	GTGCAGCGTAGAAGGA-1	Smooth muscle cells
N2	GTGCATAAGATGCCAG-1	Smooth muscle cells
N2	GTGTGCGGTTCCTCCA-1	Smooth muscle cells
N2	GTGTTAGCAGCTCGCA-1	Smooth muscle cells
N2	GTGTTAGGTTGCGCAC-1	Smooth muscle cells
N2	GTTAAGCAGTTATCGC-1	Smooth muscle cells
N2	GTTACAGAGACGCAAC-1	Smooth muscle cells
N2	GTTACAGAGCCACGTC-1	Smooth muscle cells
N2	GTTACAGTCTCTGTCG-1	Smooth muscle cells
N2	GTTCATTAGTCCAGGA-1	Smooth muscle cells
N2	GTTCATTGTTAAGAAC-1	Smooth muscle cells
N2	TAAGCGTTCACTTACT-1	Smooth muscle cells
N2	TACACGAGTCTTGCGG-1	Smooth muscle cells
N2	TACACGAGTTACGTCA-1	Smooth muscle cells
N2	TACCTATCATGCCTTC-1	Smooth muscle cells
N2	TACTCATCACATTAGC-1	Smooth muscle cells
N2	TACTCATGTTAGGGTG-1	Smooth muscle cells
N2	TAGCCGGGTCCGACGT-1	Smooth muscle cells
N2	TATCAGGTCGCCCTTA-1	Smooth muscle cells
N2	TATTACCAGTAAGTAC-1	Smooth muscle cells
N2	TCAGGATGTTAGATGA-1	Smooth muscle cells
N2	TCATTACCACGGCTAC-1	Smooth muscle cells
N2	TCCACACAGGCAGGTT-1	Smooth muscle cells
N2	TCGCGAGCAGGAACGT-1	Smooth muscle cells
N2	TCGCGAGGTTGTACAC-1	Smooth muscle cells
N2	TCGGTAACAATAAGCA-1	Smooth muscle cells
N2	TCTATTGGTCTAGCCG-1	Smooth muscle cells
N2	TCTTTCCGTCTTGCGG-1	Smooth muscle cells
N2	TGACGGCAGGCTCATT-1	Smooth muscle cells
N2	TGACTAGTCTTCGGTC-1	Smooth muscle cells
N2	TGAGCCGAGAGTAATC-1	Smooth muscle cells
N2	TGAGCCGTCCTTTACA-1	Smooth muscle cells
N2	TGAGGGATCTCAAACG-1	Smooth muscle cells
N2	TGCACCTTCATAGCAC-1	Smooth muscle cells
N2	TGCGGGTCAAGCCCAC-1	Smooth muscle cells
N2	TGCGTGGGTCGTCTTC-1	Smooth muscle cells
N2	TGGTTAGCACTAAGTC-1	Smooth muscle cells
N2	TGGTTAGGTTGTGGAG-1	Smooth muscle cells
N2	TGGTTAGTCCTGCTTG-1	Smooth muscle cells
N2	TGGTTCCTCTGTACGA-1	Smooth muscle cells
N2	TGTATTCTCGCGATCG-1	Smooth muscle cells
N2	TGTGGTAAGGAACTGC-1	Smooth muscle cells
N2	TGTTCCGAGGAACTGC-1	Smooth muscle cells
N2	TTAGGACTCTAAGCCA-1	Smooth muscle cells
N2	TTCTACAGTCGCGAAA-1	Smooth muscle cells
N2	TTCTCAACAAGCTGTT-1	Smooth muscle cells
N2	TTCTCAACATCACGTA-1	Smooth muscle cells
N2	TTCTCAAGTAAGCACG-1	Smooth muscle cells
N2	TTGCCGTAGTTAACGA-1	Smooth muscle cells
N2	TTGCCGTCAGTCACTA-1	Smooth muscle cells
N2	TTGCGTCGTTCAGGCC-1	Smooth muscle cells
N2	TTGGAACCATTTGCCC-1	Smooth muscle cells
N2	TTGTAGGAGCGCTCCA-1	Smooth muscle cells
N2	TTTACTGGTCTGCCAG-1	Smooth muscle cells
N2	TTTCCTCAGTATCTCG-1	Smooth muscle cells
N2	TTTGCGCGTTCCCGAG-1	Smooth muscle cells
N2	AAAGCAACATCGGACC-1	Smooth muscle cells
N2	AACCGCGAGGCGATAC-1	Smooth muscle cells
N2	ACGATGTAGTGTCCAT-1	Smooth muscle cells
N2	ACTGAACTCGCTAGCG-1	Smooth muscle cells
N2	ACTTACTTCAGTTGAC-1	Smooth muscle cells
N2	AGTAGTCCATAGAAAC-1	Smooth muscle cells
N2	AGTGAGGTCTGAGGGA-1	Smooth muscle cells
N2	ATGTGTGAGGCTCTTA-1	Smooth muscle cells
N2	CAAGAAACAGGCGATA-1	Smooth muscle cells
N2	CAAGATCCACCGATAT-1	Smooth muscle cells
N2	CACACTCAGGATGTAT-1	Smooth muscle cells
N2	CACCTTGAGTGCGTGA-1	Smooth muscle cells
N2	CAGCGACTCTCTGAGA-1	Smooth muscle cells
N2	CAGTAACAGTACGTTC-1	Smooth muscle cells
N2	CCCAATCCAGCCAATT-1	Smooth muscle cells
N2	CCCTCCTCAGCTGTGC-1	Smooth muscle cells
N2	CCTAGCTCAAACGCGA-1	Smooth muscle cells
N2	CCTTTCTCACCTTGTC-1	Smooth muscle cells
N2	CGATGTATCCCACTTG-1	Smooth muscle cells
N2	CGTCTACAGTTACCCA-1	Smooth muscle cells
N2	CGTTAGATCCTTGGTC-1	Smooth muscle cells
N2	CTCTGGTTCCCGACTT-1	Smooth muscle cells
N2	GATGAGGCACTTAAGC-1	Smooth muscle cells
N2	GCAGTTAGTACCAGTT-1	Smooth muscle cells
N2	GCGAGAAAGCCGTCGT-1	Smooth muscle cells
N2	GCGAGAATCGGCTTGG-1	Smooth muscle cells
N2	GGTGTTAGTGCACGAA-1	Smooth muscle cells
N2	GTTTCTAAGCTTATCG-1	Smooth muscle cells
N2	TAGCCGGAGTAGATGT-1	Smooth muscle cells
N2	TCGTACCCAGACAGGT-1	Smooth muscle cells
N2	TCTCTAAGTCCGAACC-1	Smooth muscle cells
N2	TGTGGTAGTTCCCGAG-1	Smooth muscle cells
N2	TTAACTCTCAGAGACG-1	Smooth muscle cells
N2	TTAGGCAAGAGGTACC-1	Smooth muscle cells
N2	TTAGTTCCAATGCCAT-1	Smooth muscle cells
N2	TTCGAAGTCTGGGCCA-1	Smooth muscle cells
N2	TTCTACAGTGCCTTGG-1	Smooth muscle cells
N2	TTTACTGAGTACGATA-1	Smooth muscle cells
N2	TTTGTCATCTACTTAC-1	Smooth muscle cells
N3	TGCTACCTCGTTTGCC-1	Smooth muscle cells
N3	AAAGATGGTACAGACG-1	Smooth muscle cells
N3	AAAGTAGAGCAGGTCA-1	Smooth muscle cells
N3	AACTTTCTCAAGAAGT-1	Smooth muscle cells
N3	AAGACCTAGGCCCGTT-1	Smooth muscle cells
N3	AAGCCGCTCGTATCAG-1	Smooth muscle cells
N3	AATCGGTAGAGCTGGT-1	Smooth muscle cells
N3	AATCGGTAGCTGAAAT-1	Smooth muscle cells
N3	ACAGCTACAATGGACG-1	Smooth muscle cells
N3	ACATCAGCAGACGCCT-1	Smooth muscle cells
N3	ACATGGTAGTGCCATT-1	Smooth muscle cells
N3	ACCAGTATCACAAACC-1	Smooth muscle cells
N3	ACCCACTTCCAATGGT-1	Smooth muscle cells
N3	ACGGCCAAGCGTAATA-1	Smooth muscle cells
N3	ACGGGCTAGGATCGCA-1	Smooth muscle cells
N3	ACGGGTCGTCGCCATG-1	Smooth muscle cells
N3	ACGTCAAGTGATAAAC-1	Smooth muscle cells
N3	ACTATCTCAAGTCATC-1	Smooth muscle cells
N3	ACTGAACAGTCGTACT-1	Smooth muscle cells
N3	ACTGCTCTCCTTGACC-1	Smooth muscle cells
N3	ACTGTCCTCCTTTACA-1	Smooth muscle cells
N3	ACTTGTTGTTGCGCAC-1	Smooth muscle cells
N3	ACTTTCAAGGCCCGTT-1	Smooth muscle cells
N3	AGACGTTCATTCTTAC-1	Smooth muscle cells
N3	AGATCTGTCGGCTTGG-1	Smooth muscle cells
N3	AGCCTAACAATCGGTT-1	Smooth muscle cells
N3	AGCCTAAGTAACGTTC-1	Smooth muscle cells
N3	AGCGGTCGTGATGCCC-1	Smooth muscle cells
N3	AGCGGTCTCGCATGAT-1	Smooth muscle cells
N3	AGGCCACGTCAAGCGA-1	Smooth muscle cells
N3	AGGGAGTTCCGCGCAA-1	Smooth muscle cells
N3	AGGGAGTTCTTCGAGA-1	Smooth muscle cells
N3	AGGTCATGTCCATCCT-1	Smooth muscle cells
N3	AGGTCCGAGGCGCTCT-1	Smooth muscle cells
N3	AGGTCCGCACGGTAAG-1	Smooth muscle cells
N3	AGTGTCATCAAGATCC-1	Smooth muscle cells
N3	AGTTGGTTCGTAGGTT-1	Smooth muscle cells
N3	ATCCGAAAGTCCGTAT-1	Smooth muscle cells
N3	ATCGAGTAGATAGTCA-1	Smooth muscle cells
N3	ATCTACTGTCCGTCAG-1	Smooth muscle cells
N3	ATGAGGGTCGGAATCT-1	Smooth muscle cells
N3	ATGTGTGTCACGACTA-1	Smooth muscle cells
N3	ATTGGTGAGACTAAGT-1	Smooth muscle cells
N3	CAACCAATCTTGACGA-1	Smooth muscle cells
N3	CAAGAAACAGCCAATT-1	Smooth muscle cells
N3	CAAGTTGCAAAGTGCG-1	Smooth muscle cells
N3	CACAAACAGTTTAGGA-1	Smooth muscle cells
N3	CACAAACTCGTCTGAA-1	Smooth muscle cells
N3	CACCACTAGAATCTCC-1	Smooth muscle cells
N3	CACCAGGCAACCGCCA-1	Smooth muscle cells
N3	CACTCCAGTCAGAAGC-1	Smooth muscle cells
N3	CAGATCACATCTACGA-1	Smooth muscle cells
N3	CAGCAGCCACGCGAAA-1	Smooth muscle cells
N3	CAGCTGGGTAGGCATG-1	Smooth muscle cells
N3	CAGTAACTCACGCGGT-1	Smooth muscle cells
N3	CAGTCCTCATAAGACA-1	Smooth muscle cells
N3	CATATTCGTCCGTTAA-1	Smooth muscle cells
N3	CATCAAGTCTCTGAGA-1	Smooth muscle cells
N3	CATCAGACATCAGTCA-1	Smooth muscle cells
N3	CATGACAGTTAAGAAC-1	Smooth muscle cells
N3	CCGGGATCAGATGAGC-1	Smooth muscle cells
N3	CCTAAAGTCGGTTCGG-1	Smooth muscle cells
N3	CCTACACCAATAGCAA-1	Smooth muscle cells
N3	CCTACCATCCGTCATC-1	Smooth muscle cells
N3	CCTCAGTAGCTAGTGG-1	Smooth muscle cells
N3	CCTCAGTAGGTGCACA-1	Smooth muscle cells
N3	CCTCTGACAAGCGATG-1	Smooth muscle cells
N3	CCTTACGGTCTTGCGG-1	Smooth muscle cells
N3	CCTTTCTAGACACTAA-1	Smooth muscle cells
N3	CCTTTCTGTGTCTGAT-1	Smooth muscle cells
N3	CGAATGTCATGCAATC-1	Smooth muscle cells
N3	CGACCTTGTTGCCTCT-1	Smooth muscle cells
N3	CGAGAAGAGGGCTCTC-1	Smooth muscle cells
N3	CGAGAAGTCTGGGCCA-1	Smooth muscle cells
N3	CGCCAAGAGACTCGGA-1	Smooth muscle cells
N3	CGCCAAGTCCTACAGA-1	Smooth muscle cells
N3	CGCGGTACACGACGAA-1	Smooth muscle cells
N3	CGCGGTATCCAACCAA-1	Smooth muscle cells
N3	CGCGTTTCACTCAGGC-1	Smooth muscle cells
N3	CGCTTCAGTGCCTGTG-1	Smooth muscle cells
N3	CGGACTGCATCACCCT-1	Smooth muscle cells
N3	CGTAGGCTCCGTTGCT-1	Smooth muscle cells
N3	CGTCACTCATATGCTG-1	Smooth muscle cells
N3	CGTCAGGCAGATCTGT-1	Smooth muscle cells
N3	CGTCTACCACAGGAGT-1	Smooth muscle cells
N3	CGTTGGGAGCCTTGAT-1	Smooth muscle cells
N3	CGTTGGGAGCGATCCC-1	Smooth muscle cells
N3	CTAACTTGTCAGAAGC-1	Smooth muscle cells
N3	CTACCCAGTCTGATTG-1	Smooth muscle cells
N3	CTACCCAGTTTCGCTC-1	Smooth muscle cells
N3	CTCACACGTTGATTGC-1	Smooth muscle cells
N3	CTCGTACTCTATCCTA-1	Smooth muscle cells
N3	CTGAAGTCATGCCACG-1	Smooth muscle cells
N3	CTGAAGTGTCTTGTCC-1	Smooth muscle cells
N3	CTGCTGTAGGAATTAC-1	Smooth muscle cells
N3	CTGCTGTCACATCCGG-1	Smooth muscle cells
N3	CTGTGCTTCTAACGGT-1	Smooth muscle cells
N3	CTTACCGTCAGGTAAA-1	Smooth muscle cells
N3	CTTACCGTCCCAGGTG-1	Smooth muscle cells
N3	CTTCTCTGTCGCATCG-1	Smooth muscle cells
N3	CTTCTCTTCAGATAAG-1	Smooth muscle cells
N3	CTTTGCGGTACATGTC-1	Smooth muscle cells
N3	GAAACTCCATTTCAGG-1	Smooth muscle cells
N3	GAAACTCTCGCAAGCC-1	Smooth muscle cells
N3	GAAATGAGTCGGGTCT-1	Smooth muscle cells
N3	GAACGGAAGCCGATTT-1	Smooth muscle cells
N3	GAAGCAGGTCGAATCT-1	Smooth muscle cells
N3	GAATGAACAACTTGAC-1	Smooth muscle cells
N3	GACAGAGTCTGTCAAG-1	Smooth muscle cells
N3	GACGCGTCACGGTGTC-1	Smooth muscle cells
N3	GAGTCCGAGCGATGAC-1	Smooth muscle cells
N3	GAGTCCGAGGAGTACC-1	Smooth muscle cells
N3	GATCAGTAGGTACTCT-1	Smooth muscle cells
N3	GATGAAAGTAGATTAG-1	Smooth muscle cells
N3	GCAAACTAGTGTACTC-1	Smooth muscle cells
N3	GCAGTTAAGCCTATGT-1	Smooth muscle cells
N3	GCATGATGTGGGTATG-1	Smooth muscle cells
N3	GCGACCAAGAAGGCCT-1	Smooth muscle cells
N3	GCGACCAGTCTGCGGT-1	Smooth muscle cells
N3	GCGAGAAAGGCTAGCA-1	Smooth muscle cells
N3	GCGCAACAGGTGCTAG-1	Smooth muscle cells
N3	GCGCAACAGTGATCGG-1	Smooth muscle cells
N3	GCGCAACGTATAGGTA-1	Smooth muscle cells
N3	GCGCAGTCAGATAATG-1	Smooth muscle cells
N3	GCGCGATGTGCAGGTA-1	Smooth muscle cells
N3	GCTCTGTCAGGTGCCT-1	Smooth muscle cells
N3	GCTCTGTGTACAGTGG-1	Smooth muscle cells
N3	GCTGCAGGTCCGAATT-1	Smooth muscle cells
N3	GGAAAGCAGCCCAACC-1	Smooth muscle cells
N3	GGAATAACAATCACAC-1	Smooth muscle cells
N3	GGAATAATCTACGAGT-1	Smooth muscle cells
N3	GGATTACGTCATCGGC-1	Smooth muscle cells
N3	GGATTACTCTCAAGTG-1	Smooth muscle cells
N3	GGATTACTCTCCGGTT-1	Smooth muscle cells
N3	GGCAATTGTGCGGTAA-1	Smooth muscle cells
N3	GGCAATTTCGAATGGG-1	Smooth muscle cells
N3	GGCCGATAGGGATCTG-1	Smooth muscle cells
N3	GGCCGATGTATCAGTC-1	Smooth muscle cells
N3	GGGCACTTCATCTGTT-1	Smooth muscle cells
N3	GGGTCTGAGGTAGCTG-1	Smooth muscle cells
N3	GGGTTGCCATGATCCA-1	Smooth muscle cells
N3	GTAACTGGTCTTCTCG-1	Smooth muscle cells
N3	GTACGTAGTTCGCTAA-1	Smooth muscle cells
N3	GTAGTCAAGTTACGGG-1	Smooth muscle cells
N3	GTATCTTCACATCCAA-1	Smooth muscle cells
N3	GTATTCTGTGTCTGAT-1	Smooth muscle cells
N3	GTCACAATCGCTGATA-1	Smooth muscle cells
N3	GTCTTCGAGTGTGGCA-1	Smooth muscle cells
N3	GTCTTCGGTCCAACTA-1	Smooth muscle cells
N3	GTGAAGGAGACTACAA-1	Smooth muscle cells
N3	GTGCAGCAGGATGCGT-1	Smooth muscle cells
N3	GTGCTTCGTCCATGAT-1	Smooth muscle cells
N3	GTGTTAGTCACCAGGC-1	Smooth muscle cells
N3	GTTACAGAGTGACATA-1	Smooth muscle cells
N3	GTTCATTCATCCGCGA-1	Smooth muscle cells
N3	GTTCTCGGTTTGCATG-1	Smooth muscle cells
N3	TAAGCGTGTCGCATAT-1	Smooth muscle cells
N3	TAAGCGTGTTGAGTTC-1	Smooth muscle cells
N3	TACCTTATCCGAAGAG-1	Smooth muscle cells
N3	TACGGATGTCCGTCAG-1	Smooth muscle cells
N3	TACGGGCAGGCATGGT-1	Smooth muscle cells
N3	TACTCATCATCTACGA-1	Smooth muscle cells
N3	TACTCATGTTCACCTC-1	Smooth muscle cells
N3	TACTTACAGGCTCTTA-1	Smooth muscle cells
N3	TAGACCATCATTGCCC-1	Smooth muscle cells
N3	TAGGCATTCCAGAGGA-1	Smooth muscle cells
N3	TATCTCACAATAGCGG-1	Smooth muscle cells
N3	TCACAAGAGTGTACTC-1	Smooth muscle cells
N3	TCAGATGGTTGGACCC-1	Smooth muscle cells
N3	TCAGCAAGTTGCGCAC-1	Smooth muscle cells
N3	TCAGCTCAGCTGAAAT-1	Smooth muscle cells
N3	TCAGCTCAGTCGTACT-1	Smooth muscle cells
N3	TCATTTGGTTGTACAC-1	Smooth muscle cells
N3	TCGCGTTAGGCTCAGA-1	Smooth muscle cells
N3	TCGGGACGTAGCGCAA-1	Smooth muscle cells
N3	TCGTACCAGGAATCGC-1	Smooth muscle cells
N3	TCGTACCTCCAAGTAC-1	Smooth muscle cells
N3	TCTCATAAGTCCATAC-1	Smooth muscle cells
N3	TGACTTTGTCTGGAGA-1	Smooth muscle cells
N3	TGAGAGGCACAACGCC-1	Smooth muscle cells
N3	TGAGCATGTCGCTTCT-1	Smooth muscle cells
N3	TGAGCATTCTCGAGTA-1	Smooth muscle cells
N3	TGAGCCGAGATAGGAG-1	Smooth muscle cells
N3	TGCTGCTTCTGGAGCC-1	Smooth muscle cells
N3	TGGACGCTCTGTCCGT-1	Smooth muscle cells
N3	TGGCCAGCATGTCTCC-1	Smooth muscle cells
N3	TGGCTGGTCGGTTCGG-1	Smooth muscle cells
N3	TGTATTCTCAGCCTAA-1	Smooth muscle cells
N3	TGTTCCGAGATGGGTC-1	Smooth muscle cells
N3	TGTTCCGAGTGTCCAT-1	Smooth muscle cells
N3	TTAGTTCAGGCCATAG-1	Smooth muscle cells
N3	TTCTACACACGGATAG-1	Smooth muscle cells
N3	TTCTCCTAGCAAATCA-1	Smooth muscle cells
N3	TTCTTAGGTACCTACA-1	Smooth muscle cells
N3	TTGCCGTCACGGTAGA-1	Smooth muscle cells
N3	TTGGAACGTTCCACGG-1	Smooth muscle cells
N3	TTGGAACTCCAATGGT-1	Smooth muscle cells
N3	TTGGCAAGTCCCTACT-1	Smooth muscle cells
N3	TTGTAGGCAGTCCTTC-1	Smooth muscle cells
N3	TTGTAGGTCTACGAGT-1	Smooth muscle cells
N3	TTTATGCCAGCCTATA-1	Smooth muscle cells
N3	TTTGCGCGTATCAGTC-1	Smooth muscle cells
N3	AACACGTGTGCGATAG-1	Smooth muscle cells
N3	AACGTTGCAATAAGCA-1	Smooth muscle cells
N3	AGGGTGATCACAACGT-1	Smooth muscle cells
N3	ATCCGAAAGATACACA-1	Smooth muscle cells
N3	CACACTCCAGGGCATA-1	Smooth muscle cells
N3	CACATTTCAGTCTTCC-1	Smooth muscle cells
N3	CATATGGAGTCGTTTG-1	Smooth muscle cells
N3	CATCAGATCGATGAGG-1	Smooth muscle cells
N3	CCTCAGTAGCTCTCGG-1	Smooth muscle cells
N3	CGGACTGCACACTGCG-1	Smooth muscle cells
N3	CTCGGAGAGAGGACGG-1	Smooth muscle cells
N3	GAGCAGAGTCCAGTGC-1	Smooth muscle cells
N3	GAGGTGAAGATGGGTC-1	Smooth muscle cells
N3	GATCGATAGCGATTCT-1	Smooth muscle cells
N3	GATCGTACAAGTACCT-1	Smooth muscle cells
N3	GATGCTATCATACGGT-1	Smooth muscle cells
N3	GCACTCTAGGATTCGG-1	Smooth muscle cells
N3	GCTCTGTAGTCACGCC-1	Smooth muscle cells
N3	GGAGCAACAGTACACT-1	Smooth muscle cells
N3	GGGCATCAGTGGACGT-1	Smooth muscle cells
N3	GTGCAGCTCTTGTTTG-1	Smooth muscle cells
N3	GTTCTCGAGCGTTGCC-1	Smooth muscle cells
N3	GTTCTCGGTACTTGAC-1	Smooth muscle cells
N3	TAAGTGCCAAGCGATG-1	Smooth muscle cells
N3	TAGACCAAGTGCTGCC-1	Smooth muscle cells
N3	TAGGCATTCGGGAGTA-1	Smooth muscle cells
N3	TATCTCAAGAGTCGGT-1	Smooth muscle cells
N3	TCAGCAAGTGCTAGCC-1	Smooth muscle cells
N3	TTCTACATCCAAACTG-1	Smooth muscle cells
N3	TTGCCGTTCTCCAACC-1	Smooth muscle cells
N3	AAATGCCAGTGCGATG-1	Smooth muscle cells
N3	ACACCCTAGTACGCGA-1	Smooth muscle cells
N3	ACTGAGTCAATTCCTT-1	Smooth muscle cells
N3	AGACGTTTCGATAGAA-1	Smooth muscle cells
N3	AGCTCCTTCTGCTGCT-1	Smooth muscle cells
N3	ATCCGAACACATAACC-1	Smooth muscle cells
N3	CGTGTAACACAGATTC-1	Smooth muscle cells
N3	GACTACACAGGACCCT-1	Smooth muscle cells
N3	GCACATATCGTCCGTT-1	Smooth muscle cells
N3	TACCTTACATGTCCTC-1	Smooth muscle cells
N3	TGAGGGATCCGAAGAG-1	Smooth muscle cells
N3	TGGACGCAGCCTTGAT-1	Smooth muscle cells
N3	TGGCTGGTCGCGATCG-1	Smooth muscle cells
N4	AAAGCAACAATGGAGC-1	Smooth muscle cells
N4	AATCCAGAGGGCTCTC-1	Smooth muscle cells
N4	AGATCTGCACCGTTGG-1	Smooth muscle cells
N4	AGCAGCCGTGTCAATC-1	Smooth muscle cells
N4	CATCAGAAGCGATAGC-1	Smooth muscle cells
N4	CGAGAAGCATGACGGA-1	Smooth muscle cells
N4	CGTCTACGTCTTGATG-1	Smooth muscle cells
N4	GATCGATCACCACGTG-1	Smooth muscle cells
N4	GGAAAGCAGTAAGTAC-1	Smooth muscle cells
N4	GGCTCGAGTCAATGTC-1	Smooth muscle cells
N4	GTGTTAGGTGACGGTA-1	Smooth muscle cells
N4	TCTTTCCTCCAAAGTC-1	Smooth muscle cells
N4	TGAGAGGGTCGGCTCA-1	Smooth muscle cells
N4	TTCTACAAGTGTTAGA-1	Smooth muscle cells
N4	ACTGAACAGTACCGGA-1	Smooth muscle cells
N4	AACCATGGTAAATGTG-1	Smooth muscle cells
N4	AACGTTGAGCGTTCCG-1	Smooth muscle cells
N4	AAGCCGCTCCGAGCCA-1	Smooth muscle cells
N4	ACAGCTATCACCATAG-1	Smooth muscle cells
N4	ACATACGAGTGTTAGA-1	Smooth muscle cells
N4	ACATGGTCATGAACCT-1	Smooth muscle cells
N4	ACCTTTACAGGGAGAG-1	Smooth muscle cells
N4	ACTATCTGTATGAAAC-1	Smooth muscle cells
N4	AGAGTGGTCTGCGGCA-1	Smooth muscle cells
N4	AGTGAGGTCGCGGATC-1	Smooth muscle cells
N4	ATAGACCAGGCTAGCA-1	Smooth muscle cells
N4	ATCTGCCAGAGGTAGA-1	Smooth muscle cells
N4	ATGAGGGCAAGACGTG-1	Smooth muscle cells
N4	CAACCAACAATAAGCA-1	Smooth muscle cells
N4	CACACAATCCGAATGT-1	Smooth muscle cells
N4	CAGATCATCTGCTTGC-1	Smooth muscle cells
N4	CAGCTGGTCTTAGCCC-1	Smooth muscle cells
N4	CAGTAACAGCTGTCTA-1	Smooth muscle cells
N4	CATGACATCGCCAGCA-1	Smooth muscle cells
N4	CGGACTGAGGAACTGC-1	Smooth muscle cells
N4	CGGAGCTCACAGAGGT-1	Smooth muscle cells
N4	CTACGTCAGCTCTCGG-1	Smooth muscle cells
N4	GACGCGTAGGGAACGG-1	Smooth muscle cells
N4	GACGTGCTCAACGGGA-1	Smooth muscle cells
N4	GAGTCCGGTTTGGGCC-1	Smooth muscle cells
N4	GATGCTATCTGCTGCT-1	Smooth muscle cells
N4	GGAATAAAGACTAGGC-1	Smooth muscle cells
N4	GGAATAACAGTGGGAT-1	Smooth muscle cells
N4	GGACGTCTCGATCCCT-1	Smooth muscle cells
N4	GGTGCGTCACCGAAAG-1	Smooth muscle cells
N4	GTACTTTTCCTAGGGC-1	Smooth muscle cells
N4	GTTCATTGTTGCGCAC-1	Smooth muscle cells
N4	TAAGAGATCACTATTC-1	Smooth muscle cells
N4	TCAATCTAGAGCCTAG-1	Smooth muscle cells
N4	TCGAGGCTCTCGTTTA-1	Smooth muscle cells
N4	TCTTCGGAGCGTGAGT-1	Smooth muscle cells
N4	TGCTACCAGACAGAGA-1	Smooth muscle cells
N4	TGGCTGGGTGTCAATC-1	Smooth muscle cells
N4	TGTATTCCACCCATGG-1	Smooth muscle cells
N4	TGTGGTACACCAACCG-1	Smooth muscle cells
N4	TTGTAGGAGTCTCGGC-1	Smooth muscle cells
N4	TTTACTGGTGTGACCC-1	Smooth muscle cells
N4	AAAGCAAAGAGGTTAT-1	Smooth muscle cells
N4	AAAGCAAGTTTAGCTG-1	Smooth muscle cells
N4	ACGATGTTCTCGGACG-1	Smooth muscle cells
N4	ACGCCAGAGAGTACAT-1	Smooth muscle cells
N4	ACTTACTAGTCTCCTC-1	Smooth muscle cells
N4	AGGGTGAGTAGGAGTC-1	Smooth muscle cells
N4	ATCATCTGTCAGTGGA-1	Smooth muscle cells
N4	ATGAGGGGTTTGGCGC-1	Smooth muscle cells
N4	ATTATCCAGACAGAGA-1	Smooth muscle cells
N4	CAACTAGGTGAGGCTA-1	Smooth muscle cells
N4	CGGAGCTGTTGATTGC-1	Smooth muscle cells
N4	CGTAGCGCATCCGTGG-1	Smooth muscle cells
N4	CTAGAGTCACCACCAG-1	Smooth muscle cells
N4	CTTAGGATCTAACTGG-1	Smooth muscle cells
N4	CTTCTCTTCGGTGTCG-1	Smooth muscle cells
N4	CTTGGCTGTAGGAGTC-1	Smooth muscle cells
N4	GAACATCCACCACCAG-1	Smooth muscle cells
N4	GAATGAACATCGATGT-1	Smooth muscle cells
N4	GCGGGTTTCCGAATGT-1	Smooth muscle cells
N4	GCTGCGATCACCGTAA-1	Smooth muscle cells
N4	GGAGCAAAGGCGCTCT-1	Smooth muscle cells
N4	GGCAATTTCGGTCTAA-1	Smooth muscle cells
N4	TCATTACAGTAGGTGC-1	Smooth muscle cells
N4	TCATTTGGTCTCGTTC-1	Smooth muscle cells
N4	TCTCATAAGATCGGGT-1	Smooth muscle cells
N4	TCTTTCCAGGCATGGT-1	Smooth muscle cells
N4	TGCACCTCAAGCTGTT-1	Smooth muscle cells
N4	TGCGGGTGTAAGGGCT-1	Smooth muscle cells
N4	TGGCCAGGTAAGAGAG-1	Smooth muscle cells
N4	TGTCCCACAGACAAAT-1	Smooth muscle cells
N4	TGTGGTACATCCTAGA-1	Smooth muscle cells
N4	TTATGCTTCGTCCAGG-1	Smooth muscle cells
N4	TTGGCAACAGTCAGAG-1	Smooth muscle cells
N4	TCTATTGGTCAAAGAT-1	Smooth muscle cells
N4	AAAGATGGTGGCAAAC-1	Smooth muscle cells
N4	AACGTTGGTAGCGATG-1	Smooth muscle cells
N4	AACTCTTGTGGTCCGT-1	Smooth muscle cells
N4	AAGCCGCAGATGTGGC-1	Smooth muscle cells
N4	AAGGTTCAGAAGGTGA-1	Smooth muscle cells
N4	AAGGTTCCACGAAAGC-1	Smooth muscle cells
N4	ACACCGGCACGGATAG-1	Smooth muscle cells
N4	ACATCAGTCAGCACAT-1	Smooth muscle cells
N4	ACGTCAAAGGGTATCG-1	Smooth muscle cells
N4	AGATCTGTCAGTTCGA-1	Smooth muscle cells
N4	AGCAGCCAGTTAGCGG-1	Smooth muscle cells
N4	AGGGATGCATCACGAT-1	Smooth muscle cells
N4	AGGGTGACAGTCGATT-1	Smooth muscle cells
N4	AGTCTTTGTCATGCAT-1	Smooth muscle cells
N4	AGTGTCATCACGAAGG-1	Smooth muscle cells
N4	ATTCTACAGAAACCTA-1	Smooth muscle cells
N4	CAACCTCCAACTGCTA-1	Smooth muscle cells
N4	CAGCATAAGCCCAACC-1	Smooth muscle cells
N4	CAGCGACAGCAGGTCA-1	Smooth muscle cells
N4	CAGCTAACAAGTCATC-1	Smooth muscle cells
N4	CAGCTGGTCCGAATGT-1	Smooth muscle cells
N4	CATCAGATCAACCAAC-1	Smooth muscle cells
N4	CATCGAACATCGGGTC-1	Smooth muscle cells
N4	CATGACAGTTGGTAAA-1	Smooth muscle cells
N4	CATTATCTCTTGCCGT-1	Smooth muscle cells
N4	CCAATCCCATACTCTT-1	Smooth muscle cells
N4	CCACGGAAGATGTTAG-1	Smooth muscle cells
N4	CCCTCCTGTCGTTGTA-1	Smooth muscle cells
N4	CCGGGATGTGCCTGTG-1	Smooth muscle cells
N4	CCTAAAGCACTCGACG-1	Smooth muscle cells
N4	CCTACCAAGTAGATGT-1	Smooth muscle cells
N4	CCTATTACAACACCTA-1	Smooth muscle cells
N4	CGCTATCGTATAGGGC-1	Smooth muscle cells
N4	CGCTTCACATCAGTAC-1	Smooth muscle cells
N4	CGGCTAGCATCACGAT-1	Smooth muscle cells
N4	CGTAGGCTCATGTCCC-1	Smooth muscle cells
N4	CGTCCATTCCCTAATT-1	Smooth muscle cells
N4	CGTGAGCCATTACGAC-1	Smooth muscle cells
N4	CTAACTTGTATGGTTC-1	Smooth muscle cells
N4	CTAGCCTCAACGCACC-1	Smooth muscle cells
N4	CTAGCCTGTCTGATTG-1	Smooth muscle cells
N4	CTCATTAGTTCAGTAC-1	Smooth muscle cells
N4	CTCGAAAAGAAACGAG-1	Smooth muscle cells
N4	CTCTACGAGATACACA-1	Smooth muscle cells
N4	CTGAAACTCCCTCAGT-1	Smooth muscle cells
[truncated: 12,563 more rows]

## Sheet: Myoepithelial cells
sample	barcode	cell types
N1	AAACCTGAGCTGTCTA-1	Myoepithelial cells
N1	AAACCTGTCCTAAGTG-1	Myoepithelial cells
N1	AAAGATGGTTATCCGA-1	Myoepithelial cells
N1	AAATGCCCATCTATGG-1	Myoepithelial cells
N1	AAATGCCCATGTCCTC-1	Myoepithelial cells
N1	ACCTTTAAGAATGTTG-1	Myoepithelial cells
N1	ACGTCAAAGTGTACGG-1	Myoepithelial cells
N1	ACGTCAACAGGGTACA-1	Myoepithelial cells
N1	ACTGAGTGTTTGACTG-1	Myoepithelial cells
N1	AGATCTGCACAACTGT-1	Myoepithelial cells
N1	AGCGTATCACCCATTC-1	Myoepithelial cells
N1	AGGGTGAGTCACCCAG-1	Myoepithelial cells
N1	ATAAGAGGTTGCGCAC-1	Myoepithelial cells
N1	ATCATGGTCGGGAGTA-1	Myoepithelial cells
N1	ATCTGCCGTATGGTTC-1	Myoepithelial cells
N1	CACCACTAGGAGTCTG-1	Myoepithelial cells
N1	CACCTTGCAAACGCGA-1	Myoepithelial cells
N1	CATCAAGCATAGAAAC-1	Myoepithelial cells
N1	CCACGGAGTGCGCTTG-1	Myoepithelial cells
N1	CCCTCCTTCTTACCTA-1	Myoepithelial cells
N1	CCGGTAGTCTTGGGTA-1	Myoepithelial cells
N1	CCTACACTCGTGGTCG-1	Myoepithelial cells
N1	CGAACATTCATCACCC-1	Myoepithelial cells
N1	CGCGGTACAAGAAAGG-1	Myoepithelial cells
N1	CGTGTCTCAGGTCGTC-1	Myoepithelial cells
N1	CTCGGGACATTAACCG-1	Myoepithelial cells
N1	CTCTGGTGTCCAGTAT-1	Myoepithelial cells
N1	GAAGCAGCATTCGACA-1	Myoepithelial cells
N1	GAGTCCGTCACGCGGT-1	Myoepithelial cells
N1	GATCGCGTCCACTCCA-1	Myoepithelial cells
N1	GATGAAATCGGTGTCG-1	Myoepithelial cells
N1	GATTCAGCACACGCTG-1	Myoepithelial cells
N1	GGACATTTCAATCACG-1	Myoepithelial cells
N1	GGGACCTGTCGGATCC-1	Myoepithelial cells
N1	GTATCTTCAGTGAGTG-1	Myoepithelial cells
N1	GTATTCTGTAAACGCG-1	Myoepithelial cells
N1	GTCACGGGTAATAGCA-1	Myoepithelial cells
N1	TAAACCGAGACAGACC-1	Myoepithelial cells
N1	TAGGCATGTTCGAATC-1	Myoepithelial cells
N1	TCCACACCATGTCTCC-1	Myoepithelial cells
N1	TCCACACTCCGCATAA-1	Myoepithelial cells
N1	TCGAGGCAGATCCTGT-1	Myoepithelial cells
N1	TCGTAGATCCTGTACC-1	Myoepithelial cells
N1	TCTGGAATCCTAGTGA-1	Myoepithelial cells
N1	TGAAAGAGTTCAGACT-1	Myoepithelial cells
N1	TGGTTCCAGATGCCTT-1	Myoepithelial cells
N1	TGTTCCGTCAGCTTAG-1	Myoepithelial cells
N1	TTAACTCAGAGACTAT-1	Myoepithelial cells
N1	ACGCCGATCGTCCAGG-1	Myoepithelial cells
N1	CCACTACGTCTGCAAT-1	Myoepithelial cells
N2	CGAGCCACAGTCTTCC-1	Myoepithelial cells
N2	CTTACCGCATGTTCCC-1	Myoepithelial cells
N2	AAGGAGCAGAGGTAGA-1	Myoepithelial cells
N2	CCTTTCTTCTGTTGAG-1	Myoepithelial cells
N2	CGTGTAAAGAGCCCAA-1	Myoepithelial cells
N2	CTAAGACAGCCACCTG-1	Myoepithelial cells
N2	GAAATGACAGACGCCT-1	Myoepithelial cells
N2	TCAGATGCACCCAGTG-1	Myoepithelial cells
N3	CATGGCGGTAAATGTG-1	Myoepithelial cells
N3	CGATCGGCAACTGCTA-1	Myoepithelial cells
N3	CTACGTCAGGCAATTA-1	Myoepithelial cells
N3	GAAATGAGTAAGTTCC-1	Myoepithelial cells
N3	GAGCAGATCGATCCCT-1	Myoepithelial cells
N3	GCATACACAGTCCTTC-1	Myoepithelial cells
N3	GCTCTGTTCTGGTTCC-1	Myoepithelial cells
N3	TGTATTCTCCTCCTAG-1	Myoepithelial cells
N3	ACACCAAAGACTAGGC-1	Myoepithelial cells
N3	CTCAGAAGTGTTCTTT-1	Myoepithelial cells
N3	GGACAGACAGGACGTA-1	Myoepithelial cells
N3	GTACGTAGTAGGGTAC-1	Myoepithelial cells
N3	AGAGCTTTCTCATTCA-1	Myoepithelial cells
N3	CACACAAGTTCAACCA-1	Myoepithelial cells
N3	TACTCGCAGATGCCTT-1	Myoepithelial cells
N3	TGACAACTCTTGAGGT-1	Myoepithelial cells
N4	ACGGCCATCTGGGCCA-1	Myoepithelial cells
N4	AGCTCCTAGCAACGGT-1	Myoepithelial cells
N4	AGGCCACGTTACGTCA-1	Myoepithelial cells
N4	CACACAAGTATATCCG-1	Myoepithelial cells
N4	CACACAATCACCAGGC-1	Myoepithelial cells
N4	CACCACTGTTATGCGT-1	Myoepithelial cells
N4	CGTGTCTAGCAGCCTC-1	Myoepithelial cells
N4	CTCGGAGGTTCACGGC-1	Myoepithelial cells
N4	CTTGGCTTCTGATACG-1	Myoepithelial cells
N4	GCAGTTAGTAGGCTGA-1	Myoepithelial cells
N4	GGACAGATCTTCGAGA-1	Myoepithelial cells
N4	GTCGTAATCGTCTGCT-1	Myoepithelial cells
N4	TACTCGCAGCGTTTAC-1	Myoepithelial cells
N4	TGTGTTTGTTAAGAAC-1	Myoepithelial cells
N5	AGTGGGATCGGAGCAA-1	Myoepithelial cells
N5	GCTTGAAAGCCGATTT-1	Myoepithelial cells
N5	CTGCCTACATCACGAT-1	Myoepithelial cells
N5	CTTCTCTGTAAACGCG-1	Myoepithelial cells
N5	AAAGATGGTCTCTTTA-1	Myoepithelial cells
N5	AACCATGCAATGAATG-1	Myoepithelial cells
N5	AACTCAGCAGCTGTAT-1	Myoepithelial cells
N5	AAGACCTAGACTGTAA-1	Myoepithelial cells
N5	AATCCAGAGTCCGGTC-1	Myoepithelial cells
N5	AATCCAGGTCCGAGTC-1	Myoepithelial cells
N5	AATCGGTAGCAGGTCA-1	Myoepithelial cells
N5	ACTGTCCAGGGAACGG-1	Myoepithelial cells
N5	ACTTACTCATGCCACG-1	Myoepithelial cells
N5	AGACGTTGTCAGCTAT-1	Myoepithelial cells
N5	AGCGTCGCAGTGACAG-1	Myoepithelial cells
N5	ATTATCCCATGGTAGG-1	Myoepithelial cells
N5	CACCTTGAGTCGCCGT-1	Myoepithelial cells
N5	CAGTAACTCCTTGACC-1	Myoepithelial cells
N5	CATCAGACATGGAATA-1	Myoepithelial cells
N5	CATCCACCACAACTGT-1	Myoepithelial cells
N5	CATGACAAGAGTGAGA-1	Myoepithelial cells
N5	CATTCGCGTTATGCGT-1	Myoepithelial cells
N5	CCACGGATCGAACGGA-1	Myoepithelial cells
N5	CCGGTAGCAATGTAAG-1	Myoepithelial cells
N5	CCTTCGATCACATGCA-1	Myoepithelial cells
N5	CGAACATTCCTGTAGA-1	Myoepithelial cells
N5	CGGACACTCCACGACG-1	Myoepithelial cells
N5	CTCTAATAGCCACGTC-1	Myoepithelial cells
N5	GAAGCAGCAGGCAGTA-1	Myoepithelial cells
N5	GACGTTACATCGACGC-1	Myoepithelial cells
N5	GAGGTGAAGTGTTTGC-1	Myoepithelial cells
N5	GATCAGTAGACACGAC-1	Myoepithelial cells
N5	GCAGTTACACCCAGTG-1	Myoepithelial cells
N5	GCCAAATTCTAAGCCA-1	Myoepithelial cells
N5	GCTCCTAGTCGAACAG-1	Myoepithelial cells
N5	GCTCTGTAGGGTGTGT-1	Myoepithelial cells
N5	GCTTCCAAGACTGGGT-1	Myoepithelial cells
N5	GGCCGATCAGGCGATA-1	Myoepithelial cells
N5	GGCGACTTCATTCACT-1	Myoepithelial cells
N5	GGGTTGCAGCCACTAT-1	Myoepithelial cells
N5	GGTATTGAGACTAAGT-1	Myoepithelial cells
N5	GGTGTTAAGAATGTGT-1	Myoepithelial cells
N5	GTACTCCGTAGCTGCC-1	Myoepithelial cells
N5	GTAGGCCTCACATAGC-1	Myoepithelial cells
N5	GTAGTCACACCTGGTG-1	Myoepithelial cells
N5	GTGCAGCTCTGTGCAA-1	Myoepithelial cells
N5	TAAGTGCTCAGTCAGT-1	Myoepithelial cells
N5	TCGCGTTAGACCTTTG-1	Myoepithelial cells
N5	TCTGGAAAGTGAACGC-1	Myoepithelial cells
N5	TCTTCGGAGGTGACCA-1	Myoepithelial cells
N5	TGACGGCCACTTAACG-1	Myoepithelial cells
N5	TGACTAGTCCTTGCCA-1	Myoepithelial cells
N5	TGACTTTAGTGGAGAA-1	Myoepithelial cells
N5	TGCTGCTAGTGGTAAT-1	Myoepithelial cells
N5	TGCTGCTCAAACGCGA-1	Myoepithelial cells
N5	TGGTTCCGTTAAGACA-1	Myoepithelial cells
N5	TGTGGTAAGTGGGATC-1	Myoepithelial cells
N5	TTCTCAATCCGTTGCT-1	Myoepithelial cells
N5	TTGCCGTTCAACCAAC-1	Myoepithelial cells
P1	AAAGCAATCAGTGTTG-1	Myoepithelial cells
P1	ACTTTCAGTCCAACTA-1	Myoepithelial cells
P1	ATCTGCCCAATCACAC-1	Myoepithelial cells
P1	CAGCTGGCACTCAGGC-1	Myoepithelial cells
P1	CGAGAAGCAGTGACAG-1	Myoepithelial cells
P1	CTCGAGGTCGACAGCC-1	Myoepithelial cells
P1	GATCGCGAGTAATCCC-1	Myoepithelial cells
P1	GCTTCCATCAGAGACG-1	Myoepithelial cells
P1	GGGAGATCAAGGGTCA-1	Myoepithelial cells
P1	TAAGTGCCATGTTGAC-1	Myoepithelial cells
P1	TACGGGCAGGCTAGCA-1	Myoepithelial cells
P1	TCTCATAAGAGTAATC-1	Myoepithelial cells
P1	TGGCTGGCAAGTCTAC-1	Myoepithelial cells
P1	TTCGAAGAGGCTACGA-1	Myoepithelial cells
P1	TTCGGTCAGCCGATTT-1	Myoepithelial cells
P1	CTCTGGTCAATCAGAA-1	Myoepithelial cells
P1	AGGTCCGAGCTACCTA-1	Myoepithelial cells
P1	GTATTCTTCCGAATGT-1	Myoepithelial cells
P1	AAGCCGCGTGTTAAGA-1	Myoepithelial cells
P1	CAGCTAAGTTACTGAC-1	Myoepithelial cells
P2	AAAGATGAGACGCACA-1	Myoepithelial cells
P2	AAAGTAGAGAGTCGGT-1	Myoepithelial cells
P2	AACCATGAGCAGATCG-1	Myoepithelial cells
P2	AACGTTGAGTGGAGTC-1	Myoepithelial cells
P2	AACGTTGCAAGAAAGG-1	Myoepithelial cells
P2	AACTTTCGTGATAAGT-1	Myoepithelial cells
P2	AAGCCGCAGGACATTA-1	Myoepithelial cells
P2	AAGGCAGAGATGCCAG-1	Myoepithelial cells
P2	AAGGCAGGTCTCCCTA-1	Myoepithelial cells
P2	ACACCCTAGCACCGTC-1	Myoepithelial cells
P2	ACAGCCGCAGTGGAGT-1	Myoepithelial cells
P2	ACAGCCGTCGGTTCGG-1	Myoepithelial cells
P2	ACGAGCCCAGCGTAAG-1	Myoepithelial cells
P2	ACGAGGAGTCATCCCT-1	Myoepithelial cells
P2	ACGATGTAGGGATACC-1	Myoepithelial cells
P2	ACGCCGACATGTTCCC-1	Myoepithelial cells
P2	ACGGGTCGTTCCATGA-1	Myoepithelial cells
P2	ACTTTCACATGTTGAC-1	Myoepithelial cells
P2	AGATCTGTCGAGAACG-1	Myoepithelial cells
P2	AGCATACAGTACATGA-1	Myoepithelial cells
P2	AGCGTATCACCTATCC-1	Myoepithelial cells
P2	AGCTCCTAGAGCTGGT-1	Myoepithelial cells
P2	AGCTCCTCAGTACACT-1	Myoepithelial cells
P2	AGGCCACAGGTGCAAC-1	Myoepithelial cells
P2	AGGTCCGCAAACCCAT-1	Myoepithelial cells
P2	ATGAGGGAGATAGCAT-1	Myoepithelial cells
P2	ATGAGGGGTCATCCCT-1	Myoepithelial cells
P2	ATGTGTGGTACCGCTG-1	Myoepithelial cells
P2	ATTGGTGTCTGTTTGT-1	Myoepithelial cells
P2	ATTTCTGCACGTTGGC-1	Myoepithelial cells
P2	CAAGAAATCCCTCAGT-1	Myoepithelial cells
P2	CAAGTTGCAACGATGG-1	Myoepithelial cells
P2	CAGATCACATATGGTC-1	Myoepithelial cells
P2	CAGGTGCAGGATGTAT-1	Myoepithelial cells
P2	CATATTCCAACGCACC-1	Myoepithelial cells
P2	CATGGCGAGCTCCTTC-1	Myoepithelial cells
P2	CCCATACCAGTCACTA-1	Myoepithelial cells
P2	CCCTCCTCACGAGAGT-1	Myoepithelial cells
P2	CCCTCCTTCTGATTCT-1	Myoepithelial cells
P2	CCGTGGAAGAATTCCC-1	Myoepithelial cells
P2	CCTCTGATCCGTCAAA-1	Myoepithelial cells
P2	CGACCTTTCTGTCTAT-1	Myoepithelial cells
P2	CGACTTCGTTTGCATG-1	Myoepithelial cells
P2	CGAGAAGTCTTGGGTA-1	Myoepithelial cells
P2	CGATCGGAGCTGCAAG-1	Myoepithelial cells
P2	CGATCGGGTTAAGAAC-1	Myoepithelial cells
P2	CGGCTAGAGAGCAATT-1	Myoepithelial cells
P2	CGGGTCACAGCTGTGC-1	Myoepithelial cells
P2	CGGGTCACAGTAACGG-1	Myoepithelial cells
P2	CGTCACTAGCGCTTAT-1	Myoepithelial cells
P2	CGTCAGGCATCCAACA-1	Myoepithelial cells
P2	CGTTAGATCTCGCATC-1	Myoepithelial cells
P2	CGTTGGGGTTACGCGC-1	Myoepithelial cells
P2	CTAACTTTCTCCAACC-1	Myoepithelial cells
P2	CTACCCATCGTGGGAA-1	Myoepithelial cells
P2	CTAGAGTCAAGAAGAG-1	Myoepithelial cells
P2	CTAGAGTGTACAGCAG-1	Myoepithelial cells
P2	CTAGAGTTCGTCTGCT-1	Myoepithelial cells
P2	CTAGTGATCCTAGAAC-1	Myoepithelial cells
P2	CTCACACAGAGGTACC-1	Myoepithelial cells
P2	CTCCTAGTCGCCTGTT-1	Myoepithelial cells
P2	CTCGAGGGTTCGCGAC-1	Myoepithelial cells
P2	CTCTAATGTTTCGCTC-1	Myoepithelial cells
P2	CTGAAGTCATGTCCTC-1	Myoepithelial cells
P2	CTTAACTAGAGCCTAG-1	Myoepithelial cells
P2	CTTAGGAGTAGTGAAT-1	Myoepithelial cells
P2	GACCAATAGTCGCCGT-1	Myoepithelial cells
P2	GACGCGTGTCCTAGCG-1	Myoepithelial cells
P2	GACGGCTAGCTAGTGG-1	Myoepithelial cells
P2	GATCGATCATCCGGGT-1	Myoepithelial cells
P2	GATGCTAGTAATCGTC-1	Myoepithelial cells
P2	GATTCAGGTACGAAAT-1	Myoepithelial cells
P2	GCGCAGTGTAAACCTC-1	Myoepithelial cells
P2	GCGCGATCATCCTTGC-1	Myoepithelial cells
P2	GCTCTGTTCCTAGTGA-1	Myoepithelial cells
P2	GGAATAAGTCTAAAGA-1	Myoepithelial cells
P2	GGACAGACACTCAGGC-1	Myoepithelial cells
P2	GGACGTCTCTCTTATG-1	Myoepithelial cells
P2	GGGTCTGAGAAACCTA-1	Myoepithelial cells
P2	GGGTTGCCATCTCGCT-1	Myoepithelial cells
P2	GTAACGTCAGTCAGAG-1	Myoepithelial cells
P2	GTAACTGAGGGCTCTC-1	Myoepithelial cells
P2	GTCGGGTCAGAAGCAC-1	Myoepithelial cells
P2	GTCGTAACACAAGCCC-1	Myoepithelial cells
P2	GTGAAGGGTGTGAATA-1	Myoepithelial cells
P2	GTGCAGCCATGGTAGG-1	Myoepithelial cells
P2	GTGCATACATGTTCCC-1	Myoepithelial cells
P2	TACACGACAATACGCT-1	Myoepithelial cells
P2	TACACGATCATGCTCC-1	Myoepithelial cells
P2	TACAGTGCAATACGCT-1	Myoepithelial cells
P2	TACAGTGCAGTGGGAT-1	Myoepithelial cells
P2	TACCTATCAGTACACT-1	Myoepithelial cells
P2	TAGACCAGTGCACGAA-1	Myoepithelial cells
P2	TAGTGGTTCCATGAGT-1	Myoepithelial cells
P2	TATCTCAGTCGAACAG-1	Myoepithelial cells
P2	TCACGAAAGAGCAATT-1	Myoepithelial cells
P2	TCAGGTATCTTTCCTC-1	Myoepithelial cells
P2	TCATTACCAATCTACG-1	Myoepithelial cells
P2	TCGAGGCCACTTAACG-1	Myoepithelial cells
P2	TCGGGACGTGTGTGCC-1	Myoepithelial cells
P2	TCGTACCCAATGTTGC-1	Myoepithelial cells
P2	TCTTTCCCACAGACAG-1	Myoepithelial cells
P2	TGAAAGAGTAGCTCCG-1	Myoepithelial cells
P2	TGACAACAGATGAGAG-1	Myoepithelial cells
P2	TGACAACTCGAGAGCA-1	Myoepithelial cells
P2	TGACAACTCGTGACAT-1	Myoepithelial cells
P2	TGCCAAACATCGGGTC-1	Myoepithelial cells
P2	TGCCCATAGGATGCGT-1	Myoepithelial cells
P2	TGCGCAGGTTCGGGCT-1	Myoepithelial cells
P2	TGCGGGTTCAATCACG-1	Myoepithelial cells
P2	TGGCTGGTCGGAGGTA-1	Myoepithelial cells
P2	TTCTCCTAGGCTCATT-1	Myoepithelial cells
P2	TTGAACGTCACTTCAT-1	Myoepithelial cells
P2	TTGACTTCAATGACCT-1	Myoepithelial cells
P2	TTGCGTCGTAGTACCT-1	Myoepithelial cells
P2	TTTCCTCTCGTGGGAA-1	Myoepithelial cells
P3	AGCATACAGTGACATA-1	Myoepithelial cells
P3	AAGGAGCCAGGGATTG-1	Myoepithelial cells
P3	CGCGTTTGTGGACGAT-1	Myoepithelial cells
P3	CTGAAACGTCCGTGAC-1	Myoepithelial cells
P3	TCGAGGCTCAGTTTGG-1	Myoepithelial cells
P3	TGGGCGTTCTGGCGAC-1	Myoepithelial cells
P4	ATTGGTGAGCCACCTG-1	Myoepithelial cells
P4	TTGAACGTCTGGCGAC-1	Myoepithelial cells
P4	AAAGCAACAGGACCCT-1	Myoepithelial cells
P4	AAAGCAATCGAGAACG-1	Myoepithelial cells
P4	AACCGCGCAATCGAAA-1	Myoepithelial cells
P4	AACGTTGAGTTGCAGG-1	Myoepithelial cells
P4	AACGTTGGTCATGCAT-1	Myoepithelial cells
P4	AAGACCTCATGACGGA-1	Myoepithelial cells
P4	AAGACCTTCTACCAGA-1	Myoepithelial cells
P4	AAGGAGCCACGGTGTC-1	Myoepithelial cells
P4	AAGTCTGTCAGTTTGG-1	Myoepithelial cells
P4	ACACCCTTCCGTCATC-1	Myoepithelial cells
P4	ACCAGTAAGGTTACCT-1	Myoepithelial cells
P4	ACCGTAAAGCAATATG-1	Myoepithelial cells
P4	ACCTTTAAGCTAGTTC-1	Myoepithelial cells
P4	ACCTTTATCCACTGGG-1	Myoepithelial cells
P4	ACGCAGCCAAGTCTGT-1	Myoepithelial cells
P4	ACGCCAGTCGACAGCC-1	Myoepithelial cells
P4	ACGGGTCAGCAATATG-1	Myoepithelial cells
P4	ACTTACTGTCTGCAAT-1	Myoepithelial cells
P4	AGATTGCCACGGACAA-1	Myoepithelial cells
P4	AGATTGCCATCAGTAC-1	Myoepithelial cells
P4	AGCATACGTGAGGGTT-1	Myoepithelial cells
P4	AGGGTGAGTGTTGAGG-1	Myoepithelial cells
P4	AGTAGTCCACGAAAGC-1	Myoepithelial cells
P4	AGTGAGGAGAACTGTA-1	Myoepithelial cells
P4	AGTTGGTGTACCCAAT-1	Myoepithelial cells
P4	AGTTGGTTCACCAGGC-1	Myoepithelial cells
P4	AGTTGGTTCTGTTTGT-1	Myoepithelial cells
P4	ATAACGCCAGTATCTG-1	Myoepithelial cells
P4	ATCACGACAAACTGTC-1	Myoepithelial cells
P4	ATCATGGTCTTGTTTG-1	Myoepithelial cells
P4	ATGAGGGGTAAATGTG-1	Myoepithelial cells
P4	ATTACTCTCACCACCT-1	Myoepithelial cells
P4	ATTGGACTCCATTCTA-1	Myoepithelial cells
P4	CACACTCTCTCGCTTG-1	Myoepithelial cells
P4	CACAGGCTCCGGCACA-1	Myoepithelial cells
P4	CACATTTAGTCGTACT-1	Myoepithelial cells
P4	CACATTTTCCACTGGG-1	Myoepithelial cells
P4	CACTCCACATCACGTA-1	Myoepithelial cells
P4	CATCGAATCCAGAAGG-1	Myoepithelial cells
P4	CATCGGGTCCGTAGGC-1	Myoepithelial cells
P4	CATTCGCAGTCACGCC-1	Myoepithelial cells
P4	CCCAGTTTCTTGGGTA-1	Myoepithelial cells
P4	CCTCAGTGTAAGTGGC-1	Myoepithelial cells
P4	CCTTCGAGTCTAGAGG-1	Myoepithelial cells
P4	CGACCTTCAGGTGCCT-1	Myoepithelial cells
P4	CGAGCACTCGCATGAT-1	Myoepithelial cells
P4	CGATTGAAGTTAGGTA-1	Myoepithelial cells
P4	CGATTGACAGATCGGA-1	Myoepithelial cells
P4	CGCTGGAAGCGATAGC-1	Myoepithelial cells
P4	CGGACACTCGCAAACT-1	Myoepithelial cells
P4	CGGAGCTCAAGTCATC-1	Myoepithelial cells
P4	CGGAGTCAGTCGAGTG-1	Myoepithelial cells
P4	CGGTTAACAGTCGTGC-1	Myoepithelial cells
P4	CGGTTAATCACGCGGT-1	Myoepithelial cells
P4	CGGTTAATCCGCATAA-1	Myoepithelial cells
P4	CGTAGCGCAAAGGTGC-1	Myoepithelial cells
P4	CGTGTCTCAAGGTTCT-1	Myoepithelial cells
P4	CTAACTTGTTCCATGA-1	Myoepithelial cells
P4	CTAAGACAGAACTCGG-1	Myoepithelial cells
P4	CTAAGACCACAGACTT-1	Myoepithelial cells
P4	CTAATGGCAAAGGAAG-1	Myoepithelial cells
P4	CTACACCTCGCCTGTT-1	Myoepithelial cells
P4	CTACACCTCTGTCCGT-1	Myoepithelial cells
P4	CTACCCACACTCTGTC-1	Myoepithelial cells
P4	CTAGAGTTCGGCATCG-1	Myoepithelial cells
P4	CTAGCCTTCCACTGGG-1	Myoepithelial cells
P4	CTCAGAAAGTCCATAC-1	Myoepithelial cells
P4	CTCCTAGCAGAGCCAA-1	Myoepithelial cells
P4	CTCTAATAGTGTCCAT-1	Myoepithelial cells
P4	CTGAAACTCGCGTAGC-1	Myoepithelial cells
P4	CTGAAGTCACCGAAAG-1	Myoepithelial cells
P4	CTGCGGAAGGCTAGCA-1	Myoepithelial cells
P4	CTGCGGACAGGTCTCG-1	Myoepithelial cells
P4	CTGTGCTAGTCCAGGA-1	Myoepithelial cells
P4	CTGTGCTGTGAAAGAG-1	Myoepithelial cells
P4	CTTAGGAAGCTAGTCT-1	Myoepithelial cells
P4	GAACCTAAGCTCCCAG-1	Myoepithelial cells
P4	GAACCTACAAGGTTCT-1	Myoepithelial cells
P4	GAATGAAAGGTTCCTA-1	Myoepithelial cells
P4	GACACGCAGACTCGGA-1	Myoepithelial cells
P4	GATCGATCATTACCTT-1	Myoepithelial cells
P4	GCAAACTCATGAACCT-1	Myoepithelial cells
P4	GCAATCAAGCACCGCT-1	Myoepithelial cells
P4	GCATGTAGTCCGAGTC-1	Myoepithelial cells
P4	GCGACCATCATAACCG-1	Myoepithelial cells
P4	GCGAGAAGTACAGTTC-1	Myoepithelial cells
P4	GCGCCAATCCTAGGGC-1	Myoepithelial cells
P4	GCGGGTTCAACGATCT-1	Myoepithelial cells
P4	GCTCCTACACATTCGA-1	Myoepithelial cells
P4	GCTGCAGGTACCGTAT-1	Myoepithelial cells
P4	GCTTCCAAGTAGGCCA-1	Myoepithelial cells
P4	GGGAATGCAGCTGTAT-1	Myoepithelial cells
P4	GGGAATGCAGTTTACG-1	Myoepithelial cells
P4	GGGAATGGTAGATTAG-1	Myoepithelial cells
P4	GGGCATCGTTCGAATC-1	Myoepithelial cells
P4	GGGTTGCCACACAGAG-1	Myoepithelial cells
P4	GTACTCCCAGATAATG-1	Myoepithelial cells
P4	GTCAAGTTCGCATGAT-1	Myoepithelial cells
P4	GTCACAAGTTAAGATG-1	Myoepithelial cells
P4	GTCATTTCACTAAGTC-1	Myoepithelial cells
P4	GTCATTTTCCCAGGTG-1	Myoepithelial cells
P4	GTCCTCAAGAATCTCC-1	Myoepithelial cells
P4	GTCGTAAGTCCTCTTG-1	Myoepithelial cells
P4	GTCTCGTTCCTGTACC-1	Myoepithelial cells
P4	GTCTCGTTCGCCCTTA-1	Myoepithelial cells
P4	GTTAAGCGTCGAGATG-1	Myoepithelial cells
P4	GTTCATTCAGCTGGCT-1	Myoepithelial cells
P4	GTTCATTGTCCCTACT-1	Myoepithelial cells
P4	GTTCTCGCACGAAGCA-1	Myoepithelial cells
P4	TAAGTGCTCTCGCATC-1	Myoepithelial cells
P4	TACTCGCTCCCTGACT-1	Myoepithelial cells
P4	TAGGCATCAGGATCGA-1	Myoepithelial cells
P4	TAGTTGGCAAACAACA-1	Myoepithelial cells
P4	TCAATCTAGAATGTGT-1	Myoepithelial cells
P4	TCACAAGGTGCAACGA-1	Myoepithelial cells
P4	TCAGCAAAGAGTAAGG-1	Myoepithelial cells
P4	TCAGCAATCAACCAAC-1	Myoepithelial cells
P4	TCAGCTCCAACTTGAC-1	Myoepithelial cells
P4	TCATTTGTCTTCGGTC-1	Myoepithelial cells
P4	TCCACACCAACTTGAC-1	Myoepithelial cells
P4	TCCACACGTGTAAGTA-1	Myoepithelial cells
P4	TCCCGATAGTGCTGCC-1	Myoepithelial cells
P4	TCCCGATGTGACTCAT-1	Myoepithelial cells
P4	TCGAGGCGTAGGCTGA-1	Myoepithelial cells
P4	TCTGGAACAGCTGTTA-1	Myoepithelial cells
P4	TCTGGAATCAAGAAGT-1	Myoepithelial cells
P4	TGACGGCCACACATGT-1	Myoepithelial cells
P4	TGACTAGAGAAACCGC-1	Myoepithelial cells
P4	TGACTTTTCAACCATG-1	Myoepithelial cells
P4	TGAGAGGGTTAAGGGC-1	Myoepithelial cells
P4	TGAGCATGTTCTCATT-1	Myoepithelial cells
P4	TGAGCCGGTGTCTGAT-1	Myoepithelial cells
P4	TGCCCTAGTATCTGCA-1	Myoepithelial cells
P4	TGCGTGGTCGGTTCGG-1	Myoepithelial cells
P4	TGGCGCACAGCTGTGC-1	Myoepithelial cells
P4	TGGGAAGAGATGTAAC-1	Myoepithelial cells
P4	TGGGCGTCAAGTTAAG-1	Myoepithelial cells
P4	TGTATTCTCGCATGGC-1	Myoepithelial cells
P4	TGTCCCAGTGCACTTA-1	Myoepithelial cells
P4	TGTCCCATCACAGGCC-1	Myoepithelial cells
P4	TTAGGACCACGGTTTA-1	Myoepithelial cells
P4	TTAGGCACATGTTGAC-1	Myoepithelial cells
P4	TTCCCAGAGGCATGTG-1	Myoepithelial cells
P4	TTCGAAGAGGAATTAC-1	Myoepithelial cells
P4	TTCGGTCGTCTTCTCG-1	Myoepithelial cells
P4	TTGCGTCCATCGATTG-1	Myoepithelial cells
P4	TTGGCAAAGTGGGATC-1	Myoepithelial cells
P4	TTGGCAACACCACGTG-1	Myoepithelial cells
P4	TTTGCGCGTTACGTCA-1	Myoepithelial cells
P5	AAGGAGCAGGGCTTGA-1	Myoepithelial cells
P5	ACATCAGTCAGAGGTG-1	Myoepithelial cells
P5	ACGCCAGCACCACCAG-1	Myoepithelial cells
P5	ACGGCCACACTTAACG-1	Myoepithelial cells
P5	ACGGGCTAGAAACCGC-1	Myoepithelial cells
P5	ACGTCAACATGGTCTA-1	Myoepithelial cells
P5	ACTATCTGTTCCAACA-1	Myoepithelial cells
P5	AGGCCGTCATGCCTTC-1	Myoepithelial cells
P5	AGTGAGGAGCAGCCTC-1	Myoepithelial cells
P5	CAACCAATCACCCTCA-1	Myoepithelial cells
P5	CAACCAATCGTGTAGT-1	Myoepithelial cells
P5	CAACTAGTCCAAGTAC-1	Myoepithelial cells
P5	CACACTCGTAGGCATG-1	Myoepithelial cells
P5	CACCAGGTCCTGCCAT-1	Myoepithelial cells
P5	CAGCTGGCAACGCACC-1	Myoepithelial cells
P5	CCGGTAGGTGCGATAG-1	Myoepithelial cells
P5	CCGTGGACAACTGCGC-1	Myoepithelial cells
P5	CCTTACGTCAGTCCCT-1	Myoepithelial cells
P5	CGCCAAGGTACTTCTT-1	Myoepithelial cells
P5	CGCTATCCACACATGT-1	Myoepithelial cells
P5	CGCTTCAGTCCAACTA-1	Myoepithelial cells
P5	CGTCCATTCGCCTGTT-1	Myoepithelial cells
P5	CGTCCATTCTCATTCA-1	Myoepithelial cells
P5	GAACGGACAGGTGGAT-1	Myoepithelial cells
P5	GACACGCTCTCTGCTG-1	Myoepithelial cells
P5	GACGGCTAGACATAAC-1	Myoepithelial cells
P5	GCGGGTTGTTGGTGGA-1	Myoepithelial cells
P5	GCTCCTAAGCGCTTAT-1	Myoepithelial cells
P5	GCTGGGTGTACGACCC-1	Myoepithelial cells
P5	GTTCTCGCATATACCG-1	Myoepithelial cells
P5	TATTACCGTTATCGGT-1	Myoepithelial cells
P5	TCAGCAACAACACGCC-1	Myoepithelial cells
P5	TCGGTAAAGTTTGCGT-1	Myoepithelial cells
P5	TGAGGGATCGCTGATA-1	Myoepithelial cells
P5	TGGCCAGAGGTGCTTT-1	Myoepithelial cells
P5	TGGGAAGCACTTAAGC-1	Myoepithelial cells
P5	TTAGGACAGTAGGTGC-1	Myoepithelial cells
P5	TCGGGACAGACAGGCT-1	Myoepithelial cells
P5	CAGAGAGCAATAGCGG-1	Myoepithelial cells
P5	CGGCTAGTCGCGCCAA-1	Myoepithelial cells
P5	CTCTACGTCAGCATGT-1	Myoepithelial cells
P5	GCAGCCATCCCATTTA-1	Myoepithelial cells
P5	GGAGCAAAGAGTAAGG-1	Myoepithelial cells
P6	AAACGGGGTCACAAGG-1	Myoepithelial cells
P6	AACCATGTCCTATGTT-1	Myoepithelial cells
P6	AACTCAGCATTGGGCC-1	Myoepithelial cells
P6	AACTCTTCAAATACAG-1	Myoepithelial cells
P6	AAGACCTCATGCTAGT-1	Myoepithelial cells
P6	AAGCCGCCAGTCGTGC-1	Myoepithelial cells
P6	AAGCCGCGTAACGTTC-1	Myoepithelial cells
P6	AAGGCAGGTGCAGGTA-1	Myoepithelial cells
P6	AATCGGTCAGCTTAAC-1	Myoepithelial cells
P6	ACACCGGGTAAGAGAG-1	Myoepithelial cells
P6	ACACTGAGTTCACGGC-1	Myoepithelial cells
P6	ACAGCCGTCCGCATAA-1	Myoepithelial cells
P6	ACATACGTCCTGCAGG-1	Myoepithelial cells
P6	ACCCACTAGAGGTACC-1	Myoepithelial cells
P6	ACCGTAAAGTGGTAGC-1	Myoepithelial cells
P6	ACGATACTCCGCATCT-1	Myoepithelial cells
P6	ACTGATGTCCCAAGTA-1	Myoepithelial cells
P6	ACTGCTCTCTCTGAGA-1	Myoepithelial cells
P6	ACTGTCCGTTAGAACA-1	Myoepithelial cells
P6	ACTGTCCTCAACACTG-1	Myoepithelial cells
P6	AGAGCGATCACCCTCA-1	Myoepithelial cells
P6	AGCGGTCCAGTTCATG-1	Myoepithelial cells
P6	AGCTCTCGTGAAAGAG-1	Myoepithelial cells
P6	AGGGAGTAGTCTCAAC-1	Myoepithelial cells
P6	AGGGTGATCCCTAATT-1	Myoepithelial cells
P6	AGTGGGAAGTGTTGAA-1	Myoepithelial cells
P6	AGTGGGAGTAAGGGAA-1	Myoepithelial cells
P6	AGTGTCAAGAACTGTA-1	Myoepithelial cells
P6	ATCATGGAGCCAGTAG-1	Myoepithelial cells
P6	ATCTGCCTCCTTTACA-1	Myoepithelial cells
P6	ATGCGATTCACCCGAG-1	Myoepithelial cells
P6	ATTACTCAGTGCAAGC-1	Myoepithelial cells
P6	ATTTCTGAGAGTAATC-1	Myoepithelial cells
P6	ATTTCTGAGTCGCCGT-1	Myoepithelial cells
P6	CAACTAGGTACATCCA-1	Myoepithelial cells
P6	CAAGATCCAATGTTGC-1	Myoepithelial cells
P6	CAAGATCTCGTGGGAA-1	Myoepithelial cells
P6	CAAGGCCGTACCGTAT-1	Myoepithelial cells
P6	CAAGTTGAGATGCCTT-1	Myoepithelial cells
P6	CAAGTTGTCTTCATGT-1	Myoepithelial cells
P6	CACACAACACACGCTG-1	Myoepithelial cells
P6	CACACAACATACTCTT-1	Myoepithelial cells
P6	CACACCTAGCACAGGT-1	Myoepithelial cells
P6	CACAGGCCAAGGACAC-1	Myoepithelial cells
P6	CACATAGAGTGGTAAT-1	Myoepithelial cells
P6	CACATAGTCAGTTTGG-1	Myoepithelial cells
P6	CACTCCAAGGATGCGT-1	Myoepithelial cells
P6	CACTCCAGTCACTTCC-1	Myoepithelial cells
P6	CACTCCAGTGCAACGA-1	Myoepithelial cells
P6	CAGCGACAGTGCCATT-1	Myoepithelial cells
P6	CAGCTAAAGTTACCCA-1	Myoepithelial cells
P6	CAGGTGCTCACCCTCA-1	Myoepithelial cells
P6	CATATGGGTTCGTGAT-1	Myoepithelial cells
P6	CATCAGACATCGACGC-1	Myoepithelial cells
P6	CATCCACGTTGAACTC-1	Myoepithelial cells
P6	CATTCGCTCATCATTC-1	Myoepithelial cells
P6	CCACGGACAATAGCGG-1	Myoepithelial cells
P6	CCCAATCTCCAGTAGT-1	Myoepithelial cells
P6	CCCAGTTGTATAGGTA-1	Myoepithelial cells
P6	CCGGTAGAGTGCTGCC-1	Myoepithelial cells
P6	CCGGTAGGTCTTCAAG-1	Myoepithelial cells
P6	CCTAAAGAGAGACTTA-1	Myoepithelial cells
P6	CCTCAGTTCCTCAACC-1	Myoepithelial cells
P6	CGACCTTAGCCTCGTG-1	Myoepithelial cells
P6	CGATGGCTCGGATGTT-1	Myoepithelial cells
P6	CGCTATCTCCCTCTTT-1	Myoepithelial cells
P6	CGCTTCAAGCTAGCCC-1	Myoepithelial cells
P6	CGGAGCTTCCACGTGG-1	Myoepithelial cells
P6	CGGGTCAAGTGCCATT-1	Myoepithelial cells
P6	CGTAGCGCAGTGGGAT-1	Myoepithelial cells
P6	CGTCAGGAGTCACGCC-1	Myoepithelial cells
P6	CTAATGGGTGTGACCC-1	Myoepithelial cells
P6	CTCACACCAGCTGTTA-1	Myoepithelial cells
P6	CTCCTAGGTTTCGCTC-1	Myoepithelial cells
P6	CTCGGAGAGTGAACGC-1	Myoepithelial cells
P6	CTCGTCACAGCGTCCA-1	Myoepithelial cells
P6	CTCTACGGTGTGTGCC-1	Myoepithelial cells
P6	CTGCGGACAGTAAGCG-1	Myoepithelial cells
P6	CTGGTCTGTTAGTGGG-1	Myoepithelial cells
P6	CTTCTCTGTGTCGCTG-1	Myoepithelial cells
P6	CTTGGCTCACAGCGTC-1	Myoepithelial cells
P6	CTTTGCGAGTCCGGTC-1	Myoepithelial cells
P6	GAAACTCAGCGAGAAA-1	Myoepithelial cells
P6	GAACGGAAGCTTCGCG-1	Myoepithelial cells
P6	GAATAAGCACCTCGTT-1	Myoepithelial cells
P6	GAATAAGTCAGGTAAA-1	Myoepithelial cells
P6	GAATGAAAGTCGTACT-1	Myoepithelial cells
P6	GACCAATAGAGAACAG-1	Myoepithelial cells
P6	GACCTGGGTATATGAG-1	Myoepithelial cells
P6	GACGCGTTCCGCGCAA-1	Myoepithelial cells
P6	GACGCGTTCGTTACAG-1	Myoepithelial cells
P6	GACGTTAAGGCATGGT-1	Myoepithelial cells
P6	GACGTTATCATAAAGG-1	Myoepithelial cells
P6	GAGGTGAAGCTAGCCC-1	Myoepithelial cells
P6	GAGGTGAAGGAACTGC-1	Myoepithelial cells
P6	GAGGTGAAGTTTGCGT-1	Myoepithelial cells
P6	GATGCTACATCGTCGG-1	Myoepithelial cells
P6	GATTCAGGTCATTAGC-1	Myoepithelial cells
P6	GCAGCCACACCTGGTG-1	Myoepithelial cells
P6	GCATGCGCAAACGTGG-1	Myoepithelial cells
P6	GCATGCGGTATTCGTG-1	Myoepithelial cells
P6	GCCAAATAGTGGGTTG-1	Myoepithelial cells
P6	GCTCTGTAGTCAATAG-1	Myoepithelial cells
P6	GCTGCAGGTATCAGTC-1	Myoepithelial cells
P6	GCTGCTTCAGCTCGAC-1	Myoepithelial cells
P6	GCTGGGTCATCTACGA-1	Myoepithelial cells
P6	GGAGCAAAGGATGCGT-1	Myoepithelial cells
P6	GGATTACAGCGTTCCG-1	Myoepithelial cells
P6	GGCAATTCAAGCCATT-1	Myoepithelial cells
P6	GGCCGATAGATGTGGC-1	Myoepithelial cells
P6	GGCGACTTCCAAGCCG-1	Myoepithelial cells
P6	GGCGTGTGTGGCTCCA-1	Myoepithelial cells
P6	GGGACCTCACCAACCG-1	Myoepithelial cells
P6	GGGACCTCAGGCAGTA-1	Myoepithelial cells
P6	GGGACCTTCGTCGTTC-1	Myoepithelial cells
P6	GGGCACTCATACTACG-1	Myoepithelial cells
P6	GGGTCTGTCTTGTCAT-1	Myoepithelial cells
P6	GGGTTGCCACATGACT-1	Myoepithelial cells
P6	GTAGGCCCAAGAAGAG-1	Myoepithelial cells
P6	GTATTCTCAATGGTCT-1	Myoepithelial cells
P6	GTATTCTGTAGCGTGA-1	Myoepithelial cells
P6	GTCACAAAGCATCATC-1	Myoepithelial cells
P6	GTGCATAAGACCACGA-1	Myoepithelial cells
P6	GTGCATACAATAACGA-1	Myoepithelial cells
P6	GTGCGGTAGAGCTGGT-1	Myoepithelial cells
P6	GTGGGTCTCATGTAGC-1	Myoepithelial cells
P6	GTGTGCGGTATTCGTG-1	Myoepithelial cells
P6	GTGTGCGGTTAGATGA-1	Myoepithelial cells
P6	TAAGTGCCAAGGTGTG-1	Myoepithelial cells
P6	TAAGTGCCACCTATCC-1	Myoepithelial cells
P6	TACCTATCAACTTGAC-1	Myoepithelial cells
P6	TACTCATGTGCAGACA-1	Myoepithelial cells
P6	TAGAGCTTCACCAGGC-1	Myoepithelial cells
P6	TAGCCGGAGGCTAGAC-1	Myoepithelial cells
P6	TAGTGGTCAAGCTGGA-1	Myoepithelial cells
P6	TCAACGATCCAAGCCG-1	Myoepithelial cells
P6	TCAATCTAGCTAACTC-1	Myoepithelial cells
P6	TCACAAGCAGCGATCC-1	Myoepithelial cells
P6	TCACGAACATCGGTTA-1	Myoepithelial cells
P6	TCAGGTACATCGTCGG-1	Myoepithelial cells
P6	TCGAGGCAGCTTATCG-1	Myoepithelial cells
P6	TGACTTTCATGCCTAA-1	Myoepithelial cells
P6	TGAGAGGAGAATTGTG-1	Myoepithelial cells
P6	TGAGAGGTCCGCATAA-1	Myoepithelial cells
P6	TGAGCATCAGCTATTG-1	Myoepithelial cells
P6	TGAGCCGTCAGATAAG-1	Myoepithelial cells
P6	TGGGAAGAGAGGTACC-1	Myoepithelial cells
P6	TGGGAAGTCTGAGTGT-1	Myoepithelial cells
P6	TGGGCGTCAAAGAATC-1	Myoepithelial cells
P6	TGTCCCAGTTTGTTTC-1	Myoepithelial cells
P6	TGTGTTTAGCGCTCCA-1	Myoepithelial cells
P6	TTCCCAGAGGGCTTCC-1	Myoepithelial cells
P6	TTCGGTCCAGCTGGCT-1	Myoepithelial cells
P6	TTCTCAATCGCATGGC-1	Myoepithelial cells
P6	TTCTCCTTCTCTGCTG-1	Myoepithelial cells
P6	TTCTTAGGTAAATACG-1	Myoepithelial cells
P6	TTGACTTAGATGTTAG-1	Myoepithelial cells
P6	TTGCGTCTCCTAGAAC-1	Myoepithelial cells
P6	TTGGAACAGAGTTGGC-1	Myoepithelial cells
P6	TTTGGTTCAGTTAACC-1	Myoepithelial cells
P6	CTCGAAAGTCTAGGTT-1	Myoepithelial cells
P7	CGGAGTCCAGTGGGAT-1	Myoepithelial cells
P7	GGAATAACATTAACCG-1	Myoepithelial cells
P7	AAAGATGCAACACGCC-1	Myoepithelial cells
P7	AAATGCCAGCCAACAG-1	Myoepithelial cells
P7	AACCGCGTCCTATTCA-1	Myoepithelial cells
P7	AACCGCGTCGGATGTT-1	Myoepithelial cells
P7	AACTCTTCACCCAGTG-1	Myoepithelial cells
P7	AATCCAGGTACTCTCC-1	Myoepithelial cells
P7	ACACCCTGTCTGATCA-1	Myoepithelial cells
P7	ACACTGAGTTGTGGAG-1	Myoepithelial cells
P7	ACATACGAGATGTGTA-1	Myoepithelial cells
P7	ACATACGGTACCGCTG-1	Myoepithelial cells
P7	ACGGGTCTCAGTCCCT-1	Myoepithelial cells
P7	AGAGTGGAGCCATCGC-1	Myoepithelial cells
P7	AGCTCCTAGTACGCCC-1	Myoepithelial cells
P7	AGTCTTTAGCTGATAA-1	Myoepithelial cells
P7	ATCACGAAGACTGGGT-1	Myoepithelial cells
P7	ATGGGAGTCTGGTTCC-1	Myoepithelial cells
P7	ATTACTCCAGCTATTG-1	Myoepithelial cells
P7	ATTGGTGCATGAAGTA-1	Myoepithelial cells
P7	CAACCAAGTAAATGTG-1	Myoepithelial cells
P7	CATATTCTCACCATAG-1	Myoepithelial cells
P7	CATCGAACAGTTCATG-1	Myoepithelial cells
P7	CATGCCTGTTCTGTTT-1	Myoepithelial cells
P7	CCACCTAAGTATGACA-1	Myoepithelial cells
P7	CCATGTCAGAAGGGTA-1	Myoepithelial cells
P7	CCATGTCCAGGACCCT-1	Myoepithelial cells
P7	CCCAATCAGAAGCCCA-1	Myoepithelial cells
P7	CCCAGTTTCTTAGCCC-1	Myoepithelial cells
P7	CGATTGAAGATCGGGT-1	Myoepithelial cells
P7	CGCTTCAGTAGCCTCG-1	Myoepithelial cells
P7	CGCTTCATCTCCGGTT-1	Myoepithelial cells
P7	CGGACGTCAGGTGGAT-1	Myoepithelial cells
P7	CGGGTCAGTACCAGTT-1	Myoepithelial cells
P7	CGTTAGATCAACGCTA-1	Myoepithelial cells
P7	CTAACTTAGCTCCTTC-1	Myoepithelial cells
P7	CTAGTGACAATGACCT-1	Myoepithelial cells
P7	CTCACACTCAGCTCGG-1	Myoepithelial cells
P7	CTCAGAACATAAAGGT-1	Myoepithelial cells
P7	CTCAGAATCGGAAACG-1	Myoepithelial cells
P7	CTTAACTCAAGGTTCT-1	Myoepithelial cells
P7	CTTAACTGTAAATGAC-1	Myoepithelial cells
P7	GACTACAAGAGGTTAT-1	Myoepithelial cells
P7	GATGAGGAGAGATGAG-1	Myoepithelial cells
P7	GATGCTACACAGCGTC-1	Myoepithelial cells
P7	GCAGTTACACATTAGC-1	Myoepithelial cells
P7	GCAGTTACACGCATCG-1	Myoepithelial cells
P7	GCATGCGTCATTATCC-1	Myoepithelial cells
P7	GCGCAACAGCGTAGTG-1	Myoepithelial cells
P7	GCGCAACCAGTTCATG-1	Myoepithelial cells
P7	GCGCAGTCACGGTAGA-1	Myoepithelial cells
P7	GCGCGATCACTCAGGC-1	Myoepithelial cells
P7	GCGCGATGTCCGAATT-1	Myoepithelial cells
P7	GCTGCAGTCCGTTGTC-1	Myoepithelial cells
P7	GGAATAAAGATGTGTA-1	Myoepithelial cells
P7	GGAATAACACGAGGTA-1	Myoepithelial cells
P7	GGAGCAAAGACGCAAC-1	Myoepithelial cells
P7	GGCAATTGTCAAAGAT-1	Myoepithelial cells
P7	GGGTCTGCAGGTCGTC-1	Myoepithelial cells
P7	GTCGTAAGTCACTGGC-1	Myoepithelial cells
P7	GTGCGGTTCGTTACAG-1	Myoepithelial cells
P7	GTGTTAGTCTACCAGA-1	Myoepithelial cells
P7	TAAGAGATCCTGCCAT-1	Myoepithelial cells
P7	TAAGTGCTCTGCGTAA-1	Myoepithelial cells
P7	TACTTGTGTGTTTGTG-1	Myoepithelial cells
P7	TAGCCGGAGACTGGGT-1	Myoepithelial cells
P7	TAGGCATCAGCATACT-1	Myoepithelial cells
P7	TATCAGGGTAACGCGA-1	Myoepithelial cells
P7	TCACAAGGTGGTTTCA-1	Myoepithelial cells
P7	TCACGAAAGAAACGAG-1	Myoepithelial cells
P7	TCAGCTCAGGCATGTG-1	Myoepithelial cells
P7	TCCCGATAGCCACGCT-1	Myoepithelial cells
P7	TCTTTCCTCGAGGTAG-1	Myoepithelial cells
P7	TGAGAGGAGGATTCGG-1	Myoepithelial cells
P7	TGCACCTTCAAGAAGT-1	Myoepithelial cells
P7	TGCGTGGTCGTGACAT-1	Myoepithelial cells
P7	TGTGTTTCATGTTGAC-1	Myoepithelial cells
P7	TTTCCTCTCTGATACG-1	Myoepithelial cells
P7	TTTGGTTCATGGGAAC-1	Myoepithelial cells
P7	TTTGGTTGTATAGGGC-1	Myoepithelial cells
P8	ACTTACTAGTATTGGA-1	Myoepithelial cells
P8	CGTAGGCCAAATTGCC-1	Myoepithelial cells
P8	CTACCCAAGAGAGCTC-1	Myoepithelial cells
P8	TCAACGAGTAGGGTAC-1	Myoepithelial cells
P8	AACTCTTCACGTGAGA-1	Myoepithelial cells
P8	AATCCAGGTGCACCAC-1	Myoepithelial cells
P8	AATCGGTTCGTCGTTC-1	Myoepithelial cells
P8	ACATCAGGTCTTGATG-1	Myoepithelial cells
P8	ACCAGTATCTTGAGAC-1	Myoepithelial cells
P8	ACGAGCCCATCCCATC-1	Myoepithelial cells
P8	ACGATACAGATGTAAC-1	Myoepithelial cells
P8	ACTTACTCATTAGGCT-1	Myoepithelial cells
P8	AGACGTTTCTACCTGC-1	Myoepithelial cells
P8	AGCAGCCTCTGCTTGC-1	Myoepithelial cells
P8	AGCGTATTCTGGAGCC-1	Myoepithelial cells
P8	AGCTCTCTCTGAAAGA-1	Myoepithelial cells
P8	ATCTACTAGTAGGCCA-1	Myoepithelial cells
P8	ATGCGATAGACACTAA-1	Myoepithelial cells
P8	CACAAACGTAAACGCG-1	Myoepithelial cells
P8	CACATTTAGGAGTTTA-1	Myoepithelial cells
P8	CAGCAGCGTAGTGAAT-1	Myoepithelial cells
P8	CCTACACGTTCTGAAC-1	Myoepithelial cells
P8	CCTACCAAGACACTAA-1	Myoepithelial cells
P8	CGGCTAGAGCTAAACA-1	Myoepithelial cells
P8	CGTGAGCCATTGCGGC-1	Myoepithelial cells
P8	CTACACCCATGCAACT-1	Myoepithelial cells
P8	CTCAGAATCCAGTAGT-1	Myoepithelial cells
P8	CTCGAGGTCAGAAATG-1	Myoepithelial cells
P8	CTCTACGCAACTGCGC-1	Myoepithelial cells
P8	CTGCCTATCCACTCCA-1	Myoepithelial cells
P8	CTGCTGTAGCCTATGT-1	Myoepithelial cells
P8	GAACGGATCACGCATA-1	Myoepithelial cells
P8	GAGTCCGCAGCCTATA-1	Myoepithelial cells
P8	GATCTAGAGCGTGTCC-1	Myoepithelial cells
P8	GATCTAGTCATTATCC-1	Myoepithelial cells
P8	GCATACACAAAGCAAT-1	Myoepithelial cells
P8	GGAATAACACAAGCCC-1	Myoepithelial cells
P8	GTGCAGCAGGATGTAT-1	Myoepithelial cells
P8	GTGCTTCTCGTTTAGG-1	Myoepithelial cells
P8	TAAGCGTAGATCCGAG-1	Myoepithelial cells
P8	TACCTATCACGAAGCA-1	Myoepithelial cells
P8	TCATTACTCGCTTGTC-1	Myoepithelial cells
P8	TCTATTGTCATAGCAC-1	Myoepithelial cells
P8	TCTCTAACAGTTCATG-1	Myoepithelial cells
P8	TGAGCATGTCACTTCC-1	Myoepithelial cells
P8	TGCACCTCACGACTCG-1	Myoepithelial cells
P8	TGCGGGTGTTGATTCG-1	Myoepithelial cells
P8	TGCGGGTTCACCCGAG-1	Myoepithelial cells
P8	TGCTGCTCATGGGAAC-1	Myoepithelial cells
P8	TGTGTTTCAGCATACT-1	Myoepithelial cells
P8	TTAGGACTCATCGCTC-1	Myoepithelial cells
P8	TTCTCCTAGCTAGTTC-1	Myoepithelial cells
P8	TTGACTTCAAGCCATT-1	Myoepithelial cells
P8	TTGACTTTCGGAGGTA-1	Myoepithelial cells
P9	AAAGATGCAACACCTA-1	Myoepithelial cells
P9	AACACGTAGGGCTTGA-1	Myoepithelial cells
P9	AACCGCGCAAACCCAT-1	Myoepithelial cells
P9	AACTCAGTCTGCCAGG-1	Myoepithelial cells
P9	AAGACCTCAATGCCAT-1	Myoepithelial cells
P9	AAGGTTCAGTGATCGG-1	Myoepithelial cells
P9	AAGTCTGGTCCGAAGA-1	Myoepithelial cells
P9	ACACCGGCATCTCGCT-1	Myoepithelial cells
P9	ACAGCCGCACCATGTA-1	Myoepithelial cells
P9	ACATACGGTACCGAGA-1	Myoepithelial cells
P9	ACATCAGTCCAGAAGG-1	Myoepithelial cells
P9	ACATGGTAGGAGCGAG-1	Myoepithelial cells
P9	ACATGGTCACTATCTT-1	Myoepithelial cells
P9	ACCAGTACAGATGAGC-1	Myoepithelial cells
P9	ACCCACTCAATCCAAC-1	Myoepithelial cells
P9	ACGAGCCGTAGCGTAG-1	Myoepithelial cells
P9	ACGAGGAGTCAAAGAT-1	Myoepithelial cells
P9	ACGATACTCAGTTGAC-1	Myoepithelial cells
P9	ACGGAGACAATCCGAT-1	Myoepithelial cells
P9	ACGGCCAAGTTACGGG-1	Myoepithelial cells
P9	ACGGGCTCAGTGAGTG-1	Myoepithelial cells
P9	ACGGGCTTCTTAGAGC-1	Myoepithelial cells
P9	ACTGAACAGTCAATAG-1	Myoepithelial cells
P9	ACTGTCCCAATTCCTT-1	Myoepithelial cells
P9	ACTTTCAAGTGTGGCA-1	Myoepithelial cells
P9	AGACGTTTCGGTTAAC-1	Myoepithelial cells
P9	AGAGCGAGTAAATACG-1	Myoepithelial cells
P9	AGAGTGGAGTGTGAAT-1	Myoepithelial cells
P9	AGAGTGGGTGTTCTTT-1	Myoepithelial cells
P9	AGATTGCCACACAGAG-1	Myoepithelial cells
P9	AGCATACCATGCAATC-1	Myoepithelial cells
P9	AGCCTAATCTCGAGTA-1	Myoepithelial cells
P9	AGCGTATCAGGGCATA-1	Myoepithelial cells
P9	AGCTCTCTCCGCAGTG-1	Myoepithelial cells
P9	AGGCCACAGGGATGGG-1	Myoepithelial cells
P9	AGGCCACGTGATAAAC-1	Myoepithelial cells
P9	AGGCCACTCTCGTATT-1	Myoepithelial cells
P9	AGGGAGTCAGGAATGC-1	Myoepithelial cells
P9	AGGTCATTCTCTTGAT-1	Myoepithelial cells
P9	AGTAGTCGTTCGGCAC-1	Myoepithelial cells
P9	AGTGGGAAGTAACCCT-1	Myoepithelial cells
P9	AGTGGGAAGTGCGTGA-1	Myoepithelial cells
P9	ATAACGCAGTCTCGGC-1	Myoepithelial cells
P9	ATAACGCTCAACACCA-1	Myoepithelial cells
P9	ATCACGACAGGAATCG-1	Myoepithelial cells
P9	ATCATGGAGCCGCCTA-1	Myoepithelial cells
P9	ATCCACCCAGGTCGTC-1	Myoepithelial cells
P9	ATTACTCCATCTCCCA-1	Myoepithelial cells
P9	ATTTCTGCAATGAATG-1	Myoepithelial cells
P9	CAAGGCCTCTTCTGGC-1	Myoepithelial cells
P9	CACACAAGTTACCGAT-1	Myoepithelial cells
P9	CACACCTCAGTAACGG-1	Myoepithelial cells
P9	CACACCTGTCATTAGC-1	Myoepithelial cells
P9	CACAGGCAGCGAAGGG-1	Myoepithelial cells
P9	CACAGGCGTCTGATCA-1	Myoepithelial cells
P9	CACCACTTCAGGTAAA-1	Myoepithelial cells
P9	CACCTTGCAAGGGTCA-1	Myoepithelial cells
P9	CAGCAGCGTCGATTGT-1	Myoepithelial cells
P9	CAGCGACCAGGGAGAG-1	Myoepithelial cells
P9	CAGCGACTCCTGCTTG-1	Myoepithelial cells
P9	CAGGTGCCATCTACGA-1	Myoepithelial cells
P9	CAGTCCTCATTGAGCT-1	Myoepithelial cells
P9	CAGTCCTTCTTTACAC-1	Myoepithelial cells
P9	CATATGGAGTATCGAA-1	Myoepithelial cells
P9	CATATTCTCGCCATAA-1	Myoepithelial cells
P9	CATCAGAAGCTAACAA-1	Myoepithelial cells
P9	CATCAGACAATCTACG-1	Myoepithelial cells
P9	CATCGGGCATCATCCC-1	Myoepithelial cells
P9	CATGCCTCATCGACGC-1	Myoepithelial cells
P9	CATTCGCCAAACGTGG-1	Myoepithelial cells
P9	CCACTACAGATATACG-1	Myoepithelial cells
P9	CCAGCGAAGGGTGTGT-1	Myoepithelial cells
P9	CCATGTCCATATGAGA-1	Myoepithelial cells
P9	CCCAATCAGTTTGCGT-1	Myoepithelial cells
P9	CCCAGTTTCCGCAGTG-1	Myoepithelial cells
P9	CCCATACCACCTTGTC-1	Myoepithelial cells
P9	CCCATACCATGTCCTC-1	Myoepithelial cells
P9	CCCATACGTTTAGGAA-1	Myoepithelial cells
P9	CCGTTCAGTTACAGAA-1	Myoepithelial cells
P9	CCTCAGTTCGGGAGTA-1	Myoepithelial cells
P9	CCTTACGAGGTGTTAA-1	Myoepithelial cells
P9	CGAGCCAGTACAGTTC-1	Myoepithelial cells
P9	CGATCGGTCAGTTGAC-1	Myoepithelial cells
P9	CGATGGCAGCACGCCT-1	Myoepithelial cells
P9	CGCCAAGCAGCTGTGC-1	Myoepithelial cells
P9	CGCGGTATCACCCTCA-1	Myoepithelial cells
P9	CGCGTTTCAAGTTAAG-1	Myoepithelial cells
P9	CGGACACGTACGCACC-1	Myoepithelial cells
P9	CGGACGTGTGTGGCTC-1	Myoepithelial cells
P9	CGGACTGTCAGTTCGA-1	Myoepithelial cells
P9	CGGACTGTCGTTACAG-1	Myoepithelial cells
P9	CGGGTCACATCACAAC-1	Myoepithelial cells
P9	CGGGTCATCACTCTTA-1	Myoepithelial cells
P9	CGTCACTTCTATCCTA-1	Myoepithelial cells
P9	CGTCTACGTAGAGGAA-1	Myoepithelial cells
P9	CGTGAGCCAGATGAGC-1	Myoepithelial cells
P9	CGTTAGAAGAATAGGG-1	Myoepithelial cells
P9	CTAACTTGTGCAGGTA-1	Myoepithelial cells
P9	CTACATTCACGAAATA-1	Myoepithelial cells
P9	CTACGTCTCCGCTGTT-1	Myoepithelial cells
P9	CTCACACTCCGATATG-1	Myoepithelial cells
P9	CTCGAGGTCCAAGTAC-1	Myoepithelial cells
P9	CTGAAACGTACCGTAT-1	Myoepithelial cells
P9	CTGAAACTCGCAAACT-1	Myoepithelial cells
P9	CTGCTGTAGTGAAGAG-1	Myoepithelial cells
P9	CTGTGCTGTATATCCG-1	Myoepithelial cells
P9	CTGTGCTTCATAACCG-1	Myoepithelial cells
P9	CTGTGCTTCTCGTATT-1	Myoepithelial cells
P9	CTTCTCTCAGGCTCAC-1	Myoepithelial cells
P9	GAAACTCTCTTGTTTG-1	Myoepithelial cells
P9	GACGGCTGTTTCCACC-1	Myoepithelial cells
P9	GACGTGCTCGTCACGG-1	Myoepithelial cells
P9	GACTGCGAGGATATAC-1	Myoepithelial cells
P9	GACTGCGGTCGCATCG-1	Myoepithelial cells
P9	GCACATACAAGCCCAC-1	Myoepithelial cells
P9	GCATGATCATTCTTAC-1	Myoepithelial cells
P9	GCATGCGAGAGACGAA-1	Myoepithelial cells
P9	GCATGCGAGTTCGCAT-1	Myoepithelial cells
P9	GCTCCTAAGATCCTGT-1	Myoepithelial cells
P9	GCTCTGTTCCGAAGAG-1	Myoepithelial cells
P9	GCTCTGTTCGCGTTTC-1	Myoepithelial cells
P9	GCTGCAGGTCATTAGC-1	Myoepithelial cells
P9	GCTGCTTTCTTTACGT-1	Myoepithelial cells
P9	GCTTGAACACAGATTC-1	Myoepithelial cells
P9	GCTTGAACAGATTGCT-1	Myoepithelial cells
P9	GGAAAGCTCTCACATT-1	Myoepithelial cells
P9	GGACAGACAAAGCAAT-1	Myoepithelial cells
P9	GGACGTCGTCTCATCC-1	Myoepithelial cells
P9	GGAGCAAGTTGGGACA-1	Myoepithelial cells
P9	GGATTACTCATGTCCC-1	Myoepithelial cells
P9	GGCTGGTGTAATCGTC-1	Myoepithelial cells
P9	GGGAGATTCATCGGAT-1	Myoepithelial cells
P9	GGGCATCCAAACCCAT-1	Myoepithelial cells
P9	GGGCATCTCCAAGCCG-1	Myoepithelial cells
P9	GGTATTGCAACTGCTA-1	Myoepithelial cells
P9	GGTGAAGAGGGTCTCC-1	Myoepithelial cells
P9	GGTGAAGAGTGCTGCC-1	Myoepithelial cells
P9	GGTGAAGGTATCGCAT-1	Myoepithelial cells
P9	GGTGTTAGTTATTCTC-1	Myoepithelial cells
P9	GTACTCCAGTTAACGA-1	Myoepithelial cells
P9	GTAGTCACATTCCTCG-1	Myoepithelial cells
P9	GTAGTCATCAACCATG-1	Myoepithelial cells
P9	GTATCTTTCAGATAAG-1	Myoepithelial cells
P9	GTCAAGTGTGCATCTA-1	Myoepithelial cells
P9	GTCACAATCTTCATGT-1	Myoepithelial cells
P9	GTCCTCAAGCCAACAG-1	Myoepithelial cells
P9	GTCGGGTTCAGGTAAA-1	Myoepithelial cells
P9	GTCGTAAGTGCGATAG-1	Myoepithelial cells
P9	GTGCAGCCACGCCAGT-1	Myoepithelial cells
P9	GTGGGTCTCTAACCGA-1	Myoepithelial cells
P9	GTGTTAGCACCGAAAG-1	Myoepithelial cells
P9	GTTCGGGGTTGGTAAA-1	Myoepithelial cells
P9	TACAGTGGTAAAGGAG-1	Myoepithelial cells
P9	TACCTATAGCAAATCA-1	Myoepithelial cells
P9	TACTCATTCCCTCAGT-1	Myoepithelial cells
P9	TACTTACCAAACCCAT-1	Myoepithelial cells
P9	TACTTACCAAACGCGA-1	Myoepithelial cells
P9	TACTTACTCCTGCTTG-1	Myoepithelial cells
P9	TAGCCGGAGCAGCGTA-1	Myoepithelial cells
P9	TAGGCATGTGCAGTAG-1	Myoepithelial cells
P9	TAGTGGTAGAAGGTGA-1	Myoepithelial cells
P9	TAGTTGGAGCGCCTCA-1	Myoepithelial cells
P9	TAGTTGGGTCGATTGT-1	Myoepithelial cells
P9	TATGCCCTCCATGAAC-1	Myoepithelial cells
P9	TCAACGAGTGATAAAC-1	Myoepithelial cells
P9	TCACAAGTCGTTGACA-1	Myoepithelial cells
P9	TCACGAATCGCGCCAA-1	Myoepithelial cells
P9	TCAGATGGTGTGACGA-1	Myoepithelial cells
P9	TCAGCTCCAATAGCGG-1	Myoepithelial cells
P9	TCAGGATCACGAGGTA-1	Myoepithelial cells
P9	TCGAGGCGTGTCAATC-1	Myoepithelial cells
P9	TCGCGAGCATGTAAGA-1	Myoepithelial cells
P9	TCGGGACAGGTGACCA-1	Myoepithelial cells
P9	TGACAACGTTACGTCA-1	Myoepithelial cells
P9	TGAGCATTCTTGGGTA-1	Myoepithelial cells
P9	TGAGCCGGTTGCGCAC-1	Myoepithelial cells
P9	TGAGGGACAGTAACGG-1	Myoepithelial cells
P9	TGCCCATTCACCAGGC-1	Myoepithelial cells
P9	TGGCCAGTCCGCTGTT-1	Myoepithelial cells
P9	TGGCGCACACAGAGGT-1	Myoepithelial cells
P9	TGGTTCCCAGCCTGTG-1	Myoepithelial cells
P9	TGTATTCGTACACCGC-1	Myoepithelial cells
P9	TGTGTTTTCCGTCAAA-1	Myoepithelial cells
P9	TTAGTTCCAGTCCTTC-1	Myoepithelial cells
P9	TTAGTTCTCCTACAGA-1	Myoepithelial cells
P9	TTATGCTCACCTTGTC-1	Myoepithelial cells
P9	TTCGAAGGTCACAAGG-1	Myoepithelial cells
P9	TTCTCAAAGTGGGATC-1	Myoepithelial cells
P9	TTGAACGTCAGCTTAG-1	Myoepithelial cells
P9	TTGGAACCACAGACTT-1	Myoepithelial cells
P9	TTTCCTCTCAAGGCTT-1	Myoepithelial cells
P10	ACAGCCGAGCGTTCCG-1	Myoepithelial cells
P10	AACTCCCCAACTGCTA-1	Myoepithelial cells
P10	TGGTTCCCATGCATGT-1	Myoepithelial cells
P10	GCGCAGTTCTCAACTT-1	Myoepithelial cells
P10	AAATGCCGTAAATGTG-1	Myoepithelial cells
P10	AACGTTGTCCTATGTT-1	Myoepithelial cells
P10	AACTCTTTCCCTCTTT-1	Myoepithelial cells
P10	AAGGAGCAGACTAGAT-1	Myoepithelial cells
P10	AAGGCAGAGTGGAGAA-1	Myoepithelial cells
P10	AAGGCAGGTCAACATC-1	Myoepithelial cells
P10	AAGGCAGTCAAGGCTT-1	Myoepithelial cells
P10	ACACCGGGTCTGATTG-1	Myoepithelial cells
P10	ACACTGACAATACGCT-1	Myoepithelial cells
P10	ACATACGCAGACGCCT-1	Myoepithelial cells
P10	ACCAGTAAGGATGTAT-1	Myoepithelial cells
P10	ACGCCAGAGAGGTAGA-1	Myoepithelial cells
P10	ACGGGTCAGCGTCTAT-1	Myoepithelial cells
P10	ACTTTCACACGTCAGC-1	Myoepithelial cells
P10	AGATCTGCATTGTGCA-1	Myoepithelial cells
P10	AGCCTAACAGTAAGCG-1	Myoepithelial cells
P10	AGGCCACTCCGGGTGT-1	Myoepithelial cells
P10	AGGGAGTAGGTGACCA-1	Myoepithelial cells
P10	AGGTCATGTAAGCACG-1	Myoepithelial cells
P10	AGTCTTTGTTTAGGAA-1	Myoepithelial cells
P10	AGTGGGAGTTACCGAT-1	Myoepithelial cells
P10	AGTGGGATCTGTCAAG-1	Myoepithelial cells
P10	AGTTGGTCAAGGACAC-1	Myoepithelial cells
P10	ATAGACCCACGAAAGC-1	Myoepithelial cells
P10	ATCATCTTCTTTACGT-1	Myoepithelial cells
P10	ATCCGAATCTTGCATT-1	Myoepithelial cells
P10	ATTGGACCACAGGAGT-1	Myoepithelial cells
P10	CAAGATCTCAGAAATG-1	Myoepithelial cells
P10	CACACTCAGATGTGTA-1	Myoepithelial cells
P10	CACAGTAAGCACCGTC-1	Myoepithelial cells
P10	CACAGTAAGGTCATCT-1	Myoepithelial cells
P10	CACATTTGTCTTCTCG-1	Myoepithelial cells
P10	CACTCCACAGCTCGCA-1	Myoepithelial cells
P10	CAGCATAAGCAGGCTA-1	Myoepithelial cells
P10	CAGCATAAGGGTCGAT-1	Myoepithelial cells
P10	CAGCGACAGGAACTGC-1	Myoepithelial cells
P10	CAGCTAAGTAGCGATG-1	Myoepithelial cells
P10	CAGGTGCTCTCTGTCG-1	Myoepithelial cells
P10	CATTCGCAGGGTTTCT-1	Myoepithelial cells
P10	CCAATCCAGTGTCTCA-1	Myoepithelial cells
P10	CCAATCCCATGTCGAT-1	Myoepithelial cells
P10	CCACCTAGTCAAAGCG-1	Myoepithelial cells
P10	CCATTCGCAGCCTGTG-1	Myoepithelial cells
P10	CCGGTAGGTACAGTGG-1	Myoepithelial cells
P10	CCGTACTAGCACGCCT-1	Myoepithelial cells
P10	CCTACCACAAGGTGTG-1	Myoepithelial cells
P10	CCTATTAAGGCGATAC-1	Myoepithelial cells
P10	CCTTTCTTCAATCTCT-1	Myoepithelial cells
P10	CGAATGTCACCATGTA-1	Myoepithelial cells
P10	CGAGCACTCCGAACGC-1	Myoepithelial cells
P10	CGATGGCTCCAGTAGT-1	Myoepithelial cells
P10	CGATTGAAGGCATGGT-1	Myoepithelial cells
P10	CGCTATCTCACCTTAT-1	Myoepithelial cells
P10	CGCTATCTCACTTATC-1	Myoepithelial cells
P10	CGCTGGAGTAAGAGGA-1	Myoepithelial cells
P10	CGGACACGTTCGGGCT-1	Myoepithelial cells
P10	CGGCTAGGTAGCGTAG-1	Myoepithelial cells
P10	CGTAGGCCACCTATCC-1	Myoepithelial cells
P10	CGTCAGGGTCTAGCCG-1	Myoepithelial cells
P10	CGTGAGCGTCTCCATC-1	Myoepithelial cells
P10	CGTGTAAAGGATCGCA-1	Myoepithelial cells
P10	CGTTAGAAGGCAAAGA-1	Myoepithelial cells
P10	CGTTCTGAGTGTACCT-1	Myoepithelial cells
P10	CTAAGACAGAGCTTCT-1	Myoepithelial cells
P10	CTAATGGCAAGCGCTC-1	Myoepithelial cells
P10	CTACGTCAGTGTCCCG-1	Myoepithelial cells
P10	CTCGGAGTCTGATTCT-1	Myoepithelial cells
P10	CTCGTCAAGGCCATAG-1	Myoepithelial cells
P10	CTGCGGAGTTCTGTTT-1	Myoepithelial cells
P10	CTGCGGATCTTACCGC-1	Myoepithelial cells
P10	CTGTGCTGTTATGTGC-1	Myoepithelial cells
P10	CTTTGCGGTGATGTGG-1	Myoepithelial cells
P10	GAAACTCAGTCGTACT-1	Myoepithelial cells
P10	GACAGAGCAAACTGTC-1	Myoepithelial cells
P10	GACCTGGAGTGTTGAA-1	Myoepithelial cells
P10	GACCTGGTCCACGTGG-1	Myoepithelial cells
P10	GACCTGGTCGTCTGAA-1	Myoepithelial cells
P10	GACTAACAGCGTGTCC-1	Myoepithelial cells
P10	GACTACATCATGTCTT-1	Myoepithelial cells
P10	GATCGCGTCATTGCCC-1	Myoepithelial cells
P10	GATCGTATCGCAAGCC-1	Myoepithelial cells
P10	GCACTCTTCAATCTCT-1	Myoepithelial cells
P10	GCATACAAGGACACCA-1	Myoepithelial cells
P10	GCCAAATGTTCGGGCT-1	Myoepithelial cells
P10	GCTCCTAAGCGGATCA-1	Myoepithelial cells
P10	GCTGGGTGTCTGGTCG-1	Myoepithelial cells
P10	GGACAGACACGGACAA-1	Myoepithelial cells
P10	GGCCGATGTCAAAGAT-1	Myoepithelial cells
P10	GGGATGAGTGTTGAGG-1	Myoepithelial cells
P10	GGGTCTGAGTGTGGCA-1	Myoepithelial cells
P10	GTACTCCTCCAGTAGT-1	Myoepithelial cells
P10	GTATCTTCATGGGAAC-1	Myoepithelial cells
P10	GTATCTTGTTACCGAT-1	Myoepithelial cells
P10	GTCAAGTGTAACGCGA-1	Myoepithelial cells
P10	GTCAAGTTCACCCGAG-1	Myoepithelial cells
P10	GTCAAGTTCCCAAGAT-1	Myoepithelial cells
P10	GTCGTAAAGTGCGTGA-1	Myoepithelial cells
P10	GTCGTAACACGGCTAC-1	Myoepithelial cells
P10	GTCGTAAGTATAGGTA-1	Myoepithelial cells
P10	GTGCTTCTCCGCGGTA-1	Myoepithelial cells
P10	GTGGGTCTCAACACGT-1	Myoepithelial cells
P10	GTTACAGCAATCTACG-1	Myoepithelial cells
P10	GTTCATTAGTTCGATC-1	Myoepithelial cells
P10	TAAGCGTGTACTTGAC-1	Myoepithelial cells
P10	TAGCCGGTCAGCATGT-1	Myoepithelial cells
P10	TAGTGGTTCCTGCAGG-1	Myoepithelial cells
P10	TCACGAAAGCACAGGT-1	Myoepithelial cells
P10	TCAGCAAAGTGCTGCC-1	Myoepithelial cells
P10	TCAGCAACATCGACGC-1	Myoepithelial cells
P10	TCATTTGAGACATAAC-1	Myoepithelial cells
P10	TCGCGAGGTTAGTGGG-1	Myoepithelial cells
P10	TCGGGACTCTGTCTCG-1	Myoepithelial cells
P10	TCTCATAGTCGAACAG-1	Myoepithelial cells
P10	TCTGGAAAGGGTCTCC-1	Myoepithelial cells
P10	TCTTTCCCACAACTGT-1	Myoepithelial cells
P10	TGACTTTAGCCCTAAT-1	Myoepithelial cells
P10	TGACTTTCAATCGAAA-1	Myoepithelial cells
P10	TGAGCCGAGGGCATGT-1	Myoepithelial cells
P10	TGAGCCGTCTGCTTGC-1	Myoepithelial cells
P10	TGCCCTACACACATGT-1	Myoepithelial cells
P10	TGCGTGGTCTCGTATT-1	Myoepithelial cells
P10	TGGCTGGCATTATCTC-1	Myoepithelial cells
P10	TGGGAAGTCCAGTATG-1	Myoepithelial cells
P10	TGTATTCCAGATGAGC-1	Myoepithelial cells
P10	TGTCCCAAGATCACGG-1	Myoepithelial cells
P10	TGTCCCATCTGAGTGT-1	Myoepithelial cells
P10	TGTCCCATCTTCTGGC-1	Myoepithelial cells
P10	TGTGGTACAGTATGCT-1	Myoepithelial cells
P10	TTAGGACGTGCGAAAC-1	Myoepithelial cells
P10	TTAGGACTCATCTGCC-1	Myoepithelial cells
P10	TTCTCAAAGTGAACAT-1	Myoepithelial cells
P10	TTGAACGTCAGATAAG-1	Myoepithelial cells
P10	TTGACTTTCATCTGCC-1	Myoepithelial cells
P10	TTGCCGTAGAGTCTGG-1	Myoepithelial cells
P10	TTGTAGGAGGAATGGA-1	Myoepithelial cells
P10	TTTCCTCAGTGTTTGC-1	Myoepithelial cells
P10	TTTGCGCAGGCCCTCA-1	Myoepithelial cells
P10	TTTGCGCTCAGTTAGC-1	Myoepithelial cells
P10	TTTGTCATCTGCCAGG-1	Myoepithelial cells
P11	AAACGGGCAAGTAATG-1	Myoepithelial cells
P11	AAAGCAAGTCTCATCC-1	Myoepithelial cells
P11	AAAGTAGAGTGTTGAA-1	Myoepithelial cells
P11	AAAGTAGTCCCAACGG-1	Myoepithelial cells
P11	AAATGCCCAACAACCT-1	Myoepithelial cells
P11	AACCATGCAATGCCAT-1	Myoepithelial cells
P11	AACCATGTCGTTTATC-1	Myoepithelial cells
P11	AACGTTGAGAATAGGG-1	Myoepithelial cells
P11	AACGTTGTCTCTTGAT-1	Myoepithelial cells
P11	AACTCCCCATCTCGCT-1	Myoepithelial cells
P11	AACTCTTTCTGCTGCT-1	Myoepithelial cells
P11	AACTGGTAGACTAGAT-1	Myoepithelial cells
P11	AAGGAGCGTCTTCTCG-1	Myoepithelial cells
P11	AAGGTTCGTACGCACC-1	Myoepithelial cells
P11	AAGGTTCTCTTCGGTC-1	Myoepithelial cells
P11	AATCGGTGTACATCCA-1	Myoepithelial cells
P11	ACACCAAGTTATTCTC-1	Myoepithelial cells
P11	ACACCCTGTCCGTGAC-1	Myoepithelial cells
P11	ACACCGGAGTTTCCTT-1	Myoepithelial cells
P11	ACATCAGCAGCTGCTG-1	Myoepithelial cells
P11	ACATGGTTCGGAATCT-1	Myoepithelial cells
P11	ACGAGCCTCGTTACGA-1	Myoepithelial cells
P11	ACGATACCAAGTTAAG-1	Myoepithelial cells
P11	ACGATACGTCTAGCCG-1	Myoepithelial cells
P11	ACGATGTGTGGTTTCA-1	Myoepithelial cells
P11	ACGCAGCCAGTCGTGC-1	Myoepithelial cells
P11	ACGCAGCCATAAAGGT-1	Myoepithelial cells
P11	ACGCCAGCATGGGACA-1	Myoepithelial cells
P11	ACGCCAGGTGCCTGTG-1	Myoepithelial cells
P11	ACGCCAGTCCTAGGGC-1	Myoepithelial cells
P11	ACGGCCACAAAGCGGT-1	Myoepithelial cells
P11	ACGGGCTGTACTCGCG-1	Myoepithelial cells
P11	ACGGGTCCATTCCTGC-1	Myoepithelial cells
P11	ACGTCAATCCATTCTA-1	Myoepithelial cells
P11	ACTGAGTCAGTAACGG-1	Myoepithelial cells
P11	ACTGTCCCACCTCGTT-1	Myoepithelial cells
P11	ACTTACTAGGCGTACA-1	Myoepithelial cells
P11	ACTTTCACAGTCAGCC-1	Myoepithelial cells
P11	AGAATAGAGATGTTAG-1	Myoepithelial cells
P11	AGACGTTAGACAATAC-1	Myoepithelial cells
P11	AGACGTTGTTCCACGG-1	Myoepithelial cells
P11	AGACGTTTCTGAAAGA-1	Myoepithelial cells
P11	AGAGCGACAAGTACCT-1	Myoepithelial cells
P11	AGAGTGGGTACTCTCC-1	Myoepithelial cells
P11	AGAGTGGTCAACCATG-1	Myoepithelial cells
P11	AGATCTGAGAGAGCTC-1	Myoepithelial cells
P11	AGATCTGCAAAGCAAT-1	Myoepithelial cells
P11	AGATTGCTCCAAACAC-1	Myoepithelial cells
P11	AGCAGCCAGTACATGA-1	Myoepithelial cells
P11	AGCATACGTAAATACG-1	Myoepithelial cells
P11	AGCCTAACATATGGTC-1	Myoepithelial cells
P11	AGCCTAATCGTGACAT-1	Myoepithelial cells
P11	AGCGGTCTCACCTCGT-1	Myoepithelial cells
P11	AGCGTATTCAGCCTAA-1	Myoepithelial cells
P11	AGCGTATTCATGCATG-1	Myoepithelial cells
P11	AGCTCTCAGCTGGAAC-1	Myoepithelial cells
P11	AGCTCTCGTTAAGATG-1	Myoepithelial cells
P11	AGCTTGAAGTATGACA-1	Myoepithelial cells
P11	AGCTTGAGTAGCACGA-1	Myoepithelial cells
P11	AGGGTGACATATACGC-1	Myoepithelial cells
P11	AGGGTGACATTACCTT-1	Myoepithelial cells
P11	AGGTCATAGAAACCGC-1	Myoepithelial cells
P11	AGGTCATAGATGTGTA-1	Myoepithelial cells
P11	AGTGAGGCAACTGCGC-1	Myoepithelial cells
P11	AGTGTCAAGTTGTAGA-1	Myoepithelial cells
P11	AGTTGGTGTTAGATGA-1	Myoepithelial cells
P11	AGTTGGTGTTGCCTCT-1	Myoepithelial cells
P11	ATAGACCGTTTACTCT-1	Myoepithelial cells
P11	ATCACGACATCAGTAC-1	Myoepithelial cells
P11	ATCATGGGTAAAGGAG-1	Myoepithelial cells
P11	ATCCGAATCGTTTATC-1	Myoepithelial cells
P11	ATGAGGGTCCTTTACA-1	Myoepithelial cells
P11	ATGCGATGTGGGTCAA-1	Myoepithelial cells
P11	ATGGGAGCAACGATCT-1	Myoepithelial cells
P11	ATGGGAGCAGGCTGAA-1	Myoepithelial cells
P11	ATGTGTGCATTAGCCA-1	Myoepithelial cells
P11	ATTATCCGTGGTCTCG-1	Myoepithelial cells
P11	ATTCTACCAGATCTGT-1	Myoepithelial cells
P11	ATTCTACGTACAGACG-1	Myoepithelial cells
P11	ATTGGACTCCGAACGC-1	Myoepithelial cells
P11	ATTGGACTCGTATCAG-1	Myoepithelial cells
P11	ATTGGTGCATAGGATA-1	Myoepithelial cells
P11	CAACCAAAGTCGTTTG-1	Myoepithelial cells
P11	CAACCAACATGCAATC-1	Myoepithelial cells
P11	CAACCAATCATAACCG-1	Myoepithelial cells
P11	CAACCTCAGATGGGTC-1	Myoepithelial cells
P11	CAACCTCTCGTGGTCG-1	Myoepithelial cells
P11	CAACTAGGTCCCTTGT-1	Myoepithelial cells
P11	CAAGTTGGTTCAGACT-1	Myoepithelial cells
P11	CAAGTTGTCCGTCAAA-1	Myoepithelial cells
P11	CACAAACAGACACGAC-1	Myoepithelial cells
P11	CACACTCTCTTTAGGG-1	Myoepithelial cells
P11	CACAGGCGTGTGCCTG-1	Myoepithelial cells
P11	CACAGGCTCTAGAGTC-1	Myoepithelial cells
P11	CACAGTACATCAGTCA-1	Myoepithelial cells
P11	CACAGTAGTATTAGCC-1	Myoepithelial cells
P11	CACAGTAGTTGGTTTG-1	Myoepithelial cells
P11	CACATAGGTCCTAGCG-1	Myoepithelial cells
P11	CACATTTAGACAGGCT-1	Myoepithelial cells
P11	CACATTTGTTGAGTTC-1	Myoepithelial cells
P11	CACTCCAAGTGACTCT-1	Myoepithelial cells
P11	CAGAATCCATTTGCCC-1	Myoepithelial cells
P11	CAGAGAGTCATCTGTT-1	Myoepithelial cells
P11	CAGATCATCATTGCCC-1	Myoepithelial cells
P11	CAGCAGCCACCTCGGA-1	Myoepithelial cells
P11	CAGCATATCAGTCAGT-1	Myoepithelial cells
P11	CAGCGACCAAATCCGT-1	Myoepithelial cells
P11	CAGCGACCAGAAGCAC-1	Myoepithelial cells
P11	CAGGTGCTCTTGCCGT-1	Myoepithelial cells
P11	CAGTAACCAGTGGAGT-1	Myoepithelial cells
P11	CAGTCCTGTGATAAAC-1	Myoepithelial cells
P11	CATCAAGAGATCCCGC-1	Myoepithelial cells
P11	CATCAAGCATCTCGCT-1	Myoepithelial cells
P11	CATCGAACATAGGATA-1	Myoepithelial cells
P11	CATGGCGTCCTGTAGA-1	Myoepithelial cells
P11	CATTCGCAGCAATCTC-1	Myoepithelial cells
P11	CATTCGCCATATACGC-1	Myoepithelial cells
P11	CCAATCCGTAAACCTC-1	Myoepithelial cells
P11	CCACCTAAGGATTCGG-1	Myoepithelial cells
P11	CCACTACAGGAATGGA-1	Myoepithelial cells
P11	CCAGCGATCGCACTCT-1	Myoepithelial cells
P11	CCATGTCGTTAGGGTG-1	Myoepithelial cells
P11	CCATTCGTCCTCAATT-1	Myoepithelial cells
P11	CCCATACCAAATACAG-1	Myoepithelial cells
P11	CCCATACCATCGGACC-1	Myoepithelial cells
P11	CCCATACCATGTTCCC-1	Myoepithelial cells
P11	CCGGGATCACTGTTAG-1	Myoepithelial cells
P11	CCGGTAGAGCAGACTG-1	Myoepithelial cells
P11	CCGTACTGTCATGCAT-1	Myoepithelial cells
P11	CCTAAAGGTCCTAGCG-1	Myoepithelial cells
P11	CCTACCAAGTCAAGCG-1	Myoepithelial cells
P11	CCTACCATCTCTGAGA-1	Myoepithelial cells
P11	CCTAGCTGTGTTTGGT-1	Myoepithelial cells
P11	CCTAGCTTCTCCTATA-1	Myoepithelial cells
P11	CCTCAGTTCAGCGATT-1	Myoepithelial cells
P11	CCTTTCTAGACTAGGC-1	Myoepithelial cells
P11	CCTTTCTAGGGCATGT-1	Myoepithelial cells
P11	CCTTTCTCATGCCCGA-1	Myoepithelial cells
P11	CGAACATAGTACGTTC-1	Myoepithelial cells
P11	CGAACATCAGGACGTA-1	Myoepithelial cells
P11	CGAATGTTCTGCGGCA-1	Myoepithelial cells
P11	CGACTTCAGTGCGTGA-1	Myoepithelial cells
P11	CGAGAAGAGGATCGCA-1	Myoepithelial cells
P11	CGAGCACCAACACCTA-1	Myoepithelial cells
P11	CGATGGCGTAAGAGAG-1	Myoepithelial cells
P11	CGATGTAAGAGTAAGG-1	Myoepithelial cells
P11	CGATGTAAGCCAGAAC-1	Myoepithelial cells
P11	CGATGTATCCGCATAA-1	Myoepithelial cells
P11	CGATTGAAGCTCCTCT-1	Myoepithelial cells
P11	CGATTGAAGGGTATCG-1	Myoepithelial cells
P11	CGCGGTATCGCGTTTC-1	Myoepithelial cells
P11	CGCGTTTGTCAGGACA-1	Myoepithelial cells
P11	CGGACACAGGAGTAGA-1	Myoepithelial cells
P11	CGGAGCTTCTGGAGCC-1	Myoepithelial cells
P11	CGGAGTCTCATTGCGA-1	Myoepithelial cells
P11	CGGCTAGTCGGAGGTA-1	Myoepithelial cells
P11	CGGGTCACACACCGCA-1	Myoepithelial cells
P11	CGTAGCGTCGGATGTT-1	Myoepithelial cells
P11	CGTCAGGGTGTAATGA-1	Myoepithelial cells
P11	CGTTCTGCATGGATGG-1	Myoepithelial cells
P11	CGTTGGGGTAGAGTGC-1	Myoepithelial cells
P11	CTAACTTTCAGCAACT-1	Myoepithelial cells
P11	CTACACCCAGGCTGAA-1	Myoepithelial cells
P11	CTACATTAGCCAGGAT-1	Myoepithelial cells
P11	CTACATTTCGTCACGG-1	Myoepithelial cells
P11	CTACCCAGTTGCCTCT-1	Myoepithelial cells
P11	CTAGTGAGTTAAAGTG-1	Myoepithelial cells
P11	CTCACACGTTACCAGT-1	Myoepithelial cells
P11	CTCACACTCCCTCTTT-1	Myoepithelial cells
P11	CTCAGAAGTCGAATCT-1	Myoepithelial cells
P11	CTCCTAGTCGGAAATA-1	Myoepithelial cells
P11	CTCGAAATCCTTCAAT-1	Myoepithelial cells
P11	CTCGAGGGTTTGCATG-1	Myoepithelial cells
P11	CTCGGGAAGACTACAA-1	Myoepithelial cells
P11	CTCGGGACAGTTCATG-1	Myoepithelial cells
P11	CTCTACGGTCGGCATC-1	Myoepithelial cells
P11	CTCTACGTCGAACGGA-1	Myoepithelial cells
P11	CTCTGGTAGCAGGCTA-1	Myoepithelial cells
P11	CTCTGGTTCTTACCGC-1	Myoepithelial cells
P11	CTGAAACAGTGAAGTT-1	Myoepithelial cells
P11	CTGAAACCACGTTGGC-1	Myoepithelial cells
P11	CTGATCCAGAACAACT-1	Myoepithelial cells
P11	CTGCTGTCACACCGAC-1	Myoepithelial cells
P11	CTGGTCTGTACTCTCC-1	Myoepithelial cells
P11	CTGTTTAAGAGAACAG-1	Myoepithelial cells
P11	CTGTTTACAATCGGTT-1	Myoepithelial cells
P11	CTGTTTATCAAGGCTT-1	Myoepithelial cells
P11	CTGTTTATCTGCCCTA-1	Myoepithelial cells
P11	CTTAACTAGGGAGTAA-1	Myoepithelial cells
P11	CTTAACTAGGTGTGGT-1	Myoepithelial cells
P11	CTTACCGAGCCAGAAC-1	Myoepithelial cells
P11	CTTACCGAGTAGCGGT-1	Myoepithelial cells
P11	CTTACCGAGTATTGGA-1	Myoepithelial cells
P11	CTTCTCTTCGCGATCG-1	Myoepithelial cells
P11	GAAACTCAGAAGGTGA-1	Myoepithelial cells
P11	GAAATGACAAGGGTCA-1	Myoepithelial cells
P11	GAACATCGTCTAACGT-1	Myoepithelial cells
P11	GAACCTAGTAGCTCCG-1	Myoepithelial cells
P11	GAACCTAGTTATTCTC-1	Myoepithelial cells
P11	GAACCTAGTTGTTTGG-1	Myoepithelial cells
P11	GAACGGACATAACCTG-1	Myoepithelial cells
P11	GAATAAGAGGGCTCTC-1	Myoepithelial cells
P11	GAATGAAAGAGCTTCT-1	Myoepithelial cells
P11	GAATGAAAGCGTAATA-1	Myoepithelial cells
P11	GACAGAGAGTGGAGTC-1	Myoepithelial cells
P11	GACAGAGTCCGCGCAA-1	Myoepithelial cells
P11	GACCAATTCGCGCCAA-1	Myoepithelial cells
P11	GACGGCTCATTGGCGC-1	Myoepithelial cells
P11	GACGTGCCAAGCTGTT-1	Myoepithelial cells
P11	GACGTGCGTTTGTTGG-1	Myoepithelial cells
P11	GACGTGCTCCCTAACC-1	Myoepithelial cells
P11	GACGTGCTCCGTTGCT-1	Myoepithelial cells
P11	GACGTTATCTCGCATC-1	Myoepithelial cells
P11	GAGCAGAGTACCATCA-1	Myoepithelial cells
P11	GAGCAGAGTCCTAGCG-1	Myoepithelial cells
P11	GAGGTGAGTTACGGAG-1	Myoepithelial cells
P11	GAGGTGATCCTTAATC-1	Myoepithelial cells
P11	GAGTCCGGTCTGGAGA-1	Myoepithelial cells
P11	GAGTCCGGTCTTCGTC-1	Myoepithelial cells
P11	GATCGATAGTCCCACG-1	Myoepithelial cells
P11	GATCGTAAGTAGCGGT-1	Myoepithelial cells
P11	GCAAACTAGGTGCACA-1	Myoepithelial cells
P11	GCACTCTTCAGTCAGT-1	Myoepithelial cells
P11	GCAGCCAAGCGCTTAT-1	Myoepithelial cells
P11	GCAGCCATCTACTATC-1	Myoepithelial cells
P11	GCAGTTAAGGAATTAC-1	Myoepithelial cells
P11	GCAGTTACAACGCACC-1	Myoepithelial cells
P11	GCATACAGTTCTGAAC-1	Myoepithelial cells
P11	GCCAAATGTTGCTCCT-1	Myoepithelial cells
P11	GCCTCTAGTTAAGAAC-1	Myoepithelial cells
P11	GCGACCAAGTAACCCT-1	Myoepithelial cells
P11	GCGACCATCATGTGGT-1	Myoepithelial cells
P11	GCGACCATCTCCTATA-1	Myoepithelial cells
P11	GCGAGAACATAAGACA-1	Myoepithelial cells
P11	GCGAGAAGTGATGTGG-1	Myoepithelial cells
P11	GCGAGAAGTGCGGTAA-1	Myoepithelial cells
P11	GCGCAACTCGACGGAA-1	Myoepithelial cells
P11	GCGCAGTAGTCGATAA-1	Myoepithelial cells
P11	GCGCGATCAGTTCATG-1	Myoepithelial cells
P11	GCTCCTAAGGGTGTTG-1	Myoepithelial cells
P11	GCTGCAGTCAAGGTAA-1	Myoepithelial cells
P11	GCTGCAGTCGCTTGTC-1	Myoepithelial cells
P11	GCTGCGAAGGAGTTGC-1	Myoepithelial cells
P11	GCTTGAAGTCGGCTCA-1	Myoepithelial cells
P11	GCTTGAAGTCTAGAGG-1	Myoepithelial cells
P11	GGAAAGCAGCACAGGT-1	Myoepithelial cells
P11	GGAAAGCCAGGATCGA-1	Myoepithelial cells
P11	GGAAAGCGTCTACCTC-1	Myoepithelial cells
P11	GGACAAGAGTATCTCG-1	Myoepithelial cells
P11	GGACAAGAGTCGTACT-1	Myoepithelial cells
P11	GGACATTTCGGTGTCG-1	Myoepithelial cells
P11	GGAGCAACACGGTTTA-1	Myoepithelial cells
P11	GGAGCAACATAAGACA-1	Myoepithelial cells
P11	GGATGTTCACATAACC-1	Myoepithelial cells
P11	GGATGTTGTCTAGAGG-1	Myoepithelial cells
P11	GGATTACCACAACTGT-1	Myoepithelial cells
P11	GGCAATTCACATCCGG-1	Myoepithelial cells
P11	GGCGACTTCTACCAGA-1	Myoepithelial cells
P11	GGCTCGAAGACAGACC-1	Myoepithelial cells
P11	GGCTCGAAGCCAGTAG-1	Myoepithelial cells
P11	GGCTCGACACCAGATT-1	Myoepithelial cells
P11	GGCTGGTCAAACAACA-1	Myoepithelial cells
P11	GGGAATGTCACAGGCC-1	Myoepithelial cells
P11	GGGACCTGTAATCACC-1	Myoepithelial cells
P11	GGGAGATTCAGCCTAA-1	Myoepithelial cells
P11	GGGATGATCGGGAGTA-1	Myoepithelial cells
P11	GGGCACTCATGGTAGG-1	Myoepithelial cells
P11	GGGCATCTCACTTACT-1	Myoepithelial cells
P11	GGGTTGCCACGGTAAG-1	Myoepithelial cells
P11	GGGTTGCCAGTCGATT-1	Myoepithelial cells
P11	GGTGAAGCAGAAGCAC-1	Myoepithelial cells
P11	GGTGCGTAGGCGATAC-1	Myoepithelial cells
P11	GGTGCGTGTGTGGCTC-1	Myoepithelial cells
P11	GGTGTTAAGGATCGCA-1	Myoepithelial cells
P11	GGTGTTAGTTGATTGC-1	Myoepithelial cells
P11	GTAACGTTCGAATGGG-1	Myoepithelial cells
P11	GTAGGCCCAAGGGTCA-1	Myoepithelial cells
P11	GTAGGCCCATCTCCCA-1	Myoepithelial cells
P11	GTAGTCAGTTAGGGTG-1	Myoepithelial cells
P11	GTATTCTTCGTCACGG-1	Myoepithelial cells
P11	GTCAAGTAGTAGATGT-1	Myoepithelial cells
P11	GTCAAGTCAGCCTTTC-1	Myoepithelial cells
P11	GTCATTTCATACCATG-1	Myoepithelial cells
P11	GTCATTTTCACCTTAT-1	Myoepithelial cells
P11	GTCCTCAAGGCCCTTG-1	Myoepithelial cells
P11	GTCGGGTGTACCGTTA-1	Myoepithelial cells
P11	GTCGTAAGTCGGATCC-1	Myoepithelial cells
P11	GTCTTCGAGCTGTTCA-1	Myoepithelial cells
P11	GTGAAGGAGCCCAGCT-1	Myoepithelial cells
P11	GTGAAGGAGCTGATAA-1	Myoepithelial cells
P11	GTGCATATCTGGTTCC-1	Myoepithelial cells
P11	GTGCGGTCACTTCGAA-1	Myoepithelial cells
P11	GTGTGCGTCAGCAACT-1	Myoepithelial cells
P11	GTGTTAGGTGTTGAGG-1	Myoepithelial cells
P11	GTTAAGCGTACCTACA-1	Myoepithelial cells
P11	GTTACAGAGAAACCTA-1	Myoepithelial cells
P11	GTTACAGAGCGTCAAG-1	Myoepithelial cells
P11	GTTCATTGTCACAAGG-1	Myoepithelial cells
P11	GTTCATTTCAGTGTTG-1	Myoepithelial cells
P11	GTTCGGGAGCAGACTG-1	Myoepithelial cells
P11	GTTCGGGCAATGAAAC-1	Myoepithelial cells
P11	TAAACCGGTAAGCACG-1	Myoepithelial cells
P11	TAAACCGTCTTGAGGT-1	Myoepithelial cells
P11	TAAGCGTCATCTCCCA-1	Myoepithelial cells
P11	TAAGTGCGTACTCGCG-1	Myoepithelial cells
P11	TAAGTGCTCAACCAAC-1	Myoepithelial cells
P11	TACAGTGTCCTTTCGG-1	Myoepithelial cells
P11	TACCTATCAGCATGAG-1	Myoepithelial cells
P11	TACCTATCATGTCCTC-1	Myoepithelial cells
P11	TACGGGCAGTCAAGGC-1	Myoepithelial cells
P11	TACGGTACAAACTGCT-1	Myoepithelial cells
P11	TACGGTAGTGAGGGAG-1	Myoepithelial cells
P11	TACTCGCCACCAACCG-1	Myoepithelial cells
P11	TACTTACGTAATTGGA-1	Myoepithelial cells
P11	TACTTGTTCTGGCGTG-1	Myoepithelial cells
P11	TAGTGGTTCACGATGT-1	Myoepithelial cells
P11	TATCAGGCATCGGACC-1	Myoepithelial cells
P11	TATCTCACACGGTAGA-1	Myoepithelial cells
P11	TATGCCCTCAAGATCC-1	Myoepithelial cells
P11	TATGCCCTCCCAACGG-1	Myoepithelial cells
P11	TATGCCCTCGTTACGA-1	Myoepithelial cells
P11	TCAACGAAGGACGAAA-1	Myoepithelial cells
P11	TCAATCTAGTCCTCCT-1	Myoepithelial cells
P11	TCAATCTGTGTTAAGA-1	Myoepithelial cells
P11	TCACGAACACGTCTCT-1	Myoepithelial cells
P11	TCACGAATCAATCTCT-1	Myoepithelial cells
P11	TCAGCTCGTCGCCATG-1	Myoepithelial cells
P11	TCAGCTCTCGCCCTTA-1	Myoepithelial cells
P11	TCAGGTATCGAACGGA-1	Myoepithelial cells
P11	TCCACACCACGGCTAC-1	Myoepithelial cells
P11	TCCACACGTGGGTATG-1	Myoepithelial cells
P11	TCCCGATAGTGGAGTC-1	Myoepithelial cells
P11	TCCCGATCAATCGGTT-1	Myoepithelial cells
P11	TCCCGATGTCTGATTG-1	Myoepithelial cells
P11	TCGAGGCTCGGAGCAA-1	Myoepithelial cells
P11	TCGGTAATCCATGAAC-1	Myoepithelial cells
P11	TCGTACCCAAGGCTCC-1	Myoepithelial cells
P11	TCGTAGACACAGTCGC-1	Myoepithelial cells
P11	TCTCATACATGTCTCC-1	Myoepithelial cells
P11	TCTCTAATCGGCTACG-1	Myoepithelial cells
P11	TCTTTCCTCAGCAACT-1	Myoepithelial cells
P11	TCTTTCCTCAGCATGT-1	Myoepithelial cells
P11	TGAAAGAAGCTACCGC-1	Myoepithelial cells
P11	TGACTAGCAATGGATA-1	Myoepithelial cells
P11	TGAGCATTCCGTACAA-1	Myoepithelial cells
P11	TGAGCCGCAGGCTCAC-1	Myoepithelial cells
P11	TGAGGGACATCATCCC-1	Myoepithelial cells
P11	TGAGGGATCAGGTTCA-1	Myoepithelial cells
P11	TGCACCTTCGGATGTT-1	Myoepithelial cells
P11	TGCCAAAAGCGTTCCG-1	Myoepithelial cells
P11	TGCCCATGTGCTAGCC-1	Myoepithelial cells
P11	TGCGCAGTCAACGAAA-1	Myoepithelial cells
P11	TGCGCAGTCGTCCGTT-1	Myoepithelial cells
P11	TGCGGGTAGCCCAGCT-1	Myoepithelial cells
P11	TGGACGCAGATGTCGG-1	Myoepithelial cells
P11	TGGTTCCCAGGAATGC-1	Myoepithelial cells
P11	TGGTTCCTCATGCTCC-1	Myoepithelial cells
P11	TGGTTCCTCCACTCCA-1	Myoepithelial cells
P11	TGTTCCGTCCGCTGTT-1	Myoepithelial cells
P11	TTAACTCGTCTCCACT-1	Myoepithelial cells
P11	TTAGGACAGCGACGTA-1	Myoepithelial cells
P11	TTAGGCACACGACGAA-1	Myoepithelial cells
P11	TTATGCTAGATATGGT-1	Myoepithelial cells
P11	TTCCCAGAGAATGTGT-1	Myoepithelial cells
P11	TTCCCAGAGACCTAGG-1	Myoepithelial cells
P11	TTCCCAGGTCGCGTGT-1	Myoepithelial cells
P11	TTCGAAGTCGGGAGTA-1	Myoepithelial cells
P11	TTCTACAAGCGTAATA-1	Myoepithelial cells
P11	TTCTCAAAGTTACCCA-1	Myoepithelial cells
P11	TTGAACGGTCCGAACC-1	Myoepithelial cells
P11	TTGACTTAGAGTGACC-1	Myoepithelial cells
P11	TTGACTTGTGGTGTAG-1	Myoepithelial cells
P11	TTGGAACAGTATCTCG-1	Myoepithelial cells
P11	TTGGAACCAAGACACG-1	Myoepithelial cells
P11	TTGGAACGTTCACCTC-1	Myoepithelial cells
P11	TTGTAGGGTTTGGGCC-1	Myoepithelial cells
P11	TTGTAGGTCGTCCGTT-1	Myoepithelial cells
P11	TTTACTGCACTCAGGC-1	Myoepithelial cells
P11	TTTATGCAGACCTTTG-1	Myoepithelial cells
P11	TTTATGCAGAGGTTGC-1	Myoepithelial cells
P11	TTTATGCTCGTGGTCG-1	Myoepithelial cells
P11	TTTCCTCTCAGCTCGG-1	Myoepithelial cells
P11	TTTGGTTTCGTCCAGG-1	Myoepithelial cells
P12	AACACGTTCCCGACTT-1	Myoepithelial cells
P12	AACCATGAGTGAAGTT-1	Myoepithelial cells
P12	AACTCTTAGTTGTCGT-1	Myoepithelial cells
P12	AACTTTCAGCCGATTT-1	Myoepithelial cells
P12	AACTTTCGTCATACTG-1	Myoepithelial cells
P12	AAGACCTAGCTTATCG-1	Myoepithelial cells
P12	AAGCCGCAGAGTAAGG-1	Myoepithelial cells
P12	AAGCCGCAGCTAGTCT-1	Myoepithelial cells
P12	AAGTCTGAGCTCCTCT-1	Myoepithelial cells
P12	AATCGGTTCTGAAAGA-1	Myoepithelial cells
P12	ACACCAAAGTCTCCTC-1	Myoepithelial cells
P12	ACACCAATCGGGAGTA-1	Myoepithelial cells
P12	ACACCCTAGCTTCGCG-1	Myoepithelial cells
P12	ACATACGGTCTAGCCG-1	Myoepithelial cells
P12	ACGATACTCTAAGCCA-1	Myoepithelial cells
P12	ACGCAGCCAGAGCCAA-1	Myoepithelial cells
P12	ACGCAGCTCCTTGGTC-1	Myoepithelial cells
P12	ACGCCGATCGCAAGCC-1	Myoepithelial cells
P12	ACTATCTCAAGGTGTG-1	Myoepithelial cells
P12	ACTGAGTAGCTCTCGG-1	Myoepithelial cells
P12	ACTTACTCACCTATCC-1	Myoepithelial cells
P12	ACTTTCATCAATAAGG-1	Myoepithelial cells
P12	AGCAGCCTCGCTAGCG-1	Myoepithelial cells
P12	AGCATACCAGGGCATA-1	Myoepithelial cells
P12	AGCCTAAGTGTGACCC-1	Myoepithelial cells
P12	AGCGTATAGCCAGGAT-1	Myoepithelial cells
P12	AGCGTATTCATACGGT-1	Myoepithelial cells
P12	AGCGTCGGTGACTCAT-1	Myoepithelial cells
P12	AGCTCCTTCAGTTAGC-1	Myoepithelial cells
P12	AGCTCTCAGCTAACAA-1	Myoepithelial cells
P12	AGCTCTCAGTTCGATC-1	Myoepithelial cells
P12	AGCTTGACAGGGCATA-1	Myoepithelial cells
P12	AGTAGTCAGAAGGTTT-1	Myoepithelial cells
P12	ATAAGAGGTGCAACTT-1	Myoepithelial cells
P12	ATCATGGAGATCACGG-1	Myoepithelial cells
P12	ATCTGCCCATTGTGCA-1	Myoepithelial cells
P12	ATTGGACAGCTAAACA-1	Myoepithelial cells
P12	ATTGGTGAGCGCTTAT-1	Myoepithelial cells
P12	CAACCAAAGTTAACGA-1	Myoepithelial cells
P12	CAACCTCAGGAGTAGA-1	Myoepithelial cells
P12	CAACTAGAGCTTCGCG-1	Myoepithelial cells
P12	CAAGATCGTCGACTAT-1	Myoepithelial cells
P12	CAAGGCCAGTTTGCGT-1	Myoepithelial cells
P12	CAAGGCCCATAAGACA-1	Myoepithelial cells
P12	CAAGTTGAGACTTTCG-1	Myoepithelial cells
P12	CACATAGCAACGATCT-1	Myoepithelial cells
P12	CACATAGTCGGAAACG-1	Myoepithelial cells
P12	CACCAGGTCACTGGGC-1	Myoepithelial cells
P12	CACTCCATCCACGACG-1	Myoepithelial cells
P12	CAGAATCCAGGCGATA-1	Myoepithelial cells
P12	CAGCCGACAGATGGCA-1	Myoepithelial cells
P12	CAGCGACAGATGTCGG-1	Myoepithelial cells
P12	CAGTAACCAAGGTGTG-1	Myoepithelial cells
P12	CAGTAACCAGCGTAAG-1	Myoepithelial cells
P12	CAGTCCTTCAGCAACT-1	Myoepithelial cells
P12	CATCCACCAGGTGCCT-1	Myoepithelial cells
P12	CATCGAAAGATATACG-1	Myoepithelial cells
P12	CATGACAAGCCAGAAC-1	Myoepithelial cells
P12	CATGCCTAGCCCAGCT-1	Myoepithelial cells
P12	CATGGCGTCTCTGCTG-1	Myoepithelial cells
P12	CCACGGATCAGCGACC-1	Myoepithelial cells
P12	CCAGCGAGTGATAAAC-1	Myoepithelial cells
P12	CCAGCGATCCTACAGA-1	Myoepithelial cells
P12	CCATGTCGTAGCACGA-1	Myoepithelial cells
P12	CCCAATCCAAGTACCT-1	Myoepithelial cells
P12	CCCAGTTAGACTAAGT-1	Myoepithelial cells
P12	CCGGGATCATAACCTG-1	Myoepithelial cells
P12	CCGGTAGTCACTTACT-1	Myoepithelial cells
P12	CCGTGGAAGCGATTCT-1	Myoepithelial cells
P12	CCGTTCAGTGGTAACG-1	Myoepithelial cells
P12	CCGTTCATCCGTTGCT-1	Myoepithelial cells
P12	CCTAAAGGTGCACCAC-1	Myoepithelial cells
P12	CCTACACTCAGGTTCA-1	Myoepithelial cells
P12	CCTCAGTGTGAGTATA-1	Myoepithelial cells
P12	CCTCAGTTCAAAGACA-1	Myoepithelial cells
P12	CGAATGTTCGAGAACG-1	Myoepithelial cells
P12	CGACCTTTCCTCAATT-1	Myoepithelial cells
P12	CGAGCACTCGAATGGG-1	Myoepithelial cells
P12	CGAGCCATCACATGCA-1	Myoepithelial cells
P12	CGGACACCAGGGTATG-1	Myoepithelial cells
P12	CGGACTGAGCCATCGC-1	Myoepithelial cells
P12	CGTCACTGTGAGGCTA-1	Myoepithelial cells
P12	CGTGAGCCAATGACCT-1	Myoepithelial cells
P12	CGTTAGACACTAAGTC-1	Myoepithelial cells
P12	CTAAGACGTACTCTCC-1	Myoepithelial cells
P12	CTAATGGGTCGCGGTT-1	Myoepithelial cells
P12	CTAATGGGTTTGTTGG-1	Myoepithelial cells
P12	CTAATGGTCTTACCTA-1	Myoepithelial cells
P12	CTACATTGTGCCTGTG-1	Myoepithelial cells
P12	CTAGAGTCAAAGGTGC-1	Myoepithelial cells
P12	CTAGAGTCAGTAAGAT-1	Myoepithelial cells
P12	CTAGAGTGTTTGGGCC-1	Myoepithelial cells
P12	CTCACACAGAGACGAA-1	Myoepithelial cells
P12	CTCACACCACAGTCGC-1	Myoepithelial cells
P12	CTCACACGTTACGACT-1	Myoepithelial cells
P12	CTCAGAACATGCCCGA-1	Myoepithelial cells
P12	CTCCTAGTCATAAAGG-1	Myoepithelial cells
P12	CTCGAGGAGCGTTGCC-1	Myoepithelial cells
P12	CTCGAGGGTACCGTTA-1	Myoepithelial cells
P12	CTCGTACTCCAGTATG-1	Myoepithelial cells
P12	CTCTAATTCTGCCCTA-1	Myoepithelial cells
P12	CTGAAGTTCCACGTTC-1	Myoepithelial cells
P12	CTGCGGACACCAGGTC-1	Myoepithelial cells
P12	CTTACCGCATTTGCCC-1	Myoepithelial cells
P12	CTTAGGATCCACGCAG-1	Myoepithelial cells
P12	CTTGGCTGTGCAGGTA-1	Myoepithelial cells
P12	CTTGGCTTCTGCGTAA-1	Myoepithelial cells
P12	GAAACTCGTCCCTTGT-1	Myoepithelial cells
P12	GAACATCCAAGCCATT-1	Myoepithelial cells
P12	GACCAATGTCTTCAAG-1	Myoepithelial cells
P12	GACCTGGCAATGCCAT-1	Myoepithelial cells
P12	GACTACAAGTGAAGTT-1	Myoepithelial cells
P12	GACTACAGTCGAAAGC-1	Myoepithelial cells
P12	GAGGTGAGTGCGCTTG-1	Myoepithelial cells
P12	GATCAGTAGCGCCTCA-1	Myoepithelial cells
P12	GATCTAGTCAGTCCCT-1	Myoepithelial cells
P12	GATGAAAAGATAGCAT-1	Myoepithelial cells
P12	GATGCTACAGTACACT-1	Myoepithelial cells
P12	GATTCAGTCGTTACGA-1	Myoepithelial cells
P12	GCACTCTGTCTGATCA-1	Myoepithelial cells
P12	GCATGTATCGTATCAG-1	Myoepithelial cells
P12	GCCTCTATCCCAGGTG-1	Myoepithelial cells
P12	GCGAGAAGTACGCTGC-1	Myoepithelial cells
P12	GCGAGAAGTCCGAAGA-1	Myoepithelial cells
P12	GCTGCTTAGTGTGGCA-1	Myoepithelial cells
P12	GCTGCTTTCCTACAGA-1	Myoepithelial cells
P12	GCTTCCAAGAACTCGG-1	Myoepithelial cells
P12	GCTTGAATCCTTTCTC-1	Myoepithelial cells
P12	GGACAAGGTCATCGGC-1	Myoepithelial cells
P12	GGGAGATGTTTAGGAA-1	Myoepithelial cells
P12	GGGCACTAGAAACGCC-1	Myoepithelial cells
P12	GGGCACTAGTCGATAA-1	Myoepithelial cells
P12	GTACGTATCTGTCTAT-1	Myoepithelial cells
P12	GTACTTTCAAGGACTG-1	Myoepithelial cells
P12	GTATTCTTCATGTCTT-1	Myoepithelial cells
P12	GTCACGGAGATCACGG-1	Myoepithelial cells
P12	GTCCTCACATGACGGA-1	Myoepithelial cells
P12	GTCTTCGGTTCCATGA-1	Myoepithelial cells
P12	GTGAAGGAGCTGAAAT-1	Myoepithelial cells
P12	GTGCAGCAGCCCAACC-1	Myoepithelial cells
P12	GTGCAGCAGGATGGTC-1	Myoepithelial cells
P12	GTTCTCGCAACTGGCC-1	Myoepithelial cells
P12	GTTCTCGTCCATGCTC-1	Myoepithelial cells
P12	TAAACCGAGAAAGTGG-1	Myoepithelial cells
P12	TACGGATCATACTCTT-1	Myoepithelial cells
P12	TACTCATGTGCCTGCA-1	Myoepithelial cells
P12	TACTCGCTCCATTCTA-1	Myoepithelial cells
P12	TAGAGCTCATGCATGT-1	Myoepithelial cells
P12	TAGAGCTGTATATCCG-1	Myoepithelial cells
P12	TAGGCATAGCTAGTGG-1	Myoepithelial cells
P12	TAGGCATTCGGCCGAT-1	Myoepithelial cells
P12	TATCTCAGTATTCTCT-1	Myoepithelial cells
P12	TCATTTGGTCCGACGT-1	Myoepithelial cells
P12	TCGCGAGTCGTAGGTT-1	Myoepithelial cells
P12	TCGGTAATCAGCTTAG-1	Myoepithelial cells
P12	TCGGTAATCTTTAGTC-1	Myoepithelial cells
P12	TCTATTGCAGGAATCG-1	Myoepithelial cells
P12	TCTCTAACAAGTACCT-1	Myoepithelial cells
P12	TCTGAGACATGTCCTC-1	Myoepithelial cells
P12	TCTGGAAGTTTCGCTC-1	Myoepithelial cells
P12	TCTTTCCAGCGATAGC-1	Myoepithelial cells
P12	TCTTTCCGTAAATACG-1	Myoepithelial cells
P12	TGAAAGAAGTGGAGTC-1	Myoepithelial cells
P12	TGAAAGACAGGCGATA-1	Myoepithelial cells
P12	TGACAACAGCTAGTCT-1	Myoepithelial cells
P12	TGACGGCAGGCATGGT-1	Myoepithelial cells
P12	TGACTAGAGGATTCGG-1	Myoepithelial cells
P12	TGAGAGGAGGCCCTTG-1	Myoepithelial cells
P12	TGAGCATCAAAGGCGT-1	Myoepithelial cells
P12	TGAGGGAAGCCATCGC-1	Myoepithelial cells
P12	TGATTTCTCCGTACAA-1	Myoepithelial cells
P12	TGCACCTAGCCCGAAA-1	Myoepithelial cells
P12	TGCTACCAGTTCGATC-1	Myoepithelial cells
P12	TGGCCAGAGCTGTTCA-1	Myoepithelial cells
P12	TGTATTCAGGTCGGAT-1	Myoepithelial cells
P12	TGTATTCCAGTGGGAT-1	Myoepithelial cells
P12	TGTGTTTAGTGTCTCA-1	Myoepithelial cells
P12	TGTGTTTGTAATCACC-1	Myoepithelial cells
P12	TGTTCCGGTATAATGG-1	Myoepithelial cells
P12	TTAGGCACACTCAGGC-1	Myoepithelial cells
P12	TTAGTTCAGAAACCAT-1	Myoepithelial cells
P12	TTAGTTCGTTGACGTT-1	Myoepithelial cells
P12	TTCCCAGCATTGCGGC-1	Myoepithelial cells
P12	TTCCCAGTCACCGGGT-1	Myoepithelial cells
P12	TTCTACAAGCTAGTTC-1	Myoepithelial cells
P12	TTCTACATCGCAAACT-1	Myoepithelial cells
P12	TTCTCAAAGCTAAGAT-1	Myoepithelial cells
P12	TTTCCTCGTAGAGTGC-1	Myoepithelial cells
P12	TTTGCGCTCGTAGATC-1	Myoepithelial cells
P13	AACCGCGTCAACGGGA-1	Myoepithelial cells
P13	ACACCCTCATTGTGCA-1	Myoepithelial cells
P13	ATTCTACCAGGGTATG-1	Myoepithelial cells
P13	CAAGAAATCGTCACGG-1	Myoepithelial cells
P13	CAAGTTGTCCAGAGGA-1	Myoepithelial cells
P13	CCGTTCATCCAAACAC-1	Myoepithelial cells
P13	CGATCGGAGAAACGCC-1	Myoepithelial cells
P13	CGTGTAAGTATTACCG-1	Myoepithelial cells
P13	CTCTGGTAGAGTGACC-1	Myoepithelial cells
P13	GGAATAAAGGCAGGTT-1	Myoepithelial cells
P13	GGTGCGTCACGAAATA-1	Myoepithelial cells
P13	GTCACGGGTCCTCTTG-1	Myoepithelial cells
P13	GTCCTCAAGTTAACGA-1	Myoepithelial cells
P13	GTCGTAAGTGACGCCT-1	Myoepithelial cells
P13	GTTCTCGAGCCTATGT-1	Myoepithelial cells
P13	TAGAGCTTCGCCTGAG-1	Myoepithelial cells
P13	TCTGGAAGTTTGGCGC-1	Myoepithelial cells
P13	TGACTAGAGAGCTGGT-1	Myoepithelial cells
P13	TTAGTTCCAACACCTA-1	Myoepithelial cells
P13	TTGGAACCACAACTGT-1	Myoepithelial cells
P13	TTGTAGGAGATGCCAG-1	Myoepithelial cells
P13	TTTGCGCGTCGCGAAA-1	Myoepithelial cells
P14	AAGCCGCTCAGAGACG-1	Myoepithelial cells
P14	AAAGATGTCACAACGT-1	Myoepithelial cells
P14	AACCATGAGCCTTGAT-1	Myoepithelial cells
P14	AACTCAGTCCGCATCT-1	Myoepithelial cells
P14	AAGCCGCAGAGTACAT-1	Myoepithelial cells
P14	AAGCCGCAGCTCCTCT-1	Myoepithelial cells
P14	AAGGCAGTCCTGTAGA-1	Myoepithelial cells
P14	ACCTTTATCATGCTCC-1	Myoepithelial cells
P14	ACGGGCTAGCGTCTAT-1	Myoepithelial cells
P14	ACTGAGTTCGGTGTCG-1	Myoepithelial cells
P14	AGAGTGGCAGGAATCG-1	Myoepithelial cells
P14	AGATCTGAGGAATCGC-1	Myoepithelial cells
P14	AGCGTCGAGATGTCGG-1	Myoepithelial cells
P14	AGGCCGTGTATAAACG-1	Myoepithelial cells
P14	AGGGAGTAGCTGAACG-1	Myoepithelial cells
P14	AGGGAGTCAGGGCATA-1	Myoepithelial cells
P14	AGGGTGATCAATCTCT-1	Myoepithelial cells
P14	ATAACGCCACCTCGTT-1	Myoepithelial cells
P14	ATCCGAACAGGTCGTC-1	Myoepithelial cells
P14	ATGGGAGCACTTCTGC-1	Myoepithelial cells
P14	ATGGGAGTCCGATATG-1	Myoepithelial cells
P14	ATTATCCAGCGTGAAC-1	Myoepithelial cells
P14	CACACAACACTAGTAC-1	Myoepithelial cells
P14	CACAGTAGTTCCGTCT-1	Myoepithelial cells
P14	CACCAGGAGATGCGAC-1	Myoepithelial cells
P14	CACTCCAAGCGTGTCC-1	Myoepithelial cells
P14	CACTCCACAGCCTGTG-1	Myoepithelial cells
P14	CAGCCGATCCTTCAAT-1	Myoepithelial cells
P14	CAGCTAAGTTATCGGT-1	Myoepithelial cells
P14	CAGGTGCCACCAGGCT-1	Myoepithelial cells
P14	CATCGAAAGAGTAATC-1	Myoepithelial cells
P14	CCCAGTTTCGTACGGC-1	Myoepithelial cells
P14	CCGGGATTCAGAGACG-1	Myoepithelial cells
P14	CCGGTAGCAAGGTTCT-1	Myoepithelial cells
P14	CCTAGCTGTTCACCTC-1	Myoepithelial cells
P14	CCTTCCCGTACTCGCG-1	Myoepithelial cells
P14	CCTTCGATCGACCAGC-1	Myoepithelial cells
P14	CCTTTCTGTCCAGTAT-1	Myoepithelial cells
P14	CGAATGTGTTCTCATT-1	Myoepithelial cells
P14	CGACTTCGTGATAAAC-1	Myoepithelial cells
P14	CGATCGGGTATATCCG-1	Myoepithelial cells
P14	CGCGGTAAGGTGACCA-1	Myoepithelial cells
P14	CGGACACTCTGCAAGT-1	Myoepithelial cells
P14	CGGAGCTTCCTCGCAT-1	Myoepithelial cells
P14	CGGAGTCGTAATCGTC-1	Myoepithelial cells
P14	CGGAGTCGTTCGTCTC-1	Myoepithelial cells
P14	CGGCTAGTCCTTGCCA-1	Myoepithelial cells
P14	CGTAGCGCACACAGAG-1	Myoepithelial cells
P14	CGTCACTTCATGTCTT-1	Myoepithelial cells
P14	CGTGTAATCGGAGGTA-1	Myoepithelial cells
P14	CTAAGACGTTACGTCA-1	Myoepithelial cells
P14	CTAGCCTCACGGCCAT-1	Myoepithelial cells
P14	CTAGTGAGTTGTCTTT-1	Myoepithelial cells
P14	CTCGGAGGTTAAAGAC-1	Myoepithelial cells
P14	CTCGTCACAGTCGATT-1	Myoepithelial cells
P14	CTCTACGAGTGGGATC-1	Myoepithelial cells
P14	CTCTGGTGTACAGTTC-1	Myoepithelial cells
P14	CTGGTCTAGCCTATGT-1	Myoepithelial cells
P14	CTTAACTTCCTTTACA-1	Myoepithelial cells
P14	CTTACCGCACAGTCGC-1	Myoepithelial cells
P14	GAACATCAGTTACGGG-1	Myoepithelial cells
P14	GAACCTAGTGTGGTTT-1	Myoepithelial cells
P14	GACCTGGCAGTTCCCT-1	Myoepithelial cells
P14	GACTACACATAGTAAG-1	Myoepithelial cells
P14	GATCGATAGACTACAA-1	Myoepithelial cells
P14	GATCGTATCAAACGGG-1	Myoepithelial cells
P14	GATCTAGAGCGCCTCA-1	Myoepithelial cells
P14	GATGAGGAGGCTCTTA-1	Myoepithelial cells
P14	GCAATCACACTAGTAC-1	Myoepithelial cells
P14	GCATACAGTCCGAATT-1	Myoepithelial cells
P14	GCTGCAGAGGTGTGGT-1	Myoepithelial cells
P14	GCTGCAGGTCGTGGCT-1	Myoepithelial cells
P14	GCTGCGAGTCTGGAGA-1	Myoepithelial cells
P14	GCTTGAAGTCATGCAT-1	Myoepithelial cells
P14	GGAATAACACGGCCAT-1	Myoepithelial cells
P14	GGACAGATCAAGAAGT-1	Myoepithelial cells
P14	GGACATTTCCCTAATT-1	Myoepithelial cells
P14	GGATGTTTCCGTCATC-1	Myoepithelial cells
P14	GGCTCGAGTCACTGGC-1	Myoepithelial cells
P14	GGGAGATAGCAGCCTC-1	Myoepithelial cells
P14	GGGTCTGGTCACCCAG-1	Myoepithelial cells
P14	GTACTTTAGACAAGCC-1	Myoepithelial cells
P14	GTAGGCCGTACCGGCT-1	Myoepithelial cells
P14	GTATCTTAGAGTGAGA-1	Myoepithelial cells
P14	GTATCTTCAAGCTGTT-1	Myoepithelial cells
P14	GTATCTTGTGGGTCAA-1	Myoepithelial cells
P14	GTATTCTGTCCATCCT-1	Myoepithelial cells
P14	GTGAAGGTCCAGATCA-1	Myoepithelial cells
P14	GTGCTTCAGGACATTA-1	Myoepithelial cells
P14	GTTAAGCCATCTACGA-1	Myoepithelial cells
P14	GTTAAGCGTTAAGAAC-1	Myoepithelial cells
P14	GTTCATTCACTGTTAG-1	Myoepithelial cells
P14	GTTCATTGTTGGTGGA-1	Myoepithelial cells
P14	GTTCTCGTCATAAAGG-1	Myoepithelial cells
P14	TAAACCGCAGTCGTGC-1	Myoepithelial cells
P14	TACTCATCATGCTGGC-1	Myoepithelial cells
P14	TACTCATTCCTTTACA-1	Myoepithelial cells
P14	TATCTCAAGTCGCCGT-1	Myoepithelial cells
P14	TATCTCAAGTCTCCTC-1	Myoepithelial cells
P14	TATCTCATCTCTTGAT-1	Myoepithelial cells
P14	TATGCCCCACATAACC-1	Myoepithelial cells
P14	TCAGATGCAGGCGATA-1	Myoepithelial cells
P14	TCAGCTCGTATGCTTG-1	Myoepithelial cells
P14	TCATTACGTGGCTCCA-1	Myoepithelial cells
P14	TCCCGATTCGCAAGCC-1	Myoepithelial cells
P14	TCGAGGCAGCCCAGCT-1	Myoepithelial cells
P14	TCGCGTTTCGTTTGCC-1	Myoepithelial cells
P14	TCGGGACTCTACTTAC-1	Myoepithelial cells
P14	TCTATTGAGATGTAAC-1	Myoepithelial cells
P14	TCTGAGACAAGCGAGT-1	Myoepithelial cells
P14	TGAAAGAGTAGGCATG-1	Myoepithelial cells
P14	TGACAACGTTATTCTC-1	Myoepithelial cells
P14	TGACTAGCATTGGCGC-1	Myoepithelial cells
P14	TGAGAGGGTGGTGTAG-1	Myoepithelial cells
P14	TGAGCATAGTAGTGCG-1	Myoepithelial cells
P14	TGAGCATCAATAAGCA-1	Myoepithelial cells
P14	TGAGGGACAACACCTA-1	Myoepithelial cells
P14	TGCCCTATCACATAGC-1	Myoepithelial cells
P14	TGCGCAGGTAGCGTAG-1	Myoepithelial cells
P14	TGCGGGTAGTCATGCT-1	Myoepithelial cells
P14	TGCTGCTTCTGAGTGT-1	Myoepithelial cells
P14	TGGACGCAGTCACGCC-1	Myoepithelial cells
P14	TGGCGCACAGGTCCAC-1	Myoepithelial cells
P14	TGGCGCATCCAATGGT-1	Myoepithelial cells
P14	TGGCTGGTCGTTGACA-1	Myoepithelial cells
P14	TGTCCCAGTCTACCTC-1	Myoepithelial cells
P14	TTATGCTCATTATCTC-1	Myoepithelial cells
P14	TTCCCAGTCACTTATC-1	Myoepithelial cells
P14	TTCTCCTTCATAGCAC-1	Myoepithelial cells
P14	TTCTTAGTCCACTCCA-1	Myoepithelial cells
P14	TTGTAGGTCACCGGGT-1	Myoepithelial cells
P14	TTTATGCAGAGCCCAA-1	Myoepithelial cells
P14	TTTGTCACAATGGACG-1	Myoepithelial cells
P15	GACTGCGCAGACTCGC-1	Myoepithelial cells
P15	ACCTTTATCGACAGCC-1	Myoepithelial cells
P15	GATCGCGGTAGCAAAT-1	Myoepithelial cells
P15	AAATGCCCACCGAATT-1	Myoepithelial cells
P15	AACTCTTCACATCTTT-1	Myoepithelial cells
P15	AACTTTCCACAAGCCC-1	Myoepithelial cells
P15	AAGCCGCGTCTAGTGT-1	Myoepithelial cells
P15	ACATACGAGTTACCCA-1	Myoepithelial cells
P15	ACCCACTTCATGTAGC-1	Myoepithelial cells
P15	ACGGGCTAGGGCACTA-1	Myoepithelial cells
P15	ACGGGCTCAAGTCTGT-1	Myoepithelial cells
P15	ACGGGTCGTTATGTGC-1	Myoepithelial cells
P15	ACTGAACGTTCCGTCT-1	Myoepithelial cells
P15	ACTGAGTCATGCCACG-1	Myoepithelial cells
P15	ACTGAGTGTTCTCATT-1	Myoepithelial cells
P15	ACTGCTCTCTGCTGCT-1	Myoepithelial cells
P15	AGCAGCCAGAGGGATA-1	Myoepithelial cells
P15	AGCAGCCCAGACGCCT-1	Myoepithelial cells
P15	AGCCTAATCAACACTG-1	Myoepithelial cells
P15	AGCGGTCGTCACTGGC-1	Myoepithelial cells
P15	AGGCCACAGGGATCTG-1	Myoepithelial cells
P15	AGGCCGTCAGGGTTAG-1	Myoepithelial cells
P15	AGGGATGCATCACGAT-1	Myoepithelial cells
P15	AGTGTCACAATCTGCA-1	Myoepithelial cells
P15	ATCACGACAAAGCGGT-1	Myoepithelial cells
P15	ATCACGACACTTCGAA-1	Myoepithelial cells
P15	ATCCACCAGTCCGGTC-1	Myoepithelial cells
P15	ATCCGAAAGGCTACGA-1	Myoepithelial cells
P15	ATGAGGGGTACGACCC-1	Myoepithelial cells
P15	ATGAGGGTCCGAATGT-1	Myoepithelial cells
P15	ATGTGTGTCTGCCAGG-1	Myoepithelial cells
P15	ATTGGTGCATGGGAAC-1	Myoepithelial cells
P15	ATTTCTGTCCTCAATT-1	Myoepithelial cells
P15	CAACCAATCGTAGGAG-1	Myoepithelial cells
P15	CACACTCGTCTACCTC-1	Myoepithelial cells
P15	CACTCCAAGCGTTGCC-1	Myoepithelial cells
P15	CAGAGAGAGGCTACGA-1	Myoepithelial cells
P15	CAGTAACGTTTGGGCC-1	Myoepithelial cells
P15	CATATTCAGCGGCTTC-1	Myoepithelial cells
P15	CATGGCGTCAATCTCT-1	Myoepithelial cells
P15	CATTCGCCATGCATGT-1	Myoepithelial cells
P15	CCAATCCTCTGAAAGA-1	Myoepithelial cells
P15	CCATTCGGTACCTACA-1	Myoepithelial cells
P15	CCCAATCGTCGAGATG-1	Myoepithelial cells
P15	CCCTCCTAGTCTTGCA-1	Myoepithelial cells
P15	CCTTACGAGTACGACG-1	Myoepithelial cells
P15	CCTTCCCTCTTTACGT-1	Myoepithelial cells
P15	CCTTCGAGTACATCCA-1	Myoepithelial cells
P15	CGAATGTGTGATGTGG-1	Myoepithelial cells
P15	CGAGCCACACTATCTT-1	Myoepithelial cells
P15	CGATTGATCCGGCACA-1	Myoepithelial cells
P15	CGCCAAGGTCTCTCTG-1	Myoepithelial cells
P15	CGGAGTCGTGTCAATC-1	Myoepithelial cells
P15	CGTAGCGTCGGTTAAC-1	Myoepithelial cells
P15	CGTTCTGGTTGGTAAA-1	Myoepithelial cells
P15	CGTTGGGAGCTCCTTC-1	Myoepithelial cells
P15	CTAAGACTCGAATCCA-1	Myoepithelial cells
P15	CTAATGGAGATATACG-1	Myoepithelial cells
P15	CTACATTTCGGCATCG-1	Myoepithelial cells
P15	CTACGTCCATACAGCT-1	Myoepithelial cells
P15	CTACGTCTCCTATTCA-1	Myoepithelial cells
P15	CTCCTAGGTCGAGTTT-1	Myoepithelial cells
P15	CTCGGAGTCGAGAGCA-1	Myoepithelial cells
P15	CTCTACGCACAGGAGT-1	Myoepithelial cells
P15	CTCTACGGTCCTCTTG-1	Myoepithelial cells
P15	CTCTACGGTGTCAATC-1	Myoepithelial cells
P15	CTGAAACCAGGGAGAG-1	Myoepithelial cells
P15	CTGAAGTCAACAACCT-1	Myoepithelial cells
P15	CTGAAGTCATGTCCTC-1	Myoepithelial cells
P15	CTGCTGTGTTTGTTTC-1	Myoepithelial cells
P15	GAAACTCTCAGGTTCA-1	Myoepithelial cells
P15	GAAACTCTCTTCATGT-1	Myoepithelial cells
P15	GACACGCAGATGTGGC-1	Myoepithelial cells
P15	GACGGCTAGCTGCAAG-1	Myoepithelial cells
P15	GATCTAGCAGTAGAGC-1	Myoepithelial cells
P15	GATGAAACAGCCAATT-1	Myoepithelial cells
P15	GCACATACACGGCTAC-1	Myoepithelial cells
P15	GCATGCGTCGCTTAGA-1	Myoepithelial cells
P15	GCCAAATGTCAGAATA-1	Myoepithelial cells
P15	GCCTCTAGTTCAACCA-1	Myoepithelial cells
P15	GCCTCTATCAACACCA-1	Myoepithelial cells
P15	GCGACCACAAGCGATG-1	Myoepithelial cells
P15	GCGGGTTTCGTCTGCT-1	Myoepithelial cells
P15	GCTGGGTAGGCATGTG-1	Myoepithelial cells
P15	GGGCATCTCGGAAATA-1	Myoepithelial cells
P15	GGTGAAGTCGTAGGAG-1	Myoepithelial cells
P15	GTACTTTAGGGAAACA-1	Myoepithelial cells
P15	GTCTCGTAGTGGGTTG-1	Myoepithelial cells
P15	GTCTCGTGTTTAGCTG-1	Myoepithelial cells
P15	GTTAAGCTCCTGTACC-1	Myoepithelial cells
P15	TAAACCGGTAGCTTGT-1	Myoepithelial cells
P15	TACCTTAGTTCGTTGA-1	Myoepithelial cells
P15	TACTCATCAAACGTGG-1	Myoepithelial cells
P15	TAGAGCTCAGTAAGCG-1	Myoepithelial cells
P15	TCAATCTGTCTTCGTC-1	Myoepithelial cells
P15	TCAGGATTCCTACAGA-1	Myoepithelial cells
P15	TCGAGGCTCGCCATAA-1	Myoepithelial cells
P15	TCGGGACGTCAAAGAT-1	Myoepithelial cells
P15	TCGTACCTCCTGCTTG-1	Myoepithelial cells
P15	TCTCATACATGGGAAC-1	Myoepithelial cells
P15	TCTTTCCTCGGTTCGG-1	Myoepithelial cells
P15	TGAAAGAAGCCGGTAA-1	Myoepithelial cells
P15	TGCACCTCACGAAAGC-1	Myoepithelial cells
P15	TGCTGCTCACATGTGT-1	Myoepithelial cells
P15	TGGGCGTGTCATCCCT-1	Myoepithelial cells
P15	TGTGTTTCACAGTCGC-1	Myoepithelial cells
P15	TTCTCAATCGCAAACT-1	Myoepithelial cells
P15	TTCTCAATCGCCATAA-1	Myoepithelial cells
P15	TTGCGTCGTTCGCGAC-1	Myoepithelial cells
P15	TTGGAACCACATGTGT-1	Myoepithelial cells
P16	AAAGTAGTCTATCCTA-1	Myoepithelial cells
P16	AAATGCCGTAAATACG-1	Myoepithelial cells
P16	AACCATGGTTACGTCA-1	Myoepithelial cells
P16	AACTCAGGTCTTCAAG-1	Myoepithelial cells
P16	AACTCTTAGTATTGGA-1	Myoepithelial cells
P16	AAGACCTAGGATATAC-1	Myoepithelial cells
P16	AAGGTTCAGACTACAA-1	Myoepithelial cells
P16	AATCGGTAGCGGATCA-1	Myoepithelial cells
P16	ACACTGAGTTATGCGT-1	Myoepithelial cells
P16	ACGCCAGAGCCATCGC-1	Myoepithelial cells
P16	ACGGGTCTCGAGAGCA-1	Myoepithelial cells
P16	ACGTCAAGTAGAAAGG-1	Myoepithelial cells
P16	AGCGGTCTCTAACTTC-1	Myoepithelial cells
P16	AGCGTATAGCTAACAA-1	Myoepithelial cells
P16	AGGCCACAGAGTGACC-1	Myoepithelial cells
P16	AGGGTGACAACAACCT-1	Myoepithelial cells
P16	AGTCTTTGTAGGACAC-1	Myoepithelial cells
P16	CAACCAATCCCATTAT-1	Myoepithelial cells
P16	CACCACTGTTATCACG-1	Myoepithelial cells
P16	CAGCATATCGCCGTGA-1	Myoepithelial cells
P16	CAGCCGAAGCGTTCCG-1	Myoepithelial cells
P16	CATCAGATCCTTTACA-1	Myoepithelial cells
P16	CATGCCTGTGCTAGCC-1	Myoepithelial cells
P16	CCAATCCGTAGCCTAT-1	Myoepithelial cells
P16	CCACGGATCGGAAACG-1	Myoepithelial cells
P16	CCCATACGTCACACGC-1	Myoepithelial cells
P16	CCGGGATGTCGGGTCT-1	Myoepithelial cells
P16	CCGTTCAGTACCCAAT-1	Myoepithelial cells
P16	CCGTTCATCAAACCGT-1	Myoepithelial cells
P16	CCTAAAGAGCGTCAAG-1	Myoepithelial cells
P16	CCTTACGGTTCGAATC-1	Myoepithelial cells
P16	CGAATGTAGAAGAAGC-1	Myoepithelial cells
P16	CGAGCACCACCAACCG-1	Myoepithelial cells
P16	CGATCGGAGCTGAACG-1	Myoepithelial cells
P16	CGGACTGGTCACTTCC-1	Myoepithelial cells
P16	CGGCTAGTCAAGATCC-1	Myoepithelial cells
P16	CGTCCATGTCTCGTTC-1	Myoepithelial cells
P16	CGTGTAAGTGAGTGAC-1	Myoepithelial cells
P16	CGTTAGACATCCGCGA-1	Myoepithelial cells
P16	CGTTCTGAGGCTAGCA-1	Myoepithelial cells
P16	CTACACCCAGATTGCT-1	Myoepithelial cells
P16	CTCACACTCGATGAGG-1	Myoepithelial cells
P16	CTCATTAAGGCTCTTA-1	Myoepithelial cells
P16	CTCATTAAGTTACCCA-1	Myoepithelial cells
P16	CTCGAAAGTCCGTCAG-1	Myoepithelial cells
P16	CTCGGGAGTACCGTTA-1	Myoepithelial cells
P16	CTCGTACAGGCTCATT-1	Myoepithelial cells
P16	CTCGTCAAGAGCTGGT-1	Myoepithelial cells
P16	CTCGTCACACGGCCAT-1	Myoepithelial cells
P16	CTTACCGCACGGCTAC-1	Myoepithelial cells
[truncated: 46 more rows]

## Sheet: Endothelial cells
sample	barcode	cell types
N1	AAACCTGTCACAGTAC-1	Endothelial cells
N1	AAAGATGAGGTGCTAG-1	Endothelial cells
N1	AAAGTAGTCCCTGACT-1	Endothelial cells
N1	AAATGCCCAAGCCATT-1	Endothelial cells
N1	AACACGTGTCTTTCAT-1	Endothelial cells
N1	AACACGTGTTACGGAG-1	Endothelial cells
N1	AACGTTGGTTGGAGGT-1	Endothelial cells
N1	AACGTTGTCAATCTCT-1	Endothelial cells
N1	AACTGGTGTAAACCTC-1	Endothelial cells
N1	AACTGGTTCTTCGGTC-1	Endothelial cells
N1	AAGGAGCTCGGTTAAC-1	Endothelial cells
N1	AAGGCAGCATACTCTT-1	Endothelial cells
N1	AAGTCTGGTCCGCTGA-1	Endothelial cells
N1	AATCGGTAGTTCGATC-1	Endothelial cells
N1	ACACTGACACGGCCAT-1	Endothelial cells
N1	ACACTGACATCTGGTA-1	Endothelial cells
N1	ACAGCCGCACAGCCCA-1	Endothelial cells
N1	ACAGCCGCAGGATTGG-1	Endothelial cells
N1	ACAGCCGGTCTGGAGA-1	Endothelial cells
N1	ACATACGAGGATGCGT-1	Endothelial cells
N1	ACATACGGTGTGACGA-1	Endothelial cells
N1	ACATCAGCATAAGACA-1	Endothelial cells
N1	ACCCACTCAATACGCT-1	Endothelial cells
N1	ACCTTTAAGACAAGCC-1	Endothelial cells
N1	ACCTTTATCAGAAATG-1	Endothelial cells
N1	ACGATGTGTAGGGTAC-1	Endothelial cells
N1	ACGCAGCGTTACTGAC-1	Endothelial cells
N1	ACGCAGCGTTTGACAC-1	Endothelial cells
N1	ACGCCAGGTTCCCGAG-1	Endothelial cells
N1	ACGGGCTAGACCCACC-1	Endothelial cells
N1	ACGGGCTTCACTTCAT-1	Endothelial cells
N1	ACGGGTCAGTTCGCGC-1	Endothelial cells
N1	ACGGGTCCAAACTGCT-1	Endothelial cells
N1	ACGGGTCTCTCGAGTA-1	Endothelial cells
N1	ACGTCAATCGTGGGAA-1	Endothelial cells
N1	ACTATCTTCTGCTGCT-1	Endothelial cells
N1	ACTGAGTTCGGTCCGA-1	Endothelial cells
N1	ACTGCTCCAAATACAG-1	Endothelial cells
N1	ACTGCTCCAGCGAACA-1	Endothelial cells
N1	ACTGTCCAGCTAGTTC-1	Endothelial cells
N1	ACTTACTTCTTGTATC-1	Endothelial cells
N1	ACTTGTTCAAGTAATG-1	Endothelial cells
N1	AGAGCGATCTCTTGAT-1	Endothelial cells
N1	AGAGTGGAGCTCCTTC-1	Endothelial cells
N1	AGAGTGGCAGCGATCC-1	Endothelial cells
N1	AGATCTGAGTGTACCT-1	Endothelial cells
N1	AGATCTGGTTCAGGCC-1	Endothelial cells
N1	AGATCTGTCAAGCCTA-1	Endothelial cells
N1	AGATTGCGTAGCTTGT-1	Endothelial cells
N1	AGCATACGTAAGTTCC-1	Endothelial cells
N1	AGCGGTCTCTGTCAAG-1	Endothelial cells
N1	AGCGTATCACAGCCCA-1	Endothelial cells
N1	AGCGTATGTTTGTTGG-1	Endothelial cells
N1	AGCTCCTAGTGAACGC-1	Endothelial cells
N1	AGCTCCTGTCGCGGTT-1	Endothelial cells
N1	AGGGTGACACGAAACG-1	Endothelial cells
N1	AGGGTGATCTAACTTC-1	Endothelial cells
N1	AGTAGTCCAAACCCAT-1	Endothelial cells
N1	AGTCTTTCATTCCTGC-1	Endothelial cells
N1	AGTGGGATCTGCTGCT-1	Endothelial cells
N1	AGTGTCAAGCCACCTG-1	Endothelial cells
N1	ATAACGCTCATGCTCC-1	Endothelial cells
N1	ATAAGAGGTCGCCATG-1	Endothelial cells
N1	ATAAGAGTCTTGTACT-1	Endothelial cells
N1	ATAGACCCACTTAAGC-1	Endothelial cells
N1	ATCATGGCACCCTATC-1	Endothelial cells
N1	ATCATGGCAGCCTTTC-1	Endothelial cells
N1	ATCATGGCAGGTCCAC-1	Endothelial cells
N1	ATCCACCAGACATAAC-1	Endothelial cells
N1	ATCCACCGTACCATCA-1	Endothelial cells
N1	ATCCGAAAGATAGTCA-1	Endothelial cells
N1	ATCGAGTGTTCAACCA-1	Endothelial cells
N1	ATTTCTGTCAGCTCTC-1	Endothelial cells
N1	CAACCAACACTGAAGG-1	Endothelial cells
N1	CAACCAATCCTTGCCA-1	Endothelial cells
N1	CACACAACATATACGC-1	Endothelial cells
N1	CACACAATCTCATTCA-1	Endothelial cells
N1	CACACTCAGAGCCCAA-1	Endothelial cells
N1	CACATAGGTCATTAGC-1	Endothelial cells
N1	CACCACTGTGTAAGTA-1	Endothelial cells
N1	CAGAATCTCAGAGCTT-1	Endothelial cells
N1	CAGCATAAGGGAACGG-1	Endothelial cells
N1	CAGCATACATCGGACC-1	Endothelial cells
N1	CAGCGACAGATCGGGT-1	Endothelial cells
N1	CAGCGACAGTCAATAG-1	Endothelial cells
N1	CAGCGACGTGCACCAC-1	Endothelial cells
N1	CAGCTAAGTATAATGG-1	Endothelial cells
N1	CAGTAACGTCAACATC-1	Endothelial cells
N1	CATATGGAGGCATTGG-1	Endothelial cells
N1	CATATTCCAGATCGGA-1	Endothelial cells
N1	CATATTCCATACTCTT-1	Endothelial cells
N1	CATATTCTCGCTTGTC-1	Endothelial cells
N1	CATCAGAAGCGGCTTC-1	Endothelial cells
N1	CATCGAAAGGAGCGTT-1	Endothelial cells
N1	CATCGGGAGCAGCGTA-1	Endothelial cells
N1	CATGGCGTCTTTAGTC-1	Endothelial cells
N1	CATTATCCAGTACACT-1	Endothelial cells
N1	CATTCGCAGTCTCCTC-1	Endothelial cells
N1	CCAATCCCAGCGATCC-1	Endothelial cells
N1	CCACTACGTAGAGCTG-1	Endothelial cells
N1	CCATGTCTCAATCTCT-1	Endothelial cells
N1	CCATGTCTCTAGCACA-1	Endothelial cells
N1	CCCATACAGCTAGTCT-1	Endothelial cells
N1	CCCATACCATTATCTC-1	Endothelial cells
N1	CCGTTCATCCCGACTT-1	Endothelial cells
N1	CCTACACCAAACGTGG-1	Endothelial cells
N1	CCTACCAGTCAACTGT-1	Endothelial cells
N1	CCTACCATCGGAAATA-1	Endothelial cells
N1	CCTAGCTCATGAAGTA-1	Endothelial cells
N1	CCTCAGTAGCGTTTAC-1	Endothelial cells
N1	CCTCTGACAGATCTGT-1	Endothelial cells
N1	CCTTCCCCACCTATCC-1	Endothelial cells
N1	CGAACATAGTTGTCGT-1	Endothelial cells
N1	CGAATGTGTACCGGCT-1	Endothelial cells
N1	CGATCGGGTCTAGCGC-1	Endothelial cells
N1	CGATCGGTCTATCGCC-1	Endothelial cells
N1	CGCCAAGCAGTGAGTG-1	Endothelial cells
N1	CGCTTCAGTACTTGAC-1	Endothelial cells
N1	CGGACACCAATGGATA-1	Endothelial cells
N1	CGGACACCATTGCGGC-1	Endothelial cells
N1	CGGACGTTCCCAAGTA-1	Endothelial cells
N1	CGGACGTTCTTACCGC-1	Endothelial cells
N1	CGGAGTCAGTGGTAAT-1	Endothelial cells
N1	CGGAGTCTCCACGTTC-1	Endothelial cells
N1	CGGCTAGTCCCATTAT-1	Endothelial cells
N1	CGGGTCAGTAAATACG-1	Endothelial cells
N1	CGGTTAAGTCCCTACT-1	Endothelial cells
N1	CGTAGCGAGTTCGCAT-1	Endothelial cells
N1	CGTAGCGGTAAATGTG-1	Endothelial cells
N1	CGTCACTCAGTGGGAT-1	Endothelial cells
N1	CGTGAGCCAGCTCGAC-1	Endothelial cells
N1	CGTGTCTCACATGTGT-1	Endothelial cells
N1	CGTTCTGAGACGCTTT-1	Endothelial cells
N1	CGTTCTGGTTAAGTAG-1	Endothelial cells
N1	CGTTCTGTCAACCATG-1	Endothelial cells
N1	CGTTGGGAGTCGTTTG-1	Endothelial cells
N1	CGTTGGGGTCAGGACA-1	Endothelial cells
N1	CTAACTTCATGTAGTC-1	Endothelial cells
N1	CTACCCATCGCTGATA-1	Endothelial cells
N1	CTACGTCAGCGATATA-1	Endothelial cells
N1	CTCAGAAAGAAAGTGG-1	Endothelial cells
N1	CTCATTACAGCTGCAC-1	Endothelial cells
N1	CTCGGGACACCGATAT-1	Endothelial cells
N1	CTCGTCATCGACAGCC-1	Endothelial cells
N1	CTCTGGTGTCGCCATG-1	Endothelial cells
N1	CTGAAACGTACAGCAG-1	Endothelial cells
N1	CTGCCTATCAATCTCT-1	Endothelial cells
N1	CTGCGGAGTCGCTTCT-1	Endothelial cells
N1	CTGGTCTCATGCCCGA-1	Endothelial cells
N1	CTGTTTAGTTGCTCCT-1	Endothelial cells
N1	CTTAACTTCTCACATT-1	Endothelial cells
N1	CTTACCGTCTACCAGA-1	Endothelial cells
N1	CTTACCGTCTCGTTTA-1	Endothelial cells
N1	CTTAGGACAGACGCAA-1	Endothelial cells
N1	CTTGGCTGTGCAGACA-1	Endothelial cells
N1	CTTTGCGAGAGCTTCT-1	Endothelial cells
N1	GAAATGACACTCAGGC-1	Endothelial cells
N1	GAACCTAGTTATCACG-1	Endothelial cells
N1	GACACGCCATGACATC-1	Endothelial cells
N1	GACAGAGCACCGATAT-1	Endothelial cells
N1	GACCTGGGTGTTGGGA-1	Endothelial cells
N1	GACGCGTCAAGCGTAG-1	Endothelial cells
N1	GACGCGTGTGCCTGTG-1	Endothelial cells
N1	GACGGCTAGGGATCTG-1	Endothelial cells
N1	GACTACATCCACTGGG-1	Endothelial cells
N1	GACTGCGCACATCCAA-1	Endothelial cells
N1	GACTGCGGTCGACTGC-1	Endothelial cells
N1	GAGCAGAGTTGCCTCT-1	Endothelial cells
N1	GATCTAGTCATCTGCC-1	Endothelial cells
N1	GATGAGGGTCTCTCGT-1	Endothelial cells
N1	GCAATCATCCCTGACT-1	Endothelial cells
N1	GCACATAGTCTCTTAT-1	Endothelial cells
N1	GCACTCTAGGCATGTG-1	Endothelial cells
N1	GCAGTTAGTGTTTGTG-1	Endothelial cells
N1	GCATGATAGCTGCCCA-1	Endothelial cells
N1	GCATGATCACATTCGA-1	Endothelial cells
N1	GCATGATTCGAACGGA-1	Endothelial cells
N1	GCATGATTCGTCCAGG-1	Endothelial cells
N1	GCATGCGGTGTTAAGA-1	Endothelial cells
N1	GCCTCTACAATAGAGT-1	Endothelial cells
N1	GCCTCTACAGCGTCCA-1	Endothelial cells
N1	GCCTCTAGTCACAAGG-1	Endothelial cells
N1	GCGAGAACATATGAGA-1	Endothelial cells
N1	GCGCGATAGAAGGCCT-1	Endothelial cells
N1	GCGCGATGTCGAGATG-1	Endothelial cells
N1	GCGGGTTGTACATCCA-1	Endothelial cells
N1	GCTCTGTGTCTTTCAT-1	Endothelial cells
N1	GCTGCGAGTCTTGCGG-1	Endothelial cells
N1	GCTGGGTAGACCACGA-1	Endothelial cells
N1	GCTGGGTAGGTGATTA-1	Endothelial cells
N1	GCTTGAAGTAGAGGAA-1	Endothelial cells
N1	GGAAAGCTCATCGATG-1	Endothelial cells
N1	GGAACTTAGGAATCGC-1	Endothelial cells
N1	GGAATAAGTCCGTTAA-1	Endothelial cells
N1	GGAATAATCGTGGGAA-1	Endothelial cells
N1	GGACAAGAGCTAGGCA-1	Endothelial cells
N1	GGAGCAACAGCCACCA-1	Endothelial cells
N1	GGATGTTAGCATGGCA-1	Endothelial cells
N1	GGATGTTGTAGCGCTC-1	Endothelial cells
N1	GGATTACTCACTCTTA-1	Endothelial cells
N1	GGCTGGTGTCACTTCC-1	Endothelial cells
N1	GGGAATGAGAACAATC-1	Endothelial cells
N1	GGGACCTAGGCTCATT-1	Endothelial cells
N1	GGGAGATGTAGCGTGA-1	Endothelial cells
N1	GGGATGAAGGAGTCTG-1	Endothelial cells
N1	GGGCATCCATCAGTCA-1	Endothelial cells
N1	GGGCATCCATGCATGT-1	Endothelial cells
N1	GGTATTGTCTTAGAGC-1	Endothelial cells
N1	GGTGCGTGTAGCGTCC-1	Endothelial cells
N1	GGTGTTACACATTAGC-1	Endothelial cells
N1	GGTGTTAGTGGGTCAA-1	Endothelial cells
N1	GTACGTAAGCGTGTCC-1	Endothelial cells
N1	GTACGTATCTGGTTCC-1	Endothelial cells
N1	GTAGGCCTCTCGATGA-1	Endothelial cells
N1	GTCAAGTGTTACTGAC-1	Endothelial cells
N1	GTCACAAAGTAGATGT-1	Endothelial cells
N1	GTCATTTTCGTTGCCT-1	Endothelial cells
N1	GTCGTAAAGCTACCGC-1	Endothelial cells
N1	GTCTTCGAGGTGTTAA-1	Endothelial cells
N1	GTGAAGGCACATTAGC-1	Endothelial cells
N1	GTGAAGGGTACCGTTA-1	Endothelial cells
N1	GTGAAGGGTTCTGTTT-1	Endothelial cells
N1	GTGCGGTAGATGCGAC-1	Endothelial cells
N1	GTGTGCGGTCACTGGC-1	Endothelial cells
N1	GTTCATTTCCTATTCA-1	Endothelial cells
N1	GTTCGGGGTGCAGACA-1	Endothelial cells
N1	GTTCTCGGTGGACGAT-1	Endothelial cells
N1	GTTCTCGGTGGTACAG-1	Endothelial cells
N1	TAAACCGGTGAAATCA-1	Endothelial cells
N1	TAAGAGAGTTCCGTCT-1	Endothelial cells
N1	TACACGAAGGGCACTA-1	Endothelial cells
N1	TACACGATCGTGGGAA-1	Endothelial cells
N1	TACCTTATCAGTACGT-1	Endothelial cells
N1	TACCTTATCATGTCCC-1	Endothelial cells
N1	TACTCATAGCGCTTAT-1	Endothelial cells
N1	TAGACCAGTTAAGACA-1	Endothelial cells
N1	TAGCCGGCACGCCAGT-1	Endothelial cells
N1	TAGGCATAGGGTCTCC-1	Endothelial cells
N1	TAGGCATGTCTGATTG-1	Endothelial cells
N1	TAGTTGGGTCGCTTCT-1	Endothelial cells
N1	TATCAGGTCAACGGCC-1	Endothelial cells
N1	TATCAGGTCTAACGGT-1	Endothelial cells
N1	TATGCCCGTAGTAGTA-1	Endothelial cells
N1	TCAACGAAGAACTGTA-1	Endothelial cells
N1	TCAACGAAGAAGATTC-1	Endothelial cells
N1	TCACAAGAGCACCGCT-1	Endothelial cells
N1	TCACGAATCTAGAGTC-1	Endothelial cells
N1	TCAGCAAAGGACATTA-1	Endothelial cells
N1	TCAGCTCCAGCCTTGG-1	Endothelial cells
N1	TCAGCTCTCACTTCAT-1	Endothelial cells
N1	TCATTTGCAATCTGCA-1	Endothelial cells
N1	TCATTTGTCATTCACT-1	Endothelial cells
N1	TCCCGATAGATGCCAG-1	Endothelial cells
N1	TCGCGAGCACGGACAA-1	Endothelial cells
N1	TCGCGAGGTTCAGGCC-1	Endothelial cells
N1	TCGGGACTCACGCATA-1	Endothelial cells
N1	TCGGTAAAGGATGGAA-1	Endothelial cells
N1	TCGTACCAGACAGAGA-1	Endothelial cells
N1	TCGTAGAAGATCCGAG-1	Endothelial cells
N1	TCTATTGTCCCTCTTT-1	Endothelial cells
N1	TCTATTGTCGGTCTAA-1	Endothelial cells
N1	TCTGGAATCACGCATA-1	Endothelial cells
N1	TCTTCGGCAAGTCTGT-1	Endothelial cells
N1	TGACGGCCACCACGTG-1	Endothelial cells
N1	TGAGCCGGTGTAATGA-1	Endothelial cells
N1	TGCACCTGTAAATGAC-1	Endothelial cells
N1	TGCCCTACAAGCCTAT-1	Endothelial cells
N1	TGCCCTAGTCCCGACA-1	Endothelial cells
N1	TGCGTGGGTCCGTCAG-1	Endothelial cells
N1	TGCTACCAGCGAGAAA-1	Endothelial cells
N1	TGCTACCGTACAGTGG-1	Endothelial cells
N1	TGCTGCTAGCGGATCA-1	Endothelial cells
N1	TGGACGCGTAGCTTGT-1	Endothelial cells
N1	TGGACGCGTCATTAGC-1	Endothelial cells
N1	TGGCGCAGTGCTAGCC-1	Endothelial cells
N1	TGGGAAGGTTCAGTAC-1	Endothelial cells
N1	TGGGCGTTCCAGGGCT-1	Endothelial cells
N1	TGGTTAGAGGCACATG-1	Endothelial cells
N1	TGGTTCCCAAGTTAAG-1	Endothelial cells
N1	TGGTTCCCACGGCGTT-1	Endothelial cells
N1	TGTCCCAAGATGGGTC-1	Endothelial cells
N1	TGTGGTAAGAGTACCG-1	Endothelial cells
N1	TGTTCCGAGGCTAGCA-1	Endothelial cells
N1	TGTTCCGCAGCAGTTT-1	Endothelial cells
N1	TTAACTCAGAACTCGG-1	Endothelial cells
N1	TTAGGACTCAAACGGG-1	Endothelial cells
N1	TTCGGTCCAAGGCTCC-1	Endothelial cells
N1	TTCGGTCCATAGAAAC-1	Endothelial cells
N1	TTCTACACACGGACAA-1	Endothelial cells
N1	TTCTCCTCATCCGGGT-1	Endothelial cells
N1	TTCTTAGCAGTGAGTG-1	Endothelial cells
N1	TTGAACGGTTCGTGAT-1	Endothelial cells
N1	TTGACTTTCTTACCGC-1	Endothelial cells
N1	TTGGAACCACACCGAC-1	Endothelial cells
N1	TTTCCTCGTCAGAATA-1	Endothelial cells
N1	TTTGCGCCAAGGCTCC-1	Endothelial cells
N1	TTTGGTTAGTGCCAGA-1	Endothelial cells
N1	TTTGGTTTCGGCGGTT-1	Endothelial cells
N1	AAAGCAAAGCCCAATT-1	Endothelial cells
N1	AAATGCCAGTACGCGA-1	Endothelial cells
N1	AACTTTCGTAGCGATG-1	Endothelial cells
N1	ACGATGTGTCCGAAGA-1	Endothelial cells
N1	ACTTGTTGTAGCACGA-1	Endothelial cells
N1	AGAGCGAAGGGTCGAT-1	Endothelial cells
N1	AGGCCGTCAGGGAGAG-1	Endothelial cells
N1	ATCCGAAGTTCAACCA-1	Endothelial cells
N1	ATTATCCTCAGCACAT-1	Endothelial cells
N1	CAAGAAAAGCGTAATA-1	Endothelial cells
N1	CACACAAAGTGGGATC-1	Endothelial cells
N1	CACATTTAGCGGATCA-1	Endothelial cells
N1	CAGCCGAGTCTGGTCG-1	Endothelial cells
N1	CATCAAGAGCCCAATT-1	Endothelial cells
N1	CATCAAGTCTCCCTGA-1	Endothelial cells
N1	CATCAGACAGTCGTGC-1	Endothelial cells
N1	CCAGCGAGTTACCGAT-1	Endothelial cells
N1	CCTCAGTTCAACTCTT-1	Endothelial cells
N1	CGACCTTCATCGGGTC-1	Endothelial cells
N1	CGCGGTATCCCTCAGT-1	Endothelial cells
N1	CGTAGCGAGTTGTAGA-1	Endothelial cells
N1	CGTCCATAGAGGGCTT-1	Endothelial cells
N1	CGTTCTGAGGTAGCCA-1	Endothelial cells
N1	CTAGCCTCACATCCAA-1	Endothelial cells
N1	CTCGAGGAGAGGGCTT-1	Endothelial cells
N1	CTCGGGAAGTTCGATC-1	Endothelial cells
N1	CTTACCGGTATGGTTC-1	Endothelial cells
N1	CTTGGCTTCCACTCCA-1	Endothelial cells
N1	GACGCGTGTTGCCTCT-1	Endothelial cells
N1	GACTAACCACATGGGA-1	Endothelial cells
N1	GAGGTGAGTAGGCATG-1	Endothelial cells
N1	GATGCTAAGTCCAGGA-1	Endothelial cells
N1	GATTCAGTCTGTACGA-1	Endothelial cells
N1	GCAATCATCAACACAC-1	Endothelial cells
N1	GCGCAGTCATGCCTTC-1	Endothelial cells
N1	GGAATAAGTAAGGGCT-1	Endothelial cells
N1	GGCGTGTTCTTGTTTG-1	Endothelial cells
N1	GGCTCGACAGCCTATA-1	Endothelial cells
N1	GGGAATGGTTTCGCTC-1	Endothelial cells
N1	GTAGTCAAGGGCTCTC-1	Endothelial cells
N1	GTCAAGTCAACTGCGC-1	Endothelial cells
N1	GTCAAGTGTGTTAAGA-1	Endothelial cells
N1	TAAGCGTGTCAATGTC-1	Endothelial cells
N1	TAAGTGCGTCAACTGT-1	Endothelial cells
N1	TAGACCAAGAGCTTCT-1	Endothelial cells
N1	TCATTACAGTCTTGCA-1	Endothelial cells
N1	TCGGTAATCGAGAGCA-1	Endothelial cells
N1	TCGTACCAGGATGGAA-1	Endothelial cells
N1	TCTCTAACAAGGTTTC-1	Endothelial cells
N1	TGACAACCAAACTGTC-1	Endothelial cells
N1	TGAGGGACATACAGCT-1	Endothelial cells
N1	TGCGGGTTCTTACCGC-1	Endothelial cells
N1	TGGCTGGTCGTCCAGG-1	Endothelial cells
N1	TGGCTGGTCTCCCTGA-1	Endothelial cells
N1	TGGTTCCAGACTGTAA-1	Endothelial cells
N1	TGTGGTACAGCTGGCT-1	Endothelial cells
N1	TTAGGACAGGCTATCT-1	Endothelial cells
N1	TTAGGCAGTGTCAATC-1	Endothelial cells
N1	TTATGCTGTCGAGATG-1	Endothelial cells
N1	TTCGAAGGTCACTGGC-1	Endothelial cells
N1	TTTGCGCCAAGAAAGG-1	Endothelial cells
N1	TTTGTCAGTGATAAAC-1	Endothelial cells
N2	AAACCTGAGGAGTAGA-1	Endothelial cells
N2	AAACGGGCATGTCGAT-1	Endothelial cells
N2	AAAGATGCATCGGACC-1	Endothelial cells
N2	AAAGATGGTCCGAAGA-1	Endothelial cells
N2	AAAGATGGTGATGATA-1	Endothelial cells
N2	AAATGCCCACCTCGGA-1	Endothelial cells
N2	AACCATGCACATCCAA-1	Endothelial cells
N2	AACCGCGGTATAATGG-1	Endothelial cells
N2	AACGTTGGTCTAAAGA-1	Endothelial cells
N2	AACGTTGTCGAGAACG-1	Endothelial cells
N2	AACTCTTGTCAGAAGC-1	Endothelial cells
N2	AACTCTTTCGCCAAAT-1	Endothelial cells
N2	AACTTTCAGTCAATAG-1	Endothelial cells
N2	AACTTTCAGTTGAGTA-1	Endothelial cells
N2	AACTTTCTCCGTTGCT-1	Endothelial cells
N2	AAGACCTCATCTCCCA-1	Endothelial cells
N2	AAGGCAGGTTCAGTAC-1	Endothelial cells
N2	AAGGTTCAGCCAACAG-1	Endothelial cells
N2	AAGGTTCAGGGTGTTG-1	Endothelial cells
N2	AAGGTTCGTTCCGGCA-1	Endothelial cells
N2	AAGTCTGAGTGTACCT-1	Endothelial cells
N2	AAGTCTGCATTGGGCC-1	Endothelial cells
N2	AAGTCTGGTAACGTTC-1	Endothelial cells
N2	AAGTCTGGTCCAGTTA-1	Endothelial cells
N2	AATCGGTCAGCTCCGA-1	Endothelial cells
N2	ACACCAACACCAACCG-1	Endothelial cells
N2	ACACCCTAGATCACGG-1	Endothelial cells
N2	ACACCCTAGTCCAGGA-1	Endothelial cells
N2	ACACCGGTCAGTACGT-1	Endothelial cells
N2	ACACTGATCTTGCATT-1	Endothelial cells
N2	ACAGCTACAAAGGAAG-1	Endothelial cells
N2	ACAGCTAGTCCTAGCG-1	Endothelial cells
N2	ACAGCTATCTAAGCCA-1	Endothelial cells
N2	ACATACGAGAGCTGGT-1	Endothelial cells
N2	ACATACGCAGCCAATT-1	Endothelial cells
N2	ACATACGTCGCCAGCA-1	Endothelial cells
N2	ACATACGTCTGTACGA-1	Endothelial cells
N2	ACATCAGTCCTAGAAC-1	Endothelial cells
N2	ACATGGTAGTCAAGGC-1	Endothelial cells
N2	ACATGGTTCCATGAGT-1	Endothelial cells
N2	ACCCACTTCTGCCAGG-1	Endothelial cells
N2	ACCGTAAAGAAACGAG-1	Endothelial cells
N2	ACCGTAAGTCAATGTC-1	Endothelial cells
N2	ACCTTTACAAGAAGAG-1	Endothelial cells
N2	ACCTTTAGTGAACCTT-1	Endothelial cells
N2	ACGATGTAGCAAATCA-1	Endothelial cells
N2	ACGATGTTCAGCTTAG-1	Endothelial cells
N2	ACGCCAGGTAGCGTCC-1	Endothelial cells
N2	ACGCCGAGTGTTTGGT-1	Endothelial cells
N2	ACGCCGATCAGGCCCA-1	Endothelial cells
N2	ACGGAGAGTAAGGATT-1	Endothelial cells
N2	ACGGAGATCAGGCAAG-1	Endothelial cells
N2	ACGGCCAAGTCGTACT-1	Endothelial cells
N2	ACGGGTCGTTACTGAC-1	Endothelial cells
N2	ACGTCAAAGATATGGT-1	Endothelial cells
N2	ACTATCTGTTATCACG-1	Endothelial cells
N2	ACTGAACTCGTATCAG-1	Endothelial cells
N2	ACTGAGTTCCGCGGTA-1	Endothelial cells
N2	ACTGATGAGTTCGCGC-1	Endothelial cells
N2	ACTGCTCAGTATGACA-1	Endothelial cells
N2	ACTGCTCGTTGTCGCG-1	Endothelial cells
N2	ACTTACTTCATATCGG-1	Endothelial cells
N2	ACTTGTTCATTAGCCA-1	Endothelial cells
N2	ACTTGTTTCTGTTTGT-1	Endothelial cells
N2	ACTTTCAAGGCCGAAT-1	Endothelial cells
N2	ACTTTCAAGGTGCACA-1	Endothelial cells
N2	AGAGCGAAGTGTTAGA-1	Endothelial cells
N2	AGAGCGAGTCTTCAAG-1	Endothelial cells
N2	AGAGCTTAGAATCTCC-1	Endothelial cells
N2	AGAGCTTTCACTTCAT-1	Endothelial cells
N2	AGATCTGCAGTGAGTG-1	Endothelial cells
N2	AGATCTGGTAGCTAAA-1	Endothelial cells
N2	AGATCTGGTTCCACGG-1	Endothelial cells
N2	AGATCTGTCTCTTATG-1	Endothelial cells
N2	AGATTGCGTCGGCACT-1	Endothelial cells
N2	AGCAGCCTCAGCGACC-1	Endothelial cells
N2	AGCATACAGTCCGGTC-1	Endothelial cells
N2	AGCATACCACAACGCC-1	Endothelial cells
N2	AGCATACGTTTAAGCC-1	Endothelial cells
N2	AGCCTAAGTATCACCA-1	Endothelial cells
N2	AGCCTAAGTCATTAGC-1	Endothelial cells
N2	AGCGGTCTCATGCATG-1	Endothelial cells
N2	AGCGTCGCAATCCAAC-1	Endothelial cells
N2	AGCTCCTTCAAGGCTT-1	Endothelial cells
N2	AGGCCACTCTCAAGTG-1	Endothelial cells
N2	AGGCCGTAGCGTGAAC-1	Endothelial cells
N2	AGGGAGTGTTATTCTC-1	Endothelial cells
N2	AGGGATGAGGTTCCTA-1	Endothelial cells
N2	AGGTCATAGTCCCACG-1	Endothelial cells
N2	AGGTCATTCGCCATAA-1	Endothelial cells
N2	AGGTCCGCACGGTTTA-1	Endothelial cells
N2	AGTAGTCCATCCGGGT-1	Endothelial cells
N2	AGTAGTCTCAATCTCT-1	Endothelial cells
N2	AGTCTTTAGGTGCAAC-1	Endothelial cells
N2	AGTGAGGAGCCAGTAG-1	Endothelial cells
N2	AGTGAGGCAAGTAATG-1	Endothelial cells
N2	ATAACGCAGCACACAG-1	Endothelial cells
N2	ATAAGAGAGACACTAA-1	Endothelial cells
N2	ATAAGAGAGTGTTAGA-1	Endothelial cells
N2	ATCATCTCAGCCAATT-1	Endothelial cells
N2	ATCCACCCACCTCGTT-1	Endothelial cells
N2	ATCCGAAAGAGCTGGT-1	Endothelial cells
N2	ATGAGGGAGCACCGCT-1	Endothelial cells
N2	ATGAGGGAGCAGCGTA-1	Endothelial cells
N2	ATGTGTGGTTAGATGA-1	Endothelial cells
N2	ATTATCCGTTCGCGAC-1	Endothelial cells
N2	ATTCTACAGGCTAGGT-1	Endothelial cells
N2	ATTCTACTCCAAGTAC-1	Endothelial cells
N2	ATTGGACAGAACAATC-1	Endothelial cells
N2	ATTGGTGCAATAAGCA-1	Endothelial cells
N2	ATTGGTGGTTGCGTTA-1	Endothelial cells
N2	CAAGGCCGTTGCGTTA-1	Endothelial cells
N2	CACAAACAGTTGTCGT-1	Endothelial cells
N2	CACAAACTCGAATCCA-1	Endothelial cells
N2	CACACAAAGTACGACG-1	Endothelial cells
N2	CACACAATCAGAGGTG-1	Endothelial cells
N2	CACACCTAGCCACGCT-1	Endothelial cells
N2	CACACCTGTCAAAGAT-1	Endothelial cells
N2	CACAGGCCAAGTACCT-1	Endothelial cells
N2	CACAGGCCAGGCTGAA-1	Endothelial cells
N2	CACAGGCCATGCCTTC-1	Endothelial cells
N2	CACAGTAAGTTTGCGT-1	Endothelial cells
N2	CACATAGAGGCTCTTA-1	Endothelial cells
N2	CACATAGAGTAAGTAC-1	Endothelial cells
N2	CACATAGCAGCTTCGG-1	Endothelial cells
N2	CACCAGGCATCAGTCA-1	Endothelial cells
N2	CACCTTGGTATGCTTG-1	Endothelial cells
N2	CACTCCAAGACATAAC-1	Endothelial cells
N2	CACTCCATCGTTTGCC-1	Endothelial cells
N2	CAGAATCCAGGACGTA-1	Endothelial cells
N2	CAGAGAGAGACCTAGG-1	Endothelial cells
N2	CAGATCAGTTTGACTG-1	Endothelial cells
N2	CAGCATAAGGTTACCT-1	Endothelial cells
N2	CAGCATACAACTTGAC-1	Endothelial cells
N2	CAGCATATCAACACCA-1	Endothelial cells
N2	CAGCATATCATTGCGA-1	Endothelial cells
N2	CAGCGACAGACTAAGT-1	Endothelial cells
N2	CAGCGACGTCTTGTCC-1	Endothelial cells
N2	CAGCTAAAGGACGAAA-1	Endothelial cells
N2	CAGCTAACAGGAACGT-1	Endothelial cells
N2	CAGCTAAGTTTGTGTG-1	Endothelial cells
N2	CAGCTAATCTGTGCAA-1	Endothelial cells
N2	CAGTAACAGATGGCGT-1	Endothelial cells
N2	CAGTAACAGTGTTAGA-1	Endothelial cells
N2	CAGTAACGTCAATACC-1	Endothelial cells
N2	CATATTCAGTACGTAA-1	Endothelial cells
N2	CATCAAGGTGTCTGAT-1	Endothelial cells
N2	CATCAAGGTTCAGACT-1	Endothelial cells
N2	CATCAGAAGCGTCAAG-1	Endothelial cells
N2	CATCAGATCACTCCTG-1	Endothelial cells
N2	CATCGAAAGAGTCGGT-1	Endothelial cells
N2	CATCGAAAGATGGGTC-1	Endothelial cells
N2	CATCGGGCATAAGACA-1	Endothelial cells
N2	CATGACAAGGCAAAGA-1	Endothelial cells
N2	CATGCCTAGCGATATA-1	Endothelial cells
N2	CATGCCTGTCTAGAGG-1	Endothelial cells
N2	CATGGCGGTGGCAAAC-1	Endothelial cells
N2	CATTATCTCTGTCAAG-1	Endothelial cells
N2	CCAATCCGTGCTTCTC-1	Endothelial cells
N2	CCACTACCATGGTAGG-1	Endothelial cells
N2	CCAGCGACAAAGTCAA-1	Endothelial cells
N2	CCATGTCCAGACGCTC-1	Endothelial cells
N2	CCCAATCAGTACGTAA-1	Endothelial cells
N2	CCCAATCCAAGCTGAG-1	Endothelial cells
N2	CCCAATCCACGTCTCT-1	Endothelial cells
N2	CCGGGATTCACCGGGT-1	Endothelial cells
N2	CCGGTAGCACTTACGA-1	Endothelial cells
N2	CCGGTAGTCATCACCC-1	Endothelial cells
N2	CCGTACTTCAATAAGG-1	Endothelial cells
N2	CCTAAAGAGAGTCTGG-1	Endothelial cells
N2	CCTAAAGAGATAGTCA-1	Endothelial cells
N2	CCTATTAGTCATCGGC-1	Endothelial cells
N2	CCTATTATCCAGTATG-1	Endothelial cells
N2	CCTCAGTAGGGTGTGT-1	Endothelial cells
N2	CCTCAGTCACCGTTGG-1	Endothelial cells
N2	CCTCTGAAGTCTCAAC-1	Endothelial cells
N2	CCTCTGACAATGGTCT-1	Endothelial cells
N2	CCTCTGAGTAAATACG-1	Endothelial cells
N2	CCTTACGTCGATGAGG-1	Endothelial cells
N2	CCTTCGAAGACTTGAA-1	Endothelial cells
N2	CCTTTCTGTCATATCG-1	Endothelial cells
N2	CGACCTTTCGTGACAT-1	Endothelial cells
N2	CGACTTCAGATATACG-1	Endothelial cells
N2	CGAGCACAGCCACGCT-1	Endothelial cells
N2	CGAGCACAGGCGACAT-1	Endothelial cells
N2	CGAGCACTCCAAGTAC-1	Endothelial cells
N2	CGATCGGAGCAGATCG-1	Endothelial cells
N2	CGATGGCGTAGATTAG-1	Endothelial cells
N2	CGCCAAGTCCGGCACA-1	Endothelial cells
N2	CGCGGTAAGCTGAAAT-1	Endothelial cells
N2	CGCGGTATCAACCAAC-1	Endothelial cells
N2	CGCGTTTGTTTCCACC-1	Endothelial cells
N2	CGCTGGACAACTTGAC-1	Endothelial cells
N2	CGCTTCAAGCGCCTCA-1	Endothelial cells
N2	CGCTTCAGTAAAGGAG-1	Endothelial cells
N2	CGCTTCATCTGATACG-1	Endothelial cells
N2	CGGACACTCACAGGCC-1	Endothelial cells
N2	CGGAGCTAGAGCCTAG-1	Endothelial cells
N2	CGGCTAGAGGAGTAGA-1	Endothelial cells
N2	CGGTTAAAGCCCGAAA-1	Endothelial cells
N2	CGGTTAACACCAGGCT-1	Endothelial cells
N2	CGTAGCGAGATCACGG-1	Endothelial cells
N2	CGTAGCGCATTCTCAT-1	Endothelial cells
N2	CGTAGCGTCTGTCTAT-1	Endothelial cells
N2	CGTCACTCAGCTGTAT-1	Endothelial cells
N2	CGTCACTGTACACCGC-1	Endothelial cells
N2	CGTCCATCATGAACCT-1	Endothelial cells
N2	CGTGAGCCAAACTGTC-1	Endothelial cells
N2	CGTTAGAGTTCCACTC-1	Endothelial cells
N2	CGTTCTGAGCGCCTTG-1	Endothelial cells
N2	CGTTGGGCAGCTGTAT-1	Endothelial cells
N2	CGTTGGGTCACAAACC-1	Endothelial cells
N2	CTAAGACAGAGCAATT-1	Endothelial cells
N2	CTACACCCACCTATCC-1	Endothelial cells
N2	CTACATTCAATCCAAC-1	Endothelial cells
N2	CTACATTCATCAGTAC-1	Endothelial cells
N2	CTACATTTCGTTACGA-1	Endothelial cells
N2	CTACGTCTCACTTCAT-1	Endothelial cells
N2	CTACGTCTCTTAGAGC-1	Endothelial cells
N2	CTAGAGTCAAGACGTG-1	Endothelial cells
N2	CTAGAGTGTACCTACA-1	Endothelial cells
N2	CTAGAGTTCTCGCATC-1	Endothelial cells
N2	CTAGCCTCAAGGCTCC-1	Endothelial cells
N2	CTAGCCTTCAGCAACT-1	Endothelial cells
N2	CTAGTGATCGCCTGAG-1	Endothelial cells
N2	CTCACACAGCTCAACT-1	Endothelial cells
N2	CTCACACCACTTAACG-1	Endothelial cells
N2	CTCACACGTCCGTGAC-1	Endothelial cells
N2	CTCAGAACAAGTCATC-1	Endothelial cells
N2	CTCATTATCCTTTCTC-1	Endothelial cells
N2	CTCGAGGGTCACTGGC-1	Endothelial cells
N2	CTCGAGGGTCATACTG-1	Endothelial cells
N2	CTCGGAGTCTTACCTA-1	Endothelial cells
N2	CTCGTACAGACTTTCG-1	Endothelial cells
N2	CTCGTACCACAGCGTC-1	Endothelial cells
N2	CTCGTCAGTGGTCTCG-1	Endothelial cells
N2	CTCTAATAGCGACGTA-1	Endothelial cells
N2	CTCTAATTCGTACGGC-1	Endothelial cells
N2	CTCTGGTAGTGTGGCA-1	Endothelial cells
N2	CTGATAGAGAGTTGGC-1	Endothelial cells
N2	CTGATAGTCCCTCTTT-1	Endothelial cells
N2	CTGATCCCAATCTGCA-1	Endothelial cells
N2	CTGCCTAGTTCCGGCA-1	Endothelial cells
N2	CTGCGGAAGGCCCGTT-1	Endothelial cells
N2	CTGGTCTAGTCGTACT-1	Endothelial cells
N2	CTGTGCTCATCTCGCT-1	Endothelial cells
N2	CTGTTTAAGTATTGGA-1	Endothelial cells
N2	CTGTTTATCAAACAAG-1	Endothelial cells
N2	CTTAACTTCTCATTCA-1	Endothelial cells
N2	CTTACCGAGTCAAGCG-1	Endothelial cells
N2	CTTACCGGTCAATACC-1	Endothelial cells
N2	CTTACCGGTTCCACGG-1	Endothelial cells
N2	CTTACCGTCTTGCAAG-1	Endothelial cells
N2	CTTAGGAGTCTGATCA-1	Endothelial cells
N2	CTTGGCTCACCACCAG-1	Endothelial cells
N2	CTTGGCTGTTCGTTGA-1	Endothelial cells
N2	GAAATGACAAGGCTCC-1	Endothelial cells
N2	GAAATGACAGGGAGAG-1	Endothelial cells
N2	GAACATCAGTCGATAA-1	Endothelial cells
N2	GAACCTAGTGTGACGA-1	Endothelial cells
N2	GACCAATCACAGCGTC-1	Endothelial cells
N2	GACCTGGAGACGCACA-1	Endothelial cells
N2	GACCTGGAGGCCCGTT-1	Endothelial cells
N2	GACGGCTTCATGCATG-1	Endothelial cells
N2	GACGGCTTCTTACCTA-1	Endothelial cells
N2	GACGTGCCACACCGCA-1	Endothelial cells
N2	GACGTGCCAGTCTTCC-1	Endothelial cells
N2	GACTAACGTGTAAGTA-1	Endothelial cells
N2	GACTACAAGACCCACC-1	Endothelial cells
N2	GACTACAAGATCCCAT-1	Endothelial cells
N2	GAGCAGAAGTACGATA-1	Endothelial cells
N2	GAGGTGAGTAAGGGCT-1	Endothelial cells
N2	GAGGTGAGTGCCTGTG-1	Endothelial cells
N2	GAGGTGATCCAGGGCT-1	Endothelial cells
N2	GAGGTGATCTGCGTAA-1	Endothelial cells
N2	GAGTCCGGTACACCGC-1	Endothelial cells
N2	GATCAGTAGGCCCGTT-1	Endothelial cells
N2	GATCAGTCACATAACC-1	Endothelial cells
N2	GATCAGTGTCTCAACA-1	Endothelial cells
N2	GATCGCGGTCTTCAAG-1	Endothelial cells
N2	GATCGTAGTGAAATCA-1	Endothelial cells
N2	GATGAGGAGTTGTCGT-1	Endothelial cells
N2	GATGCTAAGGTACTCT-1	Endothelial cells
N2	GATGCTACAGACAAAT-1	Endothelial cells
N2	GATGCTAGTTGATTGC-1	Endothelial cells
N2	GATTCAGAGTACGCCC-1	Endothelial cells
N2	GATTCAGCAGGCTGAA-1	Endothelial cells
N2	GCAATCAGTAGGGACT-1	Endothelial cells
N2	GCAATCAGTGACTACT-1	Endothelial cells
N2	GCACATATCGTCCGTT-1	Endothelial cells
N2	GCACTCTAGAAACCTA-1	Endothelial cells
N2	GCAGCCAGTTCAGACT-1	Endothelial cells
N2	GCAGTTACACGAAAGC-1	Endothelial cells
N2	GCATACATCAAACGGG-1	Endothelial cells
N2	GCATACATCCTGCTTG-1	Endothelial cells
N2	GCATGATCAAGACACG-1	Endothelial cells
N2	GCATGATGTCTCGTTC-1	Endothelial cells
N2	GCATGTAAGCGATGAC-1	Endothelial cells
N2	GCCTCTAAGTCGATAA-1	Endothelial cells
N2	GCCTCTATCCCGGATG-1	Endothelial cells
N2	GCCTCTATCGTACCGG-1	Endothelial cells
N2	GCGACCAAGTGGACGT-1	Endothelial cells
N2	GCGACCATCCGCATAA-1	Endothelial cells
N2	GCGCAGTCACCGGAAA-1	Endothelial cells
N2	GCGCCAACAGGGTACA-1	Endothelial cells
N2	GCGCCAATCACTTACT-1	Endothelial cells
N2	GCGCGATCAGATCGGA-1	Endothelial cells
N2	GCGGGTTCAAGACACG-1	Endothelial cells
N2	GCGGGTTCAGTCTTCC-1	Endothelial cells
N2	GCTCCTAGTGAGGGAG-1	Endothelial cells
N2	GCTCTGTCAATAAGCA-1	Endothelial cells
N2	GCTGCAGAGATATGCA-1	Endothelial cells
N2	GCTGCGAAGCTAAGAT-1	Endothelial cells
N2	GCTGCGACAGTAGAGC-1	Endothelial cells
N2	GCTGCGAGTTATGTGC-1	Endothelial cells
N2	GCTGCTTAGAAAGTGG-1	Endothelial cells
N2	GCTGCTTTCAAACCAC-1	Endothelial cells
N2	GCTGCTTTCTTCGGTC-1	Endothelial cells
N2	GCTTCCACACAACTGT-1	Endothelial cells
N2	GCTTGAAAGAGTCGGT-1	Endothelial cells
N2	GCTTGAACAGTATAAG-1	Endothelial cells
N2	GGAAAGCAGCCTTGAT-1	Endothelial cells
N2	GGAATAAGTCCAACTA-1	Endothelial cells
N2	GGACAAGAGGTTCCTA-1	Endothelial cells
N2	GGACATTTCAAGGTAA-1	Endothelial cells
N2	GGACGTCCAAGTCTAC-1	Endothelial cells
N2	GGAGCAACATCTACGA-1	Endothelial cells
N2	GGCCGATAGACTGGGT-1	Endothelial cells
N2	GGGAATGCAGGCTCAC-1	Endothelial cells
N2	GGGAATGGTGAGGGAG-1	Endothelial cells
N2	GGGACCTCACGCATCG-1	Endothelial cells
N2	GGGACCTTCAGATAAG-1	Endothelial cells
N2	GGGACCTTCCGTTGCT-1	Endothelial cells
N2	GGGAGATAGAAACCGC-1	Endothelial cells
N2	GGGAGATAGGATGCGT-1	Endothelial cells
N2	GGGCATCAGCAATATG-1	Endothelial cells
N2	GGGTCTGAGGCTAGCA-1	Endothelial cells
N2	GGGTTGCTCAGCTGGC-1	Endothelial cells
N2	GGTGAAGCACCGGAAA-1	Endothelial cells
N2	GTAACTGCACTGCCAG-1	Endothelial cells
N2	GTAACTGTCCAAGTAC-1	Endothelial cells
N2	GTACTCCGTGCAACTT-1	Endothelial cells
N2	GTACTTTGTCGAGTTT-1	Endothelial cells
N2	GTAGGCCCAGCCAGAA-1	Endothelial cells
N2	GTAGTCAGTCAAACTC-1	Endothelial cells
N2	GTATCTTCATGCAACT-1	Endothelial cells
N2	GTCACAAAGTTGTAGA-1	Endothelial cells
N2	GTCACGGAGACAGGCT-1	Endothelial cells
N2	GTCACGGTCCAAAGTC-1	Endothelial cells
N2	GTCATTTAGGCAATTA-1	Endothelial cells
N2	GTCCTCAGTATCTGCA-1	Endothelial cells
N2	GTCCTCAGTCGACTAT-1	Endothelial cells
N2	GTCGGGTTCCGAATGT-1	Endothelial cells
N2	GTCGGGTTCTCATTCA-1	Endothelial cells
N2	GTCGTAACAGGTCCAC-1	Endothelial cells
N2	GTCTCGTCAGCCAATT-1	Endothelial cells
N2	GTCTCGTCAGTCAGAG-1	Endothelial cells
N2	GTCTTCGAGAATAGGG-1	Endothelial cells
N2	GTCTTCGCATCTATGG-1	Endothelial cells
N2	GTCTTCGGTTTGTTTC-1	Endothelial cells
N2	GTCTTCGTCTGCCAGG-1	Endothelial cells
N2	GTGAAGGAGGTGACCA-1	Endothelial cells
N2	GTGCAGCAGTTTAGGA-1	Endothelial cells
N2	GTGCAGCCATTCTCAT-1	Endothelial cells
N2	GTGCTTCAGGCATGGT-1	Endothelial cells
N2	GTGCTTCCACTTACGA-1	Endothelial cells
N2	GTGGGTCTCATCGGAT-1	Endothelial cells
N2	GTTCATTGTTTGACAC-1	Endothelial cells
N2	GTTCTCGCAGACGCCT-1	Endothelial cells
N2	GTTCTCGTCTCCTATA-1	Endothelial cells
N2	GTTTCTAGTGTGACCC-1	Endothelial cells
N2	GTTTCTATCGACGGAA-1	Endothelial cells
N2	TAAGCGTTCTCGATGA-1	Endothelial cells
N2	TAAGTGCAGGTGATAT-1	Endothelial cells
N2	TACACGAAGGAGTTTA-1	Endothelial cells
N2	TACACGAGTCACCTAA-1	Endothelial cells
N2	TACAGTGAGTACGATA-1	Endothelial cells
N2	TACAGTGCACCTCGGA-1	Endothelial cells
N2	TACCTATGTGATAAGT-1	Endothelial cells
N2	TACCTTAAGTACGTTC-1	Endothelial cells
N2	TACCTTACACCGATAT-1	Endothelial cells
N2	TACCTTAGTGGGTATG-1	Endothelial cells
N2	TACGGGCGTATGAATG-1	Endothelial cells
N2	TACGGTACACCATCCT-1	Endothelial cells
N2	TACTCATCAGCAGTTT-1	Endothelial cells
N2	TACTCATCAGGGTATG-1	Endothelial cells
N2	TACTCATTCGCTGATA-1	Endothelial cells
N2	TACTCGCTCTCGAGTA-1	Endothelial cells
N2	TACTTACAGGTGTTAA-1	Endothelial cells
N2	TACTTACCAAACCTAC-1	Endothelial cells
N2	TACTTACCAAGACGTG-1	Endothelial cells
N2	TAGACCACACAACGTT-1	Endothelial cells
N2	TAGACCATCTTTAGGG-1	Endothelial cells
N2	TAGGCATAGTTTGCGT-1	Endothelial cells
N2	TAGTTGGAGGCTCAGA-1	Endothelial cells
N2	TAGTTGGGTGTGCGTC-1	Endothelial cells
N2	TATCAGGAGGAGTTTA-1	Endothelial cells
N2	TATCAGGCACGAGGTA-1	Endothelial cells
N2	TATCTCATCTACTCAT-1	Endothelial cells
N2	TATGCCCAGGCTCAGA-1	Endothelial cells
N2	TATGCCCCAGGGTATG-1	Endothelial cells
N2	TATGCCCTCTTTCCTC-1	Endothelial cells
N2	TATTACCAGTCCATAC-1	Endothelial cells
N2	TCAACGAGTGTGGTTT-1	Endothelial cells
N2	TCACAAGAGAAGGACA-1	Endothelial cells
N2	TCACAAGAGGACATTA-1	Endothelial cells
N2	TCACAAGAGGGCTCTC-1	Endothelial cells
N2	TCACAAGCATTGGCGC-1	Endothelial cells
N2	TCAGATGAGGTGACCA-1	Endothelial cells
N2	TCAGATGCATGTCGAT-1	Endothelial cells
N2	TCAGCAACATATACGC-1	Endothelial cells
N2	TCAGCTCAGACGCTTT-1	Endothelial cells
N2	TCAGCTCAGGCTCAGA-1	Endothelial cells
N2	TCATTACGTTTGGGCC-1	Endothelial cells
N2	TCATTTGCACAGACAG-1	Endothelial cells
N2	TCATTTGCACCAGGTC-1	Endothelial cells
N2	TCCACACCAGGCGATA-1	Endothelial cells
N2	TCGAGGCCACTCAGGC-1	Endothelial cells
N2	TCGCGTTGTAAGTGTA-1	Endothelial cells
N2	TCGGTAAAGTTCGCGC-1	Endothelial cells
N2	TCGGTAACACTGTGTA-1	Endothelial cells
N2	TCGTACCGTTGAGGTG-1	Endothelial cells
N2	TCGTAGATCACGACTA-1	Endothelial cells
N2	TCTATTGCAAGCTGTT-1	Endothelial cells
N2	TCTATTGTCGCAAACT-1	Endothelial cells
N2	TCTCATAAGACGCACA-1	Endothelial cells
N2	TCTCATACAATGTAAG-1	Endothelial cells
N2	TCTCATAGTCTCCCTA-1	Endothelial cells
N2	TCTCATATCTTACCGC-1	Endothelial cells
N2	TCTCTAATCTCCTATA-1	Endothelial cells
N2	TCTGAGAGTCGCATAT-1	Endothelial cells
N2	TCTGAGAGTCTAGCGC-1	Endothelial cells
N2	TCTGGAAAGGTGATAT-1	Endothelial cells
N2	TCTGGAAGTCACACGC-1	Endothelial cells
N2	TCTGGAAGTGGTTTCA-1	Endothelial cells
N2	TCTGGAAGTTGTCGCG-1	Endothelial cells
N2	TCTTCGGTCAACGAAA-1	Endothelial cells
N2	TCTTTCCCACCTTGTC-1	Endothelial cells
N2	TGACAACAGGCAAAGA-1	Endothelial cells
N2	TGACAACGTCCCTTGT-1	Endothelial cells
N2	TGACTTTAGTGAACAT-1	Endothelial cells
N2	TGACTTTCAAGGCTCC-1	Endothelial cells
N2	TGAGAGGAGGGAACGG-1	Endothelial cells
N2	TGAGAGGTCTGCCCTA-1	Endothelial cells
N2	TGAGGGACATGTAAGA-1	Endothelial cells
N2	TGAGGGATCCTAGGGC-1	Endothelial cells
N2	TGCACCTAGAACAACT-1	Endothelial cells
N2	TGCACCTTCTGTGCAA-1	Endothelial cells
N2	TGCCAAAAGCCAGGAT-1	Endothelial cells
N2	TGCCAAAGTAATCGTC-1	Endothelial cells
N2	TGCCAAATCACTCTTA-1	Endothelial cells
N2	TGCCCATAGATAGGAG-1	Endothelial cells
N2	TGCCCTAAGGAGCGAG-1	Endothelial cells
N2	TGCCCTACAGCTTAAC-1	Endothelial cells
N2	TGCCCTAGTTGCCTCT-1	Endothelial cells
N2	TGCGCAGGTACATGTC-1	Endothelial cells
N2	TGCGGGTAGGCATGGT-1	Endothelial cells
N2	TGCTACCAGGCTATCT-1	Endothelial cells
N2	TGCTACCGTGTGGTTT-1	Endothelial cells
N2	TGCTGCTCATCCGGGT-1	Endothelial cells
N2	TGGACGCCAGGGTTAG-1	Endothelial cells
N2	TGGACGCGTTATGTGC-1	Endothelial cells
N2	TGGCGCAAGGGTCTCC-1	Endothelial cells
N2	TGGCTGGGTTATCACG-1	Endothelial cells
N2	TGGGAAGGTTGTCGCG-1	Endothelial cells
N2	TGGGAAGTCTCATTCA-1	Endothelial cells
N2	TGGTTAGAGAAACGCC-1	Endothelial cells
N2	TGGTTAGCACGTCTCT-1	Endothelial cells
N2	TGGTTCCGTAAACCTC-1	Endothelial cells
N2	TGTGGTACACGGATAG-1	Endothelial cells
N2	TGTGGTATCGAATGCT-1	Endothelial cells
N2	TGTGTTTAGGATGTAT-1	Endothelial cells
N2	TTAGGCAGTCGACTAT-1	Endothelial cells
N2	TTAGTTCGTAGGAGTC-1	Endothelial cells
N2	TTAGTTCTCAACCAAC-1	Endothelial cells
N2	TTATGCTCAAACTGTC-1	Endothelial cells
N2	TTCCCAGGTTACCGAT-1	Endothelial cells
N2	TTCGAAGAGCAGATCG-1	Endothelial cells
N2	TTCGAAGTCAATAAGG-1	Endothelial cells
N2	TTCGGTCCATCTCGCT-1	Endothelial cells
N2	TTCGGTCTCCTTCAAT-1	Endothelial cells
N2	TTCTCAACATAAGACA-1	Endothelial cells
N2	TTCTCCTGTCTTCAAG-1	Endothelial cells
N2	TTCTTAGGTAGCTCCG-1	Endothelial cells
N2	TTCTTAGGTAGTACCT-1	Endothelial cells
N2	TTGACTTCACCCAGTG-1	Endothelial cells
N2	TTGACTTCAGACAAAT-1	Endothelial cells
N2	TTGCCGTCATCGGACC-1	Endothelial cells
N2	TTGCCGTGTCGACTAT-1	Endothelial cells
N2	TTGGCAAAGATCACGG-1	Endothelial cells
N2	TTGGCAAGTAAACCTC-1	Endothelial cells
N2	TTGGCAATCTCGCTTG-1	Endothelial cells
N2	TTGTAGGAGCTACCGC-1	Endothelial cells
N2	TTGTAGGCAGCCTTGG-1	Endothelial cells
N2	TTTATGCAGGCGATAC-1	Endothelial cells
N2	TTTATGCGTCGACTAT-1	Endothelial cells
N2	TTTATGCTCCAAACTG-1	Endothelial cells
N2	TTTGTCATCGCCCTTA-1	Endothelial cells
N2	AGGTCCGTCATTGCGA-1	Endothelial cells
N2	CCACCTATCTCTGAGA-1	Endothelial cells
N2	GGGCATCAGACACGAC-1	Endothelial cells
N2	GGTATTGTCTGCGACG-1	Endothelial cells
N2	TATTACCCAACTTGAC-1	Endothelial cells
N2	CCGGGATTCTCGCATC-1	Endothelial cells
N2	TAAACCGCATCGGACC-1	Endothelial cells
N3	AAACCTGGTGCAGGTA-1	Endothelial cells
N3	AACTCTTCAGGACGTA-1	Endothelial cells
N3	AAGGCAGCATGAGCGA-1	Endothelial cells
N3	ACACTGACATGATCCA-1	Endothelial cells
N3	ACATCAGGTCTTGTCC-1	Endothelial cells
N3	ACGATGTGTGCACCAC-1	Endothelial cells
N3	ACGATGTTCAAAGTAG-1	Endothelial cells
N3	ACGATGTTCATCATTC-1	Endothelial cells
N3	ACGCCAGCAGGTCTCG-1	Endothelial cells
N3	ACTTACTAGAACAATC-1	Endothelial cells
N3	AGAGTGGGTTCCACAA-1	Endothelial cells
N3	AGCAGCCGTCTAGCGC-1	Endothelial cells
N3	AGCGGTCTCTGTCAAG-1	Endothelial cells
N3	AGCTCCTAGATCTGCT-1	Endothelial cells
N3	AGGTCCGTCGGCCGAT-1	Endothelial cells
N3	AGTAGTCGTGATGTGG-1	Endothelial cells
N3	ATAGACCGTAGAAGGA-1	Endothelial cells
N3	ATTATCCAGCTGAACG-1	Endothelial cells
N3	ATTGGACTCTTGCATT-1	Endothelial cells
N3	CAACTAGCATGGTAGG-1	Endothelial cells
N3	CAAGTTGCAGTATAAG-1	Endothelial cells
N3	CACACTCGTTGCGCAC-1	Endothelial cells
N3	CACAGTAGTGTGAATA-1	Endothelial cells
N3	CACATAGAGTACGTAA-1	Endothelial cells
N3	CACCAGGCATTAGGCT-1	Endothelial cells
N3	CAGATCAGTCGAATCT-1	Endothelial cells
N3	CATGGCGAGCTGGAAC-1	Endothelial cells
N3	CCAATCCGTCGCGAAA-1	Endothelial cells
N3	CCACCTACAGACGCTC-1	Endothelial cells
N3	CCACGGAAGAAGGACA-1	Endothelial cells
N3	CCATGTCAGTACGACG-1	Endothelial cells
N3	CCATGTCGTACTTCTT-1	Endothelial cells
N3	CCCAATCGTTCACCTC-1	Endothelial cells
N3	CGATGGCAGCACCGTC-1	Endothelial cells
N3	CGGACACTCGATGAGG-1	Endothelial cells
N3	CGGACTGAGCCTCGTG-1	Endothelial cells
N3	CGTCCATGTCCAAGTT-1	Endothelial cells
N3	CGTGTAAAGCAGATCG-1	Endothelial cells
N3	CTAGTGATCATGTCTT-1	Endothelial cells
N3	CTCAGAACAGTTTACG-1	Endothelial cells
N3	CTCGAGGAGTTTAGGA-1	Endothelial cells
N3	CTCTGGTAGTTAGGTA-1	Endothelial cells
N3	CTGCGGACACGAAATA-1	Endothelial cells
N3	CTGCGGACACGAGGTA-1	Endothelial cells
N3	CTTAACTGTGTGACCC-1	Endothelial cells
N3	GAAACTCAGGGATGGG-1	Endothelial cells
N3	GAACCTATCCAAACAC-1	Endothelial cells
N3	GAGTCCGTCAGTTTGG-1	Endothelial cells
N3	GATGAGGAGCCGATTT-1	Endothelial cells
N3	GCAGTTACACGCCAGT-1	Endothelial cells
N3	GCATACAGTCCCGACA-1	Endothelial cells
N3	GCATGATTCACATACG-1	Endothelial cells
N3	GCCAAATCATAAGACA-1	Endothelial cells
N3	GGAAAGCAGAGGACGG-1	Endothelial cells
N3	GGGAATGGTCGACTAT-1	Endothelial cells
N3	GGGAATGTCCAAGCCG-1	Endothelial cells
N3	GGGACCTAGGACACCA-1	Endothelial cells
N3	GGGCACTTCTCTGCTG-1	Endothelial cells
N3	GGGCATCAGACGCAAC-1	Endothelial cells
N3	GTAACTGCACTGTCGG-1	Endothelial cells
N3	GTACGTATCACCACCT-1	Endothelial cells
N3	GTAGGCCGTTGGTTTG-1	Endothelial cells
N3	GTAGGCCTCGGTTCGG-1	Endothelial cells
N3	GTATTCTTCGAACTGT-1	Endothelial cells
N3	GTCACAACAGTAAGAT-1	Endothelial cells
N3	GTCTCGTCAATGTAAG-1	Endothelial cells
N3	GTGCGGTCAAGCCTAT-1	Endothelial cells
N3	GTTACAGAGGGTCGAT-1	Endothelial cells
N3	TACGGTAAGATGGCGT-1	Endothelial cells
N3	TACGGTAAGGACAGAA-1	Endothelial cells
N3	TACTTACAGAATTCCC-1	Endothelial cells
N3	TACTTGTGTGATAAAC-1	Endothelial cells
N3	TAGTGGTCATTGGCGC-1	Endothelial cells
N3	TCAACGATCACATGCA-1	Endothelial cells
N3	TCACAAGGTCTGATCA-1	Endothelial cells
N3	TCAGCAATCAGCTTAG-1	Endothelial cells
N3	TCAGCTCCAAGCCGCT-1	Endothelial cells
N3	TCCCGATAGGATGGTC-1	Endothelial cells
N3	TGACTTTTCAGCTCGG-1	Endothelial cells
N3	TGAGCATAGTCCATAC-1	Endothelial cells
N3	TGAGCATGTAAGTTCC-1	Endothelial cells
N3	TGCCCATCAAACGCGA-1	Endothelial cells
N3	TGCCCATTCTGCCCTA-1	Endothelial cells
N3	TGCTACCGTCCGAAGA-1	Endothelial cells
N3	TGCTGCTAGTGACATA-1	Endothelial cells
N3	TGGACGCAGAGCTATA-1	Endothelial cells
N3	TTAGGCACACGAGGTA-1	Endothelial cells
N3	TTCTACACATATGGTC-1	Endothelial cells
N3	TTCTCCTGTGAGTATA-1	Endothelial cells
N3	TTGACTTAGCCCGAAA-1	Endothelial cells
N3	TTTACTGCACTAAGTC-1	Endothelial cells
N3	GCTGGGTAGTTTGCGT-1	Endothelial cells
N3	CCACCTACATGGATGG-1	Endothelial cells
N3	CTACCCATCGGAAATA-1	Endothelial cells
N4	ATGAGGGCATCTGGTA-1	Endothelial cells
N4	GATCGTAAGCAGATCG-1	Endothelial cells
N4	CGGAGCTAGATCGATA-1	Endothelial cells
N4	GGGCACTCACACATGT-1	Endothelial cells
N4	AAAGCAAAGCGGCTTC-1	Endothelial cells
N4	AAAGTAGGTCTAGCGC-1	Endothelial cells
N4	AACCGCGTCGTTACAG-1	Endothelial cells
N4	AACTCAGCATGAACCT-1	Endothelial cells
N4	AACTTTCCACGGTAGA-1	Endothelial cells
N4	AAGTCTGCAGCTCGAC-1	Endothelial cells
N4	AAGTCTGGTCCGAATT-1	Endothelial cells
N4	AATCGGTAGGGCATGT-1	Endothelial cells
N4	AATCGGTGTGCCTTGG-1	Endothelial cells
N4	ACACTGAGTAACGCGA-1	Endothelial cells
N4	ACACTGATCGCGTTTC-1	Endothelial cells
N4	ACAGCCGGTACCTACA-1	Endothelial cells
N4	ACATACGTCTAACGGT-1	Endothelial cells
N4	ACATACGTCTCAACTT-1	Endothelial cells
N4	ACATCAGAGCGTAGTG-1	Endothelial cells
N4	ACCTTTACATGCCACG-1	Endothelial cells
N4	ACGATACTCACAATGC-1	Endothelial cells
N4	ACGGAGACACGGATAG-1	Endothelial cells
N4	ACGGCCAAGCCGGTAA-1	Endothelial cells
N4	ACGGGTCCATAGACTC-1	Endothelial cells
N4	ACGTCAACATAGGATA-1	Endothelial cells
N4	ACTATCTAGGTGCTTT-1	Endothelial cells
N4	ACTATCTTCACTTATC-1	Endothelial cells
N4	ACTTGTTCAAGACGTG-1	Endothelial cells
N4	ACTTGTTCAGGCTGAA-1	Endothelial cells
N4	ACTTGTTCATGGAATA-1	Endothelial cells
N4	AGAATAGAGCAACGGT-1	Endothelial cells
N4	AGAGCTTAGTGAATTG-1	Endothelial cells
N4	AGATCTGGTCGCATAT-1	Endothelial cells
N4	AGATCTGTCTCCTATA-1	Endothelial cells
N4	AGATCTGTCTTCAACT-1	Endothelial cells
N4	AGATTGCAGCTGTCTA-1	Endothelial cells
N4	AGCTCTCGTACCGAGA-1	Endothelial cells
N4	AGGCCGTAGACCACGA-1	Endothelial cells
N4	AGGTCCGAGGGTTTCT-1	Endothelial cells
N4	AGTAGTCCACCTCGTT-1	Endothelial cells
N4	AGTGAGGTCAACACTG-1	Endothelial cells
N4	AGTGTCATCCCAAGTA-1	Endothelial cells
N4	ATAACGCAGTCATCCA-1	Endothelial cells
N4	ATAGACCGTGAGGGTT-1	Endothelial cells
N4	ATAGACCTCCTAAGTG-1	Endothelial cells
N4	ATCGAGTTCTTGTCAT-1	Endothelial cells
N4	ATGAGGGGTCGATTGT-1	Endothelial cells
N4	ATGCGATGTATGGTTC-1	Endothelial cells
N4	ATGGGAGAGAGCTATA-1	Endothelial cells
N4	ATTACTCCACAGACAG-1	Endothelial cells
N4	ATTCTACGTTCGGCAC-1	Endothelial cells
N4	CAAGATCGTCTACCTC-1	Endothelial cells
N4	CACACCTTCACAATGC-1	Endothelial cells
N4	CACAGGCAGCGGATCA-1	Endothelial cells
N4	CACAGTAAGGTGATAT-1	Endothelial cells
N4	CACAGTAGTTCCGGCA-1	Endothelial cells
N4	CACCTTGCACTTGGAT-1	Endothelial cells
N4	CACTCCAAGTTCGCAT-1	Endothelial cells
N4	CAGATCAAGGTGATTA-1	Endothelial cells
N4	CAGCAGCAGGGTATCG-1	Endothelial cells
N4	CAGCAGCAGTACTTGC-1	Endothelial cells
N4	CAGCCGATCGTGGGAA-1	Endothelial cells
N4	CATCCACCAGACTCGC-1	Endothelial cells
N4	CATCGGGAGTGAATTG-1	Endothelial cells
N4	CCACCTAAGCTAAACA-1	Endothelial cells
N4	CCACGGAAGATCTGAA-1	Endothelial cells
N4	CCACGGAGTCCATCCT-1	Endothelial cells
N4	CCACGGATCATACGGT-1	Endothelial cells
N4	CCACTACTCCCAAGTA-1	Endothelial cells
N4	CCAGCGACAATCACAC-1	Endothelial cells
N4	CCATTCGCATGGGACA-1	Endothelial cells
N4	CCCAGTTCACTGCCAG-1	Endothelial cells
N4	CCCTCCTGTCGATTGT-1	Endothelial cells
N4	CCGGGATAGCGTGAGT-1	Endothelial cells
N4	CCGTGGAGTCAATACC-1	Endothelial cells
N4	CCTACCAAGCTGAAAT-1	Endothelial cells
N4	CCTACCACACAAGCCC-1	Endothelial cells
N4	CGAACATGTTTAGGAA-1	Endothelial cells
N4	CGACTTCAGACATAAC-1	Endothelial cells
N4	CGAGCACCAGCATACT-1	Endothelial cells
N4	CGATCGGAGCCGGTAA-1	Endothelial cells
N4	CGATCGGGTGAGTGAC-1	Endothelial cells
N4	CGATGGCAGCGCCTCA-1	Endothelial cells
N4	CGATTGAGTCCGAACC-1	Endothelial cells
N4	CGATTGATCCGAATGT-1	Endothelial cells
N4	CGCCAAGGTTCGTGAT-1	Endothelial cells
N4	CGCGGTACAGGGATTG-1	Endothelial cells
N4	CGCGTTTAGACAATAC-1	Endothelial cells
N4	CGCTATCTCGTTTAGG-1	Endothelial cells
N4	CGCTGGATCATCTGCC-1	Endothelial cells
N4	CGGACACTCAACGAAA-1	Endothelial cells
N4	CGGACGTTCCTTTACA-1	Endothelial cells
N4	CGGAGCTGTACCGTAT-1	Endothelial cells
N4	CGTAGCGGTCTCACCT-1	Endothelial cells
N4	CGTCAGGTCCTCGCAT-1	Endothelial cells
N4	CGTCCATCACCAACCG-1	Endothelial cells
N4	CGTCTACAGGTGCTTT-1	Endothelial cells
N4	CGTGTCTCAGCCTGTG-1	Endothelial cells
N4	CTACACCAGATGTCGG-1	Endothelial cells
N4	CTACACCTCTTGTCAT-1	Endothelial cells
N4	CTACCCAGTCCGTCAG-1	Endothelial cells
N4	CTAGCCTGTCCGAACC-1	Endothelial cells
N4	CTAGTGAGTTACGCGC-1	Endothelial cells
N4	CTCACACGTTATGCGT-1	Endothelial cells
N4	CTCATTACAATGCCAT-1	Endothelial cells
N4	CTCCTAGTCTAGAGTC-1	Endothelial cells
N4	CTCGTCAAGTGAATTG-1	Endothelial cells
N4	CTCTAATCAGCGTAAG-1	Endothelial cells
N4	CTGAAGTAGGGTCGAT-1	Endothelial cells
N4	CTGAAGTTCACCCGAG-1	Endothelial cells
N4	CTGATAGCATGGATGG-1	Endothelial cells
N4	CTGCCTACACTTACGA-1	Endothelial cells
N4	CTGCGGATCGTAGATC-1	Endothelial cells
N4	CTTAACTTCAGTTTGG-1	Endothelial cells
N4	CTTACCGAGATCACGG-1	Endothelial cells
N4	CTTACCGTCCTGCAGG-1	Endothelial cells
N4	CTTAGGACAAACTGCT-1	Endothelial cells
N4	CTTCTCTCACTCAGGC-1	Endothelial cells
N4	CTTGGCTCACCAGCAC-1	Endothelial cells
N4	CTTGGCTGTGGCAAAC-1	Endothelial cells
N4	GAAACTCCATCACGAT-1	Endothelial cells
N4	GAACCTACAGCCTATA-1	Endothelial cells
N4	GACACGCCACTTCGAA-1	Endothelial cells
N4	GACCAATAGTGCCAGA-1	Endothelial cells
N4	GACCAATCAAAGGCGT-1	Endothelial cells
N4	GACCTGGTCGGAGCAA-1	Endothelial cells
N4	GACGTGCGTTGATTCG-1	Endothelial cells
N4	GACGTTATCTCTGCTG-1	Endothelial cells
N4	GACTGCGTCGGATGGA-1	Endothelial cells
N4	GATGAAAAGAGCCTAG-1	Endothelial cells
N4	GATGCTAGTAATCGTC-1	Endothelial cells
N4	GATGCTATCAACGAAA-1	Endothelial cells
N4	GCAAACTGTAGCTAAA-1	Endothelial cells
N4	GCACTCTAGTAGGCCA-1	Endothelial cells
N4	GCATGTAAGGCATGTG-1	Endothelial cells
N4	GCGACCAAGCCTTGAT-1	Endothelial cells
N4	GCGAGAAAGTACCGGA-1	Endothelial cells
N4	GCGAGAATCACAATGC-1	Endothelial cells
N4	GCGAGAATCCGAACGC-1	Endothelial cells
N4	GCGCAACAGGCGCTCT-1	Endothelial cells
N4	GCGCCAAAGAATTCCC-1	Endothelial cells
N4	GCGCCAACATTCACTT-1	Endothelial cells
N4	GCTGCAGAGTAATCCC-1	Endothelial cells
N4	GCTGCTTGTGATAAAC-1	Endothelial cells
N4	GGAACTTTCAGCTGGC-1	Endothelial cells
N4	GGACATTTCTCACATT-1	Endothelial cells
N4	GGAGCAAGTCCTAGCG-1	Endothelial cells
N4	GGATGTTCACATCTTT-1	Endothelial cells
N4	GGCAATTGTTCAACCA-1	Endothelial cells
N4	GGGAATGGTCCGCTGA-1	Endothelial cells
N4	GGGACCTAGCTCAACT-1	Endothelial cells
N4	GGGACCTGTCTCACCT-1	Endothelial cells
N4	GGGACCTTCTGCAAGT-1	Endothelial cells
N4	GGGAGATCACTGTTAG-1	Endothelial cells
N4	GGGTCTGCAGGGCATA-1	Endothelial cells
N4	GGGTTGCCAAGACACG-1	Endothelial cells
N4	GGGTTGCGTTTACTCT-1	Endothelial cells
N4	GGTATTGTCTCTTATG-1	Endothelial cells
N4	GGTGAAGGTCTAACGT-1	Endothelial cells
N4	GTAACGTTCCCTCAGT-1	Endothelial cells
N4	GTACTCCTCAAGGTAA-1	Endothelial cells
N4	GTAGTCATCTCTAAGG-1	Endothelial cells
N4	GTATCTTAGTACGTAA-1	Endothelial cells
N4	GTATCTTCAAGCCTAT-1	Endothelial cells
N4	GTCACAAAGAAACGAG-1	Endothelial cells
N4	GTCCTCAGTGTCCTCT-1	Endothelial cells
N4	GTCGGGTGTAGCGTGA-1	Endothelial cells
N4	GTCTCGTCAACGATGG-1	Endothelial cells
N4	GTGCTTCAGCGATAGC-1	Endothelial cells
N4	GTTAAGCTCTGTCCGT-1	Endothelial cells
N4	TAAGCGTTCACGCGGT-1	Endothelial cells
N4	TACAGTGGTAGCCTCG-1	Endothelial cells
N4	TACCTATAGGATTCGG-1	Endothelial cells
N4	TACGGATGTTCATGGT-1	Endothelial cells
N4	TACGGTAAGCGATCCC-1	Endothelial cells
N4	TACGGTACACGTCAGC-1	Endothelial cells
N4	TACGGTAGTAACGTTC-1	Endothelial cells
N4	TACGGTAGTACACCGC-1	Endothelial cells
N4	TACGGTATCATTTGGG-1	Endothelial cells
N4	TAGACCACATCGTCGG-1	Endothelial cells
N4	TAGACCATCTATGTGG-1	Endothelial cells
N4	TAGGCATGTCACTGGC-1	Endothelial cells
N4	TAGTGGTTCACCTCGT-1	Endothelial cells
N4	TAGTTGGCAGATGGGT-1	Endothelial cells
N4	TAGTTGGCATCTGGTA-1	Endothelial cells
N4	TATCAGGCAAGCGCTC-1	Endothelial cells
N4	TATCTCACACAGATTC-1	Endothelial cells
N4	TATGCCCCAATGTAAG-1	Endothelial cells
N4	TCAGATGCACAGGCCT-1	Endothelial cells
N4	TCAGCTCGTGCGCTTG-1	Endothelial cells
N4	TCATTTGAGAAACGCC-1	Endothelial cells
N4	TCCCGATTCACCATAG-1	Endothelial cells
N4	TCGCGAGCACAGCGTC-1	Endothelial cells
N4	TCGTAGATCGCCATAA-1	Endothelial cells
N4	TCTGGAAAGATGCGAC-1	Endothelial cells
N4	TCTGGAAAGGGTGTTG-1	Endothelial cells
N4	TCTGGAACAGGATCGA-1	Endothelial cells
N4	TGACTAGCATCGGACC-1	Endothelial cells
N4	TGACTAGGTAGGCATG-1	Endothelial cells
N4	TGAGCCGAGTTCGCAT-1	Endothelial cells
N4	TGAGGGAGTTCACGGC-1	Endothelial cells
N4	TGTCCCAGTTGATTGC-1	Endothelial cells
N4	TGTGGTATCGGATGTT-1	Endothelial cells
N4	TGTTCCGCACATAACC-1	Endothelial cells
N4	TTAGGACCATGTAGTC-1	Endothelial cells
N4	TTAGGCATCCGTCATC-1	Endothelial cells
N4	TTATGCTGTTGATTCG-1	Endothelial cells
N4	TTCGGTCCAACTGCGC-1	Endothelial cells
N4	TTCGGTCGTCCAACTA-1	Endothelial cells
N4	TTCTCCTTCCTCAACC-1	Endothelial cells
N4	TTCTTAGCAAGTCATC-1	Endothelial cells
N4	TTGAACGCAGACAAAT-1	Endothelial cells
N4	TTGAACGTCCCATTTA-1	Endothelial cells
N4	TTGTAGGGTGCAACTT-1	Endothelial cells
N4	TTTGCGCCATAACCTG-1	Endothelial cells
N4	TTTGCGCTCCGATATG-1	Endothelial cells
N4	AAAGCAAGTCTTCTCG-1	Endothelial cells
N4	AAAGTAGCATTTCACT-1	Endothelial cells
N4	AAGACCTAGTCCGTAT-1	Endothelial cells
N4	AATCCAGTCCTGTAGA-1	Endothelial cells
N4	ACCGTAAGTAGCGCAA-1	Endothelial cells
N4	ACTGAACCAAAGTGCG-1	Endothelial cells
N4	AGACGTTTCCATTCTA-1	Endothelial cells
N4	AGCGTATGTCTAGAGG-1	Endothelial cells
N4	AGCTTGATCCAAACAC-1	Endothelial cells
N4	AGCTTGATCCTAGGGC-1	Endothelial cells
N4	ATGTGTGAGAATAGGG-1	Endothelial cells
N4	CAACTAGTCACGGTTA-1	Endothelial cells
N4	CAAGAAATCAATACCG-1	Endothelial cells
N4	CAGATCACATCGGACC-1	Endothelial cells
N4	CAGCATATCAGGCAAG-1	Endothelial cells
N4	CAGCCGAGTGTGAATA-1	Endothelial cells
N4	CATATTCAGAGACGAA-1	Endothelial cells
N4	CATGCCTTCCATTCTA-1	Endothelial cells
N4	CCATGTCTCTGCGGCA-1	Endothelial cells
N4	CCTATTATCAGAGGTG-1	Endothelial cells
N4	CCTTACGCAGCTTAAC-1	Endothelial cells
N4	CTGATCCGTACTTAGC-1	Endothelial cells
N4	CTGCCTAAGGATGGAA-1	Endothelial cells
N4	GAACCTAAGAATGTTG-1	Endothelial cells
N4	GCTCTGTAGCGTCAAG-1	Endothelial cells
N4	GGACAAGGTCACTTCC-1	Endothelial cells
N4	GTCTTCGGTCCATGAT-1	Endothelial cells
N4	GTGTGCGCACGAAACG-1	Endothelial cells
N4	TATGCCCCACTATCTT-1	Endothelial cells
N4	TATTACCCACAGAGGT-1	Endothelial cells
N4	TCGCGAGCAGGATCGA-1	Endothelial cells
N4	TCGTACCGTTGGTGGA-1	Endothelial cells
N4	TCTATTGAGAGCAATT-1	Endothelial cells
N4	TCTGGAAGTATGGTTC-1	Endothelial cells
N4	TGACAACGTGCTTCTC-1	Endothelial cells
N4	TGACTAGTCTTGTTTG-1	Endothelial cells
N4	TGCACCTGTTTGTTGG-1	Endothelial cells
N4	TGCCCTAAGGCGATAC-1	Endothelial cells
N4	TTAACTCAGTGTTGAA-1	Endothelial cells
N5	CGGAGTCTCTGTCTCG-1	Endothelial cells
N5	AAACCTGGTAGGCATG-1	Endothelial cells
N5	AAACGGGAGCACGCCT-1	Endothelial cells
N5	AAACGGGGTACCGTAT-1	Endothelial cells
N5	AAAGATGGTCTAGTGT-1	Endothelial cells
N5	AAAGTAGTCGTGGTCG-1	Endothelial cells
N5	AACACGTCAGACACTT-1	Endothelial cells
N5	AACCATGGTTATGTGC-1	Endothelial cells
N5	AACCGCGAGACAGAGA-1	Endothelial cells
N5	AACGTTGAGAGAGCTC-1	Endothelial cells
N5	AACGTTGCACCTCGGA-1	Endothelial cells
N5	AACGTTGTCAATACCG-1	Endothelial cells
N5	AACTCAGCACCGAAAG-1	Endothelial cells
N5	AACTCAGTCTGCTTGC-1	Endothelial cells
N5	AACTCCCAGCCTATGT-1	Endothelial cells
N5	AACTGGTAGTCAAGCG-1	Endothelial cells
N5	AAGACCTCATGGTCTA-1	Endothelial cells
N5	AAGGCAGGTTTGACAC-1	Endothelial cells
N5	AAGGCAGTCGGACAAG-1	Endothelial cells
N5	AAGTCTGAGCTGCGAA-1	Endothelial cells
N5	AAGTCTGGTCCCTACT-1	Endothelial cells
N5	AATCCAGCAACGCACC-1	Endothelial cells
N5	ACACCAACATAGTAAG-1	Endothelial cells
N5	ACACTGAAGGTGTGGT-1	Endothelial cells
N5	ACACTGAGTAGAAAGG-1	Endothelial cells
N5	ACACTGATCAAACAAG-1	Endothelial cells
N5	ACAGCTACAGGGATTG-1	Endothelial cells
N5	ACATACGAGTCATCCA-1	Endothelial cells
N5	ACATACGCATCCCATC-1	Endothelial cells
N5	ACATACGGTTGATTGC-1	Endothelial cells
N5	ACATACGGTTGGTGGA-1	Endothelial cells
N5	ACATCAGGTTCAGCGC-1	Endothelial cells
N5	ACATCAGTCGAATGGG-1	Endothelial cells
N5	ACATGGTGTAATCACC-1	Endothelial cells
N5	ACATGGTGTAGCACGA-1	Endothelial cells
N5	ACCAGTACAGGATCGA-1	Endothelial cells
N5	ACCCACTGTAGTGAAT-1	Endothelial cells
N5	ACCTTTAGTTTCGCTC-1	Endothelial cells
N5	ACCTTTATCCGCATCT-1	Endothelial cells
N5	ACGATGTAGGGATACC-1	Endothelial cells
N5	ACGCAGCAGTAATCCC-1	Endothelial cells
N5	ACGCAGCCACCTCGTT-1	Endothelial cells
N5	ACGCCGACATTATCTC-1	Endothelial cells
N5	ACGGAGAGTGAAATCA-1	Endothelial cells
N5	ACGGCCACACGAAAGC-1	Endothelial cells
N5	ACGTCAACAAGCTGGA-1	Endothelial cells
N5	ACGTCAATCCTTGACC-1	Endothelial cells
N5	ACTGAACCAATGGAGC-1	Endothelial cells
N5	ACTGAGTAGATGTGGC-1	Endothelial cells
N5	ACTGAGTAGCCAGAAC-1	Endothelial cells
N5	ACTGATGCACGCCAGT-1	Endothelial cells
N5	ACTGATGTCAGGCGAA-1	Endothelial cells
N5	ACTTACTAGAGAGCTC-1	Endothelial cells
N5	AGAATAGCACATTTCT-1	Endothelial cells
N5	AGAATAGGTTTGCATG-1	Endothelial cells
N5	AGACGTTCATGCCCGA-1	Endothelial cells
N5	AGAGCTTAGAGTAAGG-1	Endothelial cells
N5	AGAGCTTAGGCGCTCT-1	Endothelial cells
N5	AGAGCTTAGTCAAGGC-1	Endothelial cells
N5	AGAGCTTCATCACAAC-1	Endothelial cells
N5	AGAGCTTGTATTAGCC-1	Endothelial cells
N5	AGAGCTTTCACCTCGT-1	Endothelial cells
N5	AGAGCTTTCTCTGTCG-1	Endothelial cells
N5	AGAGTGGAGCGAAGGG-1	Endothelial cells
N5	AGAGTGGGTCGCTTTC-1	Endothelial cells
N5	AGATTGCGTCCGAGTC-1	Endothelial cells
N5	AGCCTAAAGTGCAAGC-1	Endothelial cells
N5	AGCGGTCAGCGCCTTG-1	Endothelial cells
N5	AGCGGTCAGTACATGA-1	Endothelial cells
N5	AGCGGTCTCATTATCC-1	Endothelial cells
N5	AGCGTATAGAAGGTGA-1	Endothelial cells
N5	AGCGTCGAGTATCGAA-1	Endothelial cells
N5	AGCGTCGCAGGCAGTA-1	Endothelial cells
N5	AGCTTGACAGGTGGAT-1	Endothelial cells
N5	AGGCCACAGAATGTGT-1	Endothelial cells
N5	AGGCCACAGCGTTGCC-1	Endothelial cells
N5	AGGGATGTCAACACTG-1	Endothelial cells
N5	AGGTCCGCACAGACAG-1	Endothelial cells
N5	AGGTCCGTCCTAGAAC-1	Endothelial cells
N5	AGTAGTCGTACCATCA-1	Endothelial cells
N5	AGTAGTCTCTAGCACA-1	Endothelial cells
N5	AGTCTTTGTAAGTTCC-1	Endothelial cells
N5	AGTGAGGCAAAGGTGC-1	Endothelial cells
N5	AGTGAGGTCTGGGCCA-1	Endothelial cells
N5	AGTGGGATCACCATAG-1	Endothelial cells
N5	AGTGGGATCCCTTGTG-1	Endothelial cells
N5	AGTTGGTAGTCATGCT-1	Endothelial cells
N5	AGTTGGTCAGGTCGTC-1	Endothelial cells
N5	AGTTGGTTCCAGAGGA-1	Endothelial cells
N5	ATAACGCGTACCGTTA-1	Endothelial cells
N5	ATAACGCTCGGCTACG-1	Endothelial cells
N5	ATAACGCTCTGTACGA-1	Endothelial cells
N5	ATAAGAGGTAGCCTAT-1	Endothelial cells
N5	ATAAGAGTCGTGGGAA-1	Endothelial cells
N5	ATAGACCAGATATGCA-1	Endothelial cells
N5	ATAGACCAGTCATCCA-1	Endothelial cells
N5	ATCACGAAGGATCGCA-1	Endothelial cells
N5	ATCATCTCAAGCTGGA-1	Endothelial cells
N5	ATCCACCCAAACCTAC-1	Endothelial cells
N5	ATCCGAAGTAGAAAGG-1	Endothelial cells
N5	ATCCGAAGTTACCAGT-1	Endothelial cells
N5	ATCGAGTCAGACGCAA-1	Endothelial cells
N5	ATCTGCCGTAGCAAAT-1	Endothelial cells
N5	ATCTGCCTCTTGCCGT-1	Endothelial cells
N5	ATGAGGGAGACACGAC-1	Endothelial cells
N5	ATGGGAGAGCAATATG-1	Endothelial cells
N5	ATGGGAGAGTTCCACA-1	Endothelial cells
N5	ATGGGAGTCCTAAGTG-1	Endothelial cells
N5	ATTACTCAGATGAGAG-1	Endothelial cells
N5	ATTACTCGTGTTGGGA-1	Endothelial cells
N5	ATTATCCTCCATTCTA-1	Endothelial cells
N5	ATTATCCTCGGCGCTA-1	Endothelial cells
N5	ATTATCCTCTGACCTC-1	Endothelial cells
N5	ATTCTACAGACATAAC-1	Endothelial cells
N5	ATTCTACCAAGACACG-1	Endothelial cells
N5	ATTCTACCAAGTCTAC-1	Endothelial cells
N5	ATTCTACGTACGCTGC-1	Endothelial cells
N5	ATTGGACAGCGTTCCG-1	Endothelial cells
N5	ATTGGACCAGACGCCT-1	Endothelial cells
N5	ATTGGACGTCTCCATC-1	Endothelial cells
N5	ATTGGACGTTGAACTC-1	Endothelial cells
N5	ATTGGACTCTCCTATA-1	Endothelial cells
N5	ATTTCTGGTCACACGC-1	Endothelial cells
N5	ATTTCTGGTTAGATGA-1	Endothelial cells
N5	CAACCAAAGCTTATCG-1	Endothelial cells
N5	CAACCAAAGTTTGCGT-1	Endothelial cells
N5	CAACTAGGTGAGGGTT-1	Endothelial cells
N5	CAACTAGTCTCCTATA-1	Endothelial cells
N5	CAAGATCAGTGAATTG-1	Endothelial cells
N5	CAAGATCCATAGAAAC-1	Endothelial cells
N5	CAAGGCCCATGGAATA-1	Endothelial cells
N5	CAAGGCCGTCGCGAAA-1	Endothelial cells
N5	CAAGGCCTCCGGGTGT-1	Endothelial cells
N5	CAAGTTGCAATGGATA-1	Endothelial cells
N5	CAAGTTGGTTAGTGGG-1	Endothelial cells
N5	CACAAACAGCTAACAA-1	Endothelial cells
N5	CACAAACGTCCTGCTT-1	Endothelial cells
N5	CACACTCAGTAATCCC-1	Endothelial cells
N5	CACACTCAGTATTGGA-1	Endothelial cells
N5	CACACTCTCGCAAACT-1	Endothelial cells
N5	CACAGTAAGCAATCTC-1	Endothelial cells
N5	CACAGTAGTAGTGAAT-1	Endothelial cells
N5	CACATTTTCAGTTTGG-1	Endothelial cells
N5	CACCTTGCATCACGTA-1	Endothelial cells
N5	CACCTTGGTCCATCCT-1	Endothelial cells
N5	CACTCCATCACGGTTA-1	Endothelial cells
N5	CAGAATCAGGTGCTAG-1	Endothelial cells
N5	CAGAATCCATAGACTC-1	Endothelial cells
N5	CAGATCAAGACGACGT-1	Endothelial cells
N5	CAGATCAAGCTACCTA-1	Endothelial cells
N5	CAGCATACACGAAGCA-1	Endothelial cells
N5	CAGCCGATCAAGGTAA-1	Endothelial cells
N5	CAGCTAACACATTTCT-1	Endothelial cells
N5	CAGCTAACACGTAAGG-1	Endothelial cells
N5	CAGGTGCCACTTCTGC-1	Endothelial cells
N5	CAGGTGCTCAGGCAAG-1	Endothelial cells
N5	CAGTAACGTCAGGACA-1	Endothelial cells
N5	CAGTAACTCAAGGTAA-1	Endothelial cells
N5	CATATGGCACGGATAG-1	Endothelial cells
N5	CATATGGCACTGTTAG-1	Endothelial cells
N5	CATATTCTCGGCTACG-1	Endothelial cells
N5	CATCAAGCAAGCCTAT-1	Endothelial cells
N5	CATCAAGTCATCGATG-1	Endothelial cells
N5	CATCAAGTCTCAAACG-1	Endothelial cells
N5	CATCCACAGCGTGAAC-1	Endothelial cells
N5	CATCCACCACGCATCG-1	Endothelial cells
N5	CATCCACCAGCTATTG-1	Endothelial cells
N5	CATCGGGCAATGGAGC-1	Endothelial cells
N5	CATCGGGCATTACCTT-1	Endothelial cells
N5	CATCGGGGTCCGTGAC-1	Endothelial cells
N5	CATCGGGTCCGAATGT-1	Endothelial cells
N5	CATGACAAGCTCCCAG-1	Endothelial cells
N5	CATGCCTAGAGATGAG-1	Endothelial cells
N5	CATGCCTAGCTACCGC-1	Endothelial cells
N5	CATGGCGGTAGCGATG-1	Endothelial cells
N5	CATTATCTCAGGATCT-1	Endothelial cells
N5	CATTCGCAGCTAGTTC-1	Endothelial cells
N5	CATTCGCCACCTTGTC-1	Endothelial cells
N5	CATTCGCCAGTTTACG-1	Endothelial cells
N5	CATTCGCCATGCTAGT-1	Endothelial cells
N5	CATTCGCGTACTCAAC-1	Endothelial cells
N5	CATTCGCTCGCGTAGC-1	Endothelial cells
N5	CCAATCCCATCGATGT-1	Endothelial cells
N5	CCACCTAGTATCAGTC-1	Endothelial cells
N5	CCACCTAGTCCTCTTG-1	Endothelial cells
N5	CCACCTATCCTAGGGC-1	Endothelial cells
N5	CCACTACCACGTGAGA-1	Endothelial cells
N5	CCAGCGATCAGTCCCT-1	Endothelial cells
N5	CCATGTCGTCTGGTCG-1	Endothelial cells
N5	CCATGTCTCATAACCG-1	Endothelial cells
N5	CCCAATCCATGCTGGC-1	Endothelial cells
N5	CCCAATCTCGGCGGTT-1	Endothelial cells
N5	CCCAGTTAGGAGTACC-1	Endothelial cells
N5	CCCAGTTCATGTCCTC-1	Endothelial cells
N5	CCCATACCAGTGACAG-1	Endothelial cells
N5	CCCATACCATGCAACT-1	Endothelial cells
N5	CCGGGATGTTCCACTC-1	Endothelial cells
N5	CCGTACTAGAGCTGGT-1	Endothelial cells
N5	CCGTACTAGATGTAAC-1	Endothelial cells
N5	CCGTTCAAGCCACTAT-1	Endothelial cells
N5	CCTACACCATCCCATC-1	Endothelial cells
N5	CCTACACGTCCGTTAA-1	Endothelial cells
N5	CCTACCACATTGCGGC-1	Endothelial cells
N5	CCTACCAGTGTGCGTC-1	Endothelial cells
N5	CCTAGCTAGACCTAGG-1	Endothelial cells
N5	CCTAGCTGTGACCAAG-1	Endothelial cells
N5	CCTATTATCACGCATA-1	Endothelial cells
N5	CCTATTATCGACAGCC-1	Endothelial cells
N5	CCTCAGTCATAGACTC-1	Endothelial cells
N5	CCTCAGTGTCATTAGC-1	Endothelial cells
N5	CCTCTGAAGACAGGCT-1	Endothelial cells
N5	CCTCTGATCACAGTAC-1	Endothelial cells
N5	CCTCTGATCGCCAAAT-1	Endothelial cells
N5	CCTTCGAAGACTTTCG-1	Endothelial cells
N5	CCTTCGACAGGACGTA-1	Endothelial cells
N5	CCTTTCTCACTAGTAC-1	Endothelial cells
N5	CCTTTCTTCGTACGGC-1	Endothelial cells
N5	CGAACATAGGCCCTCA-1	Endothelial cells
N5	CGAACATTCTATCGCC-1	Endothelial cells
N5	CGACTTCGTTTAGCTG-1	Endothelial cells
N5	CGAGAAGAGCGTTGCC-1	Endothelial cells
N5	CGAGCACTCAAAGACA-1	Endothelial cells
N5	CGAGCCACATCCCATC-1	Endothelial cells
N5	CGAGCCAGTTTGGCGC-1	Endothelial cells
N5	CGAGCCATCTTGGGTA-1	Endothelial cells
N5	CGATGTAAGGTGGGTT-1	Endothelial cells
N5	CGATTGAGTATGAAAC-1	Endothelial cells
N5	CGATTGAGTGATGTGG-1	Endothelial cells
N5	CGATTGAGTTGCCTCT-1	Endothelial cells
N5	CGCCAAGAGATGGGTC-1	Endothelial cells
N5	CGCGGTACACCTCGTT-1	Endothelial cells
N5	CGCGGTACACGGTGTC-1	Endothelial cells
N5	CGCGGTAGTAACGACG-1	Endothelial cells
N5	CGCGGTATCCTCCTAG-1	Endothelial cells
N5	CGCGTTTGTCACCTAA-1	Endothelial cells
N5	CGCTATCCATGCCTAA-1	Endothelial cells
N5	CGCTATCTCATTTGGG-1	Endothelial cells
N5	CGGACACTCAGGCAAG-1	Endothelial cells
N5	CGGACACTCGCAGGCT-1	Endothelial cells
N5	CGGAGCTTCCCGACTT-1	Endothelial cells
N5	CGGCTAGGTGACAAAT-1	Endothelial cells
N5	CGGCTAGGTTGAGGTG-1	Endothelial cells
N5	CGGCTAGTCCTCATTA-1	Endothelial cells
N5	CGGGTCAAGCTAGGCA-1	Endothelial cells
N5	CGTAGGCAGAGCTTCT-1	Endothelial cells
N5	CGTAGGCGTGAAAGAG-1	Endothelial cells
N5	CGTAGGCTCATAGCAC-1	Endothelial cells
N5	CGTCACTCAGTTCCCT-1	Endothelial cells
N5	CGTCAGGAGGTAGCCA-1	Endothelial cells
N5	CGTCCATGTCTCTCGT-1	Endothelial cells
N5	CGTCCATTCGCTGATA-1	Endothelial cells
N5	CGTCTACTCGGTGTCG-1	Endothelial cells
N5	CGTCTACTCTGGAGCC-1	Endothelial cells
N5	CGTGTAATCAGAGACG-1	Endothelial cells
N5	CGTGTCTAGGAATTAC-1	Endothelial cells
N5	CGTGTCTCACAGACAG-1	Endothelial cells
N5	CGTGTCTGTAACGCGA-1	Endothelial cells
N5	CGTTAGAGTGTGACGA-1	Endothelial cells
N5	CGTTAGATCCCACTTG-1	Endothelial cells
N5	CGTTAGATCGGAAACG-1	Endothelial cells
N5	CGTTCTGGTTTGTTGG-1	Endothelial cells
N5	CTAATGGAGACTGGGT-1	Endothelial cells
N5	CTAATGGTCAATCTCT-1	Endothelial cells
N5	CTACACCAGTACGACG-1	Endothelial cells
N5	CTACACCGTCTGATTG-1	Endothelial cells
N5	CTACACCTCCAATGGT-1	Endothelial cells
N5	CTACCCACACGCGAAA-1	Endothelial cells
N5	CTACCCATCCAGAAGG-1	Endothelial cells
N5	CTACGTCGTACGACCC-1	Endothelial cells
N5	CTAGAGTAGCTGATAA-1	Endothelial cells
N5	CTAGAGTGTTATCACG-1	Endothelial cells
N5	CTAGCCTGTCGGCATC-1	Endothelial cells
N5	CTAGCCTTCCAAGTAC-1	Endothelial cells
N5	CTCACACGTGCACGAA-1	Endothelial cells
N5	CTCACACTCCAAGCCG-1	Endothelial cells
N5	CTCAGAACAGGCGATA-1	Endothelial cells
N5	CTCAGAATCAGTTGAC-1	Endothelial cells
N5	CTCCTAGTCAACGGCC-1	Endothelial cells
N5	CTCGGAGAGGCAGGTT-1	Endothelial cells
N5	CTCGGAGGTTAAAGAC-1	Endothelial cells
N5	CTCGGAGTCTAACCGA-1	Endothelial cells
N5	CTCGTACCAAGTTCTG-1	Endothelial cells
N5	CTCGTCACAGCCAGAA-1	Endothelial cells
N5	CTCGTCAGTCTCACCT-1	Endothelial cells
N5	CTCGTCATCACCACCT-1	Endothelial cells
N5	CTCGTCATCTGTCTCG-1	Endothelial cells
N5	CTCTAATAGGGATCTG-1	Endothelial cells
N5	CTCTACGCAGCGTTCG-1	Endothelial cells
N5	CTCTGGTGTGCCTGTG-1	Endothelial cells
N5	CTCTGGTTCTCGCATC-1	Endothelial cells
N5	CTGATAGGTAGAGCTG-1	Endothelial cells
N5	CTGATCCAGTGTACCT-1	Endothelial cells
N5	CTGATCCTCAGAGACG-1	Endothelial cells
N5	CTGATCCTCAGGTTCA-1	Endothelial cells
N5	CTGCCTACACGGTAGA-1	Endothelial cells
N5	CTGCTGTAGGATCGCA-1	Endothelial cells
N5	CTGCTGTAGTGGAGTC-1	Endothelial cells
N5	CTGCTGTAGTTACGGG-1	Endothelial cells
N5	CTGGTCTCAGCTGCTG-1	Endothelial cells
N5	CTTAACTAGGCTCATT-1	Endothelial cells
N5	CTTAACTTCGATCCCT-1	Endothelial cells
N5	CTTACCGGTAAACACA-1	Endothelial cells
N5	CTTACCGTCACCCTCA-1	Endothelial cells
N5	CTTAGGACACGTTGGC-1	Endothelial cells
N5	CTTAGGAGTAATTGGA-1	Endothelial cells
N5	CTTGGCTTCCGAACGC-1	Endothelial cells
N5	CTTTGCGCAGTCCTTC-1	Endothelial cells
N5	CTTTGCGCATGCCACG-1	Endothelial cells
N5	CTTTGCGCATGTTGAC-1	Endothelial cells
N5	GAAATGAGTAGATTAG-1	Endothelial cells
N5	GAACGGACAAAGGTGC-1	Endothelial cells
N5	GAAGCAGAGGGCTTGA-1	Endothelial cells
N5	GAAGCAGGTGATAAAC-1	Endothelial cells
N5	GAAGCAGGTTACCGAT-1	Endothelial cells
N5	GACACGCGTACCATCA-1	Endothelial cells
N5	GACAGAGGTAGCACGA-1	Endothelial cells
N5	GACAGAGTCGAGAACG-1	Endothelial cells
N5	GACCTGGAGTGTGGCA-1	Endothelial cells
N5	GACCTGGGTTACAGAA-1	Endothelial cells
N5	GACGCGTAGTTAACGA-1	Endothelial cells
N5	GACGCGTGTCTCCACT-1	Endothelial cells
N5	GACGTGCTCTCGATGA-1	Endothelial cells
N5	GACGTTAAGGATGGAA-1	Endothelial cells
N5	GACGTTAAGTTGCAGG-1	Endothelial cells
N5	GACGTTACAATCCGAT-1	Endothelial cells
N5	GACTACAAGCGATGAC-1	Endothelial cells
N5	GACTACAGTTGTCGCG-1	Endothelial cells
N5	GACTACATCAATCTCT-1	Endothelial cells
N5	GAGCAGAGTTCGCTAA-1	Endothelial cells
N5	GAGGTGATCTACCTGC-1	Endothelial cells
N5	GATCAGTGTAAGTTCC-1	Endothelial cells
N5	GATCAGTTCAACCAAC-1	Endothelial cells
N5	GATCAGTTCCTGCAGG-1	Endothelial cells
N5	GATCGATAGACAAAGG-1	Endothelial cells
N5	GATCGCGGTAAATACG-1	Endothelial cells
N5	GATCGCGTCCTGTACC-1	Endothelial cells
N5	GATCTAGAGTTCGATC-1	Endothelial cells
N5	GATCTAGTCACCTTAT-1	Endothelial cells
N5	GATCTAGTCCGATATG-1	Endothelial cells
N5	GATGAAAAGCCACGTC-1	Endothelial cells
N5	GATGAGGGTCTGCGGT-1	Endothelial cells
N5	GATGCTATCTGAGGGA-1	Endothelial cells
N5	GATTCAGCATGGTTGT-1	Endothelial cells
N5	GCAAACTCAGGTGGAT-1	Endothelial cells
N5	GCAATCAGTCCAGTGC-1	Endothelial cells
N5	GCACATAAGCCGATTT-1	Endothelial cells
N5	GCACATACATGCCACG-1	Endothelial cells
N5	GCACATAGTTCCCGAG-1	Endothelial cells
N5	GCACTCTCACATGGGA-1	Endothelial cells
N5	GCACTCTTCCTCTAGC-1	Endothelial cells
N5	GCATGATCACGAGGTA-1	Endothelial cells
N5	GCATGATCAGTCGATT-1	Endothelial cells
N5	GCATGATTCTGCAGTA-1	Endothelial cells
N5	GCATGCGAGCCACGTC-1	Endothelial cells
N5	GCATGCGAGGAGTACC-1	Endothelial cells
N5	GCATGCGCACCATCCT-1	Endothelial cells
N5	GCATGCGGTTACTGAC-1	Endothelial cells
N5	GCCAAATGTATTCTCT-1	Endothelial cells
N5	GCCAAATGTCTGATCA-1	Endothelial cells
N5	GCCAAATTCGGATGGA-1	Endothelial cells
N5	GCCTCTACAGTAAGAT-1	Endothelial cells
N5	GCGACCAAGAAGCCCA-1	Endothelial cells
N5	GCGACCATCCCACTTG-1	Endothelial cells
N5	GCGCAACGTCGTTGTA-1	Endothelial cells
N5	GCGCCAACAATCGGTT-1	Endothelial cells
N5	GCGCGATGTGTTCTTT-1	Endothelial cells
N5	GCTCCTAAGCCCGAAA-1	Endothelial cells
N5	GCTCTGTTCTTTAGGG-1	Endothelial cells
N5	GCTGCTTCAATCAGAA-1	Endothelial cells
N5	GCTGCTTCATCACGTA-1	Endothelial cells
N5	GCTGGGTAGAGATGAG-1	Endothelial cells
N5	GCTGGGTTCCTTTCGG-1	Endothelial cells
N5	GCTTGAATCCCGGATG-1	Endothelial cells
N5	GGAAAGCCAAACGTGG-1	Endothelial cells
N5	GGAAAGCGTAAGGGCT-1	Endothelial cells
N5	GGAAAGCGTAGCACGA-1	Endothelial cells
N5	GGAATAACATGGATGG-1	Endothelial cells
N5	GGACAGATCTTGTATC-1	Endothelial cells
N5	GGACATTAGCCCAATT-1	Endothelial cells
N5	GGACATTGTGTGACGA-1	Endothelial cells
N5	GGACATTTCGTTTAGG-1	Endothelial cells
N5	GGACGTCGTCCCTACT-1	Endothelial cells
N5	GGACGTCTCCGTAGGC-1	Endothelial cells
N5	GGAGCAAAGGGCTCTC-1	Endothelial cells
N5	GGATGTTTCAACGGCC-1	Endothelial cells
N5	GGATTACAGGCTAGGT-1	Endothelial cells
N5	GGCAATTGTGTGAAAT-1	Endothelial cells
N5	GGCGACTCAAGCCGCT-1	Endothelial cells
N5	GGCGTGTAGAGATGAG-1	Endothelial cells
N5	GGCGTGTAGGAGCGTT-1	Endothelial cells
N5	GGCTCGAGTGTTGAGG-1	Endothelial cells
N5	GGGAATGCAAGTTCTG-1	Endothelial cells
N5	GGGAATGGTACTCTCC-1	Endothelial cells
N5	GGGACCTAGTGCTGCC-1	Endothelial cells
N5	GGGACCTGTTCAACCA-1	Endothelial cells
N5	GGGCATCAGAGACTTA-1	Endothelial cells
N5	GGGCATCAGCCAGTTT-1	Endothelial cells
N5	GGGCATCAGGTGATAT-1	Endothelial cells
N5	GGGCATCGTTCGTCTC-1	Endothelial cells
N5	GGGTCTGGTTGGTAAA-1	Endothelial cells
N5	GGGTTGCCACGCCAGT-1	Endothelial cells
N5	GGGTTGCTCCGTAGGC-1	Endothelial cells
N5	GGTATTGGTTTGGCGC-1	Endothelial cells
N5	GGTGAAGGTCTCGTTC-1	Endothelial cells
N5	GGTGCGTCACCTCGGA-1	Endothelial cells
N5	GGTGTTAAGTTGTAGA-1	Endothelial cells
N5	GGTGTTAGTGCAGACA-1	Endothelial cells
N5	GTAACTGCACCATCCT-1	Endothelial cells
N5	GTACGTACAGACGCAA-1	Endothelial cells
N5	GTACGTAGTGTGGTTT-1	Endothelial cells
N5	GTACTCCCAAGCGCTC-1	Endothelial cells
N5	GTAGGCCAGTGGGCTA-1	Endothelial cells
N5	GTAGGCCCAATACGCT-1	Endothelial cells
N5	GTAGGCCTCTACTTAC-1	Endothelial cells
N5	GTAGTCAAGCCATCGC-1	Endothelial cells
N5	GTAGTCAGTCTCCACT-1	Endothelial cells
N5	GTATCTTAGAGACTTA-1	Endothelial cells
N5	GTATTCTCAGCGTAAG-1	Endothelial cells
N5	GTATTCTTCGAATGCT-1	Endothelial cells
N5	GTCAAGTAGTGCGATG-1	Endothelial cells
N5	GTCAAGTCAAGCGAGT-1	Endothelial cells
N5	GTCAAGTGTTCCTCCA-1	Endothelial cells
N5	GTCACAAAGGAATTAC-1	Endothelial cells
N5	GTCACAAGTCAGATAA-1	Endothelial cells
N5	GTCACAAGTGAAAGAG-1	Endothelial cells
N5	GTCATTTAGAGCAATT-1	Endothelial cells
N5	GTCATTTCAATGGAAT-1	Endothelial cells
N5	GTCCTCAAGCGGCTTC-1	Endothelial cells
N5	GTCGGGTCACATTCGA-1	Endothelial cells
N5	GTCGGGTTCACATGCA-1	Endothelial cells
N5	GTCTCGTTCATCGGAT-1	Endothelial cells
N5	GTCTTCGCACCAGTTA-1	Endothelial cells
N5	GTGCAGCCACGTCAGC-1	Endothelial cells
N5	GTGCATAAGTGACTCT-1	Endothelial cells
N5	GTGCATAAGTGTGGCA-1	Endothelial cells
N5	GTGCATAGTTTAGCTG-1	Endothelial cells
N5	GTGCGGTAGGCCGAAT-1	Endothelial cells
N5	GTGCGGTCAGATGGGT-1	Endothelial cells
N5	GTGCTTCGTCGGGTCT-1	Endothelial cells
N5	GTGGGTCCAAGTCTAC-1	Endothelial cells
N5	GTGTGCGAGTGGACGT-1	Endothelial cells
N5	GTGTGCGGTGCATCTA-1	Endothelial cells
N5	GTGTGCGTCACAATGC-1	Endothelial cells
N5	GTGTTAGAGCGCTTAT-1	Endothelial cells
N5	GTGTTAGCATTACCTT-1	Endothelial cells
N5	GTGTTAGGTTACGCGC-1	Endothelial cells
N5	GTTAAGCAGCTTTGGT-1	Endothelial cells
N5	GTTAAGCTCAGCCTAA-1	Endothelial cells
N5	GTTAAGCTCTCTTGAT-1	Endothelial cells
N5	GTTAAGCTCTTAACCT-1	Endothelial cells
N5	GTTCGGGTCTTCTGGC-1	Endothelial cells
N5	GTTCTCGCAGTAAGCG-1	Endothelial cells
N5	GTTCTCGTCAACCAAC-1	Endothelial cells
N5	GTTCTCGTCATAAAGG-1	Endothelial cells
N5	GTTTCTACAAGAGTCG-1	Endothelial cells
N5	GTTTCTAGTCGCCATG-1	Endothelial cells
N5	TAAACCGGTTACCAGT-1	Endothelial cells
N5	TAAACCGGTTCTCATT-1	Endothelial cells
N5	TAAGAGAGTCATGCAT-1	Endothelial cells
N5	TAAGAGAGTGATGATA-1	Endothelial cells
N5	TAAGTGCGTTCCGGCA-1	Endothelial cells
N5	TAAGTGCTCAGCTGGC-1	Endothelial cells
N5	TACACGACATGGTTGT-1	Endothelial cells
N5	TACACGAGTAAACGCG-1	Endothelial cells
N5	TACAGTGCATGCCTTC-1	Endothelial cells
N5	TACCTATAGACAGGCT-1	Endothelial cells
N5	TACCTATAGACTAGAT-1	Endothelial cells
N5	TACCTATAGCCACTAT-1	Endothelial cells
N5	TACCTATCAATAACGA-1	Endothelial cells
N5	TACGGATCAATCTACG-1	Endothelial cells
N5	TACGGGCAGGCTCTTA-1	Endothelial cells
N5	TACGGGCCACGGATAG-1	Endothelial cells
N5	TACGGGCTCTACTATC-1	Endothelial cells
N5	TACGGTAGTCTGCAAT-1	Endothelial cells
N5	TACGGTATCGAGAACG-1	Endothelial cells
N5	TACTCGCAGTCGTACT-1	Endothelial cells
N5	TACTTACTCGTGGACC-1	Endothelial cells
N5	TACTTACTCGTGTAGT-1	Endothelial cells
N5	TACTTGTGTTGGACCC-1	Endothelial cells
N5	TACTTGTTCGAGAGCA-1	Endothelial cells
N5	TAGACCACAGCGTCCA-1	Endothelial cells
N5	TAGACCAGTATAAACG-1	Endothelial cells
N5	TAGACCATCCATGAAC-1	Endothelial cells
N5	TAGAGCTTCTGGCGAC-1	Endothelial cells
N5	TAGCCGGAGGCTAGGT-1	Endothelial cells
N5	TAGGCATAGGACTGGT-1	Endothelial cells
N5	TAGGCATCAATGAAAC-1	Endothelial cells
N5	TAGTGGTAGGCCATAG-1	Endothelial cells
N5	TAGTGGTCAGAGCCAA-1	Endothelial cells
N5	TAGTGGTCATCCGTGG-1	Endothelial cells
N5	TATCTCAAGCGTGAGT-1	Endothelial cells
N5	TATCTCAAGGCGTACA-1	Endothelial cells
N5	TATCTCACAAGAAAGG-1	Endothelial cells
N5	TATGCCCAGTTGAGAT-1	Endothelial cells
N5	TATGCCCCAGATCGGA-1	Endothelial cells
N5	TCAACGACACGACGAA-1	Endothelial cells
N5	TCAACGAGTACTTAGC-1	Endothelial cells
N5	TCACAAGGTGAGCGAT-1	Endothelial cells
N5	TCACAAGTCAGTTGAC-1	Endothelial cells
N5	TCAGATGCATGTAAGA-1	Endothelial cells
N5	TCAGCAACATCGGAAG-1	Endothelial cells
N5	TCCACACAGGAGTCTG-1	Endothelial cells
N5	TCCCGATTCCACGTTC-1	Endothelial cells
N5	TCGAGGCAGAACTGTA-1	Endothelial cells
N5	TCGAGGCGTATATCCG-1	Endothelial cells
N5	TCGCGTTCAATAGAGT-1	Endothelial cells
N5	TCGCGTTTCCGTCAAA-1	Endothelial cells
N5	TCGGTAACACCGGAAA-1	Endothelial cells
N5	TCGGTAACACGCTTTC-1	Endothelial cells
N5	TCTATTGCACAAGACG-1	Endothelial cells
N5	TCTATTGTCACGAAGG-1	Endothelial cells
N5	TCTCATAAGCTGCGAA-1	Endothelial cells
N5	TCTCATAGTGGTCCGT-1	Endothelial cells
N5	TCTCTAAAGGGCTTCC-1	Endothelial cells
N5	TCTGAGATCATGTAGC-1	Endothelial cells
N5	TCTGGAATCTACTCAT-1	Endothelial cells
N5	TGAAAGAGTCTAAACC-1	Endothelial cells
N5	TGAAAGAGTCTTGTCC-1	Endothelial cells
N5	TGACAACGTAGCGTGA-1	Endothelial cells
N5	TGACGGCAGGACCACA-1	Endothelial cells
N5	TGACGGCTCCAAGCCG-1	Endothelial cells
N5	TGACTTTTCTCGTATT-1	Endothelial cells
N5	TGAGAGGCACCGATAT-1	Endothelial cells
N5	TGAGAGGCAGCGTAAG-1	Endothelial cells
N5	TGAGCCGAGATGTAAC-1	Endothelial cells
N5	TGATTTCGTCCTCTTG-1	Endothelial cells
N5	TGCCAAATCCAGAGGA-1	Endothelial cells
N5	TGCCCATAGATTACCC-1	Endothelial cells
N5	TGCGGGTCACAGGTTT-1	Endothelial cells
N5	TGCGTGGAGCTGTCTA-1	Endothelial cells
N5	TGCGTGGAGGCTACGA-1	Endothelial cells
N5	TGCGTGGCATTACGAC-1	Endothelial cells
N5	TGCTACCTCAGTTCGA-1	Endothelial cells
N5	TGCTGCTCAAATTGCC-1	Endothelial cells
N5	TGCTGCTCACTAGTAC-1	Endothelial cells
N5	TGCTGCTTCTCTGCTG-1	Endothelial cells
N5	TGGCCAGAGTCCATAC-1	Endothelial cells
N5	TGGCCAGTCGCGTAGC-1	Endothelial cells
N5	TGGCGCAAGAATCTCC-1	Endothelial cells
N5	TGGCGCATCTTGCATT-1	Endothelial cells
N5	TGGCTGGAGATGAGAG-1	Endothelial cells
N5	TGGCTGGAGGCCCTCA-1	Endothelial cells
N5	TGGTTAGGTAGAGGAA-1	Endothelial cells
N5	TGGTTCCCATTCCTGC-1	Endothelial cells
N5	TGTATTCCATGTAAGA-1	Endothelial cells
N5	TGTGGTAGTCCGAAGA-1	Endothelial cells
N5	TGTGTTTAGCCACCTG-1	Endothelial cells
N5	TGTGTTTAGCTAGCCC-1	Endothelial cells
N5	TGTTCCGAGATGCCTT-1	Endothelial cells
N5	TTAACTCAGTGTCTCA-1	Endothelial cells
N5	TTAGGCAAGAAGGGTA-1	Endothelial cells
N5	TTAGGCAAGTGAACAT-1	Endothelial cells
N5	TTAGTTCCATGTAAGA-1	Endothelial cells
N5	TTAGTTCTCTGCGACG-1	Endothelial cells
N5	TTATGCTAGGTGGGTT-1	Endothelial cells
N5	TTCGAAGCAATCCAAC-1	Endothelial cells
N5	TTCGAAGTCGGCGCAT-1	Endothelial cells
N5	TTCTACAGTGTTTGTG-1	Endothelial cells
N5	TTCTCAACAAAGAATC-1	Endothelial cells
N5	TTCTCAAGTTCTGTTT-1	Endothelial cells
N5	TTCTCCTAGGAGCGAG-1	Endothelial cells
N5	TTCTCCTCAGGAATGC-1	Endothelial cells
N5	TTCTCCTTCTGTGCAA-1	Endothelial cells
N5	TTCTTAGGTCAAAGCG-1	Endothelial cells
N5	TTCTTAGGTGATGTGG-1	Endothelial cells
N5	TTGAACGAGCTCTCGG-1	Endothelial cells
N5	TTGACTTAGATGCCTT-1	Endothelial cells
N5	TTGACTTCAAGAGGCT-1	Endothelial cells
N5	TTGCCGTGTCCTGCTT-1	Endothelial cells
N5	TTGCGTCCAAACCCAT-1	Endothelial cells
N5	TTGCGTCCAAGTAATG-1	Endothelial cells
N5	TTGCGTCTCTGCGTAA-1	Endothelial cells
N5	TTGGCAAAGGAGCGTT-1	Endothelial cells
N5	TTGGCAACAAAGGAAG-1	Endothelial cells
N5	TTTCCTCAGCCGCCTA-1	Endothelial cells
N5	TTTGCGCGTTACGCGC-1	Endothelial cells
N5	TTTGGTTAGCACAGGT-1	Endothelial cells
N5	TTTGGTTAGTCGATAA-1	Endothelial cells
N5	TTTGGTTCAGTAAGCG-1	Endothelial cells
N5	TTTGTCATCCTTCAAT-1	Endothelial cells
N5	ATTACTCAGACACGAC-1	Endothelial cells
N5	CTTACCGGTCTAGAGG-1	Endothelial cells
P1	AGGTCATAGCCACTAT-1	Endothelial cells
P1	CTCGAAAGTCGCCATG-1	Endothelial cells
P1	TCAGCTCTCACTTCAT-1	Endothelial cells
P1	AAACCTGGTGGCGAAT-1	Endothelial cells
P1	AACCATGCACCGTTGG-1	Endothelial cells
P1	AACTCAGCACCAGGCT-1	Endothelial cells
P1	AACTCTTAGCCAACAG-1	Endothelial cells
P1	AACTGGTCAATAGCGG-1	Endothelial cells
P1	AACTGGTTCTCGGACG-1	Endothelial cells
P1	AACTTTCTCTTGAGAC-1	Endothelial cells
P1	AAGACCTGTGAGCGAT-1	Endothelial cells
P1	AAGCCGCGTACGCTGC-1	Endothelial cells
P1	AAGCCGCTCATTCACT-1	Endothelial cells
P1	AAGGTTCGTCGAAAGC-1	Endothelial cells
P1	ACACCCTAGCTCCTCT-1	Endothelial cells
P1	ACATCAGTCCTGCCAT-1	Endothelial cells
P1	ACATCAGTCTCGGACG-1	Endothelial cells
P1	ACCAGTAAGGTGATTA-1	Endothelial cells
P1	ACGATGTAGTAATCCC-1	Endothelial cells
P1	ACGCAGCTCACCGTAA-1	Endothelial cells
P1	ACGCCAGTCCTTGACC-1	Endothelial cells
P1	ACGGGCTCACGCCAGT-1	Endothelial cells
P1	ACGGGTCTCAAAGTAG-1	Endothelial cells
P1	ACTGATGGTCAGAAGC-1	Endothelial cells
P1	ACTGCTCGTTTGTGTG-1	Endothelial cells
P1	ACTGTCCAGACACGAC-1	Endothelial cells
P1	ACTTACTGTCCGAATT-1	Endothelial cells
P1	AGAATAGAGACGACGT-1	Endothelial cells
P1	AGAGCGAAGTTAGCGG-1	Endothelial cells
P1	AGCAGCCTCGGTCCGA-1	Endothelial cells
P1	AGCGTATAGATCGATA-1	Endothelial cells
P1	AGGCCACTCAACGCTA-1	Endothelial cells
P1	AGGCCGTGTGACGGTA-1	Endothelial cells
P1	AGGGTGAAGAAGGTTT-1	Endothelial cells
P1	AGTCTTTAGGGATCTG-1	Endothelial cells
P1	AGTGGGACAGAGCCAA-1	Endothelial cells
P1	ATCTACTGTTGAGGTG-1	Endothelial cells
P1	ATCTGCCTCTGGTATG-1	Endothelial cells
P1	ATGAGGGAGAAGGTGA-1	Endothelial cells
P1	ATGCGATCAACGATGG-1	Endothelial cells
P1	ATTACTCGTGAAGGCT-1	Endothelial cells
P1	ATTATCCAGGGCTCTC-1	Endothelial cells
P1	CAACCAAAGGAGTACC-1	Endothelial cells
P1	CAACCTCAGTCGAGTG-1	Endothelial cells
P1	CACAAACCACGAAATA-1	Endothelial cells
P1	CACACCTAGTTTCCTT-1	Endothelial cells
P1	CACATTTAGCTTTGGT-1	Endothelial cells
P1	CACCACTGTATAGGTA-1	Endothelial cells
P1	CACCACTTCAATCTCT-1	Endothelial cells
P1	CAGCAGCTCTACTCAT-1	Endothelial cells
P1	CAGCCGATCGGACAAG-1	Endothelial cells
P1	CAGCGACTCGGAAATA-1	Endothelial cells
P1	CAGTCCTGTCTGATTG-1	Endothelial cells
P1	CATCAGAAGCAGACTG-1	Endothelial cells
P1	CATCCACGTTCCTCCA-1	Endothelial cells
P1	CATCGAAGTGAACCTT-1	Endothelial cells
P1	CATTATCGTTCGCTAA-1	Endothelial cells
P1	CATTCGCAGACCGGAT-1	Endothelial cells
P1	CATTCGCGTCACTGGC-1	Endothelial cells
P1	CCACTACTCCAGTATG-1	Endothelial cells
P1	CCATGTCGTGACTACT-1	Endothelial cells
P1	CCCAATCCATCGGTTA-1	Endothelial cells
P1	CCCAGTTAGTAGGTGC-1	Endothelial cells
P1	CCCATACAGGCCGAAT-1	Endothelial cells
P1	CCCATACCAGAGCCAA-1	Endothelial cells
P1	CCGGGATCAGGCTGAA-1	Endothelial cells
P1	CCGTACTCAGATCCAT-1	Endothelial cells
P1	CCGTTCAAGGGCATGT-1	Endothelial cells
P1	CCTCAGTGTGTTTGGT-1	Endothelial cells
P1	CCTCTGAGTTCCACAA-1	Endothelial cells
P1	CGAACATAGTGCGATG-1	Endothelial cells
P1	CGACCTTTCACGATGT-1	Endothelial cells
P1	CGACTTCCAATCACAC-1	Endothelial cells
P1	CGAGAAGCAGATTGCT-1	Endothelial cells
P1	CGAGCACTCCTTGACC-1	Endothelial cells
P1	CGAGCCATCTGTTTGT-1	Endothelial cells
P1	CGATGTATCACCACCT-1	Endothelial cells
P1	CGCGGTACATCGATTG-1	Endothelial cells
P1	CGCTTCAGTGTTGAGG-1	Endothelial cells
P1	CGCTTCATCAGAAATG-1	Endothelial cells
P1	CGCTTCATCCAGTAGT-1	Endothelial cells
P1	CGCTTCATCGGTTAAC-1	Endothelial cells
P1	CGGACACCACGGTAGA-1	Endothelial cells
P1	CGGACTGCAATGCCAT-1	Endothelial cells
P1	CGGAGTCTCTCTAGGA-1	Endothelial cells
P1	CGGCTAGTCTCTTATG-1	Endothelial cells
P1	CGGGTCAAGCGATTCT-1	Endothelial cells
P1	CGGTTAACAGGTCGTC-1	Endothelial cells
P1	CGTCAGGTCACAGTAC-1	Endothelial cells
P1	CGTCCATAGCTACCGC-1	Endothelial cells
P1	CGTCCATTCCCAAGAT-1	Endothelial cells
P1	CGTGTCTTCTTAGCCC-1	Endothelial cells
P1	CGTTCTGTCTGCGTAA-1	Endothelial cells
P1	CGTTGGGGTCGAGATG-1	Endothelial cells
P1	CTAACTTGTATAAACG-1	Endothelial cells
P1	CTAATGGAGACGACGT-1	Endothelial cells
P1	CTACACCTCTTTAGGG-1	Endothelial cells
P1	CTACGTCGTAAGGATT-1	Endothelial cells
P1	CTAGCCTAGGCCCTCA-1	Endothelial cells
P1	CTAGTGACAGTTTACG-1	Endothelial cells
P1	CTCATTACAGGATCGA-1	Endothelial cells
P1	CTCGAGGCACTTCTGC-1	Endothelial cells
P1	CTCGGAGCAGCTGTAT-1	Endothelial cells
P1	CTCGGGAAGTAATCCC-1	Endothelial cells
P1	CTGGTCTAGGATCGCA-1	Endothelial cells
P1	CTGTTTATCGCAAGCC-1	Endothelial cells
P1	CTTAGGAAGAAGCCCA-1	Endothelial cells
P1	CTTGGCTGTAAAGTCA-1	Endothelial cells
P1	GAATAAGGTCTTGATG-1	Endothelial cells
P1	GAATGAAGTCGGCTCA-1	Endothelial cells
P1	GAATGAAGTGCAGTAG-1	Endothelial cells
P1	GACCTGGGTGGTCTCG-1	Endothelial cells
P1	GACGCGTCAGGATCGA-1	Endothelial cells
P1	GACGGCTGTAGGCTGA-1	Endothelial cells
P1	GACGTGCGTCGGCACT-1	Endothelial cells
P1	GACTAACGTTTCCACC-1	Endothelial cells
P1	GATCGCGTCTGTGCAA-1	Endothelial cells
P1	GATGAAACATTACCTT-1	Endothelial cells
P1	GATGCTAGTCCGTGAC-1	Endothelial cells
P1	GCAAACTAGGGTTCCC-1	Endothelial cells
P1	GCACTCTAGTTAGGTA-1	Endothelial cells
P1	GCACTCTTCTTGGGTA-1	Endothelial cells
P1	GCAGCCAAGGACAGAA-1	Endothelial cells
P1	GCAGCCACACCATCCT-1	Endothelial cells
P1	GCAGTTATCTAACTGG-1	Endothelial cells
P1	GCATGATAGCTCCCAG-1	Endothelial cells
P1	GCATGTAAGCCGGTAA-1	Endothelial cells
P1	GCGCAACTCAAACCGT-1	Endothelial cells
P1	GCGCAGTGTTAAGAAC-1	Endothelial cells
P1	GCTGCGAAGACTACAA-1	Endothelial cells
P1	GCTGCTTCACCATCCT-1	Endothelial cells
P1	GCTTGAACAACCGCCA-1	Endothelial cells
P1	GGACAAGCAAACTGTC-1	Endothelial cells
P1	GGACAGAGTGTGGCTC-1	Endothelial cells
P1	GGACAGAGTTGATTCG-1	Endothelial cells
P1	GGGACCTTCCGCAAGC-1	Endothelial cells
P1	GGGCACTAGGCCCTTG-1	Endothelial cells
P1	GGGTTGCAGAGTCTGG-1	Endothelial cells
P1	GGTATTGGTCTCTTTA-1	Endothelial cells
P1	GGTGAAGCATCCTAGA-1	Endothelial cells
P1	GTAACGTAGTGACTCT-1	Endothelial cells
P1	GTACGTAGTCAATGTC-1	Endothelial cells
P1	GTACTCCTCCGCATCT-1	Endothelial cells
P1	GTACTTTCAGATGAGC-1	Endothelial cells
P1	GTCAAGTCAATACGCT-1	Endothelial cells
P1	GTCACGGGTGACTACT-1	Endothelial cells
P1	GTCGGGTTCGCGGATC-1	Endothelial cells
P1	GTCTTCGCACCAGATT-1	Endothelial cells
P1	GTGCTTCAGCTAGTGG-1	Endothelial cells
P1	GTGGGTCGTCTCACCT-1	Endothelial cells
P1	GTGTGCGTCTGAAAGA-1	Endothelial cells
P1	GTTAAGCGTGCAGGTA-1	Endothelial cells
P1	GTTACAGGTATCGCAT-1	Endothelial cells
P1	GTTCATTAGATCCCAT-1	Endothelial cells
P1	GTTCATTGTCGCATCG-1	Endothelial cells
P1	TAAACCGGTACTTAGC-1	Endothelial cells
P1	TAAGCGTCAGGCTCAC-1	Endothelial cells
P1	TACACGAAGTTAAGTG-1	Endothelial cells
P1	TACACGATCACCACCT-1	Endothelial cells
P1	TACCTTATCTCATTCA-1	Endothelial cells
P1	TACGGGCCATGAACCT-1	Endothelial cells
P1	TACGGTATCTTGTTTG-1	Endothelial cells
P1	TACTCATGTTGTACAC-1	Endothelial cells
P1	TAGCCGGGTAAATGAC-1	Endothelial cells
P1	TATGCCCTCGCGTAGC-1	Endothelial cells
P1	TCACGAAGTTATTCTC-1	Endothelial cells
P1	TCAGCTCCAGCTGGCT-1	Endothelial cells
P1	TCAGCTCCAGTACACT-1	Endothelial cells
P1	TCAGCTCTCGAGGTAG-1	Endothelial cells
P1	TCAGGATCACGCGAAA-1	Endothelial cells
P1	TCGCGTTCACAAGCCC-1	Endothelial cells
P1	TCGCGTTGTTTGACAC-1	Endothelial cells
P1	TCGGGACAGCCCAATT-1	Endothelial cells
P1	TCGGTAACAATCAGAA-1	Endothelial cells
P1	TCGTACCCAAGGCTCC-1	Endothelial cells
P1	TCTGAGACAGTACACT-1	Endothelial cells
P1	TCTGGAACATGCCCGA-1	Endothelial cells
P1	TCTGGAACATTATCTC-1	Endothelial cells
P1	TCTTCGGCACTACAGT-1	Endothelial cells
P1	TCTTTCCAGAATTCCC-1	Endothelial cells
P1	TGACAACGTATCACCA-1	Endothelial cells
P1	TGAGAGGGTCGCGTGT-1	Endothelial cells
P1	TGCGCAGCAGGATCGA-1	Endothelial cells
P1	TGCGCAGGTAGTAGTA-1	Endothelial cells
P1	TGCGCAGTCACCGGGT-1	Endothelial cells
P1	TGCTGCTCAGGAATCG-1	Endothelial cells
P1	TGGACGCAGATGTGGC-1	Endothelial cells
P1	TGGCCAGGTGGTTTCA-1	Endothelial cells
P1	TGGGAAGTCTGTTTGT-1	Endothelial cells
P1	TGTATTCCATCGACGC-1	Endothelial cells
P1	TTAACTCGTAAGGGAA-1	Endothelial cells
P1	TTAACTCGTAATCACC-1	Endothelial cells
P1	TTCGAAGAGCGCCTTG-1	Endothelial cells
P1	TTCGAAGGTACTTCTT-1	Endothelial cells
P1	TTCTCAACAGCATGAG-1	Endothelial cells
P1	TTGCGTCGTCGGCTCA-1	Endothelial cells
P1	TTGGCAACATCCGCGA-1	Endothelial cells
P1	TTGGCAATCAAGGCTT-1	Endothelial cells
P1	TTGGCAATCACCACCT-1	Endothelial cells
P1	TTGTAGGTCGCTTGTC-1	Endothelial cells
P1	TTTACTGAGCTAAGAT-1	Endothelial cells
P1	TTTCCTCAGTACATGA-1	Endothelial cells
P1	TTTCCTCGTCTAGTCA-1	Endothelial cells
[truncated: 3,503 more rows]

## Sheet: Lymphatic endothelial cells
sample	barcode	cell types
N1	AACTGGTAGGATGCGT-1	Lymphatic endothelial cells
N2	AGGCCGTCATTCTTAC-1	Lymphatic endothelial cells
N2	TAAGAGATCTGATACG-1	Lymphatic endothelial cells
N2	AAGCCGCCACATTCGA-1	Lymphatic endothelial cells
N2	AAGGTTCTCCCTCAGT-1	Lymphatic endothelial cells
N2	AATCCAGGTTACTGAC-1	Lymphatic endothelial cells
N2	ACTGTCCAGCCCAATT-1	Lymphatic endothelial cells
N2	AGTGTCACAAGTCATC-1	Lymphatic endothelial cells
N2	ATGAGGGGTGCAACTT-1	Lymphatic endothelial cells
N2	ATTCTACTCTCACATT-1	Lymphatic endothelial cells
N2	CACTCCACAATTGCTG-1	Lymphatic endothelial cells
N2	CCAGCGAGTAAACGCG-1	Lymphatic endothelial cells
N2	CCTTCGAGTAGCCTCG-1	Lymphatic endothelial cells
N2	CGCGTTTAGGATGCGT-1	Lymphatic endothelial cells
N2	CGGAGCTTCTTCTGGC-1	Lymphatic endothelial cells
N2	CTCACACGTAGCGCTC-1	Lymphatic endothelial cells
N2	CTGCGGACACCATGTA-1	Lymphatic endothelial cells
N2	CTTGGCTTCGAACGGA-1	Lymphatic endothelial cells
N2	GAAGCAGAGGAGTAGA-1	Lymphatic endothelial cells
N2	GCTGCGATCACAAACC-1	Lymphatic endothelial cells
N2	GTGTTAGGTGCACCAC-1	Lymphatic endothelial cells
N2	GTTACAGGTGCCTTGG-1	Lymphatic endothelial cells
N2	TACGGATCAGCTTAAC-1	Lymphatic endothelial cells
N2	TACTCATCAGTAAGCG-1	Lymphatic endothelial cells
N2	TCAGCAAGTGTAAGTA-1	Lymphatic endothelial cells
N2	TCGGTAAAGAGGTTGC-1	Lymphatic endothelial cells
N2	TGAAAGAAGGCCGAAT-1	Lymphatic endothelial cells
N2	TGGCCAGGTTAGATGA-1	Lymphatic endothelial cells
N2	TGGCCAGGTTTGGCGC-1	Lymphatic endothelial cells
N2	TTCCCAGGTTACAGAA-1	Lymphatic endothelial cells
N2	TTGACTTCATCGATGT-1	Lymphatic endothelial cells
N2	TTTACTGGTAGGCTGA-1	Lymphatic endothelial cells
N4	TCTCATAAGAATTGTG-1	Lymphatic endothelial cells
N4	AAAGCAACAAAGCGGT-1	Lymphatic endothelial cells
N4	AACTTTCCAATAGCAA-1	Lymphatic endothelial cells
N4	AACTTTCGTACCAGTT-1	Lymphatic endothelial cells
N4	ACCAGTACAATTGCTG-1	Lymphatic endothelial cells
N4	ACTATCTCAAGCGAGT-1	Lymphatic endothelial cells
N4	ATTTCTGAGGATGGTC-1	Lymphatic endothelial cells
N4	CACTCCATCGCCAAAT-1	Lymphatic endothelial cells
N4	CAGAATCAGAACAATC-1	Lymphatic endothelial cells
N4	CCTATTACATGTCCTC-1	Lymphatic endothelial cells
N4	CCTCAGTTCAAGGCTT-1	Lymphatic endothelial cells
N4	CGGCTAGAGAGATGAG-1	Lymphatic endothelial cells
N4	CTAGTGACAAGACGTG-1	Lymphatic endothelial cells
N4	GCACATAAGAGTACCG-1	Lymphatic endothelial cells
N4	GCACTCTAGCTCCTCT-1	Lymphatic endothelial cells
N4	GCTCTGTCATTGTGCA-1	Lymphatic endothelial cells
N4	GCTGCTTCACGGATAG-1	Lymphatic endothelial cells
N4	GCTTCCAAGATGCCTT-1	Lymphatic endothelial cells
N4	GGACAAGAGCTAACTC-1	Lymphatic endothelial cells
N4	GGACAGAAGGCTAGCA-1	Lymphatic endothelial cells
N4	GGGCATCTCGTCCGTT-1	Lymphatic endothelial cells
N4	TACGGTAAGTACGATA-1	Lymphatic endothelial cells
N4	TGAGCATAGATGCGAC-1	Lymphatic endothelial cells
N4	TGCGGGTTCTAGAGTC-1	Lymphatic endothelial cells
N4	TGGACGCCAAGTACCT-1	Lymphatic endothelial cells
N4	TGGGAAGGTCTGGTCG-1	Lymphatic endothelial cells
N5	AAAGCAACATGGTTGT-1	Lymphatic endothelial cells
N5	ACTGCTCTCCAAATGC-1	Lymphatic endothelial cells
N5	AACACGTAGAATAGGG-1	Lymphatic endothelial cells
N5	AACTCTTAGATCCGAG-1	Lymphatic endothelial cells
N5	AAGACCTTCAAACAAG-1	Lymphatic endothelial cells
N5	AAGGTTCGTCGGGTCT-1	Lymphatic endothelial cells
N5	AATCCAGTCAGCTCTC-1	Lymphatic endothelial cells
N5	AATCGGTCATGTAAGA-1	Lymphatic endothelial cells
N5	ACAGCTAAGGTGGGTT-1	Lymphatic endothelial cells
N5	ACGGCCAAGCTCTCGG-1	Lymphatic endothelial cells
N5	ACTGTCCGTGTGAAAT-1	Lymphatic endothelial cells
N5	ATGAGGGCACTATCTT-1	Lymphatic endothelial cells
N5	ATTGGACTCCCTCAGT-1	Lymphatic endothelial cells
N5	CCGGTAGCATTAACCG-1	Lymphatic endothelial cells
N5	CGCCAAGAGAGGTAGA-1	Lymphatic endothelial cells
N5	CGCTGGACAGTAACGG-1	Lymphatic endothelial cells
N5	CGCTTCACAAGTAATG-1	Lymphatic endothelial cells
N5	CGGACACCAAGTTCTG-1	Lymphatic endothelial cells
N5	CGGTTAACAGTAACGG-1	Lymphatic endothelial cells
N5	CTCGTCAAGAGGACGG-1	Lymphatic endothelial cells
N5	CTGCCTATCAGTTTGG-1	Lymphatic endothelial cells
N5	CTGTTTAGTCTAAAGA-1	Lymphatic endothelial cells
N5	CTTAGGATCGCGTAGC-1	Lymphatic endothelial cells
N5	CTTCTCTTCGAGCCCA-1	Lymphatic endothelial cells
N5	CTTTGCGCAGCATACT-1	Lymphatic endothelial cells
N5	GACACGCTCACTCCTG-1	Lymphatic endothelial cells
N5	GCACTCTCAGACGCTC-1	Lymphatic endothelial cells
N5	GCGCAACCAATGAATG-1	Lymphatic endothelial cells
N5	GCTGGGTGTTCGGCAC-1	Lymphatic endothelial cells
N5	GCTTCCATCGATGAGG-1	Lymphatic endothelial cells
N5	GGACAGAGTTCGCTAA-1	Lymphatic endothelial cells
N5	GGCGACTGTGCAACTT-1	Lymphatic endothelial cells
N5	GGCTGGTCAATAACGA-1	Lymphatic endothelial cells
N5	GTCGGGTAGGACACCA-1	Lymphatic endothelial cells
N5	TACCTATAGCCACGCT-1	Lymphatic endothelial cells
N5	TACCTTAGTAGCGTCC-1	Lymphatic endothelial cells
N5	TACGGATGTAACGCGA-1	Lymphatic endothelial cells
N5	TACTCATAGAGCAATT-1	Lymphatic endothelial cells
N5	TAGACCATCTGTCTAT-1	Lymphatic endothelial cells
N5	TGGCGCAAGCTCCTCT-1	Lymphatic endothelial cells
N5	TTGGAACTCGGCATCG-1	Lymphatic endothelial cells
N5	TTTACTGAGATCGATA-1	Lymphatic endothelial cells
P1	AAGGAGCTCGAGAGCA-1	Lymphatic endothelial cells
P1	ACTTGTTGTTGTCTTT-1	Lymphatic endothelial cells
P1	CAGTCCTGTGTATGGG-1	Lymphatic endothelial cells
P1	CGTCCATAGGAGTTGC-1	Lymphatic endothelial cells
P1	CTAGTGAGTTGAGTTC-1	Lymphatic endothelial cells
P1	CTGTTTACACTGTTAG-1	Lymphatic endothelial cells
P1	GCACTCTCATACTACG-1	Lymphatic endothelial cells
P1	GCGCAACTCAGCAACT-1	Lymphatic endothelial cells
P1	GGCGTGTTCGGAATCT-1	Lymphatic endothelial cells
P1	GGTGTTATCTCCAACC-1	Lymphatic endothelial cells
P1	GTACTCCGTGTCAATC-1	Lymphatic endothelial cells
P1	TAAGAGACAGCTTCGG-1	Lymphatic endothelial cells
P1	TACTTACTCAACGGCC-1	Lymphatic endothelial cells
P1	TCAGATGCACACGCTG-1	Lymphatic endothelial cells
P1	TCAGCTCAGTACGTTC-1	Lymphatic endothelial cells
P1	TCATTACTCGCCCTTA-1	Lymphatic endothelial cells
P1	TCTCTAAAGACTAGAT-1	Lymphatic endothelial cells
P2	GATGAAAAGGTGCACA-1	Lymphatic endothelial cells
P2	AACACGTAGCGTGTCC-1	Lymphatic endothelial cells
P2	AACTCAGTCGACGGAA-1	Lymphatic endothelial cells
P2	ACTGATGAGGGCACTA-1	Lymphatic endothelial cells
P2	AGATTGCCAAGGTGTG-1	Lymphatic endothelial cells
P2	AGCTCCTCACAGACTT-1	Lymphatic endothelial cells
P2	AGTGAGGGTTACGGAG-1	Lymphatic endothelial cells
P2	ATCATCTAGAAGGCCT-1	Lymphatic endothelial cells
P2	ATCTACTGTAGGCTGA-1	Lymphatic endothelial cells
P2	CAAGTTGCAAAGGTGC-1	Lymphatic endothelial cells
P2	CAGAGAGGTCCCTACT-1	Lymphatic endothelial cells
P2	CGAGCACTCTGTCTAT-1	Lymphatic endothelial cells
P2	CGCTTCAAGCGAAGGG-1	Lymphatic endothelial cells
P2	CGCTTCAAGGCGACAT-1	Lymphatic endothelial cells
P2	CGGCTAGTCGTTACGA-1	Lymphatic endothelial cells
P2	CGTGTCTAGTGTGGCA-1	Lymphatic endothelial cells
P2	CTGATAGAGTGCCATT-1	Lymphatic endothelial cells
P2	CTGCTGTCAGTCAGCC-1	Lymphatic endothelial cells
P2	CTTCTCTTCTGAGGGA-1	Lymphatic endothelial cells
P2	GAACCTATCTCACATT-1	Lymphatic endothelial cells
P2	GACGCGTTCAGAGCTT-1	Lymphatic endothelial cells
P2	GCGGGTTCATTACGAC-1	Lymphatic endothelial cells
P2	GTTCGGGCAAATCCGT-1	Lymphatic endothelial cells
P2	TACGGTATCATTATCC-1	Lymphatic endothelial cells
P2	TATCTCATCTCTAAGG-1	Lymphatic endothelial cells
P2	TCCACACCACCAACCG-1	Lymphatic endothelial cells
P2	TGCACCTGTTCAGTAC-1	Lymphatic endothelial cells
P2	TGGCTGGGTCTCATCC-1	Lymphatic endothelial cells
P2	TGTGTTTAGGCGTACA-1	Lymphatic endothelial cells
P2	TTTGCGCGTCTGCGGT-1	Lymphatic endothelial cells
P3	CGTAGCGCAAACAACA-1	Lymphatic endothelial cells
P3	ATAAGAGGTACACCGC-1	Lymphatic endothelial cells
P3	CATATGGGTCGATTGT-1	Lymphatic endothelial cells
P3	CCATTCGAGCGTTGCC-1	Lymphatic endothelial cells
P3	TGGCCAGGTCTCCATC-1	Lymphatic endothelial cells
P4	AGATTGCAGCCACGCT-1	Lymphatic endothelial cells
P4	GTCAAGTTCCGTAGGC-1	Lymphatic endothelial cells
P4	CCGTGGAAGCCAGAAC-1	Lymphatic endothelial cells
P4	TTTACTGGTACGCTGC-1	Lymphatic endothelial cells
P4	AAAGTAGCATGCCCGA-1	Lymphatic endothelial cells
P4	AAGTCTGTCTTGTACT-1	Lymphatic endothelial cells
P4	ACTTACTCAACGATCT-1	Lymphatic endothelial cells
P4	AGACGTTTCAGGATCT-1	Lymphatic endothelial cells
P4	ATCTACTAGGAACTGC-1	Lymphatic endothelial cells
P4	ATCTGCCTCGATCCCT-1	Lymphatic endothelial cells
P4	ATTGGTGTCAGTTAGC-1	Lymphatic endothelial cells
P4	CACCACTCACTCGACG-1	Lymphatic endothelial cells
P4	CACCTTGCAATTGCTG-1	Lymphatic endothelial cells
P4	CAGTAACTCCTATTCA-1	Lymphatic endothelial cells
P4	CCTAAAGAGGCCGAAT-1	Lymphatic endothelial cells
P4	CGAATGTGTAGTAGTA-1	Lymphatic endothelial cells
P4	CTTCTCTTCTCCCTGA-1	Lymphatic endothelial cells
P4	GAATAAGAGATAGTCA-1	Lymphatic endothelial cells
P4	GAATAAGCAGGTCTCG-1	Lymphatic endothelial cells
P4	GACAGAGCAGACAGGT-1	Lymphatic endothelial cells
P4	GACCAATTCTCGTATT-1	Lymphatic endothelial cells
P4	GAGGTGATCATTTGGG-1	Lymphatic endothelial cells
P4	GAGTCCGGTAGGAGTC-1	Lymphatic endothelial cells
P4	GATTCAGCACCAGGCT-1	Lymphatic endothelial cells
P4	GCACTCTTCGGAAATA-1	Lymphatic endothelial cells
P4	GCATGCGCAAATTGCC-1	Lymphatic endothelial cells
P4	GCCTCTATCAGAGACG-1	Lymphatic endothelial cells
P4	GGCTCGATCGGTGTCG-1	Lymphatic endothelial cells
P4	GTATCTTCAGATCCAT-1	Lymphatic endothelial cells
P4	GTCACGGAGTGGTAGC-1	Lymphatic endothelial cells
P4	GTCATTTAGGGTTTCT-1	Lymphatic endothelial cells
P4	GTCTCGTCAAGAAAGG-1	Lymphatic endothelial cells
P4	GTGCAGCGTGTTCTTT-1	Lymphatic endothelial cells
P4	GTTCATTAGCATGGCA-1	Lymphatic endothelial cells
P4	TACACGACATGGTCTA-1	Lymphatic endothelial cells
P4	TACAGTGGTGCGCTTG-1	Lymphatic endothelial cells
P4	TCACAAGCATCCTTGC-1	Lymphatic endothelial cells
P4	TCAGGATAGAGCCTAG-1	Lymphatic endothelial cells
P4	TCATTACCATACAGCT-1	Lymphatic endothelial cells
P4	TGCCAAAGTCACTTCC-1	Lymphatic endothelial cells
P4	TGGGAAGAGGCAAAGA-1	Lymphatic endothelial cells
P4	TGGGAAGAGTAATCCC-1	Lymphatic endothelial cells
P4	TTTGCGCCATTTGCTT-1	Lymphatic endothelial cells
P4	TTTGGTTTCATACGGT-1	Lymphatic endothelial cells
P5	TGCCCTATCCAGTAGT-1	Lymphatic endothelial cells
P5	CATATTCTCGCGATCG-1	Lymphatic endothelial cells
P5	AACGTTGAGGGTGTTG-1	Lymphatic endothelial cells
P5	CGATGTATCAGCTTAG-1	Lymphatic endothelial cells
P5	AAATGCCCATCACCCT-1	Lymphatic endothelial cells
P5	AACCGCGCACCGCTAG-1	Lymphatic endothelial cells
P5	AAGCCGCAGATTACCC-1	Lymphatic endothelial cells
P5	AAGGCAGAGGTACTCT-1	Lymphatic endothelial cells
P5	ACCGTAAAGCCAGGAT-1	Lymphatic endothelial cells
P5	ACGCAGCCAGGACGTA-1	Lymphatic endothelial cells
P5	ACGTCAACAAGAGGCT-1	Lymphatic endothelial cells
P5	ACTGCTCTCTTTAGTC-1	Lymphatic endothelial cells
P5	ACTGTCCTCTGTGCAA-1	Lymphatic endothelial cells
P5	AGAATAGTCATCATTC-1	Lymphatic endothelial cells
P5	AGGCCACTCGCCAGCA-1	Lymphatic endothelial cells
P5	AGTGGGATCGCCCTTA-1	Lymphatic endothelial cells
P5	AGTGTCAAGCAGCGTA-1	Lymphatic endothelial cells
P5	AGTGTCACAGTCACTA-1	Lymphatic endothelial cells
P5	ATCCGAAAGTATGACA-1	Lymphatic endothelial cells
P5	ATCTACTTCATAAAGG-1	Lymphatic endothelial cells
P5	ATTACTCTCTTAACCT-1	Lymphatic endothelial cells
P5	ATTCTACAGCCCAATT-1	Lymphatic endothelial cells
P5	CAACCAACATTGAGCT-1	Lymphatic endothelial cells
P5	CAACCTCAGAGTCTGG-1	Lymphatic endothelial cells
P5	CAAGGCCAGAGCCTAG-1	Lymphatic endothelial cells
P5	CAAGGCCTCTGACCTC-1	Lymphatic endothelial cells
P5	CACATAGGTTGGTAAA-1	Lymphatic endothelial cells
P5	CAGCAGCCATGTTGAC-1	Lymphatic endothelial cells
P5	CATATTCAGTACACCT-1	Lymphatic endothelial cells
P5	CATCAAGGTGCAACTT-1	Lymphatic endothelial cells
P5	CATCAGATCCGTAGTA-1	Lymphatic endothelial cells
P5	CATCCACAGCACCGCT-1	Lymphatic endothelial cells
P5	CATGGCGAGATTACCC-1	Lymphatic endothelial cells
P5	CCATGTCGTGCCTGGT-1	Lymphatic endothelial cells
P5	CCTAGCTAGGGCTTGA-1	Lymphatic endothelial cells
P5	CGATGGCCAACACGCC-1	Lymphatic endothelial cells
P5	CGGACGTCAGCTCGCA-1	Lymphatic endothelial cells
P5	CGGGTCAAGACAGGCT-1	Lymphatic endothelial cells
P5	CGGGTCATCGGTGTTA-1	Lymphatic endothelial cells
P5	CGTAGCGAGCTGGAAC-1	Lymphatic endothelial cells
P5	CTACATTGTCGAGTTT-1	Lymphatic endothelial cells
P5	CTGATAGTCTACTATC-1	Lymphatic endothelial cells
P5	CTGCTGTCAACGATCT-1	Lymphatic endothelial cells
P5	CTTAACTTCAAACCGT-1	Lymphatic endothelial cells
P5	GACTACACAACTTGAC-1	Lymphatic endothelial cells
P5	GATTCAGCACTTGGAT-1	Lymphatic endothelial cells
P5	GCAAACTGTTAAGATG-1	Lymphatic endothelial cells
P5	GCTGCAGTCAACACCA-1	Lymphatic endothelial cells
P5	GGCGACTAGTGTACGG-1	Lymphatic endothelial cells
P5	GTAGTCATCCAGGGCT-1	Lymphatic endothelial cells
P5	GTCGTAAGTCTCTCGT-1	Lymphatic endothelial cells
P5	GTCTTCGCACGCCAGT-1	Lymphatic endothelial cells
P5	GTGCAGCTCGTACCGG-1	Lymphatic endothelial cells
P5	GTGCATACATAAAGGT-1	Lymphatic endothelial cells
P5	GTGGGTCTCATCATTC-1	Lymphatic endothelial cells
P5	GTTCGGGCACGTAAGG-1	Lymphatic endothelial cells
P5	TAAGAGAGTAGCTTGT-1	Lymphatic endothelial cells
P5	TAGGCATAGAAGGACA-1	Lymphatic endothelial cells
P5	TAGTTGGTCGCCATAA-1	Lymphatic endothelial cells
P5	TATCTCAAGCTAAACA-1	Lymphatic endothelial cells
P5	TCACGAAAGTTACCCA-1	Lymphatic endothelial cells
P5	TCAGATGCAAGCCTAT-1	Lymphatic endothelial cells
P5	TCAGATGTCGCGATCG-1	Lymphatic endothelial cells
P5	TCAGGATTCTTAGAGC-1	Lymphatic endothelial cells
P5	TCAGGTACAAGCTGTT-1	Lymphatic endothelial cells
P5	TGAAAGACAAAGTGCG-1	Lymphatic endothelial cells
P5	TGATTTCGTCGCTTCT-1	Lymphatic endothelial cells
P5	TGCGGGTGTACCGCTG-1	Lymphatic endothelial cells
P5	TGCGTGGAGCTGAACG-1	Lymphatic endothelial cells
P5	TGTGGTAAGTCAATAG-1	Lymphatic endothelial cells
P5	TTAACTCGTCCATGAT-1	Lymphatic endothelial cells
P5	TTGAACGTCTTTAGGG-1	Lymphatic endothelial cells
P6	AACCGCGAGCATCATC-1	Lymphatic endothelial cells
P6	ACATCAGCACCTGGTG-1	Lymphatic endothelial cells
P6	ATTTCTGAGTGGAGAA-1	Lymphatic endothelial cells
P6	CAGTAACAGAGAACAG-1	Lymphatic endothelial cells
P6	CTAGAGTTCCCAAGTA-1	Lymphatic endothelial cells
P6	GCACTCTTCCATGAGT-1	Lymphatic endothelial cells
P6	GCAGTTAAGAGTGACC-1	Lymphatic endothelial cells
P6	GGGAGATGTCTTCTCG-1	Lymphatic endothelial cells
P6	GGGCACTTCATCGGAT-1	Lymphatic endothelial cells
P6	GTCTCGTCAGTCCTTC-1	Lymphatic endothelial cells
P6	TAGGCATGTGAACCTT-1	Lymphatic endothelial cells
P6	TCAACGACACTAGTAC-1	Lymphatic endothelial cells
P6	TGCTGCTGTGCAGACA-1	Lymphatic endothelial cells
P6	TGGCCAGAGCGCTCCA-1	Lymphatic endothelial cells
P6	TTAGGACCACTTACGA-1	Lymphatic endothelial cells
P7	TCACGAATCACATGCA-1	Lymphatic endothelial cells
P7	AACCATGAGGTGACCA-1	Lymphatic endothelial cells
P7	AAGGAGCCAAGGTTTC-1	Lymphatic endothelial cells
P7	ACGGAGATCAGGCGAA-1	Lymphatic endothelial cells
P7	ACTGCTCTCCCACTTG-1	Lymphatic endothelial cells
P7	AGATTGCTCAGTTTGG-1	Lymphatic endothelial cells
P7	AGCATACCACACTGCG-1	Lymphatic endothelial cells
P7	AGTCTTTTCCGAGCCA-1	Lymphatic endothelial cells
P7	CGTGTAATCGTCCAGG-1	Lymphatic endothelial cells
P7	CTGCCTATCTTGCAAG-1	Lymphatic endothelial cells
P7	GATCGCGCAAGCCATT-1	Lymphatic endothelial cells
P7	GATGAAATCATGTAGC-1	Lymphatic endothelial cells
P7	GCTCTGTAGGCCCTCA-1	Lymphatic endothelial cells
P7	GCTGCGACAGTGGAGT-1	Lymphatic endothelial cells
P7	GGCTGGTGTACCGGCT-1	Lymphatic endothelial cells
P7	GGGAGATCAGATGAGC-1	Lymphatic endothelial cells
P7	GGTGAAGCAATCGGTT-1	Lymphatic endothelial cells
P7	GTAGTCACAGACGCCT-1	Lymphatic endothelial cells
P7	TAAGAGAGTCGCCATG-1	Lymphatic endothelial cells
P7	TCAGCTCGTCCGTTAA-1	Lymphatic endothelial cells
P7	TCAGGTACAGTTCATG-1	Lymphatic endothelial cells
P7	TCGGTAATCTGCGACG-1	Lymphatic endothelial cells
P7	TGACTTTCAATAGAGT-1	Lymphatic endothelial cells
P7	TTAGGCACACGGTGTC-1	Lymphatic endothelial cells
P7	TTGCCGTCACCCATGG-1	Lymphatic endothelial cells
P8	CAGTAACAGATCCGAG-1	Lymphatic endothelial cells
P8	AAACGGGCACTACAGT-1	Lymphatic endothelial cells
P8	ACCGTAAGTAAATGTG-1	Lymphatic endothelial cells
P8	ACCTTTACAGCGTAAG-1	Lymphatic endothelial cells
P8	ACGCAGCGTCATACTG-1	Lymphatic endothelial cells
P8	ACGGGCTTCACGCGGT-1	Lymphatic endothelial cells
P8	AGATCTGCAAGGTGTG-1	Lymphatic endothelial cells
P8	AGCTCCTCAAAGGCGT-1	Lymphatic endothelial cells
P8	AGGCCACGTCCGTGAC-1	Lymphatic endothelial cells
P8	AGGCCACTCGTACGGC-1	Lymphatic endothelial cells
P8	AGGGATGCAATGAAAC-1	Lymphatic endothelial cells
P8	AGGTCATGTCAATGTC-1	Lymphatic endothelial cells
P8	AGTCTTTCAATGACCT-1	Lymphatic endothelial cells
P8	CAAGGCCGTAAAGTCA-1	Lymphatic endothelial cells
P8	CACACCTTCTTGAGAC-1	Lymphatic endothelial cells
P8	CACACTCCATAAAGGT-1	Lymphatic endothelial cells
P8	CACACTCGTCACTTCC-1	Lymphatic endothelial cells
P8	CACCAGGTCAAGCCTA-1	Lymphatic endothelial cells
P8	CACCTTGCAAATCCGT-1	Lymphatic endothelial cells
P8	CAGATCAAGTCGAGTG-1	Lymphatic endothelial cells
P8	CATCAAGTCGCAAGCC-1	Lymphatic endothelial cells
P8	CATCAGAAGTTGCAGG-1	Lymphatic endothelial cells
P8	CCACGGAGTCCATCCT-1	Lymphatic endothelial cells
P8	CCACTACTCTAGCACA-1	Lymphatic endothelial cells
P8	CCCAATCAGGCGCTCT-1	Lymphatic endothelial cells
P8	CCGGGATTCACTTATC-1	Lymphatic endothelial cells
P8	CCTAGCTAGGAGTTGC-1	Lymphatic endothelial cells
P8	CCTTACGTCATGTAGC-1	Lymphatic endothelial cells
P8	CCTTCCCCATCCCATC-1	Lymphatic endothelial cells
P8	CGAACATCAATTCCTT-1	Lymphatic endothelial cells
P8	CGACCTTTCTTTACAC-1	Lymphatic endothelial cells
P8	CTCGAAAAGCCCAACC-1	Lymphatic endothelial cells
P8	CTCGGAGAGGACATTA-1	Lymphatic endothelial cells
P8	CTCGGAGAGTTGCAGG-1	Lymphatic endothelial cells
P8	CTCGTACTCGTATCAG-1	Lymphatic endothelial cells
P8	CTGAAACTCAGGTTCA-1	Lymphatic endothelial cells
P8	CTGTGCTTCCGGGTGT-1	Lymphatic endothelial cells
P8	GACTACACAACCGCCA-1	Lymphatic endothelial cells
P8	GACTACATCCGTTGCT-1	Lymphatic endothelial cells
P8	GAGGTGAGTATCAGTC-1	Lymphatic endothelial cells
P8	GCATACACATGTCTCC-1	Lymphatic endothelial cells
P8	GCTGCAGTCTCGTTTA-1	Lymphatic endothelial cells
P8	GCTTGAAGTCGCGTGT-1	Lymphatic endothelial cells
P8	GGACAGACAATTGCTG-1	Lymphatic endothelial cells
P8	GGATGTTTCTGTCCGT-1	Lymphatic endothelial cells
P8	GGATTACGTCAAAGAT-1	Lymphatic endothelial cells
P8	GGCCGATCACGCCAGT-1	Lymphatic endothelial cells
P8	GGCTGGTCAGTATGCT-1	Lymphatic endothelial cells
P8	GTCTTCGCAAGCGCTC-1	Lymphatic endothelial cells
P8	GTTCATTCATGTAAGA-1	Lymphatic endothelial cells
P8	GTTCGGGAGCTTTGGT-1	Lymphatic endothelial cells
P8	GTTCGGGTCTGTCTCG-1	Lymphatic endothelial cells
P8	TACAGTGGTTTGGCGC-1	Lymphatic endothelial cells
P8	TCAGCTCTCTTGCAAG-1	Lymphatic endothelial cells
P8	TCAGGTAGTCAGAAGC-1	Lymphatic endothelial cells
P8	TCCACACGTTCCGGCA-1	Lymphatic endothelial cells
P8	TGAAAGACACTCGACG-1	Lymphatic endothelial cells
P8	TGCACCTCAGGGTACA-1	Lymphatic endothelial cells
P8	TGGGCGTTCTCCTATA-1	Lymphatic endothelial cells
P8	TTAACTCAGCGTGAAC-1	Lymphatic endothelial cells
P8	TTGAACGCACTCGACG-1	Lymphatic endothelial cells
P8	TTTGGTTCATACTACG-1	Lymphatic endothelial cells
P8	TTTGTCAAGAAGGCCT-1	Lymphatic endothelial cells
P9	CTACATTCATAGGATA-1	Lymphatic endothelial cells
P9	CACACCTGTCTAGAGG-1	Lymphatic endothelial cells
P9	CACAGGCCAATAGAGT-1	Lymphatic endothelial cells
P9	CAGCTAATCCCATTTA-1	Lymphatic endothelial cells
P9	CATCAGAGTTACCAGT-1	Lymphatic endothelial cells
P9	CATGGCGCACAACGTT-1	Lymphatic endothelial cells
P9	CGATCGGCATACTACG-1	Lymphatic endothelial cells
P9	CGCTATCTCTGTGCAA-1	Lymphatic endothelial cells
P9	CGGACACAGAAACCAT-1	Lymphatic endothelial cells
P9	CTCTAATGTACCGGCT-1	Lymphatic endothelial cells
P9	CTTGGCTTCCGCAAGC-1	Lymphatic endothelial cells
P9	GCGCAGTCACCGAAAG-1	Lymphatic endothelial cells
P9	GGATGTTAGAATTCCC-1	Lymphatic endothelial cells
P9	GTCTTCGTCCACGACG-1	Lymphatic endothelial cells
P9	GTGCAGCCAGCATACT-1	Lymphatic endothelial cells
P9	GTGCATAGTGGAAAGA-1	Lymphatic endothelial cells
P9	GTTCATTAGACAAGCC-1	Lymphatic endothelial cells
P9	TGACAACTCCTAAGTG-1	Lymphatic endothelial cells
P9	TGCCAAAAGAGCTATA-1	Lymphatic endothelial cells
P9	TGGTTAGGTACCTACA-1	Lymphatic endothelial cells
P9	TGTCCCAAGATGTGGC-1	Lymphatic endothelial cells
P9	TTAGGCAGTTGTGGCC-1	Lymphatic endothelial cells
P9	TTCTCAATCCTCAATT-1	Lymphatic endothelial cells
P10	GAGCAGACACGACGAA-1	Lymphatic endothelial cells
P10	TAAACCGTCTGCCCTA-1	Lymphatic endothelial cells
P10	ACACCGGTCACATGCA-1	Lymphatic endothelial cells
P10	AAATGCCCAGCTCGCA-1	Lymphatic endothelial cells
P10	AAATGCCCATGTCGAT-1	Lymphatic endothelial cells
P10	ACACCAACACGGACAA-1	Lymphatic endothelial cells
P10	ACATACGAGTTAGCGG-1	Lymphatic endothelial cells
P10	ACGATGTAGCTGCGAA-1	Lymphatic endothelial cells
P10	AGCGGTCCAGCCAGAA-1	Lymphatic endothelial cells
P10	AGGGATGAGCTGTTCA-1	Lymphatic endothelial cells
P10	AGTCTTTAGGCCCGTT-1	Lymphatic endothelial cells
P10	ATCATCTAGCTAAGAT-1	Lymphatic endothelial cells
P10	ATCCACCTCTCGGACG-1	Lymphatic endothelial cells
P10	ATGAGGGCAAGCCTAT-1	Lymphatic endothelial cells
P10	ATGCGATTCACTCTTA-1	Lymphatic endothelial cells
P10	CACATAGAGGGTGTTG-1	Lymphatic endothelial cells
P10	CACTCCACAGCTTCGG-1	Lymphatic endothelial cells
P10	CATCGAACACCATCCT-1	Lymphatic endothelial cells
P10	CATCGGGAGCCCAGCT-1	Lymphatic endothelial cells
P10	CATGCCTGTCTGATTG-1	Lymphatic endothelial cells
P10	CCAATCCAGCCGGTAA-1	Lymphatic endothelial cells
P10	CCCAATCCAGATAATG-1	Lymphatic endothelial cells
P10	CCCATACGTCTAACGT-1	Lymphatic endothelial cells
P10	CCGGGATAGCGATTCT-1	Lymphatic endothelial cells
P10	CCTTCGACAAGACACG-1	Lymphatic endothelial cells
P10	CGGACGTGTCTGGTCG-1	Lymphatic endothelial cells
P10	CGTAGCGAGACTCGGA-1	Lymphatic endothelial cells
P10	CGTAGCGGTAATAGCA-1	Lymphatic endothelial cells
P10	CTAGTGAAGACTACAA-1	Lymphatic endothelial cells
P10	CTCGAGGCATTCCTCG-1	Lymphatic endothelial cells
P10	CTCGGAGGTACCGGCT-1	Lymphatic endothelial cells
P10	CTGATCCCAGGATCGA-1	Lymphatic endothelial cells
P10	CTGTGCTTCTTGTTTG-1	Lymphatic endothelial cells
P10	CTTAGGACAGTTTACG-1	Lymphatic endothelial cells
P10	CTTGGCTCATTCCTGC-1	Lymphatic endothelial cells
P10	GAACGGAGTATAATGG-1	Lymphatic endothelial cells
P10	GACGCGTCAGCTGTTA-1	Lymphatic endothelial cells
P10	GACGGCTTCCTTTACA-1	Lymphatic endothelial cells
P10	GCAGCCAGTCTAGTGT-1	Lymphatic endothelial cells
P10	GCATGCGAGCGTAATA-1	Lymphatic endothelial cells
P10	GCATGTACATGCGCAC-1	Lymphatic endothelial cells
P10	GCTGGGTAGAAGGACA-1	Lymphatic endothelial cells
P10	GGAACTTGTCATACTG-1	Lymphatic endothelial cells
P10	GGCAATTGTTTCGCTC-1	Lymphatic endothelial cells
P10	GGTGTTAGTCAATACC-1	Lymphatic endothelial cells
P10	GTACGTATCCTTCAAT-1	Lymphatic endothelial cells
P10	GTACTTTTCATAACCG-1	Lymphatic endothelial cells
P10	GTAGGCCCAGGTGCCT-1	Lymphatic endothelial cells
P10	GTAGTCATCAGGCCCA-1	Lymphatic endothelial cells
P10	GTTACAGCAACGCACC-1	Lymphatic endothelial cells
P10	TACGGGCAGATCCGAG-1	Lymphatic endothelial cells
P10	TACTCATAGATCGATA-1	Lymphatic endothelial cells
P10	TACTTACTCAACCATG-1	Lymphatic endothelial cells
P10	TAGGCATTCCAGATCA-1	Lymphatic endothelial cells
P10	TATCTCACAAACGCGA-1	Lymphatic endothelial cells
P10	TCACAAGGTCTACCTC-1	Lymphatic endothelial cells
P10	TCAGGTAAGAGTAATC-1	Lymphatic endothelial cells
P10	TCCCGATCACGAGGTA-1	Lymphatic endothelial cells
P10	TCTATTGCATTCGACA-1	Lymphatic endothelial cells
P10	TGAGAGGTCGTCTGCT-1	Lymphatic endothelial cells
P10	TGAGGGACAGGAATGC-1	Lymphatic endothelial cells
P10	TGCCCTACAACACCTA-1	Lymphatic endothelial cells
P10	TGCGCAGAGCCTATGT-1	Lymphatic endothelial cells
P10	TGCGTGGTCACTTCAT-1	Lymphatic endothelial cells
P10	TGTGGTATCGGGAGTA-1	Lymphatic endothelial cells
P10	TTAACTCAGTACCGGA-1	Lymphatic endothelial cells
P10	TTCGGTCTCACCACCT-1	Lymphatic endothelial cells
P10	TTCGGTCTCATTGCCC-1	Lymphatic endothelial cells
P10	TTGACTTTCTCTGAGA-1	Lymphatic endothelial cells
P11	AAACGGGGTAGTGAAT-1	Lymphatic endothelial cells
P11	AAACGGGTCATTTGGG-1	Lymphatic endothelial cells
P11	AAAGCAACATGTAGTC-1	Lymphatic endothelial cells
P11	AAGCCGCCACGTAAGG-1	Lymphatic endothelial cells
P11	AAGGAGCGTCGCTTTC-1	Lymphatic endothelial cells
P11	AAGGTTCAGACAGACC-1	Lymphatic endothelial cells
P11	ACACTGACAAATACAG-1	Lymphatic endothelial cells
P11	ACTGCTCGTGTGAATA-1	Lymphatic endothelial cells
P11	ACTTACTGTTCATGGT-1	Lymphatic endothelial cells
P11	ACTTGTTTCAGTCAGT-1	Lymphatic endothelial cells
P11	AGATCTGAGCCAGTTT-1	Lymphatic endothelial cells
P11	AGCAGCCCAAAGCGGT-1	Lymphatic endothelial cells
P11	AGCATACCAATGTAAG-1	Lymphatic endothelial cells
P11	AGCGTCGCACCCAGTG-1	Lymphatic endothelial cells
P11	AGCTTGAAGCTAACTC-1	Lymphatic endothelial cells
P11	AGCTTGATCCAAGTAC-1	Lymphatic endothelial cells
P11	AGGTCATTCCCTTGTG-1	Lymphatic endothelial cells
P11	AGTAGTCTCAAGAAGT-1	Lymphatic endothelial cells
P11	ATAACGCTCATCACCC-1	Lymphatic endothelial cells
P11	ATCATCTGTGATGTCT-1	Lymphatic endothelial cells
P11	ATCATCTGTTGTGGAG-1	Lymphatic endothelial cells
P11	ATCCACCCAGACGTAG-1	Lymphatic endothelial cells
P11	ATTACTCTCACAATGC-1	Lymphatic endothelial cells
P11	CACATTTGTGGAAAGA-1	Lymphatic endothelial cells
P11	CACTCCAAGTACCGGA-1	Lymphatic endothelial cells
P11	CAGCAGCTCTCTAGGA-1	Lymphatic endothelial cells
P11	CAGCATATCTGTCTAT-1	Lymphatic endothelial cells
P11	CAGCCGACACGTCTCT-1	Lymphatic endothelial cells
P11	CAGCGACTCACGACTA-1	Lymphatic endothelial cells
P11	CAGCTAATCACATAGC-1	Lymphatic endothelial cells
P11	CATTATCGTATTCTCT-1	Lymphatic endothelial cells
P11	CCACGGATCCCACTTG-1	Lymphatic endothelial cells
P11	CCACTACTCCCGACTT-1	Lymphatic endothelial cells
P11	CCAGCGAAGTGATCGG-1	Lymphatic endothelial cells
P11	CCAGCGACAAGCCTAT-1	Lymphatic endothelial cells
P11	CCATGTCCATGTTCCC-1	Lymphatic endothelial cells
P11	CCTAAAGGTACCGGCT-1	Lymphatic endothelial cells
P11	CCTATTATCTTCAACT-1	Lymphatic endothelial cells
P11	CCTCTGATCCGAACGC-1	Lymphatic endothelial cells
P11	CCTTTCTGTCCATCCT-1	Lymphatic endothelial cells
P11	CGAACATTCCAAATGC-1	Lymphatic endothelial cells
P11	CGATGTACACGGTTTA-1	Lymphatic endothelial cells
P11	CGCCAAGTCCAGTATG-1	Lymphatic endothelial cells
P11	CGTGTCTCACTCAGGC-1	Lymphatic endothelial cells
P11	CGTTAGAAGATGTGTA-1	Lymphatic endothelial cells
P11	CGTTAGATCAGAGCTT-1	Lymphatic endothelial cells
P11	CGTTAGATCGCCATAA-1	Lymphatic endothelial cells
P11	CTAATGGAGTCAATAG-1	Lymphatic endothelial cells
P11	CTACACCAGGCTAGGT-1	Lymphatic endothelial cells
P11	CTAGAGTCAGCATGAG-1	Lymphatic endothelial cells
P11	CTAGCCTGTCACCTAA-1	Lymphatic endothelial cells
P11	CTCGAAATCGGTGTCG-1	Lymphatic endothelial cells
P11	CTCGGAGGTCTTGTCC-1	Lymphatic endothelial cells
P11	CTGAAGTTCCGCAGTG-1	Lymphatic endothelial cells
P11	CTGGTCTTCCCAAGTA-1	Lymphatic endothelial cells
P11	CTTTGCGCAAAGCGGT-1	Lymphatic endothelial cells
P11	GAAATGAAGAATTGTG-1	Lymphatic endothelial cells
P11	GAAATGAAGCTGTCTA-1	Lymphatic endothelial cells
P11	GACGCGTAGAGCCTAG-1	Lymphatic endothelial cells
P11	GACGTGCCAGAGTGTG-1	Lymphatic endothelial cells
P11	GACGTTAGTTCCCTTG-1	Lymphatic endothelial cells
P11	GACGTTATCTGCTTGC-1	Lymphatic endothelial cells
P11	GATCGCGCAACTGGCC-1	Lymphatic endothelial cells
P11	GATCGTAAGAAGAAGC-1	Lymphatic endothelial cells
P11	GATGCTAGTCTAAACC-1	Lymphatic endothelial cells
P11	GCAAACTCAGTCAGAG-1	Lymphatic endothelial cells
P11	GCAGTTATCGAATGGG-1	Lymphatic endothelial cells
P11	GCATGCGCATGACATC-1	Lymphatic endothelial cells
P11	GCGAGAACATTACCTT-1	Lymphatic endothelial cells
P11	GCGCAGTTCCTTGACC-1	Lymphatic endothelial cells
P11	GCTCCTAAGTTATCGC-1	Lymphatic endothelial cells
P11	GCTGCGACATGCCCGA-1	Lymphatic endothelial cells
P11	GCTGCTTTCAAGATCC-1	Lymphatic endothelial cells
P11	GGAACTTGTCAAAGCG-1	Lymphatic endothelial cells
P11	GGACATTCAGGGCATA-1	Lymphatic endothelial cells
P11	GGCGTGTCACCAGGCT-1	Lymphatic endothelial cells
P11	GGGAGATGTTCAGCGC-1	Lymphatic endothelial cells
P11	GGGCACTTCTGAAAGA-1	Lymphatic endothelial cells
P11	GGTATTGCAGCATACT-1	Lymphatic endothelial cells
P11	GTATTCTGTATGAAAC-1	Lymphatic endothelial cells
P11	GTGTTAGTCTTGGGTA-1	Lymphatic endothelial cells
P11	TAAACCGCATGGGAAC-1	Lymphatic endothelial cells
P11	TAAACCGGTCAGGACA-1	Lymphatic endothelial cells
P11	TACACGACACCAGTTA-1	Lymphatic endothelial cells
P11	TACTCATCATCCGCGA-1	Lymphatic endothelial cells
P11	TCAGATGGTTGATTGC-1	Lymphatic endothelial cells
P11	TCCACACGTGCGCTTG-1	Lymphatic endothelial cells
P11	TCGGGACCAGTCAGAG-1	Lymphatic endothelial cells
P11	TCTCTAAAGTAATCCC-1	Lymphatic endothelial cells
P11	TCTCTAACACGGTAGA-1	Lymphatic endothelial cells
P11	TCTCTAATCGTGGGAA-1	Lymphatic endothelial cells
P11	TCTTTCCCAGCGTCCA-1	Lymphatic endothelial cells
P11	TGACAACAGTTTCCTT-1	Lymphatic endothelial cells
P11	TGAGCATAGGACACCA-1	Lymphatic endothelial cells
P11	TGAGGGACAATGGAAT-1	Lymphatic endothelial cells
P11	TGCCCTATCATGCATG-1	Lymphatic endothelial cells
P11	TGCGCAGGTTCCCGAG-1	Lymphatic endothelial cells
P11	TGGCCAGTCGGAGGTA-1	Lymphatic endothelial cells
P11	TGGCGCAAGTTGTAGA-1	Lymphatic endothelial cells
P11	TGGCGCATCATGTGGT-1	Lymphatic endothelial cells
P11	TGGGAAGCAGATGGCA-1	Lymphatic endothelial cells
P11	TGGTTCCGTATCGCAT-1	Lymphatic endothelial cells
P11	TGTATTCCACTACAGT-1	Lymphatic endothelial cells
P11	TTCTACACATCACCCT-1	Lymphatic endothelial cells
P11	TTCTACACATCCGTGG-1	Lymphatic endothelial cells
P11	TTCTACATCTTTCCTC-1	Lymphatic endothelial cells
P11	TTGACTTCATTATCTC-1	Lymphatic endothelial cells
P11	TTGCCGTCAGCGTCCA-1	Lymphatic endothelial cells
P11	TTGGCAATCAGCACAT-1	Lymphatic endothelial cells
P12	AAACGGGTCTACTATC-1	Lymphatic endothelial cells
P12	AAACGGGTCTTACCGC-1	Lymphatic endothelial cells
[truncated: 276 more rows]

## Sheet: Macrophage
sample	barcode	cell types
[truncated: 6,082 more rows]

## Sheet: T cells
sample	barcode	cell types
[truncated: 3,344 more rows]

[truncated: 3 more sheets: B cells, Plasma B cells, Mast cells]
