# Supplementary material for: Single-cell transcriptome profiling of the vaginal wall in women with severe anterior vaginal prolapse
Source: Nat Commun. 2021 Jan 4;12:87. doi: 10.1038/s41467-020-20358-y (PMC7782707; doi:10.1038/s41467-020-20358-y)
Supplement: Supplementary file 6 — Supplementary Data 3 [file 41467_2020_20358_MOESM6_ESM.xlsx]

## Sheet: EP
gene	p-value	avg_logFC
S100A2	0	1.91672
FABP5	0	1.64306
CRABP2	0	1.25026
SFN	0	1.1802
S100A14	0	1.16016
AQP3	0	1.05969
SH3BGRL3	0	0.986208
RHCG	0	0.981171
TXN	0	0.95728
S100A11	0	0.939178
TXNDC17	0	0.813898
FXYD3	0	0.771389
TUBA1C	0	0.766954
PERP	0	0.755414
HMGA1	0	0.704927
SDC1	0	0.518161
OCIAD2	0	0.508924
PCNA	0	0.490858
CDC42SE1	0	0.468324
TSPAN13	0	0.417283
TYMS	0	0.331774
PPP1R14B	0	0.32452
LYNX1	0	0.317536
TPD52	0	0.314897
SDF2L1	0	0.314366
PRRG4	0	0.306567
MAL	0	0.29735
DERL3	0	0.250271
HSP90AA1	1.77736e-300	0.630661
RP11-386I14.4	4.02818e-299	0.282417
COL7A1	1.39397e-286	0.283035
S100A10	1.21498e-283	0.61138
ARL4A	2.13343e-276	0.392913
KRT19	1.33295e-266	1.01606
CTSC	1.16577e-265	0.288262
MALL	1.15018e-253	0.418351
GJB2	2.02564e-242	0.529824
TUBA4A	7.79972e-239	0.448967
TGFBI	4.617e-236	0.275187
HOPX	9.54693e-225	0.378877
JUP	1.12624e-222	0.50642
SYTL1	2.57935e-221	0.282661
KIAA0101	3.07156e-221	0.406827
IGFBP2	4.32357e-221	0.648298
VSNL1	8.92928e-219	0.410031
HN1	1.13548e-217	0.343428
CHCHD10	2.95835e-217	0.394221
MGST2	1.64757e-215	0.293612
DBI	5.42787e-213	0.359343
SGK1	2.77829e-211	0.408394
CLIC3	2.64168e-210	0.416575
CKS2	8.71477e-203	0.33973
SPINT2	1.01703e-200	0.276197
MT-CO1	1.289e-200	0.513197
S100A9	3.61115e-194	3.00237
HSPA2	1.37102e-193	0.300987
CSTA	2.66793e-193	2.31262
HSPD1	2.32402e-192	0.34342
PTMA	2.77598e-187	0.3867
LYPD3	9.46173e-187	0.576175
DSP	2.83815e-186	0.5325
IL1R2	1.19135e-183	0.806527
S100A8	1.84646e-182	3.39664
TMSB10	4.65163e-180	0.308066
DMKN	9.59753e-172	0.80441
SLC2A1	1.38992e-170	0.259428
SERPINB1	6.64561e-163	0.332367
VAMP8	9.24865e-163	0.261604
SERPINE2	7.63893e-156	0.428222
PFN1	6.7541e-155	0.274504
CD9	4.78757e-152	0.439928
UGDH	1.22311e-151	0.27278
H2AFZ	8.76141e-137	0.384853
BHLHE40	3.31209e-131	0.277947
TUBA1B	2.62107e-128	0.436069
GJA1	6.12129e-125	0.354967
STMN1	1.27174e-122	0.610272
ANXA1	8.33039e-121	0.43899
SLPI	2.75817e-115	0.495672
DSG3	2.12296e-110	0.289291
ATP1B3	4.55048e-110	0.278132
COL17A1	9.68637e-108	0.482748
TACSTD2	1.70555e-106	0.360613
CCL2	1.92479e-102	0.28899
PHLDA1	3.96137e-97	0.399715
HIST1H4C	8.9401e-97	0.278899
DAPL1	5.65021e-91	0.37186
CSTB	6.63527e-86	1.3755
KRT18	4.23519e-82	0.267831
ARHGDIB	3.74862e-81	0.318942
S100A16	7.98254e-80	0.469677
MT-CO2	1.31299e-77	0.256386
DSC2	4.14338e-77	0.300277
CXCL14	5.38565e-61	0.647756
CRYAB	3.89223e-55	0.268811
KRT16	3.31978e-16	0.423103
PTHLH	1.71057e-15	0.349156
CNFN	5.13902e-15	0.373301

## Sheet: FIB
gene	p-value	avg_logFC
DCN	0	2.67536
LUM	0	2.54026
FBLN1	0	2.37647
CFD	0	2.10168
GSN	0	2.0523
DPT	0	1.8958
CCDC80	0	1.89386
MGP	0	1.84264
PTN	0	1.79814
SERPINF1	0	1.79096
C1R	0	1.78241
IGFBP6	0	1.76935
COL1A2	0	1.75184
APOD	0	1.70888
CYR61	0	1.62313
SFRP4	0	1.5559
RARRES1	0	1.5376
C1S	0	1.49189
PTGDS	0	1.49144
COL1A1	0	1.45601
EFEMP1	0	1.37301
LTBP4	0	1.34918
MEG3	0	1.27621
PI16	0	1.25759
CTGF	0	1.25026
CXCL14	0	1.20977
C3	0	1.19532
PCOLCE2	0	1.18422
LGALS3BP	0	1.18196
SEPP1	0	1.15224
MGST1	0	1.1373
IGFBP3	0	1.12632
MFAP5	0	1.11552
C7	0	1.09886
FBLN2	0	1.0877
SFRP2	0	1.07433
COL3A1	0	1.06204
ALDH1A1	0	1.05538
MMP2	0	1.04785
SERPINE2	0	1.04244
CLU	0	1.04024
SPON2	0	1.02835
RARRES2	0	1.02374
CXCL12	0	0.997035
PRSS23	0	0.99389
CXCL1	0	0.989365
SFRP1	0	0.98513
CTSK	0	0.975898
FSTL1	0	0.962503
OSR2	0	0.952679
MATN2	0	0.951243
FOSB	0	0.93344
COL6A1	0	0.929503
RND3	0	0.916998
COL6A2	0	0.915367
PCOLCE	0	0.91078
GPNMB	0	0.900337
FIBIN	0	0.889536
ERRFI1	0	0.87285
OLFML3	0	0.872284
MYC	0	0.858
THY1	0	0.848158
FGF7	0	0.842155
SRPX	0	0.833389
PLAC9	0	0.821118
CLEC11A	0	0.811792
RCN3	0	0.800839
DKK1	0	0.799184
CRABP2	0	0.792863
FBLN5	0	0.78635
EGR1	0	0.769352
FOS	0	0.768299
S100A10	0	0.766616
RP11-572C15.6	0	0.762165
GAS6	0	0.752036
MFAP4	0	0.748355
COL6A3	0	0.743037
SOD3	0	0.734021
PDGFRL	0	0.725644
TUBA1A	0	0.723117
MXRA8	0	0.71543
ISLR	0	0.714496
GPRC5A	0	0.711749
KLF4	0	0.703108
ADD3	0	0.691769
SPARC	0	0.68875
PLTP	0	0.687137
SOCS3	0	0.685863
JUN	0	0.681888
LY6E	0	0.673828
ABI3BP	0	0.673224
ECM1	0	0.671365
NBL1	0	0.660359
LOXL1	0	0.653325
ADH1B	0	0.651239
GEM	0	0.647438
ID2	0	0.64462
S100A6	0	0.628548
TIMP1	0	0.626015
UCHL1	0	0.625541
SLIT2	0	0.623366
NNMT	0	0.618922
CFH	0	0.61856
BDKRB1	0	0.610387
COMP	0	0.600627
IGFBP4	0	0.593615
FAP	0	0.590782
PAMR1	0	0.588744
MDK	0	0.580706
TNXB	0	0.578534
COL14A1	0	0.574827
PODN	0	0.554305
VCAN	0	0.549683
PLA2G2A	0	0.546864
WISP2	0	0.54333
OGN	0	0.537123
SEMA3C	0	0.524373
GSTM5	0	0.519302
PMP22	0	0.514476
UGDH	0	0.513326
HTRA3	0	0.509148
EMILIN1	0	0.508808
ELN	0	0.508757
DUSP1	0	0.505696
PDGFRA	0	0.500249
CTHRC1	0	0.500047
ZFP36L2	0	0.499843
FAM46A	0	0.499279
F3	0	0.496633
PRELP	0	0.490775
ANK2	0	0.48308
LGALS1	0	0.482761
DNAJB1	0	0.479903
ADM	0	0.479415
BGN	0	0.478965
SNAI2	0	0.478267
HSPB6	0	0.477014
CPXM1	0	0.469221
ABCA8	0	0.468778
EMP1	0	0.463914
HTRA1	0	0.463875
NOVA1	0	0.460575
SERPINE1	0	0.452284
F10	0	0.449597
GADD45G	0	0.441365
TMEM45A	0	0.440232
APOE	0	0.437758
FBN1	0	0.437048
TMEM176B	0	0.434543
CTSB	0	0.428542
PPIC	0	0.428291
MMP23B	0	0.427819
UAP1	0	0.42376
LXN	0	0.423664
IGF2	0	0.421868
TIMP3	0	0.417523
ABL2	0	0.411648
GREM1	0	0.41138
C1QTNF3	0	0.41123
QSOX1	0	0.409985
ZFP36	0	0.408793
AKR1C2	0	0.405498
SNORD3A	0	0.403246
MSC	0	0.401642
ZFP36L1	0	0.399959
SCARA5	0	0.399819
SPOCK1	0	0.397662
CERCAM	0	0.389886
LMCD1	0	0.378205
KLF10	0	0.375822
BTG2	0	0.375441
AKR1C1	0	0.374341
PIM1	0	0.372753
SERPINH1	0	0.372734
DAB2	0	0.369717
SPSB1	0	0.36936
BICC1	0	0.367619
PDPN	0	0.367157
TCEAL7	0	0.364329
KRT19	0	0.363541
LSP1	0	0.354332
CEBPB	0	0.352702
RSPO3	0	0.351347
TCF21	0	0.345708
SVEP1	0	0.344777
ESR1	0	0.34244
NR4A1	0	0.341442
PTGS2	0	0.334427
CAV1	0	0.333327
DHRS3	0	0.330751
PTGER3	0	0.329602
HSPA1B	0	0.329335
THBS2	0	0.328146
MMP14	0	0.32664
MOXD1	0	0.325267
KRT10	0	0.324586
CAPG	0	0.323682
ANGPTL2	0	0.321853
PHGDH	0	0.321289
KDELR3	0	0.321085
CILP	0	0.32038
COL5A2	0	0.319988
CST3	0	0.319073
CD248	0	0.317775
GAS1	0	0.316309
NFATC2	0	0.314269
FAIM2	0	0.312578
JUNB	0	0.311424
CYGB	0	0.30972
TNFRSF12A	0	0.307765
ACP5	0	0.307003
PTGFR	0	0.303028
COL5A1	0	0.302952
ITM2C	0	0.301094
IGF1	0	0.288373
COL12A1	0	0.28807
CEBPD	0	0.28663
PLK2	0	0.286389
DKK3	0	0.285044
SLIT3	0	0.284821
KCNQ1OT1	0	0.27504
S100A4	0	0.272419
PPAP2B	0	0.265932
NEU1	0	0.262236
PTGES	0	0.253292
SPARCL1	0	0.252458
TNFSF13B	0	0.250339

## Sheet: SMC
gene	p-value	avg_logFC
TAGLN	0	2.38329
ACTA2	0	2.1901
MT1A	0	2.14594
MYL9	0	2.0604
MT1M	0	2.04015
IL6	0	1.79086
RGS5	0	1.71084
MT1X	0	1.67959
NDUFA4L2	0	1.56597
TPM2	0	1.50843
C2orf40	0	1.45324
C11orf96	0	1.36405
GADD45B	0	1.34036
ADAMTS4	0	1.31494
TINAGL1	0	1.30824
CRISPLD2	0	1.2772
PPP1R14A	0	1.23473
MT2A	0	1.23229
LBH	0	1.215
TPM1	0	1.20303
APOLD1	0	1.17875
ADIRF	0	1.17492
MT1E	0	1.16646
CYCS	0	1.15834
SNCG	0	1.11974
PDK4	0	1.11299
MYH11	0	1.10759
CCL19	0	1.08035
DSTN	0	1.06885
ZNF331	0	1.04045
CALD1	0	1.01107
HES4	0	1.00777
PLN	0	0.992549
BCAM	0	0.984266
FRZB	0	0.979731
IGFBP5	0	0.957146
LGI4	0	0.938545
GJA4	0	0.936379
CCL2	0	0.935
CREM	0	0.899036
PHLDA2	0	0.897832
MTHFD2	0	0.867537
NOTCH3	0	0.839912
RERGL	0	0.827163
ID4	0	0.823256
MCAM	0	0.823055
MYL6	0	0.821857
PTP4A3	0	0.820362
SORBS2	0	0.819211
MYLK	0	0.803468
CRIP1	0	0.79148
ISYNA1	0	0.770683
CHCHD10	0	0.76342
ADAMTS1	0	0.73876
GPX3	0	0.732754
NUDT4	0	0.730151
PTMA	0	0.722883
STEAP4	0	0.715131
ACTG2	0	0.704554
CDKN1A	0	0.701278
SNHG15	0	0.69828
FLNA	0	0.697545
IGFBP7	0	0.69707
COX4I2	0	0.678118
CCNH	0	0.67344
TPPP3	0	0.666213
EPAS1	0	0.664815
CH25H	0	0.663979
C1QTNF1	0	0.662264
TCEB1	0	0.656722
ANGPTL4	0	0.655631
ACTN4	0	0.65497
TSC22D1	0	0.627114
CKB	0	0.621351
CRIP2	0	0.6198
CPE	0	0.611767
CCL8	0	0.610424
RHOB	0	0.607008
MT1F	0	0.606551
CSRP2	0	0.606179
SYNPO2	0	0.605413
FHL1	0	0.605291
CRYAB	0	0.599471
SERPINI1	0	0.593816
KIAA0040	0	0.588443
CSRP1	0	0.583322
DDIT4	0	0.577937
HSPB1	0	0.573043
ATP1B3	0	0.563284
HOPX	0	0.554437
MAP1B	0	0.552145
KCNE4	0	0.548274
NTRK2	0	0.54408
SLC25A4	0	0.536373
ADRA2A	0	0.529784
PARM1	0	0.526067
CNN1	0	0.52297
WFDC1	0	0.520902
AKAP12	0	0.520033
YBX3	0	0.511949
RGS16	0	0.510097
PTK2	0	0.509815
PPP1R12A	0	0.508409
SIK1	0	0.503287
LPP	0	0.498964
OLFML2B	0	0.49477
AXL	0	0.49118
MAT2A	0	0.488486
MSRB3	0	0.487271
COL4A2	0	0.483252
AOC3	0	0.483207
MGLL	0	0.475944
NGF	0	0.473795
PROCR	0	0.472054
ESAM	0	0.468083
COL4A1	0	0.46754
HIGD1B	0	0.465307
EGFLAM	0	0.456961
CAV2	0	0.454226
SBSPON	0	0.44923
PDGFRB	0	0.434829
CCDC3	0	0.431919
PDLIM3	0	0.425863
COL18A1	0	0.423587
EFHD1	0	0.420411
ACTN1	0	0.41074
PRPH	0	0.409324
SEPT4	0	0.400703
TBC1D1	0	0.400546
CD9	0	0.39685
TIPARP	0	0.394634
LMOD1	0	0.393186
SYTL2	0	0.391344
KRT18	0	0.390847
NAMPT	0	0.378685
ARID5A	0	0.376209
RAMP1	0	0.374914
CASQ2	0	0.371036
THBD	0	0.358427
MEF2C	0	0.356209
RASGRP2	0	0.354061
ZFHX3	0	0.352312
RP11-332H18.4	0	0.350733
ITGA7	0	0.347005
C9orf3	0	0.346374
HSPB7	0	0.345058
ZNF503	0	0.340581
JAG1	0	0.338968
ANGPT2	0	0.338205
GUCY1A3	0	0.33782
PCP4	0	0.337027
TNC	0	0.329989
FHL2	0	0.326913
ETS2	0	0.325567
SSTR2	0	0.323229
RASD1	0	0.323061
FHL5	0	0.321508
CPM	0	0.321318
HSPD1	0	0.319833
A2M	0	0.318179
PDGFA	0	0.311892
JUNB	0	0.307603
ENAH	0	0.307144
DMPK	0	0.306315
NR4A1	0	0.30568
IGFBP2	0	0.303048
PCSK1N	0	0.302235
PDLIM7	0	0.298804
TUBB2B	0	0.296863
SGCA	0	0.291285
KCNAB1	0	0.289179
BGN	0	0.28063
PDLIM1	0	0.280214
KCNMB1	0	0.279369
PPP1R12B	0	0.278838
TIMP3	0	0.278025
TEX41	0	0.274228
MUSTN1	0	0.270878
RBPMS2	0	0.270139
ADAMTS9	0	0.269641
CDH6	0	0.268039
PRMT10	0	0.266923
VASN	0	0.263924
CRIM1	0	0.263122
SYNM	0	0.262701
NR2F2	0	0.258681
NEXN	0	0.258003
NOV	0	0.257531
HEYL	0	0.257237
LIF	0	0.256572
GPRC5C	0	0.252031
FABP4	0	0.251878
ZNF141	0	0.251787
SLC7A5	0	0.251573
FAM162B	0	0.251093
NR4A2	2.93066e-287	0.253413
PHLDA1	2.62828e-282	0.273313
S100A4	4.15646e-265	0.253715
MAFF	2.83034e-233	0.365724
DNAJB9	1.36182e-219	0.380091
MIR22HG	8.28295e-216	0.277157
ATF3	2.36035e-205	0.28832
IER3	4.68877e-205	0.272445
NET1	3.53064e-200	0.289135
EDNRB	5.03966e-137	0.250777
C8orf4	9.02822e-70	0.271486

## Sheet: MEP
gene	p-value	avg_logFC
DES	0	3.17047
ACTG2	0	2.75026
PCP4	0	2.70812
CNN1	0	2.4468
ACTA2	0	2.14243
MYLK	0	2.00081
MYH11	0	1.93763
TPM1	0	1.92336
TAGLN	0	1.89009
TPM2	0	1.88928
CSRP1	0	1.58041
C12orf75	0	1.48208
RAMP1	0	1.46081
MYL9	0	1.4557
SMTN	0	1.40975
CALD1	0	1.40896
PDLIM3	0	1.32889
FHL1	0	1.32044
FLNA	0	1.22944
PDLIM7	0	1.13591
ACTN1	0	1.12656
CKB	0	1.11996
DSTN	0	1.01579
LMOD1	0	0.997412
PPP1R14A	0	0.956721
TSPAN2	0	0.933508
MYL6	0	0.931588
PPP1R12A	0	0.9144
SYNPO2	0	0.903583
LPP	0	0.90289
SLMAP	0	0.890743
CRYAB	0	0.865673
FN1	0	0.83484
FILIP1	0	0.820303
PFN1	0	0.787867
PLN	0	0.774269
PRUNE2	0	0.762636
H2AFZ	0	0.745462
SVIL	0	0.734006
HSPB8	0	0.727636
HSPB1	0	0.724783
PALLD	0	0.717943
MAOB	0	0.710139
FILIP1L	0	0.676044
MSRB3	0	0.65874
SPARCL1	0	0.650102
ACTB	0	0.625715
ACTN4	0	0.623793
PGM5	0	0.618662
TNFRSF12A	0	0.610077
COL4A1	0	0.59973
TES	0	0.596698
SORBS2	0	0.55807
SLC25A4	0	0.555559
HSD17B6	0	0.542498
PTPLA	0	0.537979
SPEG	0	0.532442
KCNMA1	0	0.521728
RHOB	0	0.518875
TUBA1A	0	0.511132
WFDC1	0	0.508819
KCNMB1	0	0.486187
NRP2	0	0.483741
CD9	0	0.470404
TCEAL2	0	0.469687
HOPX	0	0.463144
ASPN	0	0.453949
STMN1	0	0.448852
HAND2	0	0.436577
PTMA	0	0.428132
RAB31	0	0.426437
AXL	0	0.426143
DKK3	0	0.418964
COL4A2	0	0.416014
BAG2	0	0.399945
RP11-887P2.5	0	0.399514
TGM2	0	0.397793
IDH2	0	0.383781
LMCD1	0	0.377801
TWISTNB	0	0.360066
MALAT1	0	0.360053
MYOCD	0	0.351317
FAM162B	0	0.34886
SULF1	0	0.336089
SORBS1	0	0.330712
CES1	0	0.330542
ATP1B1	0	0.324724
MCAM	0	0.31496
TINAGL1	0	0.312059
GPR22	0	0.308691
TGFB2	0	0.308361
TUBB2A	0	0.308119
GATA2	0	0.307648
LGALS1	0	0.306699
SNTB2	0	0.304795
TUBB2B	0	0.302737
DDIT4L	0	0.297094
CENPW	0	0.294006
ENTPD1	0	0.293899
PTGER2	0	0.278558
SYT1	0	0.275511
AC131025.8	0	0.271808
MASP1	0	0.269769
ADAM19	0	0.263782
HSPB3	0	0.258782
GJA1	2.96271e-301	0.36449
MIR145	1.43389e-288	0.265674
A2M	2.7043e-276	0.282557
FGF7	1.55818e-275	0.390898
CDC42EP3	1.43773e-274	0.330418
ZFAND5	1.96038e-273	0.374296
NEXN	2.10786e-267	0.320191
TNS1	8.11416e-262	0.326419
HMGB2	8.26047e-257	0.293063
MIR143HG	5.35405e-253	0.281068
PGR	2.21714e-248	0.312653
NCAM1	5.32669e-248	0.321666
ENAH	9.10817e-234	0.300957
PPP1R12B	7.82774e-228	0.286389
CHRDL2	1.65964e-214	0.251747
LIMS2	3.8455e-200	0.266473
MAP1B	4.68532e-193	0.310674
CITED2	1.25566e-175	0.365654
KLF6	9.30077e-169	0.26651
GAS6	5.99969e-124	0.251369
CTGF	1.02792e-96	0.251978
PGM5-AS1	4.0209e-93	0.567983

## Sheet: EC
gene	p-value	avg_logFC
DARC	0	2.77124
TM4SF1	0	2.71421
IFI27	0	2.64109
SELE	0	2.50798
AQP1	0	1.9797
SDPR	0	1.60793
PLVAP	0	1.54638
RNASE1	0	1.5247
ECSCR	0	1.51225
AC011526.1	0	1.48218
RAMP2	0	1.45304
GNG11	0	1.43838
SPRY1	0	1.42957
DNASE1L3	0	1.39199
CLDN5	0	1.38713
ICAM1	0	1.36797
SOX17	0	1.36276
ADAMTS9	0	1.35593
VWF	0	1.34637
EMCN	0	1.32702
NPDC1	0	1.30563
ELTD1	0	1.30301
CD74	0	1.2559
TSPAN7	0	1.25323
PDLIM1	0	1.20764
ITM2A	0	1.1906
ETS2	0	1.16949
MGST2	0	1.15773
NCOA7	0	1.12479
CD93	0	1.10532
A2M	0	1.10097
TGFBR2	0	1.08409
RAMP3	0	1.07505
PNP	0	1.06423
HLA-DRB1	0	1.05868
TSC22D1	0	1.04938
CCL14	0	1.04914
TXNIP	0	1.02967
CSF3	0	1.02355
UPP1	0	0.981066
DUSP23	0	0.969978
CYYR1	0	0.966773
STC1	0	0.964983
JAM2	0	0.941526
NRN1	0	0.913188
HLA-E	0	0.909509
KCTD12	0	0.907272
NDRG1	0	0.899746
CRIP2	0	0.892698
THBD	0	0.889965
BCAM	0	0.887739
PRCP	0	0.87434
ENG	0	0.87206
LCN6.1	0	0.868732
CXorf36	0	0.860269
SLC9A3R2	0	0.855837
CLEC14A	0	0.845713
HLA-B	0	0.844748
NFKBIA	0	0.826664
ID3	0	0.826575
CDC42EP3	0	0.822541
EGFL7	0	0.821817
RBP7	0	0.821054
ESAM	0	0.819339
C2CD4B	0	0.818405
ATP1A1	0	0.810728
EMP1	0	0.809674
DUSP6	0	0.809161
S100A16	0	0.803422
HLA-DMA	0	0.797058
DLC1	0	0.791737
SLC2A3	0	0.789884
LIFR	0	0.78038
RND1	0	0.777698
GJA1	0	0.775212
GIMAP7	0	0.765927
SNHG7	0	0.764066
CLEC2B	0	0.756625
PALMD	0	0.753007
ICAM2	0	0.751289
SPARCL1	0	0.748355
HES1	0	0.741135
TMSB10	0	0.74083
NEDD9	0	0.739109
EPAS1	0	0.72634
NOSTRIN	0	0.716876
AKAP12	0	0.714516
LDB2	0	0.711425
MALL	0	0.710588
ITGA6	0	0.706263
RDX	0	0.70382
HLA-A	0	0.69337
ETS1	0	0.676166
ADAM15	0	0.67556
CNKSR3	0	0.669706
MYCT1	0	0.664455
IL33	0	0.661594
SOX7	0	0.660252
PLIN2	0	0.656554
TCF4	0	0.655148
HSPG2	0	0.654868
TMEM70	0	0.650771
HBEGF	0	0.6441
TMEM88	0	0.642343
SYNE2	0	0.641985
INSIG1	0	0.63578
CYP1B1	0	0.635619
CFI	0	0.633431
S1PR1	0	0.632618
KLF2	0	0.628679
GIMAP4	0	0.62852
ELK3	0	0.627564
GIMAP5	0	0.627151
RALGDS	0	0.623922
CD200	0	0.618182
WWTR1	0	0.617715
TM4SF18	0	0.615863
SWAP70	0	0.612923
CYTL1	0	0.612485
ZNF385D	0	0.612433
ARHGAP29	0	0.610431
CALCRL	0	0.610287
TSHZ2	0	0.609715
C4orf32	0	0.606254
IL6	0	0.605701
GIMAP6	0	0.605
SELP	0	0.604915
LAP3	0	0.604478
GMFG	0	0.602648
TNFSF10	0	0.600749
TIE1	0	0.59288
RUNDC3B	0	0.588796
YBX3	0	0.579421
ID1	0	0.572479
ABCG2	0	0.569839
CDH5	0	0.567507
PLEKHG1	0	0.564276
MAST4	0	0.561277
GPR56	0	0.557842
RCAN1	0	0.556887
MX1	0	0.552659
KLF6	0	0.552103
MPZL2	0	0.544569
PTPRB	0	0.540917
IL3RA	0	0.538824
AP1S2	0	0.53826
HYAL2	0	0.536808
TPD52L1	0	0.532473
LPAR6	0	0.52985
PODXL	0	0.525411
TSPAN13	0	0.524052
MMRN1	0	0.523935
EHD4	0	0.519764
TNFAIP3	0	0.519091
MMRN2	0	0.518608
ARL4A	0	0.51846
CD34	0	0.514361
CFLAR	0	0.509072
CD79B	0	0.504766
B2M	0	0.504398
SEC14L1	0	0.503515
CCL23	0	0.500113
IFI44L	0	0.489538
C10orf128	0	0.488021
IFITM1	0	0.487477
BIRC3	0	0.486357
CDKN1A	0	0.486214
OCIAD2	0	0.48438
ADCY4	0	0.483805
APOLD1	0	0.48111
EDN1	0	0.480866
ARPC1B	0	0.479823
SSFA2	0	0.473574
KDR	0	0.469727
BST2	0	0.468274
ERG	0	0.465527
COL15A1	0	0.464715
TRIB1	0	0.463606
SCARF1	0	0.459377
AKR1C3	0	0.458688
MEF2C	0	0.455465
HLA-DPA1	0	0.455331
MIDN	0	0.453307
CAV2	0	0.452401
PCDH17	0	0.449231
MEOX1	0	0.446772
GIMAP1	0	0.443914
TCEB1	0	0.439329
FAM198B	0	0.438998
HMOX1	0	0.438435
FLT1	0	0.434972
SLC25A25	0	0.434707
THSD7A	0	0.434558
LEPR	0	0.433101
CD320	0	0.429978
SMAGP	0	0.428083
LY96	0	0.427893
SPHK1	0	0.426068
SNTB2	0	0.423868
NFIB	0	0.422729
ADRB2	0	0.422428
MARCKSL1	0	0.421997
CARD16	0	0.420739
LDLR	0	0.41472
HLA-DQB1	0	0.41408
ABCB1	0	0.413944
CMIP	0	0.413295
MCTP1	0	0.406918
CTSH	0	0.406225
PLAT	0	0.406075
CRIM1	0	0.405502
HEG1	0	0.404986
BAZ1A	0	0.404806
FAM167B	0	0.402919
IPO11	0	0.40268
IL1R1	0	0.400866
ARID5A	0	0.39918
SOCS3	0	0.394558
FLI1	0	0.392985
EVL	0	0.392459
ADM5	0	0.386495
FAM107A	0	0.384457
PRKCH	0	0.380077
LRRC32	0	0.379993
FNIP2	0	0.378265
ITGB4	0	0.378015
BHLHE40	0	0.375184
LIMS2	0	0.37262
HAPLN3	0	0.370479
PTPRE	0	0.366561
FAM84B	0	0.365757
CYTH1	0	0.363296
ABI3	0	0.361536
RASIP1	0	0.36114
PIK3R3	0	0.360702
EFNA1	0	0.360318
SASH1	0	0.35994
DOCK9	0	0.359351
PDE2A	0	0.358131
TFPI2	0	0.357522
SNCG	0	0.357289
SH3BGRL2	0	0.355215
BAG3	0	0.355028
ITGA5	0	0.354555
GPIHBP1	0	0.354433
ISG15	0	0.353563
SERPINB1	0	0.351808
TESC	0	0.351489
C1orf115	0	0.350182
GPR116	0	0.346861
LRRC8C	0	0.345351
VCAM1	0	0.344712
SGK1	0	0.339575
RNF19B	0	0.338528
SNAI1	0	0.337703
SERTAD4-AS1	0	0.337562
FAM213A	0	0.337406
PKP4	0	0.336949
SOX18	0	0.336376
SLCO2A1	0	0.334324
TIFA	0	0.333666
MAGI1	0	0.332631
SSH1	0	0.330681
ANGPT2	0	0.3295
SHANK3	0	0.328532
TINAGL1	0	0.32661
HMGA1	0	0.326363
MTUS1	0	0.325855
IFIT3	0	0.324913
ENTPD1	0	0.32409
HLA-DRA	0	0.323681
ROBO4	0	0.323559
WARS	0	0.322598
PIM3	0	0.322283
OLFM1	0	0.318732
ODC1	0	0.318168
CTSC	0	0.317552
CCRL2	0	0.316378
LRRFIP1	0	0.314196
ICA1	0	0.311526
LMCD1	0	0.310363
ACTN4	0	0.308516
CPLX1	0	0.307703
STX11	0	0.305404
GADD45A	0	0.304343
SYT15	0	0.303939
HIF1A	0	0.303704
CCDC69	0	0.303606
KANK3	0	0.30213
EFCAB4A	0	0.301069
DUSP5	0	0.299523
BMP2	0	0.29648
MGLL	0	0.296017
RPGR	0	0.294604
PTPRM	0	0.294143
CSGALNACT1	0	0.293413
MLKL	0	0.292646
HLA-DPB1	0	0.292622
LMO2	0	0.291904
MED24	0	0.291801
PTMA	0	0.29179
ENPP2	0	0.29106
DNAJB4	0	0.287202
FLNB	0	0.286801
RAPGEF4	0	0.286624
TMEM2	0	0.286453
PPIC	0	0.286274
ARRDC3	0	0.285984
GPM6A	0	0.284218
IRF7	0	0.283461
KANK1	0	0.283392
HOXD8	0	0.282332
FOSL1	0	0.280627
NES	0	0.279041
TEK	0	0.277658
RHOJ	0	0.272997
SLCO4A1	0	0.271649
SHE	0	0.268235
CX3CL1	0	0.267326
GFOD1	0	0.266769
IGFBP2	0	0.265517
AHR	0	0.26365
GRASP	0	0.262593
NEURL1B	0	0.262381
ZFAND5	0	0.261681
SYNGR2	0	0.261413
CPXM2	0	0.260429
LRRC1	0	0.259942
RAI14	0	0.25657
HOXB7	0	0.256494
NEAT1	0	0.254487
ELOVL7	0	0.254101
ACTN1	0	0.253504
NQO1	0	0.251156
STMN1	0	0.250331
ZNF267	0	0.250233
HSPA2	0	0.250017
CLU	2.49372e-297	0.305538
ZFP36	6.69441e-294	0.331184
HSPA1A	4.5173e-274	0.423137
TFPI	4.18283e-263	0.289137
IER2	3.52478e-197	0.307502

## Sheet: LEC
gene	p-value	avg_logFC
CCL21	0	4.46814
FABP4	0	3.65402
TFF3	0	3.55054
SDPR	0	2.68036
FABP5	0	2.64446
CLDN5	0	2.4234
TFPI	0	2.21192
GNG11	0	2.03795
LYVE1	0	1.92145
MMRN1	0	1.87588
HES1	0	1.86377
ECSCR	0	1.80574
STMN1	0	1.73642
PPFIBP1	0	1.63365
AKAP12	0	1.57541
PTX3	0	1.44267
PROX1	0	1.40193
MGST2	0	1.37013
RAMP2	0	1.31542
ANGPT2	0	1.19979
KLF6	0	1.18432
GMFG	0	1.16211
FAM213A	0	1.13856
TM4SF18	0	1.10418
C16orf62	0	1.10204
AC011526.1	0	1.09538
HLA-E	0	1.07597
ELK3	0	1.04987
DUSP6	0	1.04905
MARCKSL1	0	1.03775
TM4SF1	0	1.03542
THBD	0	1.02524
RHOJ	0	1.01387
GIMAP4	0	1.011
ARL4A	0	0.994221
APOLD1	0	0.949602
SLC24A1	0	0.932868
RP11-782C8.5	0	0.907501
MYCT1	0	0.882554
FSCN1	0	0.877002
LDB2	0	0.843447
RCAN1	0	0.8346
RASGRP3	0	0.828927
GIMAP5	0	0.825737
CFI	0	0.824822
CD36	0	0.80582
FLT4	0	0.804227
GIMAP1	0	0.785405
HLA-A	0	0.780263
TMSB10	0	0.774805
RP11-435B5.3	0	0.771063
HSPB1	0	0.769101
RBP1	0	0.76551
CXorf36	0	0.737122
MAGI1	0	0.730695
HS3ST1	0	0.721287
CNKSR3	0	0.718105
GPM6A	0	0.710505
LOX	0	0.700191
CDH5	0	0.695949
HOXD8	0	0.67452
IPO11	0	0.619761
ASGR1	0	0.601777
SCARF1	0	0.589478
KBTBD11	0	0.576242
ROBO4	0	0.564677
BMP2	0	0.548174
PHLDB2	0	0.547757
ADCY4	0	0.546965
SLC38A1	0	0.5383
RP11-451M19.3	0	0.531753
FLNC	0	0.527207
KDR	0	0.472319
SYNM	0	0.465139
IRF8	0	0.443669
CRTAC1	0	0.440726
AC116035.1	0	0.419445
CNTNAP3B	0	0.356516
NMNAT2	0	0.347056
KIAA1462	0	0.341594
ADRB2	0	0.329886
BEX5	0	0.300637
TEK	0	0.289181
BCL6B	0	0.269981
DLL4	2.18218e-305	0.303317
LAPTM5	4.34438e-304	1.04625
ANXA3	5.72809e-304	0.255094
PTPRE	3.98976e-302	0.847891
CSGALNACT1	1.16949e-301	0.424015
SMAGP	4.90538e-296	0.621885
GJA1	5.40763e-291	0.828106
FCGR2A	2.77739e-286	0.312834
CREB5	5.83794e-283	0.466577
CALCRL	2.54129e-282	0.520877
NRP2	1.787e-281	0.878745
ADAMTS9	5.50277e-277	0.404809
S100A16	2.45303e-274	0.796536
PGM5	7.42382e-274	0.635493
TRIB1	1.26019e-273	0.555836
CCL14	6.54326e-271	0.252512
KLF4	1.92429e-269	1.00378
DNAJB4	7.61664e-268	0.653561
MARCKS	3.37376e-266	0.815536
CD9	3.93706e-266	0.718785
STON2	1.31469e-263	0.493798
CD200	1.07686e-262	0.525242
B3GNT5	2.63409e-261	0.26182
LMO2	5.72761e-261	0.590204
SYNE2	3.40775e-260	0.401173
SWAP70	5.09619e-258	0.391484
BAALC	1.8444e-257	0.304407
ETS1	4.6143e-256	0.480821
TIE1	5.53496e-256	0.702651
EGFL7	6.95024e-256	0.734048
JUP	1.69399e-255	0.497044
LY96	1.98098e-254	0.770209
NFATC1	1.6782e-252	0.411292
IGF1	2.62798e-252	0.767048
SCN3B	4.82177e-247	0.549501
CRIP2	5.0105e-246	0.790507
KLHL4	6.01676e-246	0.365966
LTC4S	1.54015e-244	0.530067
BTBD7	5.94071e-244	0.364023
NEDD9	5.13592e-243	0.313009
GIMAP6	4.95238e-242	0.412939
CCND1	4.81923e-239	0.507892
HSPG2	5.14961e-236	0.444536
IFIT3	1.6358e-231	0.273925
NRN1	2.5923e-231	0.691841
LGALS9	1.11493e-230	0.32275
SHE	8.87574e-230	0.329794
TUBA4A	1.25812e-228	0.284431
HYAL2	1.01324e-227	0.695639
STC1	1.39176e-225	0.427942
CHRDL1	2.44809e-225	0.560816
TNS1	3.56734e-218	0.362286
PODXL	9.12521e-217	0.49509
CAV2	9.91826e-215	0.661664
CCDC102B	1.6026e-212	0.30021
CYP1B1	6.74774e-212	0.354899
HLA-B	1.08314e-211	0.515736
TSHZ2	7.19503e-207	0.701044
SNCG	1.88034e-205	0.708906
WARS	6.35508e-203	0.445038
EFCAB4A	2.41615e-201	0.498916
TGFBR2	5.74471e-201	0.570606
FLNB	1.20642e-200	0.291995
EFNA5	1.55599e-197	0.44641
SH3BGRL2	1.48899e-196	0.271512
PDPN	3.15404e-194	0.582302
TSPAN7	3.96655e-194	0.50291
F8	1.19778e-193	0.537162
PRKCH	9.28684e-193	0.270576
ICAM1	2.16251e-192	0.381231
CTSD	1.31789e-190	0.66229
ARHGAP29	2.82769e-189	0.602605
DBN1	7.66579e-189	0.385096
DLC1	8.21767e-189	0.390855
PRSS23	8.60518e-189	0.728104
RALGAPA2	3.70243e-188	0.258872
WWTR1	9.23051e-188	0.5163
KANK3	2.87521e-185	0.508438
ERG	4.06338e-183	0.371971
CTSH	1.69749e-182	0.627614
STXBP6	1.81419e-177	0.454582
HSPA2	5.83366e-177	0.359613
EDN1	9.39731e-176	0.378113
TSPAN15	3.19775e-175	0.284283
ZFP36	2.6004e-174	0.698836
ITGB4	3.78903e-173	0.317486
RGS16	8.27737e-170	0.748347
KLF10	1.48173e-169	0.544851
VWF	1.51303e-168	0.401156
EDNRB	2.78551e-167	0.535895
GADD45B	3.34393e-167	0.523731
SEMA6A	2.77271e-165	0.39428
GPR146	2.6227e-163	0.416118
DUSP1	2.45029e-160	0.569613
MEF2C	1.24388e-159	0.453459
SLC9A3R2	4.19611e-155	0.488367
RDX	2.01084e-154	0.520137
KLF2	2.11451e-154	0.61048
AKR1C3	3.32015e-152	0.587075
YWHAH	2.26739e-150	0.534096
DPP4	1.107e-149	0.323957
SGIP1	1.28101e-149	0.278419
CMC1	6.88366e-148	0.266657
IER2	1.09095e-147	0.62332
ACTN1	3.39186e-146	0.504451
TIMP3	2.17817e-145	0.532703
LIPA	4.22854e-144	0.443462
FAM84A	4.03366e-141	0.313445
GIMAP7	4.79374e-141	0.528159
PDLIM1	3.67792e-140	0.525131
LINC00152	5.12925e-140	0.447642
NUDT4	5.51916e-137	0.53836
CAV1	1.87218e-134	0.524134
SMAD1	1.29298e-133	0.379582
YBX3	1.55733e-133	0.50237
EPAS1	4.3883e-131	0.267422
PDE2A	5.10171e-129	0.367405
PPAP2A	8.71428e-128	0.459712
IGFBP7	1.43465e-126	0.370191
RP11-417J8.6	5.2361e-126	0.313842
TBX1	2.52723e-125	0.318676
LYN	1.03528e-124	0.298645
EFNA1	1.27134e-124	0.505543
ODC1	2.58876e-124	0.393833
CARD16	1.1708e-123	0.383423
PROCR	3.51875e-121	0.404719
PERP	1.0537e-118	0.410051
ID1	1.27999e-117	0.587183
PHLDA1	9.33793e-116	0.529933
MTUS1	5.9047e-113	0.411448
JUN	6.62599e-111	0.482298
NDRG1	1.03713e-109	0.400524
QSOX1	2.21885e-109	0.32342
PRCP	7.27332e-109	0.408833
SNTB2	1.44838e-107	0.350672
ICAM2	2.52801e-107	0.321611
C4orf48	1.7825e-105	0.300699
KCTD12	2.1722e-104	0.355945
GIMAP8	1.89579e-103	0.286272
SMTN	9.23902e-103	0.364409
H2AFZ	1.49577e-96	0.385978
C6orf141	6.18561e-95	0.344983
SPHK1	3.06407e-85	0.305927
NR2F2	3.75112e-83	0.357795
NFIB	5.44519e-80	0.366543
TCEB1	1.79789e-79	0.288168
MAFF	7.36265e-79	0.347484
S100A10	1.36021e-78	0.268353
FOS	4.84557e-78	0.322881
MFNG	6.96716e-76	0.251267
PPIC	1.30813e-71	0.352518
NFKBIA	8.34944e-69	0.378793
TNFSF10	8.9018e-67	0.34421
NNMT	1.77627e-63	0.345845
CITED2	2.63338e-60	0.303308
FOSB	4.0156e-59	0.333705
FGL2	1.44052e-57	0.263514
SOX4	2.60387e-54	0.417978
KRT18	1.0339e-52	0.315476
FN1	1.96003e-47	0.303287
JUNB	1.89899e-42	0.260833
DKK3	7.49769e-40	0.275914
HBB	2.84061e-28	0.731535
TUBA1A	4.36436e-24	0.289294
HHEX	3.58818e-22	0.251024
PGM5-AS1	8.56135e-19	0.355211

## Sheet: MΦ
gene	p-value	avg_logFC
CCL3	0	3.65222
IL8	0	3.6293
HLA-DRA	0	3.5058
CCL4	0	3.33878
IL1B	0	3.07499
TYROBP	0	2.80839
HLA-DRB1	0	2.74682
FCER1G	0	2.73791
HLA-DPB1	0	2.73533
HLA-DPA1	0	2.71715
HLA-DQB1	0	2.58294
AIF1	0	2.53091
CD74	0	2.52166
SRGN	0	2.51805
G0S2	0	2.38375
HLA-DQA1	0	2.33144
SAT1	0	2.2359
BCL2A1	0	2.21892
GPR183	0	2.09629
C1QA	0	2.02627
CXCL3	0	2.01167
CD68	0	1.87207
LYZ	0	1.85279
EREG	0	1.78376
FTH1	0	1.768
PLAUR	0	1.75719
CCL20	0	1.73739
C1QB	0	1.73577
CTSS	0	1.7356
C15orf48	0	1.70564
C1QC	0	1.66444
LST1	0	1.63408
LAPTM5	0	1.63162
ITGB2	0	1.62554
MS4A7	0	1.60388
HLA-DMA	0	1.59152
SOD2	0	1.59111
FCN1	0	1.57572
HCST	0	1.5725
FTL	0	1.55962
MS4A6A	0	1.43326
KYNU	0	1.42735
GPX1	0	1.39711
COTL1	0	1.37185
FGL2	0	1.35112
SAMSN1	0	1.34643
C5AR1	0	1.34077
IL1RN	0	1.32636
RGS1	0	1.32629
CYBA	0	1.28832
RP11-701P16.5	0	1.27238
TYMP	0	1.2703
DBI	0	1.26671
PLEK	0	1.25432
SERPINB1	0	1.24574
VAMP8	0	1.23992
INSIG1	0	1.21267
CD83	0	1.19622
CTSL	0	1.19127
SERPINB9	0	1.1884
CXCL16	0	1.15386
PLIN2	0	1.13181
CYBB	0	1.12458
TNFAIP8	0	1.10438
CD53	0	1.10284
NEAT1	0	1.08331
CCR7	0	1.07319
VSIG4	0	1.06903
FCGR2A	0	1.06355
CD163	0	1.00915
FAM49B	0	1.00724
GMFG	0	1.00053
CHMP1B	0	0.990646
FNIP2	0	0.984946
NINJ1	0	0.982766
IL10	0	0.966544
RILPL2	0	0.954347
CD86	0	0.94688
CST3	0	0.944865
TNFRSF1B	0	0.944264
FABP5	0	0.94274
ADA	0	0.942498
ARHGDIB	0	0.934796
CXCL2	0	0.932861
OLR1	0	0.931322
C1orf162	0	0.92585
CLEC10A	0	0.923726
ATP2B1	0	0.923243
MIR155HG	0	0.911553
CFLAR	0	0.908225
GK	0	0.902908
SPI1	0	0.898382
FOLR2	0	0.897561
NAMPT	0	0.89731
HLA-DMB	0	0.883387
STX11	0	0.873423
CD14	0	0.862267
FCER1A	0	0.857762
ATP1B3	0	0.857233
MARCKS	0	0.850346
NFKB1	0	0.846154
ACSL1	0	0.844469
AP1S2	0	0.844095
LCP2	0	0.831962
WTAP	0	0.828829
BTG1	0	0.827752
GLIPR1	0	0.819566
TREM1	0	0.814439
EHD1	0	0.813328
SERPINA1	0	0.803843
RBM47	0	0.8034
LINC00936	0	0.791172
UCP2	0	0.788838
CD37	0	0.78809
ARPC1B	0	0.785413
TGFBI	0	0.782618
CCRL2	0	0.74653
RNASE1	0	0.736773
FCGR2B	0	0.734428
LCP1	0	0.733794
ACTB	0	0.732842
DUSP2	0	0.728214
CTSB	0	0.727677
PILRA	0	0.727419
MAFB	0	0.718661
SH3BGRL3	0	0.718631
PTPRE	0	0.715555
CTSZ	0	0.709602
CD52	0	0.709051
CCL4L2	0	0.701275
ARRB2	0	0.700703
PFN1	0	0.698634
CD48	0	0.689545
BIRC3	0	0.682148
LYVE1	0	0.680244
RNASE6	0	0.676013
BID	0	0.673302
MT-CO1	0	0.667567
HCLS1	0	0.666776
EZR	0	0.666281
CLEC4E	0	0.662733
CLEC7A	0	0.660112
CORO1A	0	0.658597
GPSM3	0	0.657938
CPVL	0	0.652695
RNF144B	0	0.649596
LY86	0	0.638355
TRAF1	0	0.636248
AQP9	0	0.631297
LY96	0	0.629673
TLR2	0	0.62519
HCK	0	0.620113
ALOX5AP	0	0.617445
MNDA	0	0.617271
LYN	0	0.616108
STXBP2	0	0.615979
LPXN	0	0.612934
FCGR3A	0	0.608563
TNFAIP3	0	0.604849
OSM	0	0.601622
REL	0	0.598109
MAP3K8	0	0.597363
TNFAIP6	0	0.59184
PTPRC	0	0.591331
FAM49A	0	0.590576
FERMT3	0	0.590467
CSF2RA	0	0.589786
SGK1	0	0.58457
CSTA	0	0.584162
MS4A4A	0	0.582265
CSTB	0	0.580389
IER3	0	0.579013
PELI1	0	0.574127
PHACTR1	0	0.573211
PMAIP1	0	0.571993
SLC43A2	0	0.569713
STAB1	0	0.563926
ETS2	0	0.563704
UPP1	0	0.549732
MAP2K3	0	0.548224
EVI2A	0	0.546238
HLA-A	0	0.543422
NFKBIA	0	0.53511
S100A9	0	0.534697
CD4	0	0.533982
MMP19	0	0.532844
RASGEF1B	0	0.532116
ISG20	0	0.52898
CTSH	0	0.526502
LILRB4	0	0.525744
SNX10	0	0.525719
HLA-B	0	0.521791
MSR1	0	0.521271
DNAAF1	0	0.520138
ANPEP	0	0.513531
GLUL	0	0.513145
PDE4B	0	0.512909
SYAP1	0	0.512017
HIF1A	0	0.509834
S100A11	0	0.507826
CFP	0	0.506127
LGALS2	0	0.502282
SLC31A2	0	0.500583
TMSB10	0	0.50055
CD55	0	0.499558
HAVCR2	0	0.499026
ABRACL	0	0.496237
MXD1	0	0.496016
PIM3	0	0.495201
C3AR1	0	0.493538
IRF8	0	0.491578
LAIR1	0	0.487706
EVI2B	0	0.487694
AMICA1	0	0.487198
GPR84	0	0.486179
CSF1R	0	0.485194
HMOX1	0	0.484465
VMO1	0	0.482238
CARD16	0	0.477867
IFI30	0	0.476213
NCF2	0	0.47616
GNA13	0	0.47592
LGALS9	0	0.475189
JARID2	0	0.473754
CXCR4	0	0.471596
B2M	0	0.467679
LGMN	0	0.467579
OGFRL1	0	0.465996
PPIF	0	0.464753
PTGER2	0	0.463926
NLRP3	0	0.463891
LILRB2	0	0.460537
GNA15	0	0.457985
IL4I1	0	0.456519
DUSP4	0	0.455987
TNFAIP2	0	0.454905
IL7R	0	0.453778
LIPA	0	0.45366
CTSD	0	0.451211
FGR	0	0.446716
RIPK2	0	0.446593
TMSB4X	0	0.441658
CTB-61M7.2	0	0.439684
IGSF6	0	0.434345
KLF6	0	0.43298
ZNF267	0	0.43185
TNF	0	0.429862
FAM26F	0	0.428101
SLC16A3	0	0.426226
LDLRAD4	0	0.425344
WAS	0	0.421901
BASP1	0	0.415681
BAZ1A	0	0.415105
MMP9	0	0.415038
RP11-386I14.4	0	0.413482
SLC11A1	0	0.412358
IL10RA	0	0.409378
LRRFIP1	0	0.406949
FPR3	0	0.405085
PNRC1	0	0.402949
RAB20	0	0.401386
MT-CO2	0	0.401066
BCAT1	0	0.399071
SYNGR2	0	0.398981
MIR29A	0	0.397952
DUSP6	0	0.397722
THEMIS2	0	0.3926
IL18	0	0.388597
BNIP3L	0	0.386759
IL1R2	0	0.386192
PTPN1	0	0.384814
CTNNB1	0	0.382862
CD93	0	0.379768
ARID3A	0	0.379754
ARL4C	0	0.379063
SH2B3	0	0.376474
PIK3AP1	0	0.375693
KCNN4	0	0.374403
TBXAS1	0	0.373539
OTUD1	0	0.37316
CD300E	0	0.37192
SLC7A7	0	0.371745
GPR132	0	0.367833
SAMHD1	0	0.367812
GLRX	0	0.363499
MTSS1	0	0.362289
CD72	0	0.359715
OASL	0	0.359008
TNFSF13B	0	0.353403
CST7	0	0.35159
AGPAT9	0	0.350209
CD1C	0	0.345729
ABCA1	0	0.344895
CYTIP	0	0.344081
CCR5	0	0.343123
ANXA1	0	0.342466
C4orf48	0	0.3366
CASP1	0	0.335082
PFKFB3	0	0.334403
PTPN6	0	0.332054
MARCKSL1	0	0.331143
PNP	0	0.330644
MPEG1	0	0.3291
F13A1	0	0.323348
LUCAT1	0	0.323154
ITGAM	0	0.322837
GLA	0	0.321909
CECR1	0	0.321376
PYCARD	0	0.318832
HMGA1	0	0.317634
HN1	0	0.314287
HS3ST1	0	0.313881
ZFAND2A	0	0.311652
NPL	0	0.308353
CCR1	0	0.30821
ISG15	0	0.30552
FYB	0	0.304647
AOAH	0	0.304535
STK4	0	0.304452
IQGAP2	0	0.303955
CTSC	0	0.300159
CYTH1	0	0.294267
MALAT1	0	0.290132
SLC2A6	0	0.289494
CEBPB	0	0.289355
MYO1F	0	0.288972
MYO1G	0	0.287117
VEGFA	0	0.284128
CD84	0	0.28306
GJB2	0	0.2827
CD36	0	0.282055
SPINT2	0	0.281616
MARCH1	0	0.269113
SMAP2	0	0.267966
SEMA6B	0	0.266482
B3GNT5	0	0.265491
RAB31	0	0.264512
CDC42SE1	0	0.263662
CRADD	0	0.261828
LAT2	0	0.261748
RASSF5	0	0.259861
NCF1	0	0.258206
NCF4	0	0.257107
CKLF	0	0.255268
RASSF4	0	0.255102
THBS1	6.50113e-224	0.766438
PLTP	3.19082e-204	0.261191
PTGS2	8.93504e-38	0.309858

## Sheet: TC
gene	p-value	avg_logFC
CXCR4	0	2.424
GPR183	0	1.66018
CREM	0	1.62725
EZR	0	1.59359
KLRB1	0	1.57847
ARHGDIB	0	1.56804
CD52	0	1.51938
SRGN	0	1.51435
PTPRC	0	1.4982
CRIP1	0	1.42808
CD3D	0	1.3528
UCP2	0	1.26298
CD69	0	1.22785
CD7	0	1.21325
CYTIP	0	1.21223
IL7R	0	1.17838
LAPTM5	0	1.16202
CD2	0	1.14632
TSC22D3	0	1.13403
RGS1	0	1.13259
SAMSN1	0	1.12844
DDIT4	0	1.12354
GNLY	0	1.10255
ISG20	0	1.08567
CORO1A	0	1.05388
PTPRCAP	0	1.04009
STK17B	0	1.03555
CD48	0	1.03544
IL32	0	0.97349
ALOX5AP	0	0.962407
IL2RG	0	0.960302
LTB	0	0.934519
STAT4	0	0.928953
DUSP2	0	0.926714
ZFP36L2	0	0.90582
CD37	0	0.89764
PTGER4	0	0.891546
HCST	0	0.885254
RGCC	0	0.869977
RAC2	0	0.862434
GIMAP7	0	0.823503
STK4	0	0.820162
SYAP1	0	0.807602
RHOH	0	0.797942
HERPUD1	0	0.796623
LCP1	0	0.79359
SPOCK2	0	0.788354
CYBA	0	0.777666
TRAT1	0	0.767286
ZNF331	0	0.760594
GNG2	0	0.760284
ANXA1	0	0.753446
BTG1	0	0.72726
B2M	0	0.720043
GMFG	0	0.718153
RUNX3	0	0.715002
IGLL5	0	0.707578
SATB1	0	0.706141
CCR6	0	0.696338
CD53	0	0.695367
ICAM3	0	0.694338
AC092580.4	0	0.693957
EVI2A	0	0.688173
GPR65	0	0.68806
TOB1	0	0.655919
CD3E	0	0.652097
ACAP1	0	0.645615
VAMP8	0	0.633024
S1PR4	0	0.630209
SELL	0	0.619042
GATA3	0	0.61676
GZMB	0	0.612479
HMGB2	0	0.606959
CD3G	0	0.598649
CLEC2B	0	0.594784
HLA-B	0	0.593246
CD6	0	0.592605
SERPINB9	0	0.581207
SYTL3	0	0.577978
ABRACL	0	0.577751
ARHGAP15	0	0.576196
EVL	0	0.566963
EVI2B	0	0.564597
FYB	0	0.553057
ARL4C	0	0.549084
RHOF	0	0.546296
BIRC3	0	0.538879
GPSM3	0	0.538482
LPXN	0	0.536983
MEI1	0	0.527898
AIM1	0	0.522223
RGS2	0	0.521621
CD247	0	0.515352
LSP1	0	0.515284
TNFRSF18	0	0.514979
GLIPR1	0	0.506385
TNFAIP3	0	0.506206
TAGAP	0	0.50327
ITGB2	0	0.503162
ANKRD28	0	0.496274
HCLS1	0	0.476219
PTPN7	0	0.473773
ITK	0	0.471271
DNAJB9	0	0.46497
MANF	0	0.455252
ETS1	0	0.453863
GIMAP5	0	0.450685
TNFRSF4	0	0.44194
HOPX	0	0.438427
SYNE2	0	0.435235
RAB11FIP1	0	0.434082
LIMD2	0	0.433902
IL10RA	0	0.432059
CD5	0	0.429188
HPGD	0	0.428864
COTL1	0	0.415894
PLAC8	0	0.410983
ISG15	0	0.408312
FAM49B	0	0.404923
SLC16A3	0	0.403476
ICAM2	0	0.401188
CD27	0	0.396686
SLC38A1	0	0.395274
SSR4	0	0.394737
IL2RB	0	0.389179
WAS	0	0.385548
TNFRSF1B	0	0.381042
MZB1	0	0.377378
HLA-A	0	0.37735
CCNH	0	0.373927
CDC42SE1	0	0.371547
CARD16	0	0.367478
SLC7A5	0	0.363301
DUSP4	0	0.362649
CD28	0	0.357459
HN1	0	0.347266
FRMD4B	0	0.344824
DUSP10	0	0.338431
BATF	0	0.338261
TES	0	0.33023
PDE4B	0	0.325081
PIM2	0	0.325077
ARL4A	0	0.323645
SPCS3	0	0.319786
ZC3HAV1	0	0.317262
CYTH1	0	0.314811
ADAM8	0	0.312948
TRAF3IP3	0	0.303481
TRAF1	0	0.299303
SLAMF1	0	0.29925
PERP	0	0.299033
SYTL1	0	0.29636
PTPRE	0	0.29634
IQGAP2	0	0.296058
CDC42EP3	0	0.294161
CLEC2D	0	0.293599
ITGB7	0	0.289306
MALAT1	0	0.287963
PRDM1	0	0.281808
FERMT3	0	0.279126
ARHGAP30	0	0.276372
IL4I1	0	0.270287
TBC1D10C	0	0.266078
GNA13	0	0.26598
LDLRAD4	0	0.263993
ADRB2	0	0.259402
CKS2	0	0.259256
C4orf48	0	0.258654
DERL3	0	0.258169
PRKCB	0	0.254931
ZFAND2A	0	0.254843
SEC11C	0	0.25381
SELPLG	6.94369e-280	0.255592
SLA	7.35635e-278	0.463777
TUBA4A	8.89222e-263	0.397486
LAT	3.24895e-260	0.330711
CFLAR	1.73855e-253	0.260209
BIN2	3.2992e-238	0.251764
ARID5A	1.20885e-220	0.260926
LRRFIP1	2.06102e-208	0.361001
SH3BGRL3	1.99494e-196	0.25519
XBP1	1.91097e-162	0.278261
CD96	3.4311e-154	0.269289
RNF125	3.30694e-137	0.271942
SH2D2A	5.58134e-136	0.33462
KLRD1	2.85428e-116	0.29663
XCL2	2.34625e-109	0.388813
TIGIT	2.81093e-52	0.279354
CCL5	1.14258e-36	0.729332
CST7	1.32049e-22	0.505206
NKG7	5.71486e-18	0.45498
GZMK	5.75555e-16	0.4062
SH2D1A	3.14949e-10	0.258368

## Sheet: BC
gene	p-value	avg_logFC
EZR	0	1.82233
CYBA	0	1.74743
CXCR4	0	1.73773
IGLL5	0	1.69947
CD74	0	1.69934
LAPTM5	0	1.63957
CD52	0	1.51728
GPR183	0	1.48614
IGJ	0	1.42787
CD79A	0	1.37555
CD37	0	1.33679
CLECL1	0	1.24825
EVI2A	0	1.08396
IL2RG	0	1.08374
MIR155HG	0	1.05565
TPD52	0	1.04054
HLA-DPB1	0	1.03501
RHOF	0	0.997395
SERPINB9	0	0.992655
HLA-DRA	0	0.95541
HLA-DPA1	0	0.925129
LPXN	0	0.862726
PDE4B	0	0.832237
MZB1	0	0.829224
CD27	0	0.803394
DERL3	0	0.739495
SEC11C	0	0.656952
SLAMF7	0	0.648492
GZMB	0	0.646946
BLNK	0	0.625577
TES	0	0.613039
GPR65	0	0.550511
C12orf45	0	0.527543
SPINT2	0	0.525994
NCF4	0	0.523454
IRF7	0	0.4929
S1PR4	0	0.454367
ATF5	0	0.44155
LGALS9	0	0.43197
PLEK	0	0.430638
CXCL16	0	0.41696
CD38	0	0.401728
AIM1	0	0.346052
ADAM8	0	0.32579
SLAMF1	0	0.310954
ZNF165	0	0.303901
RP11-81H14.2	0	0.282167
C14orf182	0	0.275112
FCGR2B	1.33903e-306	0.428759
B2M	3.56424e-306	0.599881
UCP2	7.41297e-306	1.42404
ISG20	4.77425e-305	1.25307
PTPRCAP	7.84148e-304	1.45337
HLA-DQA1	1.14621e-301	0.980082
HLA-DQB1	1.72804e-300	0.82736
WAS	4.24899e-300	0.526952
BID	2.54775e-294	0.473722
C1orf162	2.75828e-292	0.410013
HN1	1.01795e-290	0.667891
ITGB2	3.06175e-290	0.434172
HHEX	6.45911e-290	0.436609
CCR7	1.67281e-287	1.05785
MALAT1	8.84576e-285	0.588153
SYNGR2	3.18584e-283	1.08327
RGS1	1.23713e-278	0.808634
BTG1	4.94478e-274	1.02973
RAC2	9.96746e-273	1.10977
PIM2	1.34303e-272	0.594911
SAMSN1	6.92758e-270	0.994749
IL10RA	9.83195e-268	0.374264
CYBB	1.26469e-267	0.323342
PTPRE	1.1377e-266	0.294658
ARRB2	8.33082e-266	0.277383
HLA-DRB1	5.07411e-264	0.756461
DUSP10	5.62886e-264	0.401782
VAMP8	3.97286e-263	0.835718
STK4	2.88089e-260	1.08701
DNAJB9	1.03785e-258	0.562515
ALOX5AP	1.0377e-256	0.528751
ITGB7	4.18148e-253	0.316781
FERMT3	4.09156e-252	0.336662
DUSP5	5.00491e-252	0.259734
KIAA0226L	1.47583e-251	0.566408
FKBP11	1.40783e-247	0.465357
CTSS	3.52027e-246	0.877425
KPNA2	8.85202e-245	0.515995
HLA-B	1.30985e-238	0.647083
SPCS3	2.46615e-234	0.453315
SRGN	3.19407e-230	0.776649
TNFAIP8	3.72511e-223	0.602201
PTGER4	9.46283e-223	0.263108
HERPUD1	1.86747e-221	1.28856
HCST	2.50935e-215	0.417262
AC006129.4	2.15217e-214	0.272262
CYTH1	2.66839e-211	0.583932
ANKRD28	1.35391e-209	0.398849
CORO1A	2.81009e-208	1.14286
BTK	9.48062e-208	0.450607
FAM49A	2.88204e-206	0.574589
CD72	1.63441e-199	0.324585
PMAIP1	8.8328e-198	0.751615
MARCKSL1	1.2701e-197	0.668961
DDIT4	1.99174e-196	0.668583
STX11	1.17973e-186	0.261713
WDFY4	1.50484e-180	0.267664
CCR6	1.96218e-175	0.330102
CFLAR	4.06183e-172	0.552001
ARL4C	9.64211e-172	0.250058
CARD16	1.33762e-170	0.296175
RNASE6	1.51091e-170	0.259786
STK17B	2.30426e-167	0.699804
TSC22D3	2.02824e-164	1.14589
HCLS1	2.6983e-162	0.573631
TSPAN13	2.80592e-160	0.276902
CD69	1.74373e-158	1.14692
GLIPR1	3.26153e-157	0.569164
CD53	3.42635e-153	0.854918
SYAP1	4.96396e-151	0.616997
GNA13	5.13292e-151	0.280327
LSP1	1.44176e-150	0.973246
SGK1	1.31907e-149	0.270586
MTHFD2	4.7679e-146	0.292478
EHD1	2.51532e-144	0.310188
CD48	3.99704e-141	0.920092
ABRACL	2.01683e-137	0.402472
OCIAD2	6.86924e-137	0.45732
RP1-313I6.12	2.30395e-136	0.374549
THEMIS2	8.77884e-132	0.433751
CD82	1.73793e-131	0.75017
PLAC8	2.32147e-129	0.706644
CTSH	1.5406e-127	0.651813
GMFG	1.91983e-127	0.558013
SIK1	7.29387e-127	0.308766
SERPINB1	2.16232e-125	0.355233
B4GALT1	3.6374e-124	0.309771
RASSF5	6.13965e-123	0.409251
HLA-E	3.21433e-121	0.503506
CYTIP	1.33848e-120	0.960991
ARHGDIB	2.1137e-116	0.587334
PTPRC	6.17699e-113	0.595841
TUBA4A	2.12467e-111	0.499027
ICAM3	6.09143e-111	0.694963
SNX10	7.69055e-109	0.300236
LY96	2.12127e-107	0.274036
CRIP1	1.43239e-106	0.790346
HLA-DMA	3.75199e-103	0.732186
MT-CO2	1.74024e-101	0.296219
RASGRP2	7.83327e-101	0.515481
GNG7	8.84213e-100	0.723755
BIRC3	1.15502e-98	0.836466
LINC00152	4.41675e-97	0.255211
PHACTR1	3.65052e-94	0.713168
SLC16A3	5.41547e-94	0.27026
SLC38A1	2.67537e-92	0.460172
ZNF331	1.56324e-88	0.366142
COTL1	3.18895e-88	0.606597
TMSB10	4.4295e-87	0.355288
SSR4	2.05372e-86	0.577944
LCP1	1.40982e-85	0.483268
PTMA	1.1851e-84	0.305126
REL	1.77376e-84	0.755565
TRAF3IP3	4.7314e-82	0.25975
RAB30	9.57178e-80	0.256848
HIST1H4C	6.21257e-79	0.287572
RAB11FIP1	1.25786e-78	0.480548
LTB	7.16689e-78	0.751373
MEF2C	3.23923e-77	0.810414
RHOH	3.65961e-76	0.779405
CAPG	1.69799e-75	0.559084
LY86	9.91753e-74	0.565266
EVI2B	1.03416e-72	0.699021
RP11-386I14.4	1.6875e-72	0.293151
TYMP	2.52857e-71	0.60087
FAM49B	9.40204e-66	0.557771
LY9	1.23601e-61	0.768492
RGCC	8.49676e-60	0.553373
CD83	2.43577e-59	0.527536
CLEC2B	8.85344e-57	0.437498
KLF6	4.41787e-55	0.693605
CYSLTR1	9.5675e-52	0.420587
XBP1	1.49959e-49	0.322525
DBI	1.21372e-45	0.518488
ATP2B1	1.63312e-44	0.525739
LAT2	1.74355e-44	0.409551
SIT1	2.39571e-44	0.254827
CD79B	5.79889e-42	0.570729
HMGA1	1.3711e-38	0.343682
CREM	2.23308e-35	0.314886
LIMD2	2.38719e-35	0.558502
BCL2A1	2.49458e-35	0.313223
SMAP2	7.20966e-34	0.646649
HMGB2	7.49217e-32	0.497404
ARID5A	7.03457e-30	0.416373
GPSM3	2.38577e-28	0.437528
CD55	1.44212e-27	0.534017
EMB	2.03931e-27	0.394485
ARL4A	5.37507e-27	0.312684
PIM3	7.77e-27	0.499501
SPIB	5.15124e-26	0.575003
IRF8	1.03842e-25	0.677162
KLF2	3.03578e-25	0.407117
HLA-DMB	7.95599e-25	0.617779
EVL	4.27756e-23	0.4269
AP1S2	1.7342e-22	0.280645
CDC42SE1	7.01277e-22	0.294435
BANK1	1.17395e-21	0.520746
NEAT1	1.68422e-21	0.303501
MYO1G	3.1165e-20	0.318546
SEMA7A	9.57908e-19	0.270442
TAGAP	4.82182e-17	0.271235
DUSP4	2.40983e-16	0.36415
DUSP2	4.96851e-16	0.591948
MIR142	3.04883e-11	0.462201
SELL	1.17149e-09	0.60821
SYTL1	1.67161e-09	0.323978
TMEM156	3.36878e-09	0.484474
MARCH1	3.84425e-09	0.474626
ARHGAP15	3.95974e-09	0.320341
HSPH1	8.94112e-09	0.262119
FAIM3	6.67381e-08	0.31398
CHCHD10	1.64837e-06	0.318733
NR4A2	3.27743e-05	0.276767
LYN	4.13122e-05	0.36825
GNG2	7.47744e-05	0.345559
ODC1	0.000246005	0.448005
SEL1L3	0.000326131	0.327281
LDLRAD4	0.000426462	0.376255
PRKCB	0.00194036	0.371036
ADAM28	0.00363951	0.505328
ACAP1	0.00388361	0.421342
TBC1D10C	0.0179317	0.313805
RASGRP3	0.0204229	0.304976
NFKBID	0.0459177	0.449214

## Sheet: PB
gene	p-value	avg_logFC
IGJ	0	5.03115
MZB1	0	2.94667
HERPUD1	0	2.53217
IGLL5	0	2.37811
SSR4	0	2.19156
EZR	0	1.99362
FKBP11	0	1.94852
SEC11C	0	1.8729
CYBA	0	1.82184
DERL3	0	1.71531
ISG20	0	1.70635
LINC00152	0	1.49389
DDIT4	0	1.45704
TSC22D3	0	1.4529
DNAJB9	0	1.45204
BIRC3	0	1.36516
MIR155HG	0	1.34061
SRGN	0	1.34017
ANKRD28	0	1.30697
CFLAR	0	1.25307
SPCS3	0	1.23561
RGCC	0	1.23373
XBP1	0	1.23285
SLAMF7	0	1.19902
CD27	0	1.18319
LY9	0	1.17106
CD79A	0	1.1301
PDE4B	0	1.07506
RGS1	0	1.06615
GNG7	0	1.06504
KLF6	0	1.01996
RHOH	0	1.00637
TRIB1	0	0.998563
ICAM3	0	0.995816
MANF	0	0.985831
BTG1	0	0.970653
SDF2L1	0	0.970215
CYTIP	0	0.941382
CD38	0	0.932897
CXCR4	0	0.925286
IL2RG	0	0.909552
ITM2C	0	0.907007
HSPA5	0	0.899524
TPD52	0	0.896477
CLECL1	0	0.886224
NEAT1	0	0.876839
STK4	0	0.87219
HSPA6	0	0.858828
GZMB	0	0.853874
MALAT1	0	0.847304
FAM49A	0	0.803351
ZNF165	0	0.798509
SERPINB9	0	0.781055
SYNGR2	0	0.773745
CD48	0	0.761617
PELI1	0	0.757153
PIM2	0	0.746809
CD79B	0	0.712942
TYMP	0	0.711209
CTSS	0	0.709375
EAF2	0	0.703511
RP1-313I6.12	0	0.692593
HLA-B	0	0.688488
LGALSL	0	0.687796
SGK1	0	0.680326
ANKRD37	0	0.680127
LY96	0	0.668652
BLNK	0	0.626711
AQP3	0	0.620677
TUBA4A	0	0.615438
PMAIP1	0	0.604226
CDC42SE1	0	0.567039
MEI1	0	0.561573
EVI2A	0	0.558586
MTHFD2	0	0.543813
SLAMF1	0	0.542077
B2M	0	0.5394
SEL1L3	0	0.528189
SAMSN1	0	0.49169
BID	0	0.488619
RHOF	0	0.480198
SEC14L1	0	0.47988
CECR1	0	0.47689
EHD1	0	0.472292
SPINT2	0	0.438026
KCNN4	0	0.435133
SMAP2	0	0.425437
C12orf45	0	0.424336
IRF7	0	0.398874
BIK	0	0.396399
CYTH1	0	0.387962
CD53	0	0.387048
CTSW	0	0.368091
FCGR2B	0	0.358947
LPXN	0	0.345272
TES	0	0.341758
ITGB7	0	0.336343
FBXO32	0	0.33535
IL10RA	0	0.329211
TSPAN13	0	0.328331
CLEC2D	0	0.319136
GPR160	0	0.299443
SLC38A1	0	0.298223
ADAM28	0	0.292486
CCL3	0	0.269069
ARID3A	0	0.269007
PLAC8	0	0.251434
MARCKSL1	4.4084e-301	0.424904
SYTL1	3.96354e-297	0.370944
THAP2	7.26101e-292	0.412124
AC006129.4	2.57112e-277	0.567012
RP11-138A9.2	3.29031e-272	0.399094
PIK3CG	5.44404e-271	0.259374
CORO1A	1.93712e-270	0.337877
SDC1	1.57762e-266	0.606838
GMFG	8.53144e-262	0.407784
NCF4	2.83275e-258	0.293414
PIM3	8.90181e-257	0.587386
EVI2B	5.52449e-251	0.609297
IFI6	3.85218e-249	0.509525
KPNA2	1.05853e-242	0.267095
CD55	1.44982e-242	0.713269
GPSM3	9.75863e-241	0.364933
DAPP1	2.24446e-239	0.337302
CTA-384D8.34	1.29581e-236	0.299811
TNFRSF18	9.53886e-235	0.325281
OCIAD2	6.98931e-234	0.28631
RAC2	1.50264e-231	0.371533
VAMP8	2.41746e-230	0.330827
RASGRP3	2.90896e-218	0.437364
CD37	1.35554e-214	0.259741
UBE2J1	9.1978e-212	0.502502
PTPRCAP	4.67471e-209	0.448315
THEMIS2	3.10106e-204	0.392285
CLEC2B	9.98025e-201	0.355723
SAT1	4.86354e-199	0.541084
ARID5A	4.75328e-191	0.389405
MEF2C	2.53226e-183	0.466021
TIFA	3.80925e-180	0.30685
RP11-81H14.2	2.44852e-178	0.514343
STK17B	3.12397e-178	0.282408
CYCS	8.79585e-176	0.300056
LSP1	8.36955e-162	0.419189
BST2	2.32409e-152	0.3648
SYAP1	5.99605e-148	0.30525
PRDM1	4.20818e-144	0.431008
ZBP1	1.87413e-136	0.351384
CHCHD10	3.50437e-135	0.344458
RP11-386I14.4	6.967e-133	0.321832
ELL2	4.25943e-128	0.348814
QPCT	1.12214e-125	0.277374
ATP2B1	2.8289e-120	0.262928
STX11	3.92664e-120	0.260389
GLRX	4.77791e-115	0.420914
ICAM2	5.59921e-111	0.310776
YWHAH	9.29675e-109	0.296128
GLA	1.1033e-105	0.290875
TAGAP	1.58587e-102	0.393573
HSPH1	5.37208e-93	0.410248
FAM46C	3.22889e-88	0.347545
PTPN1	3.35998e-86	0.256691
PIM1	6.44698e-78	0.316052
TMEM156	2.41716e-75	0.429985
HSPD1	4.40282e-70	0.41114
RAB30	1.73699e-69	0.413955
CD69	9.74608e-65	0.277479
CHPF	1.48813e-63	0.273275
IDH2	2.94549e-61	0.264829
HSP90AA1	3.39453e-50	0.672258
DUSP5	1.82211e-23	0.274648
CHST2	1.44429e-18	0.255775
DUSP2	1.14847e-17	0.25216
HSPA1A	3.85939e-17	0.652149
MIR4435-1HG	3.49181e-16	0.335044
DNAAF1	7.15344e-11	0.585657
HIST1H1C	0.000126736	0.364092
HSPA1B	0.00242619	0.59614
DNAJB1	0.00402345	0.389585

[truncated: 1 more sheets: MAST]
