# Supplementary material for: Single-cell transcriptome profiling of the vaginal wall in women with severe anterior vaginal prolapse
Source: Nat Commun. 2021 Jan 4;12:87. doi: 10.1038/s41467-020-20358-y (PMC7782707; doi:10.1038/s41467-020-20358-y)
Supplement: Supplementary file 7 — Supplementary Data 4 [file 41467_2020_20358_MOESM7_ESM.xlsx]

## Sheet: upregulated
gene ID	symbol	logFC	p-value
ENSG00000159247	TUBBP5	3.203491836	2.78E-06
ENSG00000166869	CHP2	4.047035347	3.80E-06
ENSG00000100181	TPTEP1	1.652414432	1.14E-05
ENSG00000177551	NHLH2	3.010115569	2.70E-05
ENSG00000159387	IRX6	4.057110348	2.72E-05
ENSG00000125804	FAM182A	6.80087799	3.12E-05
ENSG00000148357	HMCN2	1.674813644	9.74E-05
ENSG00000260186	RP11-481J2.2	2.965070747	0.000113727
ENSG00000224292	AF196972.9	4.865918088	0.00011454
ENSG00000223863	AC008074.4	4.387215672	0.000161577
ENSG00000095203	EPB41L4B	2.435409023	0.000163087
ENSG00000164393	GPR111	3.414908464	0.000266986
ENSG00000198039	ZNF273	1.351843986	0.000297832
ENSG00000112309	B3GAT2	5.201627267	0.000301189
ENSG00000224079	AC091729.7	4.486207294	0.000303546
ENSG00000178172	SPINK6	8.253524713	0.000308886
ENSG00000251455	RP11-164P12.3	3.688299314	0.000345458
ENSG00000188312	CENPP	1.256134206	0.000396729
ENSG00000260470	RP11-834C11.11	5.322088034	0.000432312
ENSG00000250378	RP11-119J18.1	2.349505051	0.000500848
ENSG00000115902	SLC1A4	1.068554736	0.000504181
ENSG00000269986	RP11-96H17.3	5.006135062	0.000506746
ENSG00000177234	C10orf85	5.163582673	0.000553446
ENSG00000226453	RP11-379B8.1	3.156223625	0.000557667
ENSG00000206897	SNORA9	4.648781879	0.000624816
ENSG00000130226	DPP6	3.722224291	0.000650664
ENSG00000267056	AC005336.4	5.161383538	0.000665081
ENSG00000133067	LGR6	1.717703386	0.000698091
ENSG00000255621	RP11-377D9.3	4.678441308	0.000707357
ENSG00000259243	RP13-996F3.4	5.868192387	0.00071951
ENSG00000246095	AC006445.8	4.614176818	0.000808511
ENSG00000233221	AC133785.1	3.356409555	0.000810612
ENSG00000213640	RP11-797H7.3	4.016763139	0.000822882
ENSG00000227403	AC009299.3	4.636962904	0.00083717
ENSG00000180638	SLC47A2	3.415411668	0.000854053
ENSG00000227354	RBM26-AS1	1.884118527	0.000873026
ENSG00000262681	RP11-311F12.1	3.024767223	0.000908027
ENSG00000260452	TPRKBP2	4.836241285	0.000928591
ENSG00000262951	RP11-670E13.2	3.308630974	0.000973384
ENSG00000150556	LYPD6B	2.974873857	0.001005436
ENSG00000007933	FMO3	2.322462882	0.00101245
ENSG00000261105	RP11-173B14.5	3.178933779	0.001012627
ENSG00000145824	CXCL14	1.485762172	0.00103815
ENSG00000213669	RP11-476B13.2	4.706147323	0.001045719
ENSG00000267122	AC004490.1	5.401002487	0.001046368
ENSG00000223477	LINC00842	2.728772288	0.00110852
ENSG00000114349	GNAT1	5.060582419	0.001187082
ENSG00000154319	FAM167A	2.360293644	0.001357456
ENSG00000188778	ADRB3	4.528337275	0.001384371
ENSG00000204179	PTPN20A	4.123582158	0.001401788
ENSG00000131620	ANO1	1.169847108	0.001529443
ENSG00000078399	HOXA9	1.361703419	0.001532759
ENSG00000259881	RP11-830F9.5	4.03618389	0.001549798
ENSG00000186684	CYP27C1	1.535606716	0.001551292
ENSG00000228815	MARK2P13	4.911132615	0.001556555
ENSG00000233610	LINC00462	4.940797279	0.001596144
ENSG00000260831	GHc-362H12.3	3.308410129	0.001609955
ENSG00000234432	AC092171.1	2.268202842	0.001614766
ENSG00000128250	RFPL1	6.049320917	0.001664201
ENSG00000227582	RP11-262H14.7	4.803110864	0.001667607
ENSG00000248576	RP11-834C11.8	5.183591811	0.001694356
ENSG00000119862	LGALSL	1.62505297	0.001702064
ENSG00000228444	RP11-173B14.4	3.932484528	0.001748832
ENSG00000165105	RASEF	1.337661857	0.001796608
ENSG00000268739	CTC-518B2.12	4.394051864	0.00183173
ENSG00000180532	ZSCAN4	5.233189941	0.001857116
ENSG00000260418	RP3-406A7.7	2.220337407	0.001905133
ENSG00000237879	LINC00398	4.467343006	0.001939724
ENSG00000268416	CTD-2626G11.2	5.382742028	0.001965677
ENSG00000100344	PNPLA3	2.833473766	0.002020764
ENSG00000074211	PPP2R2C	1.633042011	0.002028461
ENSG00000105880	DLX5	2.174043932	0.002030583
ENSG00000162526	TSSK3	3.08168022	0.002102202
ENSG00000258488	RP11-467L19.8	3.823621296	0.002104969
ENSG00000265787	CYP4F35P	2.444484362	0.002108922
ENSG00000257526	RP11-20E24.1	5.037228782	0.002116233
ENSG00000112365	ZBTB24	0.945537896	0.002154089
ENSG00000197953	AADACL2	6.726991004	0.002222453
ENSG00000171903	CYP4F11	4.894976849	0.002227938
ENSG00000172331	BPGM	1.207101943	0.00226628
ENSG00000112494	UNC93A	9.624749067	0.002298037
ENSG00000153303	FRMD1	5.27588709	0.002300814
ENSG00000237732	AC010980.2	2.941846014	0.002317981
ENSG00000120075	HOXB5	1.711372204	0.002387951
ENSG00000114812	VIPR1	1.522861213	0.002405573
ENSG00000197024	ZNF398	0.795914414	0.002451403
ENSG00000142149	HUNK	1.390381188	0.002500158
ENSG00000113356	POLR3G	1.336933683	0.002646392
ENSG00000104369	JPH1	1.744227118	0.002666529
ENSG00000221883	ARIH2OS	1.853848445	0.002729241
ENSG00000108379	WNT3	1.433588356	0.002734539
ENSG00000267530	AC006273.5	2.384793456	0.002751338
ENSG00000235833	AC159540.14	5.10574217	0.002768859
ENSG00000231154	MORF4L2-AS1	2.159994406	0.002794112
ENSG00000160172	FAM86C2P	1.294527886	0.002846029
ENSG00000230648	RP3-406P24.3	4.569603835	0.002916454
ENSG00000227014	AC007285.6	2.967697595	0.002934053
ENSG00000263120	RP5-1107A17.4	3.49973953	0.002986362
ENSG00000234756	RP11-120C12.3	6.904669016	0.003009882
ENSG00000256210	AC005255.3	4.353613232	0.00303029
ENSG00000155974	GRIP1	1.239146307	0.003042625
ENSG00000103034	NDRG4	1.756283168	0.00306029
ENSG00000233354	LINC00028	5.137244424	0.003066383
ENSG00000103942	HOMER2	2.114238427	0.00306803
ENSG00000225948	RP11-554I8.1	4.144152016	0.00307976
ENSG00000243838	PSMC1P7	4.820351767	0.003116587
ENSG00000163064	EN1	6.267293886	0.003165781
ENSG00000148600	CDHR1	2.999481692	0.003187618
ENSG00000263006	ROCK1P1	2.844204116	0.0032832
ENSG00000267092	CTB-25B13.9	4.493974436	0.003414057
ENSG00000137460	FHDC1	1.294406438	0.003479631
ENSG00000204805	FAM27E4	5.290793287	0.003491726
ENSG00000111371	SLC38A1	0.878531243	0.003558604
ENSG00000185668	POU3F1	2.642340149	0.003597513
ENSG00000262420	RP11-490O6.2	4.299089238	0.003633182
ENSG00000174469	CNTNAP2	1.842419716	0.003689686
ENSG00000253417	RP11-109J4.1	3.721532999	0.00370401
ENSG00000263551	RP11-78F17.1	4.478945945	0.003710022
ENSG00000235109	ZSCAN31	1.275296459	0.003719479
ENSG00000260840	RP11-60H5.1	4.774266945	0.003756035
ENSG00000197921	HES5	2.404965888	0.00376058
ENSG00000266805	RP11-61L19.1	2.576304617	0.003832744
ENSG00000178184	PARD6G	0.871100803	0.003874558
ENSG00000215012	C22orf29	0.902082742	0.003943172
ENSG00000260781	ARHGAP23P1	2.077125748	0.003944275
ENSG00000145832	SLC25A48	2.639449286	0.003979845
ENSG00000175894	TSPEAR	4.114224426	0.004037944
ENSG00000139291	TMEM19	0.909667134	0.004051011
ENSG00000137675	MMP27	5.531345405	0.004062686
ENSG00000174156	GSTA3	5.33143219	0.004111808
ENSG00000143126	CELSR2	1.443714158	0.004134227
ENSG00000251013	GAPDHP62	4.457791247	0.00414639
ENSG00000270127	RP11-526I2.5	1.386429786	0.004179795
ENSG00000197910	FAM25G	6.082423315	0.004188051
ENSG00000110315	RNF141	0.799135763	0.004228265
ENSG00000237357	RP11-475I24.3	2.39835563	0.004275805
ENSG00000196517	SLC6A9	1.198100932	0.004321858
ENSG00000164283	ESM1	2.407112419	0.004351262
ENSG00000105997	HOXA3	1.233329307	0.004358078
ENSG00000176641	RNF152	0.721312906	0.004487229
ENSG00000254126	CD8BP	2.95608522	0.004509904
ENSG00000141401	IMPA2	1.229638201	0.004518805
ENSG00000185269	NOTUM	2.217642587	0.004519807
ENSG00000106123	EPHB6	1.04090589	0.004664027
ENSG00000091128	LAMB4	3.984903346	0.004755896
ENSG00000255282	WTAPP1	4.706656624	0.004811033
ENSG00000106078	COBL	1.501811145	0.004851984
ENSG00000112539	C6orf118	4.322915315	0.00488556
ENSG00000205414	RP11-401P9.6	2.603045566	0.00496028
ENSG00000185670	ZBTB3	1.152191434	0.004977236
ENSG00000178229	ZNF543	0.947273106	0.004988424
ENSG00000103257	SLC7A5	2.138533655	0.005057272
ENSG00000231231	AP001422.3	4.105240482	0.005146189
ENSG00000224568	AC096669.3	4.984464503	0.00516265
ENSG00000263675	MIR5581	2.070887507	0.005174502
ENSG00000250891	CTD-2281M20.1	4.084867523	0.005195909
ENSG00000152443	ZNF776	0.878544748	0.005244605
ENSG00000269729	AC006262.4	7.89527156	0.00528277
ENSG00000185065	AC000068.5	1.606165174	0.005290178
ENSG00000187990	HIST1H2BG	2.824445084	0.0052954
ENSG00000150656	CNDP1	4.650111406	0.005307453
ENSG00000261418	RP11-529J17.3	4.7463173	0.005370933
ENSG00000258593	CTD-3051D23.4	2.165549934	0.005411932
ENSG00000221502	MIR1245A	1.753206179	0.005418453
ENSG00000259796	RP11-355I22.7	2.935176023	0.005589579
ENSG00000235493	AC092415.1	5.081947331	0.00562072
ENSG00000149922	TBX6	1.597746853	0.005644223
ENSG00000266258	RP11-41O4.1	2.308319667	0.005673666
ENSG00000267197	CTC-429L19.3	1.873063677	0.005685661
ENSG00000213853	EMP2	0.902001147	0.005685786
ENSG00000239732	TLR9	3.912783873	0.005691093
ENSG00000012504	NR1H4	6.067778334	0.005746907
ENSG00000227258	SMIM2-AS1	2.06505032	0.0057576
ENSG00000267879	CTB-147C22.9	4.370914134	0.005924495
ENSG00000269873	CTD-2587H19.3	4.330372166	0.006046663
ENSG00000100350	FOXRED2	0.687467042	0.006057127
ENSG00000170484	KRT74	2.031863756	0.006094856
ENSG00000106809	OGN	2.491080428	0.006134871
ENSG00000215692	AC114730.8	4.087413195	0.006160197
ENSG00000234862	RP5-1097P24.1	6.196030445	0.006194583
ENSG00000177679	SRRM3	1.134545524	0.006218486
ENSG00000158477	CD1A	2.980178334	0.006224375
ENSG00000236055	RP11-423O2.2	4.75840134	0.006453258
ENSG00000254815	RP11-496I9.1	1.968093199	0.006478394
ENSG00000229721	RP11-252I14.1	4.235335704	0.006486542
ENSG00000186204	CYP4F12	1.070308742	0.006627874
ENSG00000243284	VSIG8	5.892724456	0.006628604
ENSG00000270133	CTC-303L1.2	2.683881169	0.006863881
ENSG00000266983	CTC-232P5.1	3.161362195	0.006878752
ENSG00000112164	GLP1R	5.008921763	0.006881007
ENSG00000267905	CTD-2616J11.16	4.254135168	0.006921014
ENSG00000165874	FAM35BP	3.24499709	0.007068148
ENSG00000110723	EXPH5	2.157892721	0.007074386
ENSG00000269894	RP11-1020A11.1	1.379129525	0.007082253
ENSG00000215853	RPTN	8.972708677	0.007088022
ENSG00000138615	CILP	2.923259597	0.007133265
ENSG00000248114	AC114812.9	4.079533162	0.00721597
ENSG00000127325	BEST3	6.077207705	0.007233262
ENSG00000047365	ARAP2	1.064259907	0.007297017
ENSG00000250948	RP11-1079K10.2	3.845567898	0.007300911
ENSG00000238835	SCARNA18	4.584560708	0.007314742
ENSG00000179859	AC025335.1	1.393107777	0.007323099
ENSG00000211804	TRDV1	4.857680387	0.007365193
ENSG00000243792	AC064843.1	2.241972056	0.00742471
ENSG00000115616	SLC9A2	7.680450382	0.007496194
ENSG00000183161	FANCF	1.029413304	0.007538914
ENSG00000268555	RP11-678G14.3	3.230763266	0.007576492
ENSG00000140600	SH3GL3	3.113527712	0.007721154
ENSG00000268105	RP11-369G6.2	3.964470933	0.007735647
ENSG00000139173	TMEM117	1.003152197	0.007755927
ENSG00000240877	RN7SL521P	4.473167143	0.007781694
ENSG00000110092	CCND1	1.345188463	0.007800706
ENSG00000261188	CTA-445C9.14	1.272826529	0.00798534
ENSG00000264548	RP13-516M14.2	4.23407121	0.007985449
ENSG00000228541	AC093159.1	2.665747492	0.007991317
ENSG00000064195	DLX3	2.733681567	0.007999866
ENSG00000213061	PFN1P11	4.267367656	0.008026275
ENSG00000180264	GPR144	4.680132514	0.008033718
ENSG00000260992	DOCK9-AS2	1.670217462	0.0080627
ENSG00000149305	HTR3B	6.331739881	0.008089389
ENSG00000113389	NPR3	1.777758057	0.008097878
ENSG00000196391	ZNF774	1.103162739	0.008108338
ENSG00000226580	RPL39P40	5.376484542	0.008157615
ENSG00000091622	PITPNM3	1.004084406	0.008258089
ENSG00000109929	SC5D	0.858206584	0.008283787
ENSG00000185963	BICD2	1.110747328	0.00829599
ENSG00000267259	CTD-2008P7.9	2.928555701	0.008310749
ENSG00000234134	RP11-383C5.5	2.96213221	0.00832696
ENSG00000267710	AC006116.20	2.145753544	0.008341215
ENSG00000267139	AC005262.3	2.118685646	0.008360132
ENSG00000239607	RN7SL573P	4.479293392	0.00840737
ENSG00000264453	AC003006.1	3.718656186	0.008411263
ENSG00000236740	RP11-411K7.1	1.9966561	0.008461893
ENSG00000101180	HRH3	4.788025164	0.008554015
ENSG00000151690	MFSD6	0.806981689	0.008701187
ENSG00000120094	HOXB1	4.718982793	0.008729511
ENSG00000203782	LOR	12.39527107	0.008803599
ENSG00000095303	PTGS1	1.174250569	0.008857054
ENSG00000258568	RHOQP1	2.192519567	0.00886381
ENSG00000267672	CTD-2293H3.1	2.487448827	0.008904153
ENSG00000250412	KLHL2P1	2.36750977	0.008953536
ENSG00000230533	RP11-95M15.1	2.863672456	0.008959637
ENSG00000186395	KRT10	4.27157894	0.008977706
ENSG00000138162	TACC2	0.875782323	0.008983771
ENSG00000141198	TOM1L1	1.007988641	0.009063051
ENSG00000170899	GSTA4	1.145284371	0.009222545
ENSG00000267724	RP11-49K24.8	2.725596687	0.009237907
ENSG00000237857	RP11-435O5.2	1.577305057	0.009245492
ENSG00000157837	SPPL3	0.797539885	0.009253514
ENSG00000149256	TENM4	0.874332516	0.009302481
ENSG00000269353	AC092071.1	4.926658215	0.009329483
ENSG00000224984	RP11-524H19.2	2.243401712	0.009339308
ENSG00000233631	RP11-457M11.2	1.858995725	0.009347
ENSG00000189090	FAM25B	4.757651303	0.009423339
ENSG00000233342	RP11-235G24.3	4.32861338	0.009425097
ENSG00000127863	TNFRSF19	1.775468317	0.009465105
ENSG00000269680	CTD-3128G10.6	1.993982701	0.009471684
ENSG00000242493	RN7SL37P	2.223580222	0.009549845
ENSG00000234978	RP11-423O2.5	1.697323643	0.009612765
ENSG00000171492	LRRC8D	0.760498284	0.009672016
ENSG00000114204	SERPINI2	2.732898981	0.009711486
ENSG00000251603	RP11-164P12.4	1.70679002	0.009738438
ENSG00000205018	RP11-830F9.6	1.966703972	0.009756662
ENSG00000083093	PALB2	0.84033749	0.0097788
ENSG00000179542	SLITRK4	1.516122021	0.00977892
ENSG00000213539	YBX1P6	4.309126088	0.009805577
ENSG00000079156	OSBPL6	1.085616383	0.009829139
ENSG00000226849	RP4-635E18.7	1.915062841	0.009893613
ENSG00000201684	RN7SKP239	1.479227514	0.009903636
ENSG00000188277	C15orf62	2.693598893	0.009999067
ENSG00000238834	snoU13	3.897234517	0.010007585
ENSG00000267034	RP11-384O8.1	1.627429798	0.010150722
ENSG00000167754	KLK5	4.109204726	0.010198233
ENSG00000260261	RP11-480A16.1	1.329687378	0.010202192
ENSG00000161798	AQP5	8.155330872	0.010227018
ENSG00000236279	CLEC2L	3.974811201	0.010228042
ENSG00000261401	RP11-578F21.3	4.087585488	0.010248126
ENSG00000161381	PLXDC1	1.243907816	0.010270105
ENSG00000224638	AC106900.6	4.499599211	0.010322463
ENSG00000172785	CBWD1	0.966716486	0.010395463
ENSG00000154165	GPR15	2.214834523	0.01039573
ENSG00000070159	PTPN3	1.312738625	0.010432816
ENSG00000223474	AL020996.1	1.640269841	0.010456871
ENSG00000182606	TRAK1	0.646166917	0.010460779
ENSG00000162738	VANGL2	0.781818664	0.010517686
ENSG00000125869	LAMP5	2.608612831	0.010527291
ENSG00000126542	PTPN20CP	2.391231105	0.010544863
ENSG00000184459	BPIFC	7.790594639	0.010626869
ENSG00000184886	PIGW	1.074566993	0.010644083
ENSG00000139044	B4GALNT3	1.838353927	0.010722469
ENSG00000240954	RPL4P1	4.158912129	0.010733538
ENSG00000104361	NIPAL2	0.797815661	0.010752599
ENSG00000172548	NIPAL4	1.276494142	0.010765012
ENSG00000236044	FABP5P2	1.7281334	0.010766825
ENSG00000269783	GOLGA7B	2.393303504	0.01077741
ENSG00000234492	RPL34-AS1	1.943972424	0.010810707
ENSG00000101306	MYLK2	4.236908805	0.010822413
ENSG00000248954	RP11-304F15.4	2.764517046	0.010854489
ENSG00000127152	BCL11B	1.512931542	0.010877704
ENSG00000163202	LCE3D	11.97063842	0.011040824
ENSG00000197312	DDI2	0.719553448	0.011171244
ENSG00000178573	MAF	0.738214078	0.011222902
ENSG00000268333	RP4-806M20.3	4.303513549	0.011301445
ENSG00000132142	ACACA	0.763549871	0.011398427
ENSG00000198768	APCDD1L	2.241047711	0.011443492
ENSG00000248517	RP11-386B13.4	3.614133864	0.01166349
ENSG00000264655	CTD-2267D19.4	4.150824223	0.011720353
ENSG00000138439	FAM117B	0.687616941	0.011726217
ENSG00000211807	TRAV26-1	2.003115484	0.011747679
ENSG00000179520	SLC17A8	4.157589271	0.011761395
ENSG00000089876	DHX32	0.834744335	0.011762555
ENSG00000183049	CAMK1D	0.700525114	0.011853366
ENSG00000139219	COL2A1	4.201062651	0.011880495
ENSG00000270102	RP11-498E2.8	1.335196667	0.012008788
ENSG00000258811	CTD-3051D23.1	2.73223256	0.012052159
ENSG00000251676	RP11-614F17.2	4.809843335	0.012143456
ENSG00000164241	C5orf63	1.343841049	0.012161241
ENSG00000258344	RP11-968A15.8	3.645562744	0.012182061
ENSG00000231890	AC093391.2	1.514684557	0.012214129
ENSG00000225940	AC022431.2	2.288806805	0.012222361
ENSG00000196593	ANKRD20A19P	4.389563446	0.01226576
ENSG00000249267	RP5-916L7.1	3.187337338	0.012433271
ENSG00000252919	Y_RNA	4.061045055	0.012479308
ENSG00000254651	RP11-430H10.3	4.450142234	0.01250506
ENSG00000131183	SLC34A1	2.138077135	0.012541759
ENSG00000134258	VTCN1	4.832474374	0.012555919
ENSG00000261609	MIR4720	0.988213358	0.012622104
ENSG00000269609	RP11-18I14.10	1.194462132	0.012650458
ENSG00000078114	NEBL	1.209144743	0.012653362
ENSG00000248394	FOSL1P1	2.631655434	0.012676672
ENSG00000174196	FAM21D	3.980189392	0.012720327
ENSG00000125484	GTF3C4	0.631481109	0.012724051
ENSG00000124429	POF1B	2.653613363	0.012725785
ENSG00000186910	SERPINA11	2.17917258	0.012777329
ENSG00000260125	RP11-31E22.1	2.87578135	0.012869656
ENSG00000225067	RPL23AP2	2.193587097	0.01287943
ENSG00000252242	RNU7-115P	4.102609565	0.012891648
ENSG00000241048	RP11-167H9.5	5.314082225	0.012894749
ENSG00000189114	BLOC1S3	0.84372671	0.013083397
ENSG00000174370	C11orf45	1.383128836	0.013122865
ENSG00000200731	U1	3.740888834	0.013178686
ENSG00000179101	RP11-349N19.2	2.866064313	0.013193924
ENSG00000248794	CTD-2248H3.1	1.735178446	0.013195943
ENSG00000083842	ZNF8	1.355746149	0.013266924
ENSG00000204687	MAS1L	2.166793693	0.013310669
ENSG00000170006	TMEM154	1.514612467	0.013332694
ENSG00000125149	C16orf70	0.798861979	0.013368449
ENSG00000258273	RP11-370I10.4	3.782408579	0.013419842
ENSG00000160439	RDH13	0.809447426	0.013440395
ENSG00000230461	PROX1-AS1	2.608834715	0.013457785
ENSG00000170290	SLN	4.844819271	0.013485351
ENSG00000186130	ZBTB6	0.707075713	0.013495
ENSG00000255404	RP11-770G2.5	4.384178784	0.013542363
ENSG00000165694	FRMD7	2.602347733	0.013589845
ENSG00000201376	SNORA70	4.062273454	0.01359936
ENSG00000166123	GPT2	1.281073754	0.013627854
ENSG00000105088	OLFM2	0.818079015	0.013673891
ENSG00000247324	RP11-510M2.2	4.102076208	0.013689774
ENSG00000008283	CYB561	0.816348912	0.013724712
ENSG00000188869	TMC3	2.862836848	0.013756934
ENSG00000252010	SCARNA5	2.740467364	0.013848154
ENSG00000139517	LNX2	0.777822551	0.013868086
ENSG00000125895	TMEM74B	1.327695147	0.013903907
ENSG00000202198	RN7SK	2.044785128	0.013953113
ENSG00000244733	RP11-506M13.3	4.278223867	0.013961644
ENSG00000257506	RP11-231C14.5	3.975877776	0.014054053
ENSG00000171680	PLEKHG5	0.891970665	0.014082281
ENSG00000250432	RP11-834C11.5	2.930722159	0.014171239
ENSG00000266437	MIR4746	3.883574245	0.014268905
ENSG00000254560	RP11-1L12.3	3.175132102	0.014315984
ENSG00000124935	SCGB1D2	4.234620914	0.014361842
ENSG00000138100	TRIM54	3.860160559	0.014376006
ENSG00000082497	SERTAD4	0.909503271	0.014426185
ENSG00000071051	NCK2	0.611182369	0.014525952
ENSG00000200403	U6	2.458940664	0.014534956
ENSG00000226358	KRT8P38	6.620340659	0.014616771
ENSG00000213283	AC009237.8	1.576257065	0.014648718
ENSG00000257591	ZNF625	1.619557075	0.014704292
ENSG00000269815	CTD-2278I10.4	2.402671545	0.014723053
ENSG00000165152	TMEM246	0.686816439	0.014798692
ENSG00000248693	CTD-2023M8.1	4.020248831	0.01486186
ENSG00000270460	RP11-796E10.1	2.408120878	0.01492932
ENSG00000105767	CADM4	1.168119997	0.01498694
ENSG00000234261	RP11-146I2.1	3.640553001	0.014998153
ENSG00000134504	KCTD1	0.810603675	0.014999499
ENSG00000250167	CTC-321K16.1	1.302228808	0.015052924
ENSG00000142794	NBPF3	0.926798826	0.015117899
ENSG00000167749	KLK4	4.780610041	0.015124586
ENSG00000235194	PPP1R3E	0.78162382	0.015155299
ENSG00000178585	CTNNBIP1	1.643839979	0.01516556
ENSG00000187959	CPSF4L	3.901004986	0.015230979
ENSG00000232876	CTA-212D2.2	3.727526051	0.015231607
ENSG00000211820	TRAV41	3.712699651	0.015233116
ENSG00000266933	AC005775.2	2.549138074	0.015336585
ENSG00000143595	AQP10	2.537475896	0.015353761
ENSG00000138411	HECW2	0.906900842	0.015435427
ENSG00000125780	TGM3	6.482681058	0.015445594
ENSG00000129480	DTD2	0.707628377	0.015475286
ENSG00000163060	TEKT4	4.124851478	0.015488105
ENSG00000223759	RP11-353N4.4	1.6305731	0.015591297
ENSG00000266513	RP11-874J12.3	3.491130397	0.01559971
ENSG00000197844	AL358813.1	4.275033738	0.015639635
ENSG00000264176	MAGOH2	1.496055394	0.015654322
ENSG00000254610	RP5-903G2.2	3.504243408	0.015741215
ENSG00000125508	SRMS	3.806329913	0.015939105
ENSG00000244349	HCG16	2.093761007	0.015958562
ENSG00000137266	SLC22A23	1.30955765	0.016145215
ENSG00000165325	CCDC67	4.168894597	0.016192035
ENSG00000268869	ESPNP	2.683338672	0.01622027
ENSG00000162981	FAM84A	1.463313519	0.016280434
ENSG00000231764	DLX6-AS1	2.125166574	0.016283635
ENSG00000167941	SOST	4.534534589	0.016363182
ENSG00000136002	ARHGEF4	1.379194963	0.016534728
ENSG00000140022	STON2	1.274711152	0.016620294
ENSG00000043355	ZIC2	4.245147439	0.016785996
ENSG00000173349	SFT2D3	0.817579447	0.016854199
ENSG00000261716	RP11-196G18.22	1.151268207	0.016903315
ENSG00000251095	RP11-115D19.1	2.544035246	0.016915578
ENSG00000196648	GOLGA6L9	1.517903038	0.016926774
ENSG00000178690	DYNAP	8.254906298	0.017068985
ENSG00000131096	PYY	4.17766944	0.017119748
ENSG00000163590	PPM1L	0.724928791	0.0171417
ENSG00000152467	ZSCAN1	3.736722837	0.017144194
ENSG00000212901	KRTAP3-1	4.282037741	0.017152211
ENSG00000214733	RP11-429J17.8	4.034038631	0.017166935
ENSG00000103832	GOLGA8UP	3.632980798	0.017246621
ENSG00000182749	PAQR7	0.711102164	0.017261339
ENSG00000215834	FMO9P	2.948229021	0.017282898
ENSG00000245080	RP11-320N21.1	3.808609727	0.017334428
ENSG00000163032	VSNL1	0.96357457	0.017374844
ENSG00000185966	LCE3E	10.46646233	0.017380938
ENSG00000103528	SYT17	1.229702469	0.017414505
ENSG00000237440	ZNF737	0.817246189	0.017563579
ENSG00000247011	RP11-700H6.1	3.634101993	0.017612537
ENSG00000261786	RP4-555D20.2	2.189536436	0.017630628
ENSG00000196218	RYR1	0.90602504	0.017642133
ENSG00000148200	NR6A1	1.31291758	0.017644444
ENSG00000182057	Z83851.3	1.457864726	0.017649146
ENSG00000251805	SCARNA21	2.312787055	0.017664694
ENSG00000178075	GRAMD1C	1.201466826	0.017691223
ENSG00000210195	MT-TT	2.258650722	0.017758254
ENSG00000146648	EGFR	0.820596886	0.017767242
ENSG00000156282	CLDN17	6.778066676	0.017808959
ENSG00000183060	LYSMD4	0.724282001	0.017818284
ENSG00000196743	GM2A	0.949281959	0.017825171
ENSG00000177570	SAMD12	0.825999514	0.017904291
ENSG00000211697	TRGV5	3.305559342	0.017954423
ENSG00000267311	RP11-99A1.2	1.949214582	0.017994525
ENSG00000250049	RP11-348J24.2	4.179408835	0.018100188
ENSG00000184148	SPRR4	3.951875472	0.018117214
ENSG00000070214	SLC44A1	0.698452362	0.018181298
ENSG00000263843	RP11-649A18.12	1.362342033	0.018185556
ENSG00000223914	AC079630.2	2.863138804	0.018202216
ENSG00000268460	AC006262.6	2.767235219	0.018204596
ENSG00000231453	AC018470.4	4.150086563	0.018208287
ENSG00000235481	RP11-133O22.6	3.661525973	0.018235467
ENSG00000135378	PRRG4	1.499495735	0.018301515
ENSG00000186912	P2RY4	3.2168809	0.018320757
ENSG00000267115	CTD-3064H18.2	3.573210461	0.018388675
ENSG00000128965	CHAC1	4.722677435	0.018399364
ENSG00000235560	AC002310.12	1.236455621	0.018405123
ENSG00000006016	CRLF1	2.044249243	0.01841241
ENSG00000183657	PP13439	1.209766424	0.018451996
ENSG00000159516	SPRR2G	11.71059442	0.018559876
ENSG00000247556	OIP5-AS1	0.543296651	0.018609144
ENSG00000177485	ZBTB33	0.760057886	0.018625717
ENSG00000177182	CLVS1	2.705931926	0.018642514
ENSG00000180834	MAP6D1	1.271390432	0.018673762
ENSG00000261302	RP11-343H19.1	2.545799139	0.018813653
ENSG00000104228	TRIM35	0.609646282	0.018890375
ENSG00000119979	FAM45A	0.547491439	0.018933135
ENSG00000214614	RP11-989E6.3	3.507245329	0.018939312
ENSG00000181333	HEPHL1	7.924428579	0.018946169
ENSG00000205426	KRT81	3.719878222	0.018947332
ENSG00000179673	RPRML	3.645187067	0.018964304
ENSG00000229689	FLJ14082	1.166774324	0.018965377
ENSG00000213963	AC074286.1	1.222225473	0.018966364
ENSG00000185904	LINC00839	1.339224341	0.019013241
ENSG00000269416	CTB-175P5.4	1.890573838	0.019085783
ENSG00000186648	LRRC16B	1.321294883	0.019116444
ENSG00000224361	AC011239.1	3.587428083	0.019153464
ENSG00000267552	ZNF607	3.642055499	0.019208636
ENSG00000164093	PITX2	1.898699245	0.019212306
ENSG00000236941	RP11-366M4.8	2.617373359	0.019215872
ENSG00000155265	GOLGA7B	1.837501322	0.019274731
ENSG00000251390	RP11-276A18.2	2.138164625	0.019304559
ENSG00000258847	CTD-2014B16.3	3.688758782	0.019429125
ENSG00000239246	RP11-464D20.2	3.725301488	0.019557799
ENSG00000230387	RP4-737E23.2	1.98843124	0.019560971
ENSG00000188338	SLC38A3	2.815948005	0.019583773
ENSG00000238260	RP11-46F15.2	2.572923333	0.019584929
ENSG00000253102	RP1-117B12.4	4.013647484	0.019617434
ENSG00000095713	CRTAC1	1.53790518	0.019666892
ENSG00000255003	CTD-2240G15.1	4.136691908	0.019777107
ENSG00000179477	ALOX12B	5.616769706	0.019790777
ENSG00000243094	RP11-1084A12.1	1.620388211	0.019794512
ENSG00000168546	GFRA2	1.466596507	0.019823422
ENSG00000248587	GDNF-AS1	1.750303072	0.019896461
ENSG00000129474	AJUBA	0.812887336	0.020022364
ENSG00000237096	RP4-782G3.1	3.910602828	0.020033354
ENSG00000072210	ALDH3A2	0.803253402	0.020069874
ENSG00000183762	KREMEN1	0.947940423	0.020108732
ENSG00000197128	ZNF772	0.803237982	0.020136227
ENSG00000100167	SEPT3	1.807539894	0.020166552
ENSG00000171189	GRIK1	2.122882573	0.02019224
ENSG00000137273	FOXF2	1.394541485	0.020244984
ENSG00000226253	MRPL35P3	2.838656205	0.020297866
ENSG00000223573	TINCR	1.795467358	0.020326216
ENSG00000265992	ESRG	2.910617487	0.020368808
ENSG00000186300	ZNF555	0.845652851	0.020409912
ENSG00000231528	FAM225A	1.495491333	0.020430798
ENSG00000166748	AGBL1	3.48299711	0.02045503
ENSG00000180592	SKIDA1	1.10258617	0.020514235
ENSG00000253629	KB-1107E3.1	3.967823596	0.020523724
ENSG00000252641	U6	4.115806699	0.020531507
ENSG00000074410	CA12	0.74093331	0.020580273
ENSG00000213903	LTB4R	1.466165442	0.020663353
ENSG00000254997	KRTAP5-9	2.542784445	0.020714174
ENSG00000187957	DNER	2.244923384	0.020763565
ENSG00000006704	GTF2IRD1	0.808194584	0.02080729
ENSG00000204977	TRIM13	0.657813324	0.020882724
ENSG00000204866	IGFL2	6.053523346	0.020939167
ENSG00000238015	RP4-641G12.3	4.070572021	0.02099723
ENSG00000204539	CDSN	8.821767604	0.021039985
ENSG00000131779	PEX11B	0.598393967	0.021049458
ENSG00000137203	TFAP2A	1.507490338	0.021140016
ENSG00000211581	MIR765	3.515155733	0.021180137
ENSG00000211751	TRBV25-1	3.490360282	0.02119358
ENSG00000180758	GPR157	1.215844479	0.021288812
ENSG00000164220	F2RL2	2.838183441	0.021315119
ENSG00000261195	CTD-2380F24.1	3.49125348	0.021365334
ENSG00000172350	ABCG4	3.546258589	0.021381108
ENSG00000171595	DNAI2	2.49452184	0.02139974
ENSG00000134215	VAV3	1.200190345	0.02147662
ENSG00000123836	PFKFB2	1.037748091	0.021498504
ENSG00000109854	HTATIP2	0.700367104	0.021518017
ENSG00000066813	ACSM2B	2.141741333	0.021521457
ENSG00000250742	RP11-834C11.4	1.320703251	0.021525853
ENSG00000260792	RP11-982M15.8	3.756681484	0.021575149
ENSG00000232862	RP4-665N4.4	3.638004647	0.021592131
ENSG00000000457	SCYL3	0.633405576	0.021598042
ENSG00000199075	MIR26A1	4.041036531	0.021642182
ENSG00000167619	TMEM145	2.705244536	0.021706513
ENSG00000173715	C11orf80	0.781169724	0.021822833
ENSG00000224441	AC068831.3	3.408822691	0.021830037
ENSG00000172893	DHCR7	1.321638029	0.021844011
ENSG00000259520	CTD-2651B20.3	4.053909087	0.021910611
ENSG00000261728	RP11-307O13.1	2.7086655	0.02192836
ENSG00000143753	DEGS1	0.855263926	0.02200015
ENSG00000166396	SERPINB7	4.896020259	0.022036068
ENSG00000203785	SPRR2E	6.919102712	0.022046194
ENSG00000261208	RP11-452D12.1	1.562880445	0.022169185
ENSG00000168158	OR2C1	3.410205212	0.02218331
ENSG00000156521	TYSND1	0.749649117	0.022201814
ENSG00000251611	RP11-610P16.1	1.574533689	0.022213755
ENSG00000227885	RP11-79N23.1	1.238377613	0.022238786
ENSG00000258658	RP11-517O13.3	3.488427573	0.022329936
ENSG00000207383	Y_RNA	4.429321198	0.022347273
ENSG00000215458	AP001053.11	1.431046572	0.022367336
ENSG00000249286	CTD-2210P15.2	1.320832995	0.022460114
ENSG00000240023	RP11-561B11.1	4.091591757	0.022468738
ENSG00000247372	CTD-2235C13.2	4.203533456	0.02250059
ENSG00000184650	ODF4	4.453746182	0.022535592
ENSG00000198551	ZNF627	0.712893575	0.022596611
ENSG00000268297	CLEC4GP1	3.199677797	0.022602377
ENSG00000259316	CTD-2116N17.1	2.709044337	0.022616602
ENSG00000268913	AC026806.2	1.003869491	0.022629749
ENSG00000226383	AC093375.1	1.211722845	0.022706602
ENSG00000205488	CALML3-AS1	1.925935261	0.022752823
ENSG00000143179	UCK2	0.674942341	0.022821496
ENSG00000103550	KNOP1	0.674141648	0.022909989
ENSG00000258142	RP11-18O15.1	5.119568668	0.022927072
ENSG00000133808	MICALCL	1.285388104	0.02298196
ENSG00000196586	MYO6	0.670195938	0.02298916
ENSG00000260948	RP11-552M11.8	1.116676804	0.023001834
ENSG00000129437	KLK14	4.830599947	0.023099417
ENSG00000232546	RP11-458F8.1	1.353847553	0.023106318
ENSG00000241095	RP11-657G2.1	2.463819051	0.023143111
ENSG00000174151	CYB561D1	0.635103138	0.023146154
ENSG00000127252	HRASLS	2.360598777	0.023166984
ENSG00000143520	FLG2	8.573239151	0.02318152
ENSG00000188508	KRTDAP	4.630063915	0.02332186
ENSG00000252349	SNORA31	1.959125673	0.02338921
ENSG00000233569	RP11-500B12.1	4.06172047	0.023457119
ENSG00000218631	RP3-395C13.1	2.05652834	0.023574916
ENSG00000226132	RPS3AP46	3.316693502	0.023698849
ENSG00000127080	IPPK	0.832213369	0.023699209
ENSG00000229869	RP11-363N22.2	3.316724342	0.02375582
ENSG00000206432	TMEM200C	1.939342576	0.023831775
ENSG00000137709	POU2F3	1.485204871	0.023891933
ENSG00000226498	RP11-182B22.2	3.405684822	0.023951107
ENSG00000226150	AC073343.11	3.495704473	0.023969203
ENSG00000140479	PCSK6	1.476391751	0.023969291
ENSG00000258102	RP11-809C9.2	2.030139975	0.023981432
ENSG00000217576	RP11-64P12.8	0.996740083	0.024019472
ENSG00000246273	SBF2-AS1	0.877730306	0.024029234
ENSG00000252222	RNU7-13P	2.656490525	0.024050696
ENSG00000163645	FAM194A	2.670536714	0.024073813
ENSG00000203401	AC009061.1	1.699702369	0.024085861
ENSG00000212567	SNORA57	3.830410175	0.024110605
ENSG00000248367	CTB-129O4.1	1.748794046	0.024125175
ENSG00000228350	RP11-148G20.1	3.68801527	0.024156689
ENSG00000106780	MEGF9	0.602649544	0.024215298
ENSG00000176083	ZNF683	1.899407123	0.024217993
ENSG00000115507	OTX1	1.679743465	0.024332366
ENSG00000253174	RP11-360L9.7	3.497947214	0.02436147
ENSG00000237082	COX5BP6	1.676157754	0.024505188
ENSG00000223947	AC016738.4	3.731350464	0.024529011
ENSG00000143590	EFNA3	1.639265263	0.024537272
ENSG00000138161	CUZD1	1.429623745	0.024688074
ENSG00000101892	ATP1B4	5.084533305	0.024753016
ENSG00000205861	C1QTNF9B-AS1	1.400892441	0.024779225
ENSG00000213967	ZNF726	1.187130574	0.024840098
ENSG00000270109	RP11-393M11.2	1.483746296	0.024891334
ENSG00000147144	CCDC120	0.898523768	0.024985606
ENSG00000188004	C1orf204	1.267540083	0.025109324
ENSG00000008300	CELSR3	1.185704144	0.025184993
ENSG00000121743	GJA3	1.660183854	0.025187757
ENSG00000122733	KIAA1045	1.197088815	0.025190433
ENSG00000253608	RP11-770E5.1	2.203939687	0.025244997
ENSG00000152782	PANK1	1.095847869	0.025298264
ENSG00000180855	ZNF443	0.790055554	0.025328152
ENSG00000226007	RP11-211N8.2	1.704947531	0.025334586
ENSG00000153029	MR1	0.594309419	0.025361265
ENSG00000183783	KCTD8	2.174810094	0.025368148
ENSG00000113722	CDX1	3.580073248	0.025409293
ENSG00000159871	LYPD5	2.697867923	0.025507298
ENSG00000186889	TMEM17	0.883953475	0.025532028
ENSG00000150054	MPP7	0.896634873	0.025700524
ENSG00000135540	NHSL1	1.118428009	0.025770364
ENSG00000167702	KIFC2	1.096665044	0.025820224
ENSG00000260966	RP11-690D19.3	0.835034895	0.025831552
ENSG00000001461	NIPAL3	0.731553387	0.025839941
ENSG00000171658	RP11-443P15.2	2.3336952	0.025867306
ENSG00000247595	SPTY2D1-AS1	1.235911377	0.025928006
ENSG00000242371	IGKV1-39	2.347292813	0.025952296
ENSG00000260760	RP11-580I1.3	3.466198648	0.025958331
ENSG00000100078	PLA2G3	3.336966444	0.025966644
ENSG00000239492	FAM25HP	2.84213354	0.026012092
ENSG00000107815	C10orf2	0.804793044	0.026101869
ENSG00000203837	PNLIPRP3	6.861764097	0.026120367
ENSG00000075673	ATP12A	7.837701063	0.02614088
ENSG00000134909	ARHGAP32	0.86882961	0.026143519
ENSG00000260824	CTD-2235H24.2	1.174913802	0.02614977
ENSG00000255559	ZNF252P-AS1	1.720596025	0.026160647
ENSG00000198566	ZNF658B	1.674890013	0.026228675
ENSG00000075651	PLD1	0.857142983	0.026230921
ENSG00000243289	CTGLF8P	4.3964848	0.026232077
ENSG00000214359	RPL18P10	2.537629394	0.026328463
ENSG00000147509	RGS20	2.669434073	0.026358844
ENSG00000261118	RP11-104N10.1	2.428887042	0.02636543
ENSG00000258953	AC004507.1	2.411947841	0.026394712
ENSG00000158691	ZSCAN12	0.739749012	0.026449243
ENSG00000197308	GATA3-AS1	3.780553853	0.026519365
ENSG00000234377	RNF219-AS1	4.157854896	0.026560387
ENSG00000185069	KRT76	4.109389926	0.026623377
ENSG00000224884	AC034187.2	2.311623906	0.026654809
ENSG00000271259	RP11-1109F11.5	1.823346144	0.026695314
ENSG00000231483	RP11-336A10.5	2.022270976	0.026696987
ENSG00000188730	VWC2	2.511428077	0.026710762
ENSG00000137563	GGH	1.802971555	0.02671364
ENSG00000178718	RPP25	0.835386862	0.026736278
ENSG00000165609	NUDT5	0.667085565	0.026745155
ENSG00000230125	EEF1A1P39	3.32012565	0.026762485
ENSG00000186481	ANKRD20A5P	1.58763875	0.026818278
ENSG00000204816	RP11-475I24.1	5.090694511	0.026872146
ENSG00000256596	RP11-522N14.2	3.613893218	0.026881965
ENSG00000101624	CEP76	0.758235253	0.02691409
ENSG00000036565	SLC18A1	4.060344678	0.026997077
ENSG00000118402	ELOVL4	2.577443086	0.027036836
ENSG00000164715	LMTK2	0.618578285	0.0270967
ENSG00000255983	RP11-1038A11.1	5.721800804	0.027102691
ENSG00000213965	NUDT19	0.674444414	0.027182808
ENSG00000196409	ZNF658	0.900344984	0.027190489
ENSG00000147402	GABRQ	1.912292011	0.027215758
ENSG00000142949	PTPRF	0.827052523	0.027274732
ENSG00000234629	WDR82P1	1.669769581	0.027335405
ENSG00000103222	ABCC1	0.652679384	0.027341402
ENSG00000175040	CHST2	1.047589581	0.027368548
ENSG00000009950	MLXIPL	2.381983297	0.027410683
ENSG00000204618	RNF39	2.246082166	0.027413038
ENSG00000164142	FAM160A1	1.552310456	0.027502206
ENSG00000186868	MAPT	1.399970228	0.027525253
ENSG00000235100	RP11-80H5.9	1.621053811	0.027607358
ENSG00000185640	KRT79	2.441802333	0.027680283
ENSG00000254042	CTC-558O2.1	5.409043469	0.027704774
ENSG00000230695	AC012462.1	3.39995215	0.027724964
ENSG00000258345	RP11-603J24.6	3.817161896	0.0277274
ENSG00000204169	AGAP7	3.968005852	0.027756846
ENSG00000267546	RP11-666A8.8	1.84286461	0.027763055
ENSG00000261393	RP11-21B23.1	2.522095443	0.027801388
ENSG00000232442	CTD-3184A7.4	1.08586324	0.027815837
ENSG00000271324	RP11-10C24.2	1.145696639	0.027857127
ENSG00000253665	RP11-359E19.2	3.600752262	0.027909764
ENSG00000136153	LMO7	1.39304728	0.02791426
ENSG00000254233	RP11-242J7.1	3.768212058	0.028037486
ENSG00000204519	ZNF551	0.751893195	0.028074263
ENSG00000223703	AC027612.4	3.396582104	0.028108061
ENSG00000121075	TBX4	2.2867064	0.028126129
ENSG00000204969	PCDHA2	2.782367156	0.028130296
ENSG00000250493	RP11-640N11.2	4.178434238	0.028156643
ENSG00000164695	CHMP4C	1.83139744	0.02826238
ENSG00000175121	WFDC5	3.207071553	0.028296161
ENSG00000197360	ZNF98	1.522982127	0.028298451
ENSG00000214894	LINC00243	2.075941288	0.028367691
ENSG00000133401	PDZD2	0.646965628	0.028428602
ENSG00000257599	RP11-677C1.2	4.576016857	0.028580911
ENSG00000257742	RP11-350F4.2	0.710726293	0.028703339
ENSG00000074181	NOTCH3	0.614075316	0.028708976
ENSG00000145040	UCN2	1.362766635	0.028760504
ENSG00000270076	AF131215.8	1.390875395	0.028798736
ENSG00000258651	RP11-545M17.1	3.560375054	0.028860682
ENSG00000168032	ENTPD3	1.13883419	0.028920968
ENSG00000236643	RP11-175D17.3	3.403893358	0.028949166
ENSG00000163026	C2orf44	0.659312445	0.028978371
ENSG00000270119	RP11-301J7.8	3.332720832	0.028995585
ENSG00000204542	C6orf15	10.22749755	0.028996512
ENSG00000135503	ACVR1B	0.540297915	0.029154794
ENSG00000196668	LINC00173	1.284624593	0.029191312
ENSG00000259623	RP11-156E6.1	0.697077689	0.029292977
ENSG00000130559	CAMSAP1	0.634143915	0.029293937
ENSG00000211877	TRAJ12	3.741148894	0.029355032
ENSG00000234929	AC018685.1	3.696906828	0.029357417
ENSG00000179148	ALOXE3	4.755025951	0.02938893
ENSG00000116990	MYCL1	1.645980782	0.029410229
ENSG00000254271	RP11-131N11.4	2.646036746	0.029423778
ENSG00000259648	RP11-643G16.4	3.220601439	0.029493132
ENSG00000163701	IL17RE	0.739789352	0.02950242
ENSG00000125637	PSD4	0.890576389	0.029528605
ENSG00000173320	STOX2	0.590655418	0.029614722
ENSG00000204055	RP11-247A12.2	1.821571497	0.029618371
ENSG00000253633	KB-1980E6.3	4.263692234	0.029640659
ENSG00000257084	U47924.27	2.159684858	0.02968702
ENSG00000265279	RP11-53I6.5	3.4180201	0.029737078
ENSG00000180185	FAHD1	0.689843655	0.029839867
ENSG00000183784	C9orf66	1.161247196	0.029860948
ENSG00000229417	NPM1P25	1.362859141	0.02990144
ENSG00000197566	ZNF624	0.840309343	0.029911721
ENSG00000246339	EXTL3-AS1	1.135161281	0.029937009
ENSG00000229282	RP1-40E16.2	3.221954796	0.029960216
ENSG00000171476	HOPX	2.00471398	0.030044196
ENSG00000174944	P2RY14	1.35805832	0.030119883
ENSG00000168040	FADD	0.634160679	0.030125177
ENSG00000213777	CTD-2224J9.8	2.318765925	0.030150629
ENSG00000236773	RP11-365O16.1	2.363472725	0.030176679
ENSG00000250237	CTC-498J12.1	1.888123509	0.030179291
ENSG00000166855	CLPX	0.540636075	0.030218463
ENSG00000259994	RP11-305E6.4	0.882813933	0.030219164
ENSG00000250942	RP11-180A12.4	2.65252565	0.030256882
ENSG00000250604	RP11-597D13.8	3.422938401	0.030365565
ENSG00000259444	RP11-736N17.8	3.390362644	0.030453407
ENSG00000081760	AACS	0.748162146	0.030529879
ENSG00000166897	ELFN2	1.790708159	0.030532027
ENSG00000115461	IGFBP5	1.046178192	0.03057907
ENSG00000234665	RP11-262H14.3	3.93497681	0.030703549
ENSG00000259178	CTD-2184D3.3	2.448639674	0.03071747
ENSG00000163793	DNAJC5G	2.820778762	0.030728328
ENSG00000256762	STH	3.298705284	0.030769874
ENSG00000268601	AC115522.3	1.855684794	0.030811577
ENSG00000151224	MAT1A	1.788730813	0.030867672
ENSG00000108813	DLX4	1.98478578	0.030887464
ENSG00000188279	FAM25C	2.244664042	0.030892598
ENSG00000198732	SMOC1	1.535958187	0.030908832
ENSG00000248202	RP11-455B3.1	4.318774297	0.030918145
ENSG00000250197	HMGN1P15	1.966084922	0.030955443
ENSG00000243894	RP11-489M13.1	3.770954521	0.030964734
ENSG00000176383	B3GNT4	1.487633457	0.031015354
ENSG00000173809	TDRD12	4.008976356	0.031055105
ENSG00000139679	LPAR6	0.828203224	0.031061178
ENSG00000261159	RP11-723O4.9	1.553103424	0.031088999
ENSG00000266589	MIR4512	3.325340178	0.03111489
ENSG00000060237	WNK1	0.759920166	0.031136812
ENSG00000198146	ZNF770	0.822859735	0.03117206
ENSG00000264299	RP11-680F20.12	3.970620499	0.031191359
ENSG00000234998	RP11-439A17.10	1.430904444	0.031211282
ENSG00000196350	ZNF729	3.577363241	0.031225316
ENSG00000200792	SNORA80	3.353605756	0.031243969
ENSG00000224864	CTC-260E6.2	3.22108946	0.031276314
ENSG00000176984	AP000679.2	1.731539052	0.031290494
ENSG00000265488	AL359314.1	3.221185938	0.031332112
ENSG00000184860	SDR42E1	1.159864333	0.031355542
ENSG00000259926	RP11-44F14.5	1.876061873	0.031390365
ENSG00000265393	CTD-2517M22.17	1.47042078	0.031396236
ENSG00000237517	DGCR5	1.54244798	0.031454016
ENSG00000241732	RP11-38P22.2	0.950816577	0.031463207
ENSG00000251307	RP11-506H20.1	3.987855003	0.031520468
ENSG00000243508	RP11-775J23.2	3.869869894	0.031603477
ENSG00000199161	MIR126	2.681188366	0.031605694
ENSG00000235077	AC073842.19	2.997141751	0.031621588
ENSG00000186104	CYP2R1	0.61861637	0.031625538
ENSG00000242407	CTD-2377D24.4	2.102162469	0.031627852
ENSG00000253017	AL160037.1	3.221685283	0.031643446
ENSG00000237438	CECR7	1.233181614	0.03168677
ENSG00000196542	SPTSSB	1.661079224	0.031702633
ENSG00000249863	RP11-177C12.1	1.065065524	0.031771443
ENSG00000204869	IGFL4	3.23075191	0.03177467
ENSG00000197372	ZNF675	0.846785594	0.031804174
ENSG00000136943	CTSL2	2.694586494	0.031821681
ENSG00000198374	HIST1H2AL	3.469237594	0.031910511
ENSG00000196805	SPRR2B	7.990633076	0.031917269
ENSG00000269044	CTC-429P9.3	0.797199118	0.032008894
ENSG00000270289	RP11-512G4.1	3.467894034	0.032127545
ENSG00000240253	AC140481.7	3.325661224	0.032328056
ENSG00000270317	AC004004.2	4.001235897	0.032335767
ENSG00000006377	DLX6	1.999654572	0.032397748
ENSG00000185615	PDIA2	2.425596764	0.032425855
ENSG00000170465	KRT6C	3.325898132	0.032535288
ENSG00000006606	CCL26	1.389450984	0.032674915
ENSG00000174276	ZNHIT2	0.903445771	0.032687496
ENSG00000233646	OR52T1P	3.334993733	0.032746989
ENSG00000254826	CTD-2530H12.2	3.867352329	0.032779286
ENSG00000232237	ASCL5	3.444764951	0.032796825
ENSG00000262050	RP11-74E22.3	1.253719215	0.032869917
ENSG00000061455	PRDM6	1.732196159	0.032892345
ENSG00000167914	GSDMA	5.26031236	0.033020742
ENSG00000176381	PRR18	3.785023139	0.033257392
ENSG00000235408	SNORA71B	3.548986924	0.033328574
ENSG00000177054	ZDHHC13	0.948993719	0.033339553
ENSG00000262160	RP11-96D1.11	1.600455635	0.033395089
ENSG00000074855	ANO8	1.073636309	0.03350767
ENSG00000234602	MCIDAS	3.217970708	0.033515946
ENSG00000232519	RP11-29H23.4	2.386053886	0.033520768
ENSG00000123454	DBH	3.227984598	0.033571477
ENSG00000206557	TRIM71	2.835102455	0.033576199
ENSG00000243251	PGBD3	3.624744573	0.033603565
ENSG00000139437	TCHP	0.628427941	0.033647332
ENSG00000238948	snoU13	3.305491826	0.033680654
ENSG00000136810	TXN	1.106405382	0.033741559
ENSG00000227769	AC072062.3	3.729241528	0.033804042
ENSG00000146216	TTBK1	1.896970017	0.033823723
ENSG00000090512	FETUB	3.273629755	0.033827783
ENSG00000181355	OFCC1	3.602550466	0.033836845
ENSG00000109670	FBXW7	0.694685548	0.033868982
ENSG00000261420	RP1-168L15.5	1.422592337	0.033889253
ENSG00000139514	SLC7A1	0.931532049	0.033940807
ENSG00000187398	LUZP2	1.907348266	0.034059201
ENSG00000125846	ZNF133	0.610868876	0.034169512
ENSG00000260402	RP11-56L13.1	3.615298995	0.034196956
ENSG00000117600	LPPR4	0.902634923	0.034222322
ENSG00000226887	ERVMER34-1	0.892206876	0.034231511
ENSG00000001617	SEMA3F	1.096714646	0.034239392
ENSG00000260711	RP11-747H7.3	1.118124554	0.034248155
ENSG00000202111	VTRNA1-2	4.691464491	0.034376856
ENSG00000267322	SCARNA17	1.506440674	0.034461724
ENSG00000134046	MBD2	0.518895031	0.034470628
ENSG00000007171	NOS2	1.669128807	0.034646798
ENSG00000207588	MIR593	3.314770072	0.034658178
ENSG00000248540	RP11-247C2.2	2.626199659	0.034716076
ENSG00000180316	PNPLA1	3.426406816	0.034917394
ENSG00000187268	FAM9C	2.257141203	0.034932089
ENSG00000124532	MRS2	0.531746442	0.034967871
ENSG00000200873	RNA5SP399	3.235713564	0.034993991
ENSG00000076554	TPD52	1.030114841	0.035050057
ENSG00000214914	RPL23AP3	3.543885941	0.035078719
ENSG00000145879	SPINK7	6.247906384	0.035081498
ENSG00000197362	ZNF786	0.686438186	0.035086512
ENSG00000125414	MYH2	5.708773139	0.035200474
ENSG00000239528	CTB-118N6.1	3.690651621	0.035239515
ENSG00000167178	ISLR2	1.347602985	0.03537336
ENSG00000206150	RNASE13	3.833955717	0.035378988
ENSG00000170423	KRT78	4.828607213	0.035455654
ENSG00000124217	MOCS3	0.739686049	0.035635342
ENSG00000183943	PRKX	0.83652526	0.035654194
ENSG00000163626	COX18	0.605668906	0.0356896
ENSG00000173467	AGR3	4.227801488	0.035764302
ENSG00000234692	RP11-445L6.3	3.224536458	0.035808483
ENSG00000115598	IL1RL2	1.423975638	0.035830261
ENSG00000217767	RP11-160A9.2	3.220635124	0.035856581
ENSG00000182541	LIMK2	0.620969464	0.035903077
ENSG00000245748	RP11-367J11.2	3.494385189	0.036000161
ENSG00000160685	ZBTB7B	0.959528725	0.036038792
ENSG00000136327	NKX2-8	3.225615238	0.03604316
ENSG00000261324	RP11-174G6.5	0.963379348	0.036046345
ENSG00000119599	DCAF4	0.753291671	0.036059203
ENSG00000239685	AP006309.4	3.400166529	0.036060316
ENSG00000113161	HMGCR	1.095541438	0.036092037
ENSG00000174788	PCP2	1.89758675	0.036150021
ENSG00000236317	RP11-348H3.5	3.580875654	0.036170416
ENSG00000214773	RP11-717D12.1	1.743843621	0.03618319
ENSG00000148123	LPPR1	4.007795429	0.036213213
ENSG00000252212	U2	3.208490402	0.036387098
ENSG00000107731	UNC5B	0.828283719	0.036406787
ENSG00000135069	PSAT1	1.511511519	0.036420857
ENSG00000169884	WNT10B	1.880768781	0.036432267
ENSG00000214944	ARHGEF28	0.680092893	0.0364383
ENSG00000206589	U6	3.497003222	0.036456106
ENSG00000172594	SMPDL3A	0.775430952	0.036530872
ENSG00000243902	RP1-63G5.5	3.739668938	0.036603236
ENSG00000177494	ZBED2	2.438409822	0.036614607
ENSG00000234286	AC006026.13	1.654442808	0.036651868
ENSG00000267091	CTBP2P7	3.51996286	0.036654886
ENSG00000162374	ELAVL4	1.783387391	0.036661118
ENSG00000184350	MRGPRE	2.537454592	0.036679323
ENSG00000158483	FAM86C1	0.85484541	0.036718052
ENSG00000255082	GRM5-AS1	3.720940819	0.036754837
ENSG00000138294	MSMB	5.695441418	0.036772708
ENSG00000181652	ATG9B	4.510680854	0.036775384
ENSG00000234558	API5P1	1.8120987	0.036806091
ENSG00000263884	RP11-705O1.8	2.163647914	0.036809427
ENSG00000165125	TRPV6	1.949067378	0.037041247
ENSG00000146072	TNFRSF21	1.102952811	0.037064183
ENSG00000167768	KRT1	3.248221192	0.037126396
ENSG00000251467	CTC-250P20.2	1.453239302	0.037143368
ENSG00000119912	IDE	0.596073291	0.037153653
ENSG00000254978	ALG1L9P	3.327845973	0.037203138
ENSG00000164756	SLC30A8	4.129886652	0.037204974
ENSG00000237160	AC004022.7	3.326662036	0.037236118
ENSG00000140939	NOL3	0.68730737	0.037250088
ENSG00000231892	AC073316.2	3.833905318	0.037258243
ENSG00000249129	SUDS3P1	0.868968997	0.037281031
ENSG00000270195	RP11-572O17.1	1.958223718	0.037299337
ENSG00000166317	SYNPO2L	4.346321742	0.037305801
ENSG00000260673	RP4-529N6.2	7.540249449	0.037387142
ENSG00000241947	HNRNPA1P24	3.328140817	0.037395253
ENSG00000226308	RP4-813D12.3	2.1036231	0.037403468
ENSG00000255552	LY6G6E	3.717669833	0.037432421
ENSG00000187605	TET3	0.764858568	0.037458094
ENSG00000262484	CTC-360G5.1	4.333384396	0.037472952
ENSG00000251432	RP11-420A23.1	1.227338815	0.037566679
ENSG00000259712	CTD-2184D3.5	6.255750407	0.037572367
ENSG00000261390	RP11-345M22.2	1.316156951	0.037607046
ENSG00000140557	ST8SIA2	2.230519847	0.037616736
ENSG00000163624	CDS1	1.399639849	0.037676977
ENSG00000250451	HOXC-AS1	3.115244728	0.037679523
ENSG00000267413	RP11-636O21.1	4.144240207	0.037686655
ENSG00000241532	AGGF1P3	1.577974957	0.03773673
ENSG00000169184	MN1	0.738705397	0.03775361
ENSG00000204909	SPINK9	9.167396207	0.037760989
ENSG00000224347	SCEL-AS1	4.612527178	0.037789282
ENSG00000222915	U6	3.28946042	0.037811292
ENSG00000179178	TMEM125	1.643797577	0.037846004
ENSG00000146521	C6orf123	1.567870766	0.037931273
ENSG00000115295	CLIP4	0.644068508	0.037992668
ENSG00000243005	RN7SL16P	3.124524752	0.038020747
ENSG00000205476	CCDC85C	0.682989972	0.038033375
ENSG00000227158	AC073621.2	2.440844973	0.038045831
ENSG00000224286	RP11-297H3.4	1.912670333	0.03805293
ENSG00000181378	CCDC108	3.433975718	0.038068953
ENSG00000234869	RP3-439F8.1	1.284108679	0.03815357
ENSG00000213514	RP11-428P16.2	1.60312114	0.038162728
ENSG00000254750	CASP1P2	1.690318985	0.038202121
ENSG00000136100	VPS36	0.50516535	0.038297135
ENSG00000226476	RP11-776H12.1	1.63654137	0.038381925
ENSG00000237276	ANO7P1	1.429581736	0.038388656
ENSG00000151360	ALLC	3.119580436	0.038407082
ENSG00000134760	DSG1	3.216425883	0.038466974
ENSG00000130427	EPO	2.794499155	0.038592889
ENSG00000253251	CTC-534A2.2	0.854072656	0.03863033
ENSG00000233334	RP11-464O2.2	3.620988773	0.038673078
ENSG00000182544	MFSD5	0.890970928	0.038713275
ENSG00000197124	ZNF682	0.723200968	0.038803012
ENSG00000102178	UBL4A	0.530720538	0.038894835
ENSG00000127249	ATP13A4	2.239783566	0.038928497
ENSG00000132518	GUCY2D	1.481019866	0.039010804
ENSG00000266909	SLC25A6P4	3.538121564	0.039078167
ENSG00000269793	AC006115.3	1.437840443	0.03915845
ENSG00000177098	SCN4B	0.90731367	0.039184394
ENSG00000268012	AC016559.1	3.585084264	0.039290335
ENSG00000236901	MIR600HG	0.905731765	0.03936042
ENSG00000198221	MLLT4-AS1	1.45784401	0.039522129
ENSG00000162782	TDRD5	4.486369257	0.039527983
ENSG00000108231	LGI1	1.587275049	0.03957671
ENSG00000180385	AC034193.5	0.838202838	0.039615754
ENSG00000198142	SOWAHC	0.886646693	0.039617888
ENSG00000205808	PPAPDC2	0.636296423	0.039620373
ENSG00000236499	EM:AC006547.7	3.674995773	0.039724152
ENSG00000186115	CYP4F2	1.989402718	0.039744551
ENSG00000241233	KRTAP5-8	3.41314192	0.039774395
ENSG00000170324	FRMPD2	3.556039434	0.03979599
ENSG00000183378	OVCH2	2.061834786	0.039811232
ENSG00000116819	TFAP2E	1.092447772	0.039818434
ENSG00000230825	AC005532.5	3.52465617	0.039843317
ENSG00000250988	RP11-752G15.6	0.811874405	0.039862672
ENSG00000252034	Y_RNA	3.559463071	0.040050632
ENSG00000103037	SETD6	0.553100081	0.040125389
ENSG00000227640	SOX21-AS1	1.780125665	0.040187722
ENSG00000142677	IL22RA1	1.913073884	0.040352739
ENSG00000249057	MAST4-IT1	3.318480358	0.040361036
ENSG00000174775	HRAS	0.782050585	0.040390293
ENSG00000226029	RP4-798A10.2	1.371255865	0.040415062
ENSG00000226645	AP006216.10	3.561911381	0.040464836
ENSG00000172575	RASGRP1	0.983005601	0.040511082
ENSG00000226361	TERF1P5	2.136933379	0.040523791
ENSG00000230845	RP11-392A23.5	4.235257832	0.040593936
ENSG00000127334	DYRK2	0.563685982	0.040711638
ENSG00000124334	IL9R	2.473726672	0.040726837
ENSG00000004846	ABCB5	3.184113857	0.040733717
ENSG00000132388	UBE2G1	0.56449409	0.040878025
ENSG00000239975	IGKV1D-33	2.903637035	0.040926456
ENSG00000264500	MIR3124	3.364619198	0.040988765
ENSG00000250682	LINC00491	5.707653394	0.041140716
ENSG00000225766	RP11-468E2.9	1.337005425	0.041210591
ENSG00000198807	PAX9	2.270275319	0.041275133
ENSG00000116991	SIPA1L2	0.506761308	0.041313816
ENSG00000231808	RP11-143M1.4	3.759727902	0.04132106
ENSG00000261437	RP11-22C11.2	1.529893674	0.041342702
ENSG00000211814	TRAV35	3.783336152	0.041403259
ENSG00000261143	RP11-114H24.5	3.42830933	0.041461617
ENSG00000232387	SKA2P1	3.589195099	0.041548668
ENSG00000271052	RP11-479I16.2	3.406628095	0.04157295
ENSG00000197697	HIST1H2BE	3.510118956	0.041595454
ENSG00000151882	CCL28	0.818768665	0.041612159
ENSG00000222862	U6	2.009506339	0.041614452
ENSG00000206800	RNY3P7	1.80036759	0.041688918
ENSG00000237515	SHISA9	3.339320285	0.041688936
ENSG00000222017	AC011997.1	3.556925298	0.041710676
ENSG00000256694	RP11-598F7.5	2.257940474	0.041719148
ENSG00000164050	PLXNB1	0.683224259	0.041794859
ENSG00000222085	AC024568.1	3.766195292	0.041798085
ENSG00000165621	OXGR1	1.264822127	0.041874081
ENSG00000158639	PAGE5	3.767932266	0.041883862
ENSG00000107262	BAG1	0.534424491	0.041897557
ENSG00000220392	FCF1P5	3.363259831	0.041922819
ENSG00000258130	RP11-347C12.3	4.350597135	0.041951031
ENSG00000211879	TRAJ10	3.635160626	0.042088773
ENSG00000270750	RP11-461L13.3	1.773034185	0.04213832
ENSG00000196705	ZNF431	0.637204319	0.042151447
ENSG00000211817	TRAV38-2DV8	1.869159502	0.042157377
ENSG00000064489	MEF2BNB-MEF2B	2.084521249	0.042161688
ENSG00000187626	ZKSCAN4	0.799749053	0.042180156
ENSG00000128422	KRT17	4.063617366	0.042184378
ENSG00000151276	MAGI1	0.53779598	0.042199264
ENSG00000101417	PXMP4	0.776092389	0.042277387
ENSG00000126778	SIX1	2.026354102	0.042351578
ENSG00000171129	HSFX2	7.258399842	0.042383387
ENSG00000270589	RP11-348N5.7	1.25249255	0.042395138
ENSG00000200003	U6	3.227266043	0.042530879
ENSG00000205213	LGR4	0.860993369	0.042557553
ENSG00000270408	JAG1	1.474309575	0.042644468
ENSG00000262251	RP11-199F11.2	1.242547035	0.042695131
ENSG00000151012	SLC7A11	2.637992208	0.042842335
ENSG00000100426	ZBED4	0.581885585	0.042849285
ENSG00000239830	RPS4XP22	1.872187028	0.042858837
ENSG00000253139	RP11-17A4.3	2.816489358	0.04291786
ENSG00000111671	SPSB2	0.870851904	0.042928721
ENSG00000130772	MED18	0.64526576	0.042929837
ENSG00000236393	RP11-320G24.1	3.400151341	0.042982574
ENSG00000197915	HRNR	9.946711688	0.043001196
ENSG00000227533	SLC2A1-AS1	1.343487704	0.04300838
ENSG00000226328	CTA-217C2.1	0.827979785	0.043023444
ENSG00000116661	FBXO2	0.944209053	0.043053799
ENSG00000228036	HSPD1P9	3.689768683	0.043081181
ENSG00000107362	ABHD17B	0.773156923	0.043097288
ENSG00000144057	ST6GAL2	0.943291425	0.043130225
ENSG00000187773	FAM69C	1.440531232	0.043148621
ENSG00000132975	GPR12	4.783362527	0.043155692
ENSG00000214814	FER1L6	4.645981367	0.043187579
ENSG00000247373	RP11-486O12.2	1.660332066	0.04325328
ENSG00000207005	RNU1-2	2.706207845	0.043268315
ENSG00000143061	IGSF3	1.086276444	0.043311335
ENSG00000239552	HOXB-AS2	1.672359456	0.04356357
ENSG00000202361	Y_RNA	3.23259808	0.043618837
ENSG00000156463	SH3RF2	1.164952225	0.043634263
ENSG00000065361	ERBB3	0.9682344	0.043650296
ENSG00000186806	VSIG10L	2.383400686	0.043658197
ENSG00000221340	RNU6ATAC18P	1.874910231	0.043684998
ENSG00000238774	AC009121.1	3.428437015	0.04382434
ENSG00000200095	U6	1.558788225	0.043893073
ENSG00000229017	RP11-439L18.3	1.64365568	0.044023427
ENSG00000270605	RP5-1092A3.4	1.331918801	0.044050072
ENSG00000144120	TMEM177	0.867170118	0.04407141
ENSG00000259348	RP11-4G2.1	3.74871928	0.044221181
ENSG00000108448	TRIM16L	1.063144883	0.044293263
ENSG00000112280	COL9A1	2.74905434	0.044348475
ENSG00000198074	AKR1B10	2.114652154	0.044357261
ENSG00000253361	RP11-675F6.3	3.192824376	0.04450322
ENSG00000174013	FBXO45	0.711166649	0.044514805
ENSG00000069956	MAPK6	0.7751023	0.044529044
ENSG00000257613	RP11-320P7.1	1.71053548	0.044559512
ENSG00000251442	RP11-792D21.2	1.342179159	0.044571163
ENSG00000155984	TMEM185A	1.038964581	0.044644903
ENSG00000180720	CHRM4	3.482467124	0.044646777
ENSG00000228737	AC008781.7	2.364736039	0.044793925
ENSG00000185306	C12orf56	2.089546905	0.044811728
ENSG00000104892	KLC3	1.921521022	0.044858681
ENSG00000268404	AL138781.1	1.706498551	0.044911796
ENSG00000258913	RP11-260M19.2	3.294322107	0.044914428
ENSG00000247131	RP11-588G21.2	3.734933729	0.044946972
ENSG00000162777	DENND2D	0.759979551	0.044986676
ENSG00000136695	IL36RN	5.368126382	0.04500484
ENSG00000268802	CTD-2587H19.1	1.31675673	0.045022195
ENSG00000259791	RP11-14K3.7	3.469081696	0.045066532
ENSG00000140043	PTGR2	0.789102595	0.045081288
ENSG00000259721	RP11-758N13.1	1.891347213	0.045146488
ENSG00000170522	ELOVL6	0.936796645	0.045199136
ENSG00000268032	CTB-52I2.4	1.110031673	0.045365015
ENSG00000139266	MARCH9	0.755511498	0.045386006
ENSG00000183723	CMTM4	0.569453923	0.04540231
ENSG00000171403	KRT9	3.783790146	0.045441847
ENSG00000185962	LCE3A	10.8499961	0.045518097
ENSG00000262408	RP11-670E13.3	3.215700921	0.045525617
ENSG00000164398	ACSL6	1.760735724	0.045684402
ENSG00000116205	TCEANC2	0.681247209	0.04574199
ENSG00000137878	GCOM1	1.437514543	0.045821267
ENSG00000007341	ST7L	0.52421467	0.045888491
ENSG00000165156	ZHX1	0.511168197	0.045929205
ENSG00000234284	ZNF879	0.67766537	0.045936684
ENSG00000136868	SLC31A1	0.630888584	0.045971058
ENSG00000248663	CTC-504A5.1	1.802268738	0.045972523
ENSG00000165799	RNASE7	9.463800605	0.046000186
ENSG00000241625	RN7SL18P	3.454850125	0.04601318
ENSG00000237689	AC007064.24	3.690318469	0.046037081
ENSG00000167114	SLC27A4	0.903842716	0.046052543
ENSG00000005893	LAMP2	0.517812953	0.046074591
ENSG00000134765	DSC1	4.135351321	0.046088029
ENSG00000173805	HAP1	2.706692324	0.046101057
ENSG00000196227	FAM217B	0.519934964	0.046109168
ENSG00000120256	LRP11	0.555569993	0.046122887
ENSG00000181938	GINS3	0.956330663	0.046180386
ENSG00000112499	SLC22A2	2.280733352	0.04625225
ENSG00000250933	GAPDHP66	2.48488329	0.046260088
ENSG00000228331	RPL17P43	3.83289916	0.046345556
ENSG00000188042	ARL4C	0.895170496	0.046424424
ENSG00000010438	PRSS3	2.883363553	0.046513493
ENSG00000204267	TAP2	0.683114475	0.046562396
ENSG00000266501	RP11-766H1.1	2.108441111	0.046592999
ENSG00000188373	C10orf99	2.404063762	0.046601137
ENSG00000197008	ZNF138	0.543705541	0.046617668
ENSG00000233690	EBAG9P1	1.098394332	0.046620643
ENSG00000225556	C2CD4D	2.553397099	0.046657987
ENSG00000198216	CACNA1E	1.467013555	0.046660238
ENSG00000270711	RP11-46A10.8	3.50076536	0.046697632
ENSG00000270670	RP11-248C1.3	3.004728305	0.046760929
ENSG00000236391	AC092573.3	3.222196029	0.046777948
ENSG00000230943	RP11-367G18.1	1.289580052	0.046787477
ENSG00000109163	GNRHR	2.279697071	0.046796968
ENSG00000177369	RP1-62O9.3	3.113081448	0.046800546
ENSG00000134762	DSC3	1.790532348	0.046812859
ENSG00000269354	AC005626.3	4.273280086	0.046818846
ENSG00000182040	USH1G	2.028310922	0.046875843
ENSG00000223839	FAM95B1	1.999232646	0.046927312
ENSG00000229054	AC074338.4	2.56895728	0.04693754
ENSG00000132825	PPP1R3D	0.51852664	0.046937827
ENSG00000127688	GAN	0.900590235	0.04694105
ENSG00000253092	SNORA81	3.25854182	0.047043179
ENSG00000183479	TREX2	2.303573037	0.047116755
ENSG00000262049	RP13-1032I1.7	1.039282162	0.047352042
ENSG00000207653	MIR558	3.5351199	0.047362622
ENSG00000131242	RAB11FIP4	0.908704325	0.047415525
ENSG00000215788	TNFRSF25	0.782783072	0.047489004
ENSG00000235326	RP11-509J21.3	1.25829701	0.047505707
ENSG00000159495	TGM7	2.695694147	0.047538204
ENSG00000179051	RCC2	0.631506555	0.047619114
ENSG00000251374	RPS23P5	3.11604589	0.047670039
ENSG00000270012	LL0XNC01-7P3.1	1.168658378	0.047799871
ENSG00000237491	RP11-206L10.9	1.126600346	0.048023238
ENSG00000261600	RP11-575H3.1	1.478208621	0.048028598
ENSG00000166143	PPP1R14D	3.566650216	0.04804941
ENSG00000239455	RP11-561O4.1	3.527706316	0.048096322
ENSG00000235192	AC009495.2	1.090243037	0.048127731
ENSG00000102471	NDFIP2	0.78532728	0.048141314
ENSG00000133641	C12orf29	0.566473446	0.048143361
ENSG00000239783	RP5-1050K3.3	3.392545936	0.048198255
ENSG00000188322	SBK1	1.215314126	0.048198279
ENSG00000186847	KRT14	2.137013959	0.048235293
ENSG00000183729	NPBWR1	3.375671686	0.048271369
ENSG00000200274	RNU4-32P	2.179705938	0.048277986
ENSG00000253180	RP11-410L14.1	2.038818843	0.048319245
ENSG00000227155	RP11-165F24.3	3.408647861	0.04835012
ENSG00000121900	TMEM54	0.870639427	0.048381774
ENSG00000135063	FAM189A2	0.69156891	0.048425901
ENSG00000204022	LIPJ	1.898292494	0.048594777
ENSG00000205565	RP11-497H16.6	3.016677108	0.048634152
ENSG00000266017	MIR4477A	1.264549728	0.048742461
ENSG00000226982	CENPC1P1	3.213696403	0.048850075
ENSG00000269970	RP11-498E2.9	1.290432056	0.048883961
ENSG00000200488	RN7SKP203	3.896791257	0.048889487
ENSG00000173239	LIPM	8.062623648	0.048908299
ENSG00000152669	CCNO	1.43147646	0.048916993
ENSG00000261052	SULT1A3	1.751943804	0.048941712
ENSG00000064652	SNX24	0.618412674	0.049012911
ENSG00000179296	CTGLF12P	1.890879794	0.049115315
ENSG00000242436	RN7SL789P	3.381360248	0.049192249
ENSG00000231863	RP3-428L16.1	1.740539809	0.049402649
ENSG00000260677	RP11-546O6.4	2.441983444	0.049456484
ENSG00000268578	AL354718.1	1.488032335	0.049510745
ENSG00000115297	TLX2	3.125000891	0.049539905
ENSG00000102984	ZNF821	0.824035363	0.049551982
ENSG00000133636	NTS	2.185751536	0.04956213
ENSG00000137747	TMPRSS13	2.20964196	0.049574477
ENSG00000201096	RNA5SP387	3.406927676	0.049615948
ENSG00000172746	RP11-344H11.4	3.218942851	0.049620547
ENSG00000230849	GOT2P2	3.661253865	0.049633218
ENSG00000185436	IFNLR1	1.157895701	0.049634929
ENSG00000216915	RP1-97D16.1	3.519220504	0.049644506
ENSG00000200750	Y_RNA	3.006412935	0.049741495
ENSG00000231650	RFESDP1	3.336051998	0.049798811
ENSG00000160781	PAQR6	1.034243092	0.049806961
ENSG00000142632	ARHGEF19	0.907361087	0.049851677
ENSG00000124374	PAIP2B	0.7558952	0.049996215

## Sheet: downregulated
gene ID	symbol	logFC	p-value
ENSG00000171174	RBKS	-3.090733547	1.80E-15
ENSG00000100024	UPB1	-4.097383541	3.66E-13
ENSG00000133874	RNF122	-2.924826543	1.01E-11
ENSG00000099860	GADD45B	-2.939115394	4.31E-11
ENSG00000205364	MT1M	-2.946469639	5.23E-11
ENSG00000158859	ADAMTS4	-5.473362924	7.14E-11
ENSG00000181009	OR52N5	-4.422344409	8.69E-11
ENSG00000130844	ZNF331	-2.775984694	9.58E-11
ENSG00000255986	MT1JP	-4.250818178	1.20E-10
ENSG00000205362	MT1A	-4.442109821	3.54E-09
ENSG00000187479	C11orf96	-2.292853192	7.38E-09
ENSG00000241749	RPSAP52	-4.413208296	8.63E-09
ENSG00000007908	SELE	-4.72221035	9.20E-09
ENSG00000164736	SOX17	-2.672260184	1.12E-08
ENSG00000201821	RNU4-9P	-3.481961731	1.88E-08
ENSG00000263050	RP11-667K14.3	-3.809230689	3.00E-08
ENSG00000197019	SERTAD1	-2.182124788	3.09E-08
ENSG00000124762	CDKN1A	-1.881961121	3.82E-08
ENSG00000221869	CEBPD	-2.083285435	4.52E-08
ENSG00000204711	C9orf135	-4.896649176	5.67E-08
ENSG00000169248	CXCL11	-2.797129836	8.54E-08
ENSG00000185022	MAFF	-2.258129011	9.56E-08
ENSG00000123342	MMP19	-3.203411529	1.11E-07
ENSG00000154734	ADAMTS1	-2.755503952	1.58E-07
ENSG00000265249	AC025280.1	-3.749468421	1.94E-07
ENSG00000172602	RND1	-2.92826834	2.23E-07
ENSG00000200879	SNORD14E	-3.083628116	2.35E-07
ENSG00000172020	GAP43	-2.923777131	3.10E-07
ENSG00000118785	SPP1	-3.445704259	3.34E-07
ENSG00000143322	ABL2	-1.752027198	3.98E-07
ENSG00000205502	C2CD4B	-3.862306971	6.67E-07
ENSG00000105835	NAMPT	-1.676743033	1.17E-06
ENSG00000159200	RCAN1	-2.058880416	1.31E-06
ENSG00000095794	CREM	-1.782196298	1.38E-06
ENSG00000165030	NFIL3	-2.278848987	1.45E-06
ENSG00000172216	CEBPB	-1.559868104	1.51E-06
ENSG00000124875	CXCL6	-2.591854701	1.65E-06
ENSG00000111837	MAK	-2.658399403	1.65E-06
ENSG00000196843	ARID5A	-2.153117576	1.71E-06
ENSG00000173530	TNFRSF10D	-1.859124449	1.83E-06
ENSG00000136244	IL6	-4.827747503	1.83E-06
ENSG00000125148	MT2A	-1.993389102	1.99E-06
ENSG00000108691	CCL2	-2.827225333	2.29E-06
ENSG00000108342	CSF3	-5.195741034	2.53E-06
ENSG00000059804	SLC2A3	-2.872372194	2.83E-06
ENSG00000090339	ICAM1	-2.064978161	3.09E-06
ENSG00000151967	SCHIP1	-2.381183118	3.18E-06
ENSG00000081041	CXCL2	-2.876922814	3.44E-06
ENSG00000164056	SPRY1	-1.744771282	3.53E-06
ENSG00000143333	RGS16	-2.472279325	3.61E-06
ENSG00000161638	ITGA5	-2.152532569	3.83E-06
ENSG00000111912	NCOA7	-1.647617553	4.07E-06
ENSG00000117479	SLC19A2	-1.602906117	4.64E-06
ENSG00000061656	SPAG4	-2.142025622	5.00E-06
ENSG00000267399	RP11-456O19.5	-4.749377731	5.94E-06
ENSG00000205544	TMEM256	-1.745041194	6.77E-06
ENSG00000184557	SOCS3	-2.780594475	7.22E-06
ENSG00000136634	IL10	-2.972359718	7.68E-06
ENSG00000266970	RP11-806H10.4	-3.564476489	7.79E-06
ENSG00000224310	AC012317.1	-4.533990294	8.48E-06
ENSG00000254225	RP11-11C20.1	-4.333942224	8.97E-06
ENSG00000239218	RPS20P22	-2.327060941	9.53E-06
ENSG00000144655	CSRNP1	-2.324142589	1.02E-05
ENSG00000075213	SEMA3A	-1.90484355	1.09E-05
ENSG00000169436	COL22A1	-1.97392025	1.19E-05
ENSG00000124216	SNAI1	-2.496771241	1.25E-05
ENSG00000166741	NNMT	-2.351569727	1.28E-05
ENSG00000006327	TNFRSF12A	-2.681562899	1.32E-05
ENSG00000159388	BTG2	-1.869674025	1.33E-05
ENSG00000176907	C8orf4	-1.787454841	1.34E-05
ENSG00000082126	MPP4	-2.19529596	1.41E-05
ENSG00000166862	CACNG2	-3.346241048	1.43E-05
ENSG00000062716	VMP1	-1.398354184	1.48E-05
ENSG00000213088	DARC	-1.835259482	1.60E-05
ENSG00000105989	WNT2	-2.975301123	1.64E-05
ENSG00000164935	DCSTAMP	-2.970589424	1.68E-05
ENSG00000175606	TMEM70	-1.246874907	1.72E-05
ENSG00000163734	CXCL3	-2.432070263	1.77E-05
ENSG00000262533	RP11-667K14.4	-3.604863013	1.80E-05
ENSG00000186594	MIR22HG	-1.828807222	1.84E-05
ENSG00000170961	HAS2	-2.160012644	1.88E-05
ENSG00000265542	RP11-60A24.3	-2.762570948	1.91E-05
ENSG00000254098	IGKV2-26	-4.326354171	1.92E-05
ENSG00000168334	XIRP1	-4.446131091	1.92E-05
ENSG00000226072	AC016772.4	-3.031089959	2.24E-05
ENSG00000119508	NR4A3	-3.883214365	2.25E-05
ENSG00000108551	RASD1	-2.351032923	2.25E-05
ENSG00000217527	RPS16P5	-2.228094091	2.90E-05
ENSG00000102760	RGCC	-1.63955717	3.46E-05
ENSG00000143878	RHOB	-1.373411118	3.47E-05
ENSG00000111732	AICDA	-3.513894243	3.53E-05
ENSG00000117322	CR2	-3.832512666	3.56E-05
ENSG00000116285	ERRFI1	-1.655811362	3.95E-05
ENSG00000231817	RP11-189B4.6	-3.381402214	4.35E-05
ENSG00000197721	CR1L	-2.550719178	4.36E-05
ENSG00000255363	RP11-672A2.5	-2.558713857	4.85E-05
ENSG00000207258	Y_RNA	-2.377494105	5.34E-05
ENSG00000238959	RNU7-19P	-3.536033749	5.43E-05
ENSG00000269952	RP11-324I22.3	-2.824766835	6.48E-05
ENSG00000135773	CAPN9	-2.850327118	6.98E-05
ENSG00000071282	LMCD1	-1.548564426	7.04E-05
ENSG00000136997	MYC	-1.694854703	7.21E-05
ENSG00000198805	PNP	-1.151838983	7.50E-05
ENSG00000223414	LINC00473	-3.704682998	7.97E-05
ENSG00000166926	MS4A6E	-4.376228315	8.33E-05
ENSG00000239388	ASB14	-3.102336867	8.75E-05
ENSG00000013588	GPRC5A	-1.737446273	9.20E-05
ENSG00000228923	AP000355.2	-3.813722341	9.22E-05
ENSG00000231274	SGK110	-2.852297036	9.57E-05
ENSG00000128262	POM121L9P	-2.878329285	0.000100383
ENSG00000256006	AC084117.3	-1.855036055	0.000102487
ENSG00000169194	IL13	-3.924135459	0.000107565
ENSG00000230873	STMND1	-2.801217353	0.000107822
ENSG00000143384	MCL1	-1.341790506	0.000117322
ENSG00000086544	ITPKC	-1.382844019	0.00012688
ENSG00000174175	SELP	-1.669089815	0.000132667
ENSG00000130522	JUND	-1.247835231	0.000132668
ENSG00000259023	LINC00524	-3.032584309	0.000138502
ENSG00000260859	RP11-254F19.2	-2.939140774	0.000138888
ENSG00000168404	MLKL	-1.117823282	0.000140242
ENSG00000196428	TSC22D2	-1.150127838	0.000140367
ENSG00000249930	AC007016.3	-3.180244588	0.000140408
ENSG00000178878	APOLD1	-2.479452551	0.000142381
ENSG00000258137	RP11-753H16.3	-2.745454518	0.00014479
ENSG00000254295	CTC-308K20.2	-2.751776735	0.000144917
ENSG00000135048	TMEM2	-1.136802978	0.000156691
ENSG00000138135	CH25H	-2.562825108	0.000158447
ENSG00000222041	LINC00152	-1.330663175	0.000162024
ENSG00000128016	ZFP36	-1.842656741	0.000162641
ENSG00000260278	RP11-109G23.3	-2.628618179	0.000165521
ENSG00000186354	C9orf47	-1.989997754	0.00018953
ENSG00000166825	ANPEP	-1.400380812	0.000197888
ENSG00000205177	C11orf91	-2.174308436	0.000201779
ENSG00000266221	RP11-746E8.1	-2.415760408	0.000216341
ENSG00000198542	ITGBL1	-1.303104726	0.000226163
ENSG00000215464	AP000354.2	-4.254233503	0.000229886
ENSG00000162692	VCAM1	-1.442800218	0.000250535
ENSG00000111859	NEDD9	-1.757174334	0.000251637
ENSG00000250588	IQCJ-SCHIP1	-1.58693397	0.000272882
ENSG00000168906	MAT2A	-1.253540462	0.000314612
ENSG00000139220	PPFIA2	-1.46844791	0.000318059
ENSG00000270069	RP6-99M1.2	-1.39443608	0.000330456
ENSG00000179388	EGR3	-2.659618351	0.000334224
ENSG00000151917	BEND6	-1.362530105	0.000337436
ENSG00000236975	RP5-1065P14.2	-2.686447155	0.000357902
ENSG00000257718	RP11-396F22.1	-2.914241488	0.000360495
ENSG00000223039	RN7SKP268	-2.871877249	0.000361074
ENSG00000146278	PNRC1	-1.072668089	0.000362889
ENSG00000240671	IGKV1-8	-3.373637749	0.000378896
ENSG00000257275	RP11-164H13.1	-5.012313546	0.000385706
ENSG00000239742	RN7SL672P	-5.224417614	0.000391375
ENSG00000164741	DLC1	-1.312063895	0.000405814
ENSG00000132510	KDM6B	-0.944888006	0.000417795
ENSG00000163739	CXCL1	-2.505893176	0.000427643
ENSG00000251257	CTD-2263F21.1	-3.496314605	0.0004323
ENSG00000207967	MIR620	-2.991071753	0.000443093
ENSG00000242650	RN7SL292P	-4.038930667	0.000454772
ENSG00000122877	EGR2	-2.429816052	0.000461205
ENSG00000109321	AREG	-1.723509606	0.000472648
ENSG00000107984	DKK1	-2.316311159	0.000475916
ENSG00000181625	SLX1B	-2.922070144	0.00047777
ENSG00000107968	MAP3K8	-1.052935885	0.000482311
ENSG00000201570	RNU4-56P	-3.350874851	0.000489973
ENSG00000137801	THBS1	-2.459141856	0.000492539
ENSG00000264772	RP11-186B7.4	-2.670504962	0.000499948
ENSG00000077150	NFKB2	-1.11764548	0.000512324
ENSG00000232220	AC008440.5	-1.953755328	0.00051513
ENSG00000233081	RP11-440G5.2	-2.439527325	0.000516732
ENSG00000229644	NAMPTL	-1.318940038	0.000539672
ENSG00000184545	DUSP8	-2.115475707	0.000541291
ENSG00000197208	SLC22A4	-1.560336607	0.000594373
ENSG00000207260	RNU6-35	-3.762783694	0.000596106
ENSG00000178404	CTD-2373H9.6	-1.724127265	0.000644295
ENSG00000054598	FOXC1	-1.01199229	0.000648485
ENSG00000158615	PPP1R15B	-0.970867028	0.000668181
ENSG00000171223	JUNB	-1.803106364	0.000674611
ENSG00000258565	RP11-723P16.2	-1.82246473	0.00068166
ENSG00000108825	PTGES3L-AARSD1	-3.874024591	0.000687053
ENSG00000269215	AC008964.1	-3.874024591	0.000687053
ENSG00000148339	SLC25A25	-1.579264626	0.00069941
ENSG00000105371	ICAM4	-2.020431207	0.000701713
ENSG00000161835	GRASP	-1.362911061	0.000715685
ENSG00000250280	RP11-305O6.3	-1.738310213	0.000739425
ENSG00000182836	PLCXD3	-1.380143322	0.000758994
ENSG00000265110	MIR4731	-2.864423592	0.000763929
ENSG00000084734	GCKR	-1.809559064	0.000766957
ENSG00000150048	CLEC1A	-1.261824244	0.000803104
ENSG00000241839	PLEKHO2	-1.191081523	0.000827134
ENSG00000170374	SP7	-2.715972765	0.000828671
ENSG00000091972	CD200	-1.298537004	0.000835152
ENSG00000236743	RP5-857K21.15	-3.747324263	0.00083667
ENSG00000219487	RP11-365H23.1	-3.365097989	0.000859066
ENSG00000223324	RN7SKP273	-2.495591309	0.000872568
ENSG00000264954	RP11-214C8.2	-2.351931814	0.000897473
ENSG00000207291	RNU6-30	-3.373906177	0.000926522
ENSG00000011422	PLAUR	-1.698792491	0.00094792
ENSG00000258136	RP11-864J10.4	-2.206408105	0.000948132
ENSG00000173406	DAB1	-2.304747767	0.000953237
ENSG00000263595	RN7SL823P	-3.365528537	0.000965914
ENSG00000224187	RP11-132N15.3	-4.501125473	0.000966023
ENSG00000130066	SAT1	-0.89303401	0.000976059
ENSG00000118777	ABCG2	-1.22191232	0.000994645
ENSG00000207939	MIR223	-1.96214445	0.000999684
ENSG00000259264	RP11-60L3.1	-2.122053952	0.001003347
ENSG00000251194	RP1-68D18.2	-2.04408589	0.001027223
ENSG00000257808	RP11-1136G11.8	-3.817357647	0.001027855
ENSG00000255069	RP11-145O15.3	-3.817357647	0.001027855
ENSG00000265033	RN7SL262P	-3.817357647	0.001027855
ENSG00000233484	RP11-74B21.1	-3.817357647	0.001027855
ENSG00000252196	AL590482.1	-3.817357647	0.001027855
ENSG00000248646	RP11-567N4.2	-3.817357647	0.001027855
ENSG00000265589	AL359753.1	-3.817357647	0.001027855
ENSG00000109272	PF4V1	-2.396508096	0.001037614
ENSG00000173276	ZBTB21	-1.086934614	0.001044184
ENSG00000250362	AC008592.5	-3.801185705	0.001062669
ENSG00000264470	MIR4794	-3.768653189	0.001135393
ENSG00000235209	CTA-150C2.13	-2.227623331	0.001148322
ENSG00000258342	RP11-116N8.1	-3.752295332	0.00117335
ENSG00000206636	Y_RNA	-3.752295332	0.00117335
ENSG00000224661	AC010907.5	-3.752295332	0.00117335
ENSG00000123496	IL13RA2	-2.222384627	0.001185764
ENSG00000232133	IMPDH1P10	-2.799594213	0.001223069
ENSG00000170525	PFKFB3	-0.980567448	0.001245101
ENSG00000238806	snoU13	-2.185296003	0.001276481
ENSG00000038295	TLL1	-1.17495067	0.001292204
ENSG00000201678	Y_RNA	-2.008274435	0.001326333
ENSG00000226312	CFLAR-AS1	-2.18815218	0.001334986
ENSG00000250295	RP11-434I12.2	-4.378934091	0.001345297
ENSG00000267568	RP11-87G24.3	-4.290348579	0.001347689
ENSG00000163638	ADAMTS9	-1.771793975	0.001354204
ENSG00000185186	LINC00313	-2.19495753	0.001360631
ENSG00000244137	RP11-99J16__A.2	-2.399098407	0.0013816
ENSG00000153233	PTPRR	-2.161317222	0.0014105
ENSG00000090382	LYZ	-1.698616437	0.001468468
ENSG00000267521	RP11-87G24.6	-3.495894671	0.001481986
ENSG00000168405	CMAHP	-1.209719788	0.001487062
ENSG00000189093	AC093668.1	-2.472083655	0.001496008
ENSG00000266507	MIR4479	-3.016010238	0.001516984
ENSG00000116741	RGS2	-1.575132631	0.001526535
ENSG00000128342	LIF	-1.830748586	0.001550015
ENSG00000104921	FCER2	-2.945980571	0.00155078
ENSG00000127324	TSPAN8	-1.508262585	0.001574279
ENSG00000181001	OR52N1	-4.705338906	0.001578711
ENSG00000264115	hsa-mir-3180-4	-2.783040109	0.001603295
ENSG00000116745	RPE65	-2.512000665	0.001676319
ENSG00000143545	RAB13	-0.849936701	0.00181304
ENSG00000199179	MIRLET7I	-2.700935724	0.001822797
ENSG00000258017	RP11-386G11.10	-1.611263624	0.001868235
ENSG00000205403	CFI	-0.996635338	0.001901011
ENSG00000146070	PLA2G7	-1.931480691	0.001914097
ENSG00000269292	CTB-12A17.3	-1.98136798	0.001956725
ENSG00000203286	AL365202.1	-2.004171216	0.001961079
ENSG00000258872	RP11-304L20.1	-2.417106421	0.001985028
ENSG00000142449	FBN3	-2.185407258	0.001989258
ENSG00000258469	CHMP4BP1	-2.20949113	0.002007548
ENSG00000133063	CHIT1	-2.411684644	0.0020096
ENSG00000018280	SLC11A1	-1.958956635	0.002014097
ENSG00000100906	NFKBIA	-1.072479556	0.002017265
ENSG00000249316	CTC-493P15.2	-4.04346968	0.002021478
ENSG00000082929	C4orf6	-4.04346968	0.002021478
ENSG00000223881	RP11-553K8.2	-4.04346968	0.002021478
ENSG00000261645	DISC1FP1	-1.810113274	0.002022085
ENSG00000236679	RP4-669L17.1	-4.128366259	0.002022794
ENSG00000237697	LINC00312	-1.551003986	0.002069506
ENSG00000158869	FCER1G	-1.174500325	0.002102234
ENSG00000156234	CXCL13	-3.952020466	0.002122821
ENSG00000181016	LSMEM1	-1.189669055	0.002144134
ENSG00000264344	AP000936.2	-2.653760866	0.002164423
ENSG00000123358	NR4A1	-2.510866478	0.002181251
ENSG00000114737	CISH	-1.305886336	0.002194753
ENSG00000133169	BEX1	-2.159854069	0.002339019
ENSG00000198250	ANTXRL	-2.042987064	0.00233979
ENSG00000134480	CCNH	-0.837447706	0.002406524
ENSG00000241261	RP11-393P9.1	-2.415868981	0.002418437
ENSG00000142871	CYR61	-1.799086752	0.002428629
ENSG00000204950	LRRC10B	-1.671602535	0.002443471
ENSG00000168309	FAM107A	-1.683066147	0.002450706
ENSG00000167604	NFKBID	-1.413309795	0.002453691
ENSG00000257642	RP11-474B16.1	-2.4713573	0.002464212
ENSG00000249740	CTD-2127H9.1	-1.557449522	0.00246614
ENSG00000197405	C5AR1	-1.800189289	0.002488619
ENSG00000181790	BAI1	-1.339666571	0.002560899
ENSG00000213386	RP11-779O18.2	-1.799574918	0.002563557
ENSG00000147231	CXorf57	-1.361068904	0.002579047
ENSG00000231064	RP11-263K19.4	-1.814274082	0.002610374
ENSG00000166523	CLEC4E	-1.916128294	0.002661321
ENSG00000140511	HAPLN3	-0.996626725	0.002687177
ENSG00000182511	FES	-1.098088886	0.002755404
ENSG00000095970	TREM2	-1.935921402	0.002763435
ENSG00000164111	ANXA5	-0.843269197	0.002799301
ENSG00000234835	PHBP13	-1.916948395	0.002803581
ENSG00000232533	AC093673.5	-1.173723594	0.002846462
ENSG00000227927	MACROD2-IT1	-2.420524835	0.002886588
ENSG00000229921	KIF25-AS1	-2.302470841	0.002928802
ENSG00000149516	MS4A3	-3.213430067	0.002941235
ENSG00000123838	C4BPA	-3.082871043	0.002945395
ENSG00000150873	C2orf50	-1.321893631	0.002974899
ENSG00000259771	RP11-429D19.1	-1.767458338	0.003003255
ENSG00000207870	MIR221	-1.385633483	0.00301962
ENSG00000207585	MIR181D	-2.887850209	0.003056314
ENSG00000224649	AF124730.4	-3.330372118	0.003084621
ENSG00000168243	GNG4	-1.867658257	0.003099283
ENSG00000050730	TNIP3	-1.966260414	0.003100855
ENSG00000135903	PAX3	-1.440986037	0.003107805
ENSG00000203756	TMEM244	-1.935156485	0.003241804
ENSG00000008118	CAMK1G	-1.947414091	0.003259291
ENSG00000237624	OXCT2P1	-1.79586419	0.003274775
ENSG00000157557	ETS2	-0.881433203	0.003275494
ENSG00000169715	MT1E	-1.055626474	0.003277171
ENSG00000125347	IRF1	-1.058312669	0.003297326
ENSG00000266903	CTB-171A8.1	-1.905997494	0.003385843
ENSG00000256956	RP11-252P19.3	-4.232094384	0.003389089
ENSG00000257335	MGAM	-1.889012847	0.003393231
ENSG00000234698	RP11-112L6.2	-3.433095942	0.003439666
ENSG00000229882	RP13-30A9.2	-3.433095942	0.003439666
ENSG00000258752	RP11-356K23.1	-3.433095942	0.003439666
ENSG00000202142	SNORD114-18	-3.433095942	0.003439666
ENSG00000255280	CTD-2530H12.5	-3.433095942	0.003439666
ENSG00000253571	RP11-728L1.1	-3.433095942	0.003439666
ENSG00000251260	WDFY3-AS1	-3.433095942	0.003439666
ENSG00000228237	EFCAB14-AS1	-3.433095942	0.003439666
ENSG00000226755	VPS25P1	-3.433095942	0.003439666
ENSG00000234367	PFN1P3	-3.433095942	0.003439666
ENSG00000221157	AC009196.1	-3.070990427	0.003498801
ENSG00000224208	AL590762.6	-4.222390846	0.003509491
ENSG00000257210	RP11-202G11.1	-3.069045297	0.003525882
ENSG00000184560	C17orf74	-3.413899971	0.003551888
ENSG00000265281	MIR3935	-3.413899971	0.003551888
ENSG00000203489	HMGB1P39	-2.727180914	0.003565742
ENSG00000186352	ANKRD37	-1.157894702	0.003616913
ENSG00000155307	SAMSN1	-1.464091418	0.003631434
ENSG00000254681	PKD1P5	-1.449358351	0.003650154
ENSG00000235246	RP1-5O6.5	-3.394646941	0.003667024
ENSG00000259651	CTD-2330J20.1	-3.394646941	0.003667024
ENSG00000201690	RNY1P2	-3.394646941	0.003667024
ENSG00000265979	AC017028.9	-3.394646941	0.003667024
ENSG00000270620	RP1-134O19.3	-3.394646941	0.003667024
ENSG00000125810	CD93	-0.999713532	0.003692834
ENSG00000144476	CXCR7	-0.894694306	0.003746037
ENSG00000133863	TEX15	-1.506531802	0.003751841
ENSG00000267052	CTB-30L5.1	-2.19532392	0.0037746
ENSG00000188215	DCUN1D3	-1.096538496	0.003784544
ENSG00000264485	RN7SL627P	-3.375339799	0.003785112
ENSG00000261882	RP11-502F1.2	-3.375339799	0.003785112
ENSG00000266327	MIR4503	-3.375339799	0.003785112
ENSG00000206836	U6	-3.375339799	0.003785112
ENSG00000204510	PRAMEF7	-3.375339799	0.003785112
ENSG00000115226	FNDC4	-1.296464959	0.003792175
ENSG00000198517	MAFK	-0.947615733	0.003833418
ENSG00000261452	RP11-509E16.1	-1.152150801	0.003846238
ENSG00000104856	RELB	-0.95289676	0.003864631
ENSG00000167565	SERTAD3	-1.051004144	0.003865232
ENSG00000178726	THBD	-0.970409758	0.003884478
ENSG00000188404	SELL	-1.561960261	0.003887711
ENSG00000257477	RP11-753H16.4	-2.55919469	0.003893702
ENSG00000252085	Y_RNA	-3.049471086	0.003901797
ENSG00000087074	PPP1R15A	-1.042813997	0.003938193
ENSG00000222364	U6	-2.614111956	0.004004746
ENSG00000173334	TRIB1	-1.654358985	0.004027252
ENSG00000163563	MNDA	-1.449384609	0.004070307
ENSG00000116574	RHOU	-1.240642383	0.004099709
ENSG00000138795	LEF1	-0.906739878	0.004124253
ENSG00000233276	GPX1	-0.77474767	0.004128712
ENSG00000254684	RP11-882I15.1	-3.162560353	0.004155498
ENSG00000204569	PPP1R10	-0.769151505	0.00418215
ENSG00000154277	UCHL1	-1.231396773	0.004220828
ENSG00000183273	CCDC60	-1.717190385	0.004231983
ENSG00000113916	BCL6	-0.93335055	0.0043093
ENSG00000215417	MIR17HG	-1.266051432	0.004352807
ENSG00000230551	CTB-89H12.4	-0.802209886	0.004403206
ENSG00000075426	FOSL2	-0.792852699	0.004501474
ENSG00000176438	SYNE3	-0.987924311	0.004560372
ENSG00000073756	PTGS2	-1.716356866	0.004644988
ENSG00000234409	AC006547.14	-1.418896197	0.004652769
ENSG00000251002	AE000661.37	-1.568262931	0.004653315
ENSG00000253372	RP11-44N11.1	-1.387779199	0.004695863
ENSG00000263515	MIR548AN	-3.022026633	0.004698008
ENSG00000184838	PRR16	-1.200473695	0.004698839
ENSG00000197956	S100A6	-0.868960986	0.004756833
ENSG00000179428	AC073072.5	-2.925495315	0.004783811
ENSG00000229874	RP11-312O7.2	-1.05136205	0.004867591
ENSG00000209082	MT-TL1	-1.167685331	0.004902935
ENSG00000225873	LINC00694	-1.762130658	0.005016306
ENSG00000269375	AL117190.3	-2.199996413	0.005062272
ENSG00000261055	RP11-195M16.3	-2.4871109	0.005077997
ENSG00000119725	ZNF410	-1.18465321	0.005086764
ENSG00000267543	RP11-666A8.7	-1.535885777	0.005181122
ENSG00000147570	DNAJC5B	-2.14103998	0.005213198
ENSG00000228253	MT-ATP8	-1.230715751	0.005289504
ENSG00000228132	RP11-279E1.1	-2.282309149	0.005314019
ENSG00000100097	LGALS1	-0.913164123	0.005329386
ENSG00000188263	IL17REL	-3.054698613	0.005353691
ENSG00000234604	RP1-206D15.5	-1.711485853	0.005453444
ENSG00000177303	CASKIN2	-0.761579147	0.005460332
ENSG00000229619	AC106722.1	-1.347978922	0.005485079
ENSG00000250710	RP11-324I10.2	-2.289385474	0.005522546
ENSG00000134259	NGF	-1.294524449	0.005569747
ENSG00000160789	LMNA	-0.845231134	0.005573117
ENSG00000135625	EGR4	-3.027525088	0.005576352
ENSG00000103241	FOXF1	-1.305833894	0.005582729
ENSG00000167680	SEMA6B	-1.155854865	0.00564797
ENSG00000196115	ADAM5	-3.063211303	0.005649799
ENSG00000163660	CCNL1	-0.883910829	0.005709946
ENSG00000228573	RP11-279N8.1	-2.499502498	0.005743725
ENSG00000008196	TFAP2B	-1.355976437	0.00574986
ENSG00000105722	ERF	-0.865938411	0.005784946
ENSG00000142227	EMP3	-0.842335342	0.005832599
ENSG00000256721	CACNA1C-IT3	-1.67613256	0.005850107
ENSG00000175505	CLCF1	-1.403770184	0.005855889
ENSG00000144802	NFKBIZ	-1.289117848	0.005881225
ENSG00000154654	NCAM2	-1.362631528	0.005963338
ENSG00000077238	IL4R	-0.821134454	0.005974565
ENSG00000260973	RP11-105C19.2	-3.084268342	0.005991365
ENSG00000173535	TNFRSF10C	-1.536179909	0.00603051
ENSG00000202273	Y_RNA	-2.113873608	0.006132057
ENSG00000157005	SST	-3.122911107	0.006186042
ENSG00000127528	KLF2	-0.933323321	0.006227399
ENSG00000163072	NOSTRIN	-1.079881431	0.006262394
ENSG00000224029	RP11-136K14.2	-1.757339576	0.006423284
ENSG00000212663	RP1-122K4.3	-2.537074811	0.006465219
ENSG00000264063	MIR3687	-2.158634204	0.006487742
ENSG00000221332	U3	-2.864439185	0.006543834
ENSG00000005108	THSD7A	-1.159013274	0.006545712
ENSG00000163735	CXCL5	-1.570052675	0.006562154
ENSG00000232110	RP11-149I23.3	-1.574185447	0.006593963
ENSG00000264133	AC006953.1	-2.293082636	0.006623359
ENSG00000123411	IKZF4	-0.871514618	0.006708298
ENSG00000139289	PHLDA1	-1.239733576	0.006718536
ENSG00000251573	CTD-2089N3.2	-1.540315599	0.00686387
ENSG00000118503	TNFAIP3	-1.297449057	0.006888564
ENSG00000006468	ETV1	-0.913850778	0.006912228
ENSG00000255414	AP000783.2	-2.510698617	0.006932734
ENSG00000145623	OSMR	-1.012588506	0.006957169
ENSG00000000938	FGR	-1.115695367	0.006974162
ENSG00000232450	RP4-730K3.3	-1.322518681	0.006979966
ENSG00000248785	HIGD1AP14	-2.551865587	0.007039486
ENSG00000131459	GFPT2	-1.104888709	0.007100015
ENSG00000122862	SRGN	-1.353005666	0.007112695
ENSG00000248221	STX18-IT1	-2.087517639	0.007138489
ENSG00000164169	PRMT10	-0.731407055	0.007253044
ENSG00000237168	RP11-353N4.3	-2.271471368	0.007420036
ENSG00000103196	CRISPLD2	-1.235892062	0.007426607
ENSG00000238042	RP11-815M8.1	-2.103322311	0.007446457
ENSG00000250995	RP13-128O4.3	-2.106922104	0.007510254
ENSG00000261707	RP11-264M12.2	-2.618254365	0.007528308
ENSG00000084710	EFR3B	-1.151564038	0.007546011
ENSG00000234224	TMEM229A	-1.924913569	0.007604497
ENSG00000162711	NLRP3	-1.513056184	0.007637995
ENSG00000186676	EEF1GP1	-2.868878209	0.007730745
ENSG00000167779	IGFBP6	-0.947738979	0.007756963
ENSG00000144837	PLA1A	-1.10159204	0.007764584
ENSG00000199512	U6	-1.909780428	0.007848984
ENSG00000113520	IL4	-3.023147517	0.00787076
ENSG00000173391	OLR1	-2.853520729	0.007886084
ENSG00000129657	SEC14L1	-0.744572556	0.007939429
ENSG00000241163	RP11-398A8.3	-1.316592251	0.008009835
ENSG00000178053	MLF1	-1.054432614	0.008052503
ENSG00000260422	RP1-155D22.2	-3.521115483	0.008122316
ENSG00000214212	C19orf38	-1.419248534	0.008147932
ENSG00000092841	MYL6	-0.718349757	0.008208001
ENSG00000211933	IGHV6-1	-2.179677902	0.008210056
ENSG00000255693	RP11-766N7.3	-1.918734014	0.008338317
ENSG00000254510	RP11-867G23.10	-1.701626129	0.008398309
ENSG00000210164	MT-TG	-3.030705714	0.008418806
ENSG00000259182	RP11-424I19.2	-1.827726683	0.008427606
ENSG00000184497	TMEM255B	-0.961865507	0.008447753
ENSG00000103187	COTL1	-1.080809974	0.008461673
ENSG00000259884	RP11-1100L3.8	-2.51251962	0.008477654
ENSG00000177875	C12orf68	-1.222907536	0.008501484
ENSG00000249797	CTD-3179P9.1	-1.457252041	0.008532762
ENSG00000202078	Y_RNA	-1.288960358	0.008548514
ENSG00000185386	MAPK11	-0.928296204	0.008561205
ENSG00000143110	C1orf162	-1.139388608	0.00858253
ENSG00000164418	GRIK2	-1.114818911	0.008585522
ENSG00000224903	AC005534.8	-1.590203621	0.008588276
ENSG00000064932	SBNO2	-0.895085854	0.008638105
ENSG00000144645	OSBPL10	-0.743365622	0.008641268
ENSG00000238629	snoU13	-2.399735223	0.008716824
ENSG00000204745	AC083899.3	-1.330477457	0.008807694
ENSG00000115956	PLEK	-1.089642395	0.008845829
ENSG00000123685	BATF3	-1.34906668	0.008871785
ENSG00000226862	RP11-569A11.1	-1.85794175	0.008938062
ENSG00000261054	RP11-6O2.4	-1.798035527	0.008991808
ENSG00000214223	HNRNPA1P10	-0.774266975	0.008994136
ENSG00000006652	IFRD1	-0.793389804	0.009002083
ENSG00000115602	IL1RL1	-1.350879141	0.009034774
ENSG00000237781	RP11-54A4.2	-1.475458149	0.009062301
ENSG00000130164	LDLR	-1.252861633	0.009157287
ENSG00000230914	AC004840.8	-2.266701591	0.00916343
ENSG00000260078	RP11-44F14.1	-2.052133292	0.009203335
ENSG00000228651	RP11-556E13.1	-3.414990884	0.009269171
ENSG00000263628	MIR3155A	-1.640831165	0.009350059
ENSG00000226989	AL049758.2	-1.692981878	0.009376003
ENSG00000250007	RP11-814P5.1	-2.291440805	0.009381326
ENSG00000146674	IGFBP3	-1.199621549	0.009394622
ENSG00000231346	RP5-836N10.1	-1.777526058	0.009448154
ENSG00000259659	RP11-151N17.1	-1.094194972	0.009449223
ENSG00000221968	FADS3	-1.013416126	0.009478238
ENSG00000178031	ADAMTSL1	-1.215984399	0.009513231
ENSG00000210176	MT-TH	-3.711945799	0.009640787
ENSG00000158792	SPATA2L	-0.97432854	0.009701881
ENSG00000165434	PGM2L1	-1.235030185	0.009788448
ENSG00000124731	TREM1	-2.193763967	0.009834841
ENSG00000105255	FSD1	-1.133521008	0.009850245
ENSG00000163453	IGFBP7	-0.88940814	0.009856806
ENSG00000174576	NPAS4	-1.802662848	0.00991402
ENSG00000185972	CCIN	-1.454546239	0.009942078
ENSG00000184254	ALDH1A3	-0.895441137	0.009981277
ENSG00000186480	INSIG1	-0.74457022	0.01001633
ENSG00000206954	U6	-2.605952073	0.010020566
ENSG00000152760	TCTEX1D1	-1.465601601	0.010056618
ENSG00000150681	RGS18	-1.170802385	0.010069506
ENSG00000234043	RP11-56M3.1	-1.39647164	0.010388672
ENSG00000215304	RP13-395E19.3	-2.109184298	0.0103956
ENSG00000267302	RP11-178C3.2	-2.600149352	0.010453641
ENSG00000258740	RP11-293M10.1	-1.793233792	0.010479764
ENSG00000115137	DNAJC27	-0.848186739	0.010586752
ENSG00000230333	AC004538.3	-1.641990474	0.010606116
ENSG00000256803	RP11-133L14.5	-2.597671558	0.010637882
ENSG00000228551	SNRPGP9	-2.597364637	0.010660426
ENSG00000153234	NR4A2	-2.134978422	0.010661222
ENSG00000264911	RP11-107K17.2	-2.597070211	0.010681599
ENSG00000250548	RP11-47I22.2	-1.752287624	0.010833822
ENSG00000259627	RP11-244F12.2	-2.441162124	0.01093129
ENSG00000259048	CTD-2058B24.2	-1.958456763	0.01094814
ENSG00000104936	DMPK	-0.947033234	0.01103777
ENSG00000204482	LST1	-1.239540711	0.011095203
ENSG00000238462	snoU13	-1.815735649	0.01109871
ENSG00000140678	ITGAX	-1.347267718	0.011212297
ENSG00000177606	JUN	-0.930604097	0.011222662
ENSG00000180828	BHLHE22	-0.852479222	0.011226203
ENSG00000117228	GBP1	-0.862282832	0.01126131
ENSG00000257446	ZNF878	-1.609794489	0.011295422
ENSG00000269621	RP11-98D18.15	-3.027867731	0.011298717
ENSG00000173846	PLK3	-1.01138208	0.011398533
ENSG00000180509	KCNE1	-1.160429081	0.011469433
ENSG00000158008	EXTL1	-1.450559455	0.011482573
ENSG00000254802	AC022182.3	-1.606479883	0.011643339
ENSG00000120129	DUSP1	-0.970743793	0.011766
ENSG00000202141	Y_RNA	-2.250867537	0.011802818
ENSG00000268729	CTD-2105E13.14	-1.830974232	0.011809949
ENSG00000210112	MT-TM	-1.58011816	0.011845144
ENSG00000216901	AL022393.7	-1.84117192	0.012015174
ENSG00000107372	ZFAND5	-0.77454433	0.012132883
ENSG00000120738	EGR1	-1.397992612	0.012134078
ENSG00000138829	FBN2	-1.021187919	0.012150646
ENSG00000112799	LY86	-1.365177792	0.012175526
ENSG00000254191	KB-1552D7.2	-3.489369814	0.01219626
ENSG00000252015	U6	-2.739541588	0.012219129
ENSG00000138166	DUSP5	-1.463648813	0.012246914
ENSG00000252126	U6	-1.33585511	0.012313856
ENSG00000188313	PLSCR1	-0.993753444	0.012338269
ENSG00000271021	RP5-878I13.2	-2.248037129	0.012344677
ENSG00000172346	CSDC2	-1.353879788	0.01234595
ENSG00000181409	AATK	-1.059631678	0.01237403
ENSG00000105509	HAS1	-2.599286992	0.01251549
ENSG00000184226	PCDH9	-1.324205853	0.01254112
ENSG00000146021	KLHL3	-0.70928043	0.012581166
ENSG00000055813	CCDC85A	-1.09240634	0.012592592
ENSG00000269902	RP6-99M1.3	-1.696018428	0.012599924
ENSG00000212254	U6	-2.478269216	0.012636182
ENSG00000239819	IGKV1D-8	-3.733101902	0.012667037
ENSG00000152592	DMP1	-2.254165847	0.012699421
ENSG00000164949	GEM	-1.381647675	0.012747083
ENSG00000201586	U6	-1.447177429	0.012857516
ENSG00000230751	AC007036.4	-1.299334283	0.012874844
ENSG00000134376	CRB1	-1.472290731	0.012888591
ENSG00000237953	AC013267.1	-1.696594436	0.012928974
ENSG00000234184	RP5-887A10.1	-3.249728367	0.012966922
ENSG00000205361	MT1DP	-2.136928291	0.012998283
ENSG00000021826	CPS1	-0.880801747	0.013010021
ENSG00000200164	Y_RNA	-1.477913101	0.013043456
ENSG00000165194	PCDH19	-0.882710841	0.013046283
ENSG00000006075	CCL3	-1.619456233	0.01312633
ENSG00000256356	HSPA8P5	-2.675735689	0.013175856
ENSG00000183531	Z98256.1	-2.042139087	0.013204153
ENSG00000197301	RP11-366L20.2	-1.125174589	0.013247307
ENSG00000183054	RGPD6	-1.380297352	0.013254763
ENSG00000165091	TMC1	-1.172274043	0.01327885
ENSG00000186487	MYT1L	-2.646468395	0.013334336
ENSG00000160801	PTH1R	-1.177464475	0.013431891
ENSG00000117318	ID3	-0.975739234	0.013467043
ENSG00000259470	KRT8P9	-2.481185454	0.013482161
ENSG00000173868	PHOSPHO1	-1.576491731	0.013559009
ENSG00000232118	BACH1-AS1	-2.909318829	0.013631356
ENSG00000237232	ZNF295-AS1	-2.909318829	0.013631356
ENSG00000231576	Z95114.3	-2.909318829	0.013631356
ENSG00000238498	snoU13	-2.909318829	0.013631356
ENSG00000252962	U6	-2.909318829	0.013631356
ENSG00000267582	CTD-3252C9.2	-2.909318829	0.013631356
ENSG00000198326	TMEM239	-2.909318829	0.013631356
ENSG00000205300	RP11-352D3.2	-2.909318829	0.013631356
ENSG00000199570	U6	-2.909318829	0.013631356
ENSG00000264125	RP11-354P11.4	-2.909318829	0.013631356
ENSG00000268317	AC026461.1	-2.909318829	0.013631356
ENSG00000221799	AC132068.1	-2.909318829	0.013631356
ENSG00000242088	AC090602.2	-2.909318829	0.013631356
ENSG00000256530	AC019294.1	-2.909318829	0.013631356
ENSG00000258895	CTD-2643K12.1	-2.909318829	0.013631356
ENSG00000258969	RP11-305B6.3	-2.909318829	0.013631356
ENSG00000252013	RNU4ATAC14P	-2.909318829	0.013631356
ENSG00000242405	RP11-267J23.1	-2.909318829	0.013631356
ENSG00000207763	MIR617	-2.909318829	0.013631356
ENSG00000205869	KRTAP5-1	-2.909318829	0.013631356
ENSG00000255557	RP11-770G2.2	-2.909318829	0.013631356
ENSG00000255843	AP000593.7	-2.909318829	0.013631356
ENSG00000254998	RP11-94P11.4	-2.909318829	0.013631356
ENSG00000204306	AP002348.1	-2.909318829	0.013631356
ENSG00000266800	AL135791.1	-2.909318829	0.013631356
ENSG00000251926	snoU13	-2.909318829	0.013631356
ENSG00000270333	RP11-566F5.2	-2.909318829	0.013631356
ENSG00000212521	U6	-2.909318829	0.013631356
ENSG00000136839	OR13C9	-2.909318829	0.013631356
ENSG00000228366	RP11-18B3.3	-2.909318829	0.013631356
ENSG00000244107	RN7SL250P	-2.909318829	0.013631356
ENSG00000252003	RNU7-154P	-2.909318829	0.013631356
ENSG00000223342	RP3-429O6.1	-2.909318829	0.013631356
ENSG00000248781	PSMC1P4	-2.909318829	0.013631356
ENSG00000248708	CTD-2316B1.2	-2.909318829	0.013631356
ENSG00000199901	Y_RNA	-2.909318829	0.013631356
ENSG00000244002	RP11-162K6.1	-2.909318829	0.013631356
ENSG00000151615	POU4F2	-2.909318829	0.013631356
ENSG00000252375	AC099339.1	-2.909318829	0.013631356
ENSG00000249580	RP11-52L11.6	-2.909318829	0.013631356
ENSG00000243813	RP11-678L1.1	-2.909318829	0.013631356
ENSG00000232416	BPESC1	-2.909318829	0.013631356
ENSG00000206985	U6	-2.909318829	0.013631356
ENSG00000236549	AC079807.3	-2.909318829	0.013631356
ENSG00000214024	AC012501.1	-2.909318829	0.013631356
ENSG00000227176	AC092641.2	-2.909318829	0.013631356
ENSG00000238249	HMGN2P17	-2.909318829	0.013631356
ENSG00000252448	SNORA63	-2.909318829	0.013631356
ENSG00000214204	RP11-485H8.2	-2.909318829	0.013631356
ENSG00000243613	RP11-216N14.8	-2.909318829	0.013631356
ENSG00000232864	CTD-2090I13.2	-2.909318829	0.013631356
ENSG00000260934	CTA-363E6.7	-2.890265934	0.013742358
ENSG00000012223	LTF	-1.375785397	0.013828584
ENSG00000196482	ESRRG	-1.461335829	0.013892128
ENSG00000239159	snoU13	-1.676510467	0.013916686
ENSG00000138741	TRPC3	-1.365604798	0.013952777
ENSG00000233577	RP3-462D8.2	-2.885745294	0.014033308
ENSG00000267621	AC004152.5	-2.885745294	0.014033308
ENSG00000265188	RP11-835E18.4	-2.885745294	0.014033308
ENSG00000253040	RNA5SP454	-2.885745294	0.014033308
ENSG00000261669	CTD-2515A14.1	-2.885745294	0.014033308
ENSG00000200225	RNA5SP382	-2.885745294	0.014033308
ENSG00000253096	Y_RNA	-2.885745294	0.014033308
ENSG00000226846	LINC00348	-2.885745294	0.014033308
ENSG00000255629	RP11-196H14.3	-2.885745294	0.014033308
ENSG00000250748	RP11-230G5.2	-2.885745294	0.014033308
ENSG00000258131	RP11-541G9.1	-2.885745294	0.014033308
ENSG00000258034	RP11-493P1.2	-2.885745294	0.014033308
ENSG00000222225	U6	-2.885745294	0.014033308
ENSG00000254975	RP11-672A2.3	-2.885745294	0.014033308
ENSG00000213994	RP11-414H17.5	-2.885745294	0.014033308
ENSG00000238446	RNU7-38P	-2.885745294	0.014033308
ENSG00000075891	PAX2	-2.885745294	0.014033308
ENSG00000173679	OR1L1	-2.885745294	0.014033308
ENSG00000130385	BMP15	-2.885745294	0.014033308
ENSG00000220987	AC084368.1	-2.885745294	0.014033308
ENSG00000250020	RP11-811I15.1	-2.885745294	0.014033308
ENSG00000251108	YBX1P5	-2.885745294	0.014033308
ENSG00000232084	AC104782.3	-2.885745294	0.014033308
ENSG00000225406	AC080125.1	-2.885745294	0.014033308
ENSG00000258819	RP11-7F17.3	-1.501643158	0.014034592
ENSG00000139194	RBP5	-1.190132511	0.014069845
ENSG00000106038	EVX1	-1.597673756	0.014073918
ENSG00000229403	RP4-718N17.2	-2.934811382	0.0141773
ENSG00000011600	TYROBP	-1.016380787	0.01422429
ENSG00000206961	SNORA51	-1.92794778	0.014352921
ENSG00000226974	AL445989.1	-3.432919639	0.014372964
ENSG00000157502	MUM1L1	-1.541040561	0.01441453
ENSG00000183535	COL18A1-AS1	-2.862156311	0.014442885
ENSG00000269266	DNAJC19P2	-2.862156311	0.014442885
ENSG00000269758	CTD-2245F17.9	-2.862156311	0.014442885
ENSG00000237323	AC009892.9	-2.862156311	0.014442885
ENSG00000258950	RP4-776F14.3	-2.862156311	0.014442885
ENSG00000263505	RP11-78F17.3	-2.862156311	0.014442885
ENSG00000267643	RP11-64C12.4	-2.862156311	0.014442885
ENSG00000214255	RPS2P6	-2.862156311	0.014442885
ENSG00000263750	MIR548AV	-2.862156311	0.014442885
ENSG00000265930	MIR4734	-2.862156311	0.014442885
ENSG00000262151	RP11-876N24.2	-2.862156311	0.014442885
ENSG00000259871	CTA-363E6.1	-2.862156311	0.014442885
ENSG00000211828	TRDJ3	-2.862156311	0.014442885
ENSG00000249446	TRAJ60	-2.862156311	0.014442885
ENSG00000199798	SNORD114-5	-2.862156311	0.014442885
ENSG00000200480	SNORD114-28	-2.862156311	0.014442885
ENSG00000255581	RP11-69M1.4	-2.862156311	0.014442885
ENSG00000257105	RP11-259O18.4	-2.862156311	0.014442885
ENSG00000226416	MRPL23-AS1	-2.862156311	0.014442885
ENSG00000255118	RP11-703H8.7	-2.862156311	0.014442885
ENSG00000197768	C9orf173	-2.862156311	0.014442885
ENSG00000250637	RP11-359P18.1	-2.862156311	0.014442885
ENSG00000252935	U6	-2.862156311	0.014442885
ENSG00000222203	Y_RNA	-2.862156311	0.014442885
ENSG00000231299	RP11-419M24.6	-2.862156311	0.014442885
ENSG00000218689	RP3-341I10.1	-2.862156311	0.014442885
ENSG00000248878	RP11-5N11.1	-2.862156311	0.014442885
ENSG00000250522	AC004066.3	-2.862156311	0.014442885
ENSG00000138684	IL21	-2.862156311	0.014442885
ENSG00000249311	TERF1P3	-2.862156311	0.014442885
ENSG00000250189	RP11-362F19.2	-2.862156311	0.014442885
ENSG00000248809	RP11-6L6.3	-2.862156311	0.014442885
ENSG00000237186	RP11-229A12.2	-2.862156311	0.014442885
ENSG00000244222	RP11-642N14.3	-2.862156311	0.014442885
ENSG00000199994	RNA5SP145	-2.862156311	0.014442885
ENSG00000121853	GHSR	-2.862156311	0.014442885
ENSG00000229209	AC073987.1	-2.862156311	0.014442885
ENSG00000221530	AC005037.2	-2.862156311	0.014442885
ENSG00000235673	RP11-109P14.8	-2.862156311	0.014442885
ENSG00000229570	GAPDHP58	-2.862156311	0.014442885
ENSG00000252682	SNORD59	-2.862156311	0.014442885
ENSG00000199349	Y_RNA	-2.862156311	0.014442885
ENSG00000227940	RP11-372M18.1	-2.862156311	0.014442885
ENSG00000225233	RP11-554K11.2	-2.862156311	0.014442885
ENSG00000224521	RP11-438F14.3	-2.862156311	0.014442885
ENSG00000230798	RP4-792G4.2	-1.052796683	0.014449478
ENSG00000152932	RAB3C	-1.320579886	0.014459634
ENSG00000154537	FAM27C	-2.524956695	0.014544767
ENSG00000259129	LINC00648	-2.595288162	0.014554651
ENSG00000067082	KLF6	-0.857894472	0.014648336
ENSG00000254656	RTL1	-2.605822147	0.014693205
ENSG00000264442	RN7SL119P	-1.31785005	0.014767618
ENSG00000070404	FSTL3	-1.019102042	0.014769809
ENSG00000258788	RP11-404P21.9	-1.310795475	0.01478255
ENSG00000120889	TNFRSF10B	-0.700432836	0.014794748
ENSG00000257548	RP11-797M17.1	-3.355499964	0.014839628
ENSG00000121797	CCRL2	-1.180228058	0.014869327
ENSG00000181541	MAB21L2	-2.068956875	0.014908254
ENSG00000243538	CTB-55B8.1	-1.923787841	0.01493367
ENSG00000236269	ENO1-IT1	-1.275777986	0.01496554
ENSG00000196071	OR2L13	-2.756938964	0.014971068
ENSG00000203999	RP11-290F20.1	-1.266155886	0.015034789
ENSG00000237234	RP1-142L7.5	-2.843097658	0.015106831
ENSG00000132429	POPDC3	-1.741997151	0.015193231
ENSG00000167874	TMEM88	-1.288959565	0.01529438
ENSG00000233009	NALCN-AS1	-1.970115192	0.01529732
ENSG00000168994	PXDC1	-0.779233931	0.015467192
ENSG00000270640	RP11-373D23.2	-1.284467563	0.015525156
ENSG00000115353	TACR1	-1.018811931	0.015554964
ENSG00000168995	SIGLEC7	-1.6425845	0.015610825
ENSG00000196154	S100A4	-0.782412323	0.015697451
ENSG00000201581	RN7SKP78	-1.810107637	0.015711693
ENSG00000210184	MT-TS2	-2.623459439	0.015793284
ENSG00000100122	CRYBB1	-1.329062476	0.015820427
ENSG00000266621	AC104841.1	-1.817113144	0.015845682
ENSG00000171509	RXFP1	-1.195743923	0.015877026
ENSG00000266345	RN7SL349P	-1.632992857	0.015916175
ENSG00000008516	MMP25	-1.332857852	0.016002368
ENSG00000224790	AP000704.5	-1.438253955	0.016029266
ENSG00000166979	EVA1C	-0.702904232	0.016035785
ENSG00000165997	ARL5B	-0.65810716	0.016091671
ENSG00000170439	METTL7B	-2.168270588	0.016155477
ENSG00000238541	snoU13	-1.415044725	0.01624561
ENSG00000139211	AMIGO2	-0.908548764	0.016322621
ENSG00000137441	FGFBP2	-1.208161726	0.016404375
ENSG00000167037	SGSM1	-1.005579618	0.016441523
ENSG00000232142	RP11-367H5.8	-2.254915985	0.016542653
ENSG00000105675	ATP4A	-3.314195839	0.016659385
ENSG00000213132	AC022498.1	-1.303477184	0.016720233
ENSG00000228222	AC074363.1	-1.785409264	0.016736953
ENSG00000248791	CTD-2165H16.3	-1.230527915	0.016757321
ENSG00000204472	AIF1	-1.037077827	0.01676398
ENSG00000112232	KHDRBS2	-2.18322837	0.016833841
ENSG00000112658	SRF	-0.816332293	0.016962078
ENSG00000211574	MIR770	-1.564885518	0.017068385
ENSG00000253276	CCDC71L	-1.115787194	0.017229489
ENSG00000130208	APOC1	-1.074625101	0.017278147
ENSG00000106328	FSCN3	-1.227457143	0.017288847
ENSG00000225216	AC007362.3	-3.349073922	0.017301723
ENSG00000185291	IL3RA	-0.954666439	0.017317518
ENSG00000229387	AC103801.2	-1.866822756	0.017364386
ENSG00000156049	GNA14	-0.974050606	0.017367081
ENSG00000243637	AC019221.4	-2.555249021	0.017478508
ENSG00000270031	RP3-426I6.6	-1.236646542	0.017511562
ENSG00000214998	AC006465.4	-2.568569023	0.017555953
ENSG00000107249	GLIS3	-0.97416455	0.017564516
ENSG00000179097	HTR1F	-1.248753567	0.017574833
ENSG00000147588	PMP2	-0.998069543	0.017614957
ENSG00000163568	AIM2	-1.488240873	0.017649436
ENSG00000237613	FAM138A	-2.598828424	0.01767115
ENSG00000239353	RP11-492E3.51	-1.279434744	0.017678422
ENSG00000212418	Y_RNA	-1.902091645	0.017697082
ENSG00000202285	U6	-3.291366465	0.017727104
ENSG00000232716	AC016831.6	-2.125946299	0.017863587
ENSG00000173267	SNCG	-0.849976419	0.017948315
ENSG00000155090	KLF10	-0.83275286	0.017981694
ENSG00000105205	CLC	-3.43595981	0.018005497
ENSG00000198753	PLXNB3	-0.933500504	0.01801275
ENSG00000233343	ATP6V1G1P4	-1.557496875	0.018030752
ENSG00000003436	TFPI	-0.80567265	0.018041777
ENSG00000085265	FCN1	-2.169611348	0.018045895
ENSG00000162892	IL24	-2.83466715	0.018093712
ENSG00000222009	BTBD19	-1.121273069	0.018099264
ENSG00000120885	CLU	-0.841859905	0.018194745
ENSG00000121207	LRAT	-1.516262857	0.018196809
ENSG00000185527	PDE6G	-1.523916858	0.018231648
ENSG00000196136	SERPINA3	-1.949387424	0.018399427
ENSG00000154479	CCDC173	-1.272728303	0.018437746
ENSG00000086300	SNX10	-0.940817627	0.018538473
ENSG00000204528	PSORS1C3	-1.95645898	0.018540246
ENSG00000251356	RAB5CP2	-3.148061078	0.018550149
ENSG00000210100	MT-TI	-1.762076951	0.018569181
ENSG00000184205	TSPYL2	-0.95562581	0.018626169
ENSG00000264508	RN7SL473P	-1.085746939	0.018639812
ENSG00000230622	UQCRHP1	-2.777933576	0.018657057
ENSG00000198832	SELM	-0.960497663	0.018693
ENSG00000140379	BCL2A1	-1.546189733	0.018693355
ENSG00000255097	RP11-5L12.1	-2.144773599	0.018746792
ENSG00000233766	AC098617.1	-1.182979801	0.018962477
ENSG00000254703	FLI1-AS1	-1.276126922	0.019030706
ENSG00000150347	ARID5B	-0.730377064	0.019093767
ENSG00000133124	IRS4	-1.867811678	0.019119618
ENSG00000234506	RP11-274B18.2	-1.802027639	0.019213574
ENSG00000141526	SLC16A3	-1.075399546	0.019274517
ENSG00000268734	CTB-61M7.2	-2.637606526	0.01931174
ENSG00000228063	RP11-135J2.4	-1.30388304	0.019340504
ENSG00000224342	AC007879.1	-2.52553766	0.019394837
ENSG00000110799	VWF	-0.748779256	0.019455687
ENSG00000263391	AL512428.1	-2.130370263	0.01959588
ENSG00000172201	ID4	-0.825666368	0.019626682
ENSG00000259945	CTD-2012K14.3	-2.065096639	0.019631279
ENSG00000226091	RP11-90D4.2	-1.295758452	0.01968592
ENSG00000223799	AP000295.7	-1.27143581	0.019908483
ENSG00000230807	AC099535.4	-2.507713341	0.019950477
ENSG00000223774	RP11-307B6.3	-1.184551091	0.019992295
ENSG00000111700	SLCO1B3	-2.815004842	0.020081003
ENSG00000154553	PDLIM3	-1.56676878	0.020105038
ENSG00000250696	RP11-704M14.1	-2.797005587	0.02014161
ENSG00000041515	MYO16	-1.555474166	0.020201959
ENSG00000263264	CTB-133G6.1	-1.494846244	0.020377991
ENSG00000213694	S1PR3	-1.088370993	0.020480956
ENSG00000106366	SERPINE1	-1.84581954	0.020497242
ENSG00000227383	RP11-571F15.2	-1.393362001	0.02070848
ENSG00000222596	AL445523.1	-1.65624794	0.020761958
ENSG00000164100	NDST3	-1.272160304	0.020775137
ENSG00000176826	FKBP9L	-1.058354296	0.020848742
ENSG00000212907	MT-ND4L	-0.821150126	0.020897222
ENSG00000125740	FOSB	-1.709628289	0.021010521
ENSG00000236194	AC003104.1	-1.533833765	0.021011485
ENSG00000262001	DLGAP1-AS2	-1.005373804	0.021040322
ENSG00000224388	BACE2-IT1	-1.502651762	0.021209279
ENSG00000228033	AC010967.2	-2.361954942	0.021252871
ENSG00000089692	LAG3	-1.082815182	0.021340243
ENSG00000268864	CTB-167G5.5	-3.559677805	0.021409085
ENSG00000259820	AC083843.1	-1.044787565	0.021444167
ENSG00000174010	KLHL15	-0.757977461	0.021448851
ENSG00000229808	RP11-456P18.2	-1.223661039	0.021651833
ENSG00000204442	FAM155A	-1.083687624	0.021680938
ENSG00000183662	FAM19A1	-1.550919695	0.021708487
ENSG00000150510	FAM124A	-1.030795313	0.021718826
ENSG00000131873	CHSY1	-0.663505131	0.021762597
ENSG00000229746	FAM74A4	-2.961415918	0.02182008
ENSG00000135917	SLC19A3	-1.378236093	0.02184122
ENSG00000180347	CCDC129	-2.609729305	0.021854325
ENSG00000110680	CALCA	-3.49262932	0.021895974
ENSG00000124749	COL21A1	-0.760985815	0.022136502
ENSG00000224468	RP11-181K3.4	-1.1161521	0.02215622
ENSG00000200070	RNU4-80P	-1.24375812	0.022193953
ENSG00000250784	RP11-540D14.6	-1.344146739	0.022290392
ENSG00000103175	WFDC1	-1.216065019	0.022300198
ENSG00000233473	RP11-520H16.4	-1.372935393	0.022321085
ENSG00000166483	WEE1	-1.060727832	0.022334249
ENSG00000036473	OTC	-1.702030282	0.022508165
ENSG00000127743	IL17B	-1.340494581	0.02258231
ENSG00000118523	CTGF	-1.399850264	0.022594939
ENSG00000252827	RN7SKP11	-1.948795991	0.022648284
ENSG00000023445	BIRC3	-1.084373385	0.022752339
ENSG00000252917	SNORA74	-3.089704711	0.022876295
ENSG00000175857	GAPT	-1.449182323	0.022895799
ENSG00000237271	AC009498.1	-1.623221339	0.023036699
ENSG00000240211	RP11-758P17.3	-1.105972135	0.023046712
ENSG00000229314	ORM1	-2.234393947	0.023128322
ENSG00000171794	UTF1	-2.269712897	0.023156094
ENSG00000264707	RP11-760N9.1	-1.85213706	0.023238262
ENSG00000123689	G0S2	-1.158048909	0.023283906
ENSG00000170011	MYRIP	-0.907308125	0.023302666
ENSG00000184371	CSF1	-0.820552722	0.0234572
ENSG00000165061	ZMAT4	-1.679528491	0.023582835
ENSG00000139832	RAB20	-0.959823164	0.023655916
ENSG00000105825	TFPI2	-1.46499438	0.023678285
ENSG00000221672	Z97351.1	-2.032001141	0.023715436
ENSG00000265417	RP11-288C17.1	-2.230748229	0.023807145
ENSG00000263011	RP11-473M20.11	-2.230064355	0.023933025
ENSG00000200086	U6	-2.272233975	0.023941411
ENSG00000261220	RP11-629O1.2	-1.357758357	0.02408962
ENSG00000267412	CTC-265F19.2	-1.738435016	0.024166813
ENSG00000251322	SHANK3	-0.739561149	0.024194384
ENSG00000266761	MIR3194	-3.392259082	0.024216389
ENSG00000162897	FCAMR	-3.076775131	0.024260321
ENSG00000207693	MIR602	-3.127011476	0.024382671
ENSG00000217805	RP11-191A15.2	-2.267854172	0.024464811
ENSG00000186431	FCAR	-2.735707622	0.024478754
ENSG00000157119	KLHL40	-1.969001818	0.02455027
ENSG00000237892	KLF7-IT1	-1.216345035	0.02455619
ENSG00000222445	RN7SKP56	-1.695562213	0.024592462
ENSG00000264584	RN7SL600P	-1.066683023	0.024599234
ENSG00000079257	LXN	-0.915984925	0.024676105
ENSG00000146232	NFKBIE	-0.852274001	0.024706948
ENSG00000105784	RUNDC3B	-0.867392025	0.024830791
ENSG00000136603	SKIL	-0.646290725	0.024831691
ENSG00000261291	RP11-295M3.2	-1.335162714	0.024902517
ENSG00000249662	RP11-321E2.4	-3.055672163	0.024972775
ENSG00000162747	FCGR3B	-2.014662703	0.02498943
ENSG00000206560	ANKRD28	-0.536662972	0.025059218
ENSG00000157168	NRG1	-0.988009071	0.025088817
ENSG00000008513	ST3GAL1	-0.718510385	0.025139988
ENSG00000270802	AC005776.1	-1.396616295	0.025153121
ENSG00000148154	UGCG	-0.784122868	0.02520194
ENSG00000091106	NLRC4	-1.480686605	0.025243259
ENSG00000200413	SNORD114-26	-2.226538924	0.025278427
ENSG00000269256	RP11-325D15.2	-2.263038352	0.025281834
ENSG00000136546	SCN7A	-0.981793324	0.02558701
ENSG00000187860	CCDC157	-0.968413978	0.025688562
ENSG00000235447	RP1-279N11.1	-3.105188086	0.025744152
ENSG00000248927	CTD-2334D19.1	-1.282673958	0.0257464
ENSG00000236048	AC013470.6	-2.611352376	0.025796384
ENSG00000168386	FILIP1L	-1.314608937	0.025809291
ENSG00000168734	PKIG	-0.740718811	0.025957302
ENSG00000239948	RN7SL368P	-1.902109494	0.025965642
ENSG00000137101	CD72	-1.198782591	0.026101956
ENSG00000152377	SPOCK1	-0.799022138	0.026148669
ENSG00000248228	SLIT2-IT1	-2.164425767	0.026174478
ENSG00000229431	RP1-92O14.6	-1.636343997	0.02618877
ENSG00000139182	CLSTN3	-0.906504829	0.026199898
ENSG00000260121	RP5-1142A6.9	-1.605098796	0.02625328
ENSG00000135094	SDS	-2.012476335	0.026296421
ENSG00000151929	BAG3	-0.516537097	0.026335216
ENSG00000104879	CKM	-2.320217228	0.026350167
ENSG00000189292	FAM150B	-1.695584235	0.026352386
ENSG00000181826	RELL1	-0.648946361	0.026357909
ENSG00000188452	CERKL	-2.022208603	0.026398719
ENSG00000134285	FKBP11	-0.902919127	0.026531265
ENSG00000227827	RP11-958N24.2	-1.570602153	0.02654174
ENSG00000252124	AL031594.1	-1.836884829	0.026592846
ENSG00000180287	PLD5	-1.997319795	0.026623214
ENSG00000137868	STRA6	-1.064816121	0.026706069
ENSG00000235750	KIAA0040	-1.112586091	0.026799293
ENSG00000146242	TPBG	-0.548066963	0.026802669
ENSG00000265539	MIR3164	-1.323073561	0.026860068
ENSG00000206728	Y_RNA	-1.368685392	0.02690093
ENSG00000241985	WWTR1-IT1	-1.049727238	0.026974709
ENSG00000266127	RP11-474N24.2	-1.418851209	0.027055853
ENSG00000231721	AC058791.2	-0.821193175	0.027077931
ENSG00000221033	MIR1272	-2.754287595	0.027087289
ENSG00000228376	RP11-520B13.4	-2.754287595	0.027087289
ENSG00000223984	HNRNPRP1	-2.022835925	0.027175262
ENSG00000240006	RP11-200A1.1	-1.636525376	0.027178584
ENSG00000234378	AC098828.2	-2.614120825	0.027245554
ENSG00000249405	RP11-317O24.1	-2.251598904	0.027257315
ENSG00000180015	RP11-756P10.3	-1.225205605	0.027280181
ENSG00000184716	SERINC4	-1.140698694	0.027291225
ENSG00000204099	NEU4	-1.583536106	0.027295635
ENSG00000087303	NID2	-0.756013032	0.02730475
ENSG00000129226	CD68	-1.70817136	0.027321184
ENSG00000250829	RP11-11N5.1	-1.857372101	0.027353565
ENSG00000265112	MIR3153	-1.608723995	0.027377013
ENSG00000120709	FAM53C	-0.578830255	0.027426076
ENSG00000166073	GPR176	-0.754716928	0.027453603
ENSG00000260549	MT1L	-0.901855325	0.027580597
ENSG00000261856	CTD-2135D7.4	-2.735091625	0.0279151
ENSG00000228218	ATF4P3	-1.427612687	0.027992992
ENSG00000146112	PPP1R18	-0.586557145	0.027999936
ENSG00000234300	LINC00229	-2.732789109	0.028065249
ENSG00000203648	AC007618.3	-1.231452566	0.028203648
ENSG00000120498	TEX11	-1.751351691	0.0282491
ENSG00000167916	KRT24	-3.243811366	0.028258947
ENSG00000105974	CAV1	-0.668361774	0.028281802
ENSG00000258987	RP11-131H24.4	-2.728035845	0.02828409
ENSG00000236403	RP11-447M12.2	-2.728035845	0.02828409
ENSG00000248603	RP3-412A9.10	-1.280791497	0.028321789
ENSG00000260053	ABCB10P4	-2.973441182	0.028441096
ENSG00000216624	GAPDHP72	-2.973441182	0.028441096
ENSG00000143479	DYRK3	-0.905173052	0.028503065
ENSG00000112195	TREML2	-1.597460008	0.028579939
ENSG00000119535	CSF3R	-1.567021775	0.028602701
ENSG00000130589	HELZ2	-0.758659177	0.028619863
ENSG00000104827	CGB	-2.720231708	0.028645432
ENSG00000264449	RP11-945C19.4	-2.720231708	0.028645432
ENSG00000259379	RP11-925D8.5	-2.720231708	0.028645432
ENSG00000107859	PITX3	-2.720231708	0.028645432
ENSG00000235893	RP11-460E7.8	-2.720231708	0.028645432
ENSG00000271680	RP11-564A8.8	-2.720231708	0.028645432
ENSG00000225761	RP11-417O11.5	-1.390677668	0.028672585
ENSG00000117143	UAP1	-0.761188046	0.028751554
ENSG00000233392	AC104809.4	-2.03606887	0.028948477
ENSG00000107281	NPDC1	-0.727965071	0.029080838
ENSG00000261227	AC140912.1	-2.863958226	0.029090477
ENSG00000261638	RP11-700H13.1	-2.71033438	0.029107309
ENSG00000258773	RP11-255M2.2	-2.71033438	0.029107309
ENSG00000207488	Y_RNA	-2.71033438	0.029107309
ENSG00000240739	RP11-69M1.1	-2.709522531	0.029111496
ENSG00000222432	Y_RNA	-2.709522531	0.029111496
ENSG00000227835	CARM1P1	-2.029385782	0.029119379
ENSG00000160505	NLRP4	-2.499711712	0.029144942
ENSG00000109265	KIAA1211	-0.996419544	0.029343666
ENSG00000170390	DCLK2	-0.759902672	0.029354503
ENSG00000270356	IGHV1OR15-4	-2.702328356	0.029453099
ENSG00000211995	AP000428.1	-2.702328356	0.029453099
ENSG00000249751	ECSCR	-0.806931278	0.029576583
ENSG00000120054	CPN1	-2.696531452	0.029630243
ENSG00000249763	RP11-618I10.1	-2.696531452	0.029630243
ENSG00000223907	RP11-439L8.4	-2.696531452	0.029630243
ENSG00000101096	NFATC2	-0.67814299	0.029656975
ENSG00000145147	SLIT2	-1.122877451	0.029674136
ENSG00000242100	RPL9P32	-2.696575914	0.029727802
ENSG00000159884	CCDC107	-0.711245919	0.029748046
ENSG00000119138	KLF9	-1.152339141	0.029765193
ENSG00000258183	RP11-753N8.1	-2.695568274	0.029776062
ENSG00000213717	AC004692.5	-2.695568274	0.029776062
ENSG00000187559	FOXD4L3	-1.80688543	0.029779898
ENSG00000102385	DRP2	-1.115946171	0.029785395
ENSG00000250770	RP5-1063M23.1	-2.694340109	0.029793373
ENSG00000258580	RP11-320M16.2	-2.693732683	0.02989104
ENSG00000245719	RP11-34F13.2	-2.689586845	0.030023932
ENSG00000154099	DNAAF1	-1.690645074	0.030174537
ENSG00000179915	NRXN1	-0.790105425	0.030269954
ENSG00000026025	VIM	-0.820010953	0.030304166
ENSG00000255967	RP11-438L7.3	-1.823700819	0.030308022
ENSG00000137094	DNAJB5	-1.115236136	0.030317972
ENSG00000249426	CTC-448D22.1	-2.683075326	0.030341331
ENSG00000240356	RPL23AP7	-0.808924641	0.030447313
ENSG00000159885	ZNF222	-0.811912678	0.030469275
ENSG00000224137	AC079767.4	-3.086925837	0.030558144
ENSG00000183098	GPC6	-0.953859795	0.030610785
ENSG00000133317	LGALS12	-2.525746797	0.030631781
ENSG00000197406	DIO3	-1.447785579	0.030642676
ENSG00000238266	LINC00707	-2.402816649	0.030666367
ENSG00000255262	TCEB2P2	-2.676315244	0.030672739
ENSG00000237972	TUBG1P	-2.676315244	0.030672739
ENSG00000231662	RP11-686D16.1	-2.676315244	0.030672739
ENSG00000226397	C12orf77	-2.675032966	0.030688067
ENSG00000256372	RP11-428G5.4	-2.675032966	0.030688067
ENSG00000146722	AC006014.8	-2.675032966	0.030688067
ENSG00000133065	SLC41A1	-0.583784431	0.030764946
ENSG00000213690	RP11-513D4.1	-2.673901225	0.030823917
ENSG00000170955	PRKCDBP	-0.891375892	0.030873858
ENSG00000221294	AL021394.1	-2.670962358	0.030890614
ENSG00000263976	AC015818.5	-2.670962358	0.030890614
ENSG00000160883	HK3	-1.618304084	0.030902627
ENSG00000010270	STARD3NL	-0.714570614	0.030913583
ENSG00000264384	RN7SL431P	-1.460616777	0.030923248
ENSG00000241418	RP11-512H23.2	-2.670279702	0.030924652
ENSG00000240125	RP11-58O9.1	-2.042188355	0.030971852
ENSG00000237748	UQCRBP1	-1.372696588	0.031016603
ENSG00000187653	TMSB4XP8	-0.94097623	0.031141815
ENSG00000204531	POU5F1	-1.530160467	0.031168879
ENSG00000207578	MIR583	-2.663768184	0.031250322
ENSG00000258536	RP11-1053O12.1	-1.391605685	0.03130011
ENSG00000266388	AC093430.1	-2.222440415	0.031304271
ENSG00000100985	MMP9	-2.020274914	0.031351917
ENSG00000239151	RNU7-195P	-2.66040012	0.031460496
ENSG00000207032	Y_RNA	-2.290367498	0.031508956
ENSG00000267594	CYP4F24P	-1.223942365	0.031513717
ENSG00000267976	AP000695.1	-1.651867937	0.031523681
ENSG00000255521	RP4-607I7.1	-1.125831765	0.031538022
ENSG00000257286	RP11-545P7.4	-2.658015741	0.031539529
ENSG00000157087	ATP2B2	-1.359711991	0.031540378
ENSG00000237181	AC147651.4	-1.383410492	0.031587465
ENSG00000250366	LINC00617	-3.076940238	0.031697039
ENSG00000243072	GS1-388B5.2	-2.655283683	0.031715967
ENSG00000229661	RP11-145B3.2	-2.652578237	0.03181419
ENSG00000151572	ANO4	-1.328902136	0.031971753
ENSG00000228140	RP3-467K16.4	-1.62476166	0.032005797
ENSG00000178980	SEPW1	-0.537723805	0.032025541
ENSG00000198899	MT-ATP6	-0.655174473	0.032052483
ENSG00000267491	CTD-2373H9.5	-2.648490779	0.032056794
ENSG00000261889	RP11-473M20.16	-1.027271949	0.032115318
ENSG00000198981	MIR29A	-1.756676533	0.032157113
ENSG00000196550	FAM72A	-1.047187397	0.032256312
ENSG00000138675	FGF5	-2.649472603	0.032277494
ENSG00000104219	ZDHHC2	-0.691118786	0.03228619
ENSG00000154438	ASZ1	-2.936393412	0.032291545
ENSG00000207612	MIR604	-1.531944729	0.032304378
ENSG00000248166	AC008984.2	-2.173538197	0.032320852
ENSG00000237927	RP3-393E18.2	-1.431732467	0.03238753
ENSG00000142694	EVA1B	-0.767187642	0.032578539
ENSG00000236699	ARHGEF38	-2.63597654	0.032660427
ENSG00000142178	SIK1	-1.176285073	0.032683846
ENSG00000130558	OLFM1	-0.814278241	0.032706026
ENSG00000004799	PDK4	-1.355862929	0.032885579
ENSG00000260592	CTA-363E6.6	-1.810303063	0.032887069
ENSG00000225938	RP4-575N6.4	-1.12172693	0.032889412
ENSG00000104368	PLAT	-0.987799403	0.032931459
ENSG00000221740	SNORD93	-1.492510393	0.032936529
ENSG00000146376	ARHGAP18	-0.613789857	0.033037009
ENSG00000239373	RN7SL425P	-1.154985964	0.033085088
ENSG00000160691	SHC1	-0.648995855	0.033115516
ENSG00000241002	RP11-119H12.1	-2.324786094	0.033154634
ENSG00000180422	LINC00304	-1.685150135	0.033172951
ENSG00000206926	U6	-2.218319382	0.033224346
ENSG00000085563	ABCB1	-0.828448777	0.033245054
ENSG00000150457	LATS2	-0.684840965	0.033353904
ENSG00000228748	RP13-39P12.3	-1.658203657	0.033439407
ENSG00000269967	RP11-84A19.4	-1.198356347	0.033500913
ENSG00000108700	CCL8	-1.429790056	0.03351761
ENSG00000112964	GHR	-0.642213526	0.033651417
ENSG00000166510	CCDC68	-1.019024987	0.03365903
ENSG00000099985	OSM	-2.023279054	0.033691966
ENSG00000138798	EGF	-1.812402585	0.033704192
ENSG00000111490	TBC1D30	-0.858731621	0.033798294
ENSG00000242808	SOX2-OT	-0.918567303	0.034102388
ENSG00000152208	GRID2	-1.433925991	0.034178757
ENSG00000060138	YBX3	-0.50582355	0.034317296
ENSG00000157343	ARMC12	-1.141528182	0.034462366
ENSG00000196169	KIF19	-1.429275445	0.034508585
ENSG00000171051	FPR1	-1.672457008	0.034527377
ENSG00000130775	THEMIS2	-1.014763911	0.034544847
ENSG00000165868	HSPA12A	-0.767122781	0.034567347
ENSG00000207569	MIR433	-2.148395994	0.034639422
ENSG00000243280	RP11-477G18.2	-1.188608424	0.034653463
ENSG00000169314	C22orf15	-1.472986743	0.034689176
ENSG00000236318	AC019117.1	-2.30365529	0.034729816
ENSG00000222511	Y_RNA	-1.567980121	0.034764378
ENSG00000171236	LRG1	-1.473436387	0.034803301
ENSG00000112137	PHACTR1	-0.854624539	0.034844429
ENSG00000153922	CHD1	-0.593320913	0.034855312
ENSG00000250195	RP11-371F15.3	-2.133961261	0.034883442
ENSG00000162618	ELTD1	-0.713419528	0.034922949
ENSG00000146090	RASGEF1C	-1.012442707	0.03494871
ENSG00000171643	S100Z	-1.731121378	0.034987782
ENSG00000223695	RP4-633O19__A.1	-1.459758411	0.034990777
ENSG00000259196	HMBOX1-IT1	-1.444738473	0.035024255
ENSG00000257855	RP11-629O19.1	-2.845870865	0.035072576
ENSG00000149591	TAGLN	-1.089690797	0.035087307
ENSG00000112096	SOD2	-0.796472516	0.035240255
ENSG00000210196	MT-TP	-0.870641116	0.035308615
ENSG00000257743	RP11-1220K2.2	-1.311239768	0.035309093
ENSG00000265096	AC073624.1	-2.001712534	0.035400503
ENSG00000188766	SPRED3	-1.223969681	0.035445709
ENSG00000184408	KCND2	-1.155560135	0.035466772
ENSG00000074660	SCARF1	-0.725511293	0.035516402
ENSG00000259683	RP11-182J1.14	-3.041959153	0.03581366
ENSG00000237433	AC097639.8	-1.907174734	0.03583181
ENSG00000258602	RP11-7F17.7	-2.22899266	0.0359157
ENSG00000101347	SAMHD1	-0.804707974	0.035980908
ENSG00000125538	IL1B	-1.831596617	0.035984996
ENSG00000143318	CASQ1	-1.382755177	0.036038206
ENSG00000173157	ADAMTS20	-2.42500424	0.036046293
ENSG00000177993	ZNRF3-AS1	-1.71065595	0.036149744
ENSG00000236939	C8orf56	-1.92318592	0.036157
ENSG00000261375	RP11-632K20.6	-1.530734413	0.036224049
ENSG00000186439	TRDN	-1.174150947	0.036396935
ENSG00000225213	RP11-197M22.2	-0.973608287	0.036411052
ENSG00000156206	C15orf26	-1.191780147	0.036553817
ENSG00000225885	AC023590.1	-2.896511483	0.036586802
ENSG00000130429	ARPC1B	-0.789319887	0.036662771
ENSG00000199990	VTRNA1-1	-2.019880368	0.036708554
ENSG00000019991	HGF	-1.052669612	0.036766016
ENSG00000213886	UBD	-2.633404405	0.0369189
ENSG00000225670	CTA-134P22.2	-0.870443424	0.037073808
ENSG00000260064	RP11-18F14.4	-2.080197429	0.03718001
ENSG00000198417	MT1F	-0.943824647	0.037185445
ENSG00000269889	RP11-816J6.3	-1.040370267	0.037195117
ENSG00000164400	CSF2	-2.291623209	0.037261239
ENSG00000257764	RP11-1143G9.4	-2.213293326	0.037355347
ENSG00000117519	CNN3	-0.559517825	0.03743284
ENSG00000248256	OCIAD1-AS1	-2.89156569	0.037451697
ENSG00000132688	NES	-0.921013924	0.037515382
ENSG00000198754	OXCT2	-1.489048238	0.037526076
ENSG00000102172	SMS	-0.57657176	0.037715949
ENSG00000160014	CALM3	-0.559407566	0.037746731
ENSG00000260303	RP11-203B7.2	-3.21270402	0.037891396
ENSG00000244384	RN7SL359P	-2.006192296	0.037938034
ENSG00000270431	RP1-241P17.7	-1.9289171	0.037946635
ENSG00000147166	ITGB1BP2	-1.228973174	0.037960511
ENSG00000145362	ANK2	-0.89985615	0.038239366
ENSG00000231680	AP003774.6	-1.737609345	0.038288376
ENSG00000265929	hsa-mir-5195	-3.057288108	0.038348616
ENSG00000227160	RP1-65P5.1	-2.080084939	0.038388011
ENSG00000261216	RP11-166B2.5	-1.952196912	0.038410004
ENSG00000103966	EHD4	-0.515936661	0.03846531
ENSG00000235445	XXbac-B476C20.14	-1.301473927	0.038506347
ENSG00000108106	UBE2S	-0.728355876	0.038525384
ENSG00000173930	SLCO4C1	-1.037316969	0.03856295
ENSG00000252101	U6	-1.667397904	0.038768484
ENSG00000197061	HIST1H4C	-1.45505233	0.038879603
ENSG00000120280	CXorf21	-1.14675447	0.03893255
ENSG00000230534	RP11-297A16.2	-1.373728688	0.039003326
ENSG00000240764	PCDHGC5	-0.947946529	0.03908731
ENSG00000255780	RP11-1029F8.1	-1.324137601	0.039129247
ENSG00000117009	KMO	-1.392068721	0.039164998
ENSG00000122035	RASL11A	-0.709002914	0.039276564
ENSG00000144908	ALDH1L1	-1.631014267	0.039304122
ENSG00000090376	IRAK3	-0.790452084	0.039328373
ENSG00000183615	FAM167B	-0.85037303	0.039381391
ENSG00000162174	ASRGL1	-1.087013559	0.039492684
ENSG00000118804	FAM47E-STBD1	-0.974988767	0.039509639
ENSG00000265590	AP000275.65	-1.844308461	0.039544204
ENSG00000134853	PDGFRA	-1.044216874	0.039570728
ENSG00000263934	SNORD3A	-2.088579894	0.039580344
ENSG00000226005	RP11-464C19.3	-2.119180069	0.039690564
ENSG00000223552	RP11-24F11.2	-1.157702577	0.039859072
ENSG00000171777	RASGRP4	-0.963951332	0.039985072
ENSG00000261570	RP11-744I24.2	-1.57604714	0.040025815
ENSG00000198840	MT-ND3	-0.898138654	0.040034491
ENSG00000205622	AF064858.6	-1.462211168	0.040120641
ENSG00000260548	RP6-24A23.6	-3.267612567	0.040159765
ENSG00000135404	CD63	-0.604713236	0.040251901
ENSG00000089351	GRAMD1A	-0.721929819	0.040287649
ENSG00000186047	DLEU7	-1.308194971	0.040318723
ENSG00000241409	AC064852.4	-2.597774253	0.040362051
ENSG00000251721	snoZ5	-2.266096418	0.04050579
ENSG00000243911	RN7SL430P	-1.582143615	0.04075631
ENSG00000111348	ARHGDIB	-0.754007759	0.040858348
ENSG00000163762	TM4SF18	-0.667637347	0.040862358
ENSG00000186086	NBPF6	-2.592000076	0.040862823
ENSG00000091844	RGS17	-1.428747855	0.040938625
ENSG00000227914	RP11-130C19.3	-1.425643282	0.041075388
ENSG00000270210	RP11-373D23.3	-0.886517646	0.041138921
ENSG00000249984	CTC-529L17.2	-1.870382754	0.041288991
ENSG00000179820	MYADM	-0.870006514	0.041318347
ENSG00000087085	ACHE	-1.09632495	0.041385614
ENSG00000136160	EDNRB	-0.782516656	0.041404041
ENSG00000144481	TRPM8	-2.15259999	0.041522756
ENSG00000251396	RP11-163N6.2	-0.957814482	0.041669245
ENSG00000144136	SLC20A1	-0.881688483	0.041831892
ENSG00000238868	snoU13	-1.538207073	0.041835172
ENSG00000167617	CDC42EP5	-0.664757056	0.041896021
ENSG00000200372	RNU5E-8P	-1.534516105	0.041923951
ENSG00000231006	CTB-54D4.1	-1.228717802	0.041946425
ENSG00000186407	CD300E	-1.731165231	0.041960033
ENSG00000262601	CTC-786C10.1	-1.023251344	0.041988199
ENSG00000130202	PVRL2	-0.539577276	0.041988419
ENSG00000155659	VSIG4	-1.03745965	0.042025451
ENSG00000105321	CCDC9	-0.535477996	0.042051012
ENSG00000260413	RP11-231C14.6	-1.812649457	0.042135659
ENSG00000173559	NABP1	-0.691693193	0.042163945
ENSG00000167889	MGAT5B	-1.394398781	0.042165146
ENSG00000207497	Y_RNA	-1.229549311	0.042185841
ENSG00000213683	AC002056.3	-1.026489475	0.042191419
ENSG00000224124	POM121L10P	-1.849151045	0.042277615
ENSG00000224420	ADM5	-0.99362037	0.042358363
ENSG00000267607	CTD-2369P2.8	-1.86725122	0.042550861
ENSG00000249786	EAF1-AS1	-1.003490364	0.042684148
ENSG00000167236	CCL23	-1.543757512	0.042721839
ENSG00000172965	AC068491.1	-0.872444779	0.042797916
ENSG00000233608	TWIST2	-0.815448677	0.043029035
ENSG00000236567	RP11-39K24.7	-1.059347598	0.043088741
ENSG00000265089	MIR4655	-2.236747315	0.043097694
ENSG00000172031	EPHX4	-1.138640133	0.043211385
ENSG00000115520	COQ10B	-0.5283952	0.043226131
ENSG00000231651	DLG3-AS1	-2.608664492	0.043263699
ENSG00000142634	EFHD2	-0.668117484	0.043525931
ENSG00000240409	MTATP8P1	-2.698637818	0.043653058
ENSG00000254396	RP11-56F10.3	-1.504838291	0.04375397
ENSG00000264763	MIR4295	-2.218817203	0.043776178
ENSG00000254855	RP11-867G23.1	-1.127019862	0.04378239
ENSG00000244280	ECEL1P2	-1.802605008	0.043866745
ENSG00000262803	RP11-160A9.3	-2.144511932	0.043914852
ENSG00000258772	RP11-84C10.3	-1.592001453	0.043945914
ENSG00000255084	RP11-843A23.1	-2.230447306	0.044112005
ENSG00000071991	CDH19	-0.761913946	0.044123483
ENSG00000239470	RP11-16F15.2	-2.546572471	0.044177261
ENSG00000185499	MUC1	-1.281997648	0.044241853
ENSG00000225912	RP13-258O15.1	-2.228952223	0.044377931
ENSG00000172367	PDZD3	-1.163081052	0.044379723
ENSG00000233077	RP11-290F20.2	-1.665371114	0.044421122
ENSG00000267212	CTD-2659N19.9	-1.520804678	0.044463293
ENSG00000216863	LY86-AS1	-2.213226693	0.044694084
ENSG00000166558	SLC38A8	-2.225805262	0.044890714
ENSG00000112053	SLC26A8	-1.479195477	0.044895509
ENSG00000156298	TSPAN7	-0.686813921	0.044916101
ENSG00000264354	MIR3134	-3.283930407	0.044961833
ENSG00000069399	BCL3	-0.864980226	0.045051575
ENSG00000249500	RP11-340B18.1	-2.224465759	0.045111178
ENSG00000197816	CCDC180	-1.023825756	0.045180042
ENSG00000120833	SOCS2	-0.829705609	0.045224807
ENSG00000197582	GPX1P1	-1.393566438	0.045228178
ENSG00000222208	RNA5SP129	-1.492715415	0.045234908
ENSG00000254606	RP11-22P4.2	-1.476798125	0.045275562
ENSG00000117477	CCDC181	-1.239956956	0.045465792
ENSG00000056291	NPFFR2	-2.801518966	0.045670966
ENSG00000110848	CD69	-1.305208019	0.045756263
ENSG00000246820	RP11-379P15.1	-2.593381256	0.045797167
ENSG00000224037	RP4-781K5.7	-2.220162899	0.045812725
ENSG00000204446	C9orf170	-1.153487051	0.045846596
ENSG00000222714	RN7SKP38	-1.054064787	0.045853513
ENSG00000235111	RP1-29C18.8	-1.090745547	0.045859072
ENSG00000228124	RP1-122O8.7	-1.105757792	0.045910121
ENSG00000197653	DNAH10	-1.014093566	0.045912664
ENSG00000250708	RP11-161D15.1	-2.312062489	0.045951456
ENSG00000170054	SERPINA9	-2.284126919	0.045958996
ENSG00000116833	NR5A2	-0.855243483	0.046073726
ENSG00000239719	RP4-800G7.1	-2.204428613	0.046105233
ENSG00000135077	HAVCR2	-0.95231248	0.046201801
ENSG00000243797	CTB-111H14.1	-1.763671696	0.046222784
ENSG00000174837	EMR1	-2.181306264	0.046314883
ENSG00000238207	AC009312.1	-1.163526199	0.046373303
ENSG00000269656	CTD-2571L23.6	-2.202492872	0.046413987
ENSG00000232973	CYP1B1-AS1	-1.037739215	0.046424433
ENSG00000234086	AL391994.1	-1.357327102	0.046475296
ENSG00000169908	TM4SF1	-0.691925028	0.04653132
ENSG00000117461	PIK3R3	-0.708835913	0.046576734
ENSG00000099377	HSD3B7	-0.605577068	0.046643641
ENSG00000114013	CD86	-1.006139312	0.046697274
ENSG00000235298	RP11-575L7.8	-1.861885203	0.046771972
ENSG00000260089	ADAM3B	-1.846031336	0.046794775
ENSG00000225555	AP000320.6	-1.62388127	0.046808715
ENSG00000212125	TAS2R15	-0.969989017	0.046857735
ENSG00000170345	FOS	-0.853288393	0.046942544
ENSG00000173546	CSPG4	-0.877047165	0.047000115
ENSG00000181029	TRAPPC5	-1.128531224	0.047080996
ENSG00000237674	GSTA7P	-2.212327725	0.047098651
ENSG00000132693	CRP	-2.054472302	0.047117384
ENSG00000260637	RP11-46C24.5	-1.795108715	0.047157024
ENSG00000245888	CTD-3203P2.2	-0.801591055	0.047227296
ENSG00000228843	RP11-112J3.15	-1.546495708	0.047260169
ENSG00000215478	CES5AP1	-2.090694576	0.047278308
ENSG00000180229	HERC2P3	-1.318023111	0.047348446
ENSG00000235180	LINC00601	-2.210516804	0.047392846
ENSG00000207508	U6	-1.039573372	0.047449939
ENSG00000125753	VASP	-0.52871899	0.047616578
ENSG00000211577	AC090673.1	-2.207955229	0.047810929
ENSG00000198889	DCAF12L1	-1.887203588	0.047850319
ENSG00000181778	TMEM252	-2.091958933	0.047869981
ENSG00000244482	LILRA6	-1.397041111	0.047939467
ENSG00000153487	ING1	-0.544678678	0.047939906
ENSG00000183036	PCP4	-1.384985747	0.048005429
ENSG00000215244	AL137145.1	-0.943333948	0.048005508
ENSG00000135976	ANKRD36	-0.713682426	0.048085091
ENSG00000262211	CTD-2031P19.5	-1.91313726	0.04810011
ENSG00000179094	PER1	-1.121597033	0.048216683
ENSG00000123338	NCKAP1L	-0.918029238	0.048235541
ENSG00000265252	MIR3132	-2.205358063	0.048245341
ENSG00000214875	MED28P1	-1.409378352	0.048270792
ENSG00000185482	STAC3	-0.804795801	0.048285594
ENSG00000260773	RP11-352G18.2	-1.33465353	0.048382271
ENSG00000259216	RP11-227D13.2	-1.77242103	0.048398754
ENSG00000163623	NKX6-1	-2.439483211	0.048435133
ENSG00000221077	AL117190.1	-1.839832287	0.048488412
ENSG00000104312	RIPK2	-0.539953193	0.048512693
ENSG00000249359	RP11-374A4.1	-1.970597358	0.048644488
ENSG00000123360	PDE1B	-0.85068874	0.048855417
ENSG00000229961	RP11-71G12.1	-1.746781903	0.049001274
ENSG00000177337	DLGAP1-AS1	-0.850500906	0.049003284
ENSG00000213305	AP000857.1	-1.828018157	0.049027735
ENSG00000264017	RN7SL336P	-1.09044039	0.049049454
ENSG00000259004	RP11-8L8.2	-1.978839507	0.049067712
ENSG00000171988	JMJD1C	-0.549717239	0.049142016
ENSG00000253882	RP11-61L23.2	-0.818646924	0.049189303
ENSG00000227347	HNRNPKP2	-1.433069619	0.049273037
ENSG00000089169	RPH3A	-2.027273502	0.049296907
ENSG00000102524	TNFSF13B	-0.924806683	0.049312542
ENSG00000178860	MSC	-1.035893372	0.049348257
ENSG00000198535	C2CD4A	-1.651732699	0.049546777
ENSG00000239998	LILRA2	-1.120171782	0.049610374
ENSG00000135502	SLC26A10	-0.998247528	0.049626232
ENSG00000236501	AC079305.11	-1.025751701	0.049811882
ENSG00000227603	RP11-165J3.6	-0.928967324	0.049815802
ENSG00000115594	IL1R1	-0.69104974	0.049852139
ENSG00000229645	LINC00341	-0.664883795	0.049928271
ENSG00000206903	SNORA24	-1.325147524	0.049970472
ENSG00000049249	TNFRSF9	-1.467524596	0.049997971
