# Supplementary material for: Single-cell transcriptome profiling of the vaginal wall in women with severe anterior vaginal prolapse
Source: Nat Commun. 2021 Jan 4;12:87. doi: 10.1038/s41467-020-20358-y (PMC7782707; doi:10.1038/s41467-020-20358-y)
Supplement: Supplementary file 8 — Supplementary Data 5 [file 41467_2020_20358_MOESM8_ESM.xlsx]

## Sheet: upregulated
ID	Description	GeneRatio	BgRatio	p value	p.adjust	q value	gene ID	Count
GO:0043588	skin development	50/538	402/16991	9.35446e-17	3.42093e-13	3.42093e-13	SLC27A4/CDSN/SPINK6/SPINK9/IGFBP5/TGM3/JAG1/POU3F1/RPTN/HRNR/FLG2/LCE3E/LCE3D/LCE3A/SPRR4/SPRR2B/SPRR2E/SPRR2G/LOR/VANGL2/DSC3/DSC1/DSG1/ALOX12B/ALOXE3/KRT10/KRTAP3-1/KRT9/KRT14/KRT17/BCL11B/TNFRSF19/EGFR/RYR1/KLK5/KLK14/PCSK6/WNT10B/ACVR1B/KRT81/KRT6C/KRT74/KRT1/KRT76/KRT79/KRT78/LGR4/KRTAP5-8/KRTAP5-9/EXPH5	50
GO:0070268	cornification	26/538	110/16991	5.68548e-16	1.03959e-12	1.03959e-12	CDSN/SPINK6/SPINK9/RPTN/LCE3D/SPRR2B/SPRR2E/SPRR2G/LOR/DSC3/DSC1/DSG1/KRT10/KRT9/KRT14/KRT17/KLK5/KLK14/PCSK6/KRT81/KRT6C/KRT74/KRT1/KRT76/KRT79/KRT78	26
GO:0031424	keratinization	34/538	222/16991	2.09195e-14	2.26253e-11	2.26253e-11	CDSN/SPINK6/SPINK9/TGM3/RPTN/HRNR/LCE3E/LCE3D/LCE3A/SPRR4/SPRR2B/SPRR2E/SPRR2G/LOR/DSC3/DSC1/DSG1/KRT10/KRTAP3-1/KRT9/KRT14/KRT17/KLK5/KLK14/PCSK6/KRT81/KRT6C/KRT74/KRT1/KRT76/KRT79/KRT78/KRTAP5-8/KRTAP5-9	34
GO:0008544	epidermis development	49/538	445/16991	2.47474e-14	2.26253e-11	2.26253e-11	CDSN/SPINK6/SPINK9/IGFBP5/TGM3/JAG1/HES5/POU3F1/RPTN/HRNR/LCE3E/LCE3D/LCE3A/SPRR4/SPRR2B/SPRR2E/SPRR2G/LOR/VANGL2/DSC3/DSC1/DSG1/ALDH3A2/KRT10/KRTAP3-1/KRT9/KRT14/KRT17/BCL11B/TNFRSF19/EGFR/PITX2/KLK5/KLK14/PCSK6/WNT10B/ACVR1B/KRT81/KRT6C/KRT74/KRT1/KRT76/KRT79/KRT78/LGR4/KRTAP5-8/KRTAP5-9/EXPH5/POU2F3	49
GO:0030216	keratinocyte differentiation	38/538	290/16991	1.00932e-13	7.38216e-11	7.38216e-11	CDSN/SPINK6/SPINK9/TGM3/JAG1/POU3F1/RPTN/HRNR/LCE3E/LCE3D/LCE3A/SPRR4/SPRR2B/SPRR2E/SPRR2G/LOR/DSC3/DSC1/DSG1/KRT10/KRTAP3-1/KRT9/KRT14/KRT17/BCL11B/KLK5/KLK14/PCSK6/KRT81/KRT6C/KRT74/KRT1/KRT76/KRT79/KRT78/KRTAP5-8/KRTAP5-9/EXPH5	38
GO:0009913	epidermal cell differentiation	40/538	339/16991	7.16402e-13	4.36647e-10	4.36647e-10	CDSN/SPINK6/SPINK9/TGM3/JAG1/HES5/POU3F1/RPTN/HRNR/LCE3E/LCE3D/LCE3A/SPRR4/SPRR2B/SPRR2E/SPRR2G/LOR/DSC3/DSC1/DSG1/KRT10/KRTAP3-1/KRT9/KRT14/KRT17/BCL11B/PITX2/KLK5/KLK14/PCSK6/KRT81/KRT6C/KRT74/KRT1/KRT76/KRT79/KRT78/KRTAP5-8/KRTAP5-9/EXPH5	40
GO:0018149	peptide cross-linking	11/538	59/16991	2.04433e-06	0.00106801	0.00106801	TGM3/LCE3E/LCE3D/LCE3A/SPRR4/SPRR2B/SPRR2E/LOR/KRT10/TGM7/KRT1	11
GO:0098773	skin epidermis development	13/538	97/16991	1.13917e-05	0.00520745	0.00520745	IGFBP5/TGM3/SPRR2E/LOR/VANGL2/KRT10/KRT17/TNFRSF19/EGFR/WNT10B/ACVR1B/KRT1/LGR4	13
GO:0006855	drug transmembrane transport	6/538	22/16991	4.74349e-05	0.0192744	0.0192744	SLC31A1/SLC22A2/SLC47A2/SLC18A1/ABCB5/ABCC1	6

## Sheet: downregulated
ID	Description	GeneRatio	BgRatio	p value	p.adjust	q value	gene ID	Count
GO:0032496	response to lipopolysaccharide	54/579	304/16991	6.94589e-24	3.13885e-20	2.33382e-20	LY86/TREM2/TNFAIP3/CSF2/IL13/HAVCR2/IL1B/TFPI/CPS1/SLC11A1/THBD/CEBPB/TNFRSF9/JUN/VCAM1/SELP/SELE/PTGS2/IL10/IL24/NLRP3/CCL2/CCL3/CSF3/NFKBIA/FOS/EDNRB/NFKB2/TNFRSF10B/TNFRSF10C/TNFRSF10D/RIPK2/TRIB1/IL6/SERPINE1/CXCL6/PF4V1/CXCL1/CXCL5/CXCL3/CXCL2/CXCL11/CXCL13/TNIP3/LTF/CD86/SBNO2/ICAM1/JUNB/JUND/ZFP36/C5AR1/AICDA/IRAK3	54
GO:0002237	response to molecule of bacterial origin	54/579	319/16991	7.52098e-23	1.69936e-19	1.26352e-19	LY86/TREM2/TNFAIP3/CSF2/IL13/HAVCR2/IL1B/TFPI/CPS1/SLC11A1/THBD/CEBPB/TNFRSF9/JUN/VCAM1/SELP/SELE/PTGS2/IL10/IL24/NLRP3/CCL2/CCL3/CSF3/NFKBIA/FOS/EDNRB/NFKB2/TNFRSF10B/TNFRSF10C/TNFRSF10D/RIPK2/TRIB1/IL6/SERPINE1/CXCL6/PF4V1/CXCL1/CXCL5/CXCL3/CXCL2/CXCL11/CXCL13/TNIP3/LTF/CD86/SBNO2/ICAM1/JUNB/JUND/ZFP36/C5AR1/AICDA/IRAK3	54
GO:0060326	cell chemotaxis	40/579	250/16991	2.55692e-16	3.85157e-13	2.86375e-13	AIF1/TREM1/PLA2G7/IL4/IL1B/CSF3R/VCAM1/CSF1/RAB13/FCER1G/IL10/CCL2/CCL8/CCL23/CCL3/EDNRB/CH25H/PLXNB3/EGR3/IL6/HGF/SERPINE1/SLIT2/PDGFRA/CXCL6/PF4V1/CXCL1/CXCL5/CXCL3/CXCL2/CXCL11/CXCL13/LEF1/C5AR1/FPR1/HSD3B7/THBS1/NR4A1/NCKAP1L/CALCA	40
GO:0050900	leukocyte migration	50/579	454/16991	2.27506e-13	2.57025e-10	1.91105e-10	AIF1/TREM1/PLA2G7/IL4/TACR1/IL1R1/IL1B/THBD/MMP9/CSF3R/VCAM1/CSF1/SHC1/FCER1G/SELP/SELL/SELE/IL10/FCAMR/CCL2/CCL8/CCL23/CCL3/SLC16A3/EDNRB/CH25H/TNFRSF10B/TNFRSF10D/IL6/SERPINE1/CAV1/SLIT2/CXCL6/PF4V1/CXCL1/CXCL5/CXCL3/CXCL2/CXCL11/CXCL13/ICAM1/C5AR1/FPR1/HSD3B7/ITGAX/THBS1/OLR1/ITGA5/NCKAP1L/CALCA	50
GO:0030595	leukocyte chemotaxis	31/579	191/16991	4.24414e-13	3.83585e-10	2.85206e-10	AIF1/TREM1/PLA2G7/IL4/IL1B/CSF3R/CSF1/FCER1G/IL10/CCL2/CCL8/CCL23/CCL3/EDNRB/CH25H/IL6/SERPINE1/SLIT2/CXCL6/PF4V1/CXCL1/CXCL5/CXCL3/CXCL2/CXCL11/CXCL13/C5AR1/HSD3B7/THBS1/NCKAP1L/CALCA	31
GO:0032103	positive regulation of response to external stimulus	36/579	261/16991	8.45842e-13	6.3706e-10	4.73671e-10	LY86/AIF1/PLA2G7/OSMR/IL4/IL17B/HAVCR2/IL1RL1/IL1B/THBD/CSF1/FCER1G/PTGS2/SCARF1/CCL2/CCL3/NFKBIA/RIPK2/IL6/SERPINE1/SLIT2/CXCL6/PF4V1/CXCL1/CXCL5/CXCL3/CXCL2/CXCL11/CXCL13/IL21/GHSR/OSM/LDLR/C5AR1/THBS1/NCKAP1L	36
GO:0002521	leukocyte differentiation	49/579	464/16991	1.92512e-12	1.2428e-09	9.24058e-10	UBD/TREM2/SRF/CSF2/IRF1/IL4/EGR1/MMP9/CEBPB/JUN/VCAM1/CSF1/FCER1G/IL10/CR2/BATF3/NLRP3/CCL3/CSF3/PNP/FOS/KLF6/EGR3/RIPK2/KLF10/DCSTAMP/TRIB1/MYC/IL6/SNX10/LEF1/POU4F2/LTF/CD86/BCL6/LIF/LGALS1/FSTL3/JUNB/NFKBID/TYROBP/BCL3/RELB/IL4R/CLEC4E/AICDA/NCKAP1L/PDE1B/CLCF1	49
GO:0071219	cellular response to molecule of bacterial origin	27/579	157/16991	3.45463e-12	1.95144e-09	1.45095e-09	LY86/TREM2/TNFAIP3/CSF2/HAVCR2/IL1B/TFPI/CEBPB/IL10/IL24/NLRP3/CCL2/CCL3/CSF3/NFKBIA/EDNRB/RIPK2/TRIB1/IL6/SERPINE1/TNIP3/LTF/CD86/SBNO2/ICAM1/ZFP36/AICDA	27
GO:0002687	positive regulation of leukocyte migration	23/579	115/16991	5.56055e-12	2.79201e-09	2.07594e-09	AIF1/PLA2G7/IL4/TACR1/IL1R1/CSF1/SELP/CCL2/CCL3/IL6/SERPINE1/CXCL6/PF4V1/CXCL1/CXCL5/CXCL3/CXCL2/CXCL11/CXCL13/ICAM1/C5AR1/THBS1/NCKAP1L	23
GO:0071222	cellular response to lipopolysaccharide	26/579	151/16991	8.47509e-12	3.82989e-09	2.84763e-09	LY86/TNFAIP3/CSF2/HAVCR2/IL1B/TFPI/CEBPB/IL10/IL24/NLRP3/CCL2/CCL3/CSF3/NFKBIA/EDNRB/RIPK2/TRIB1/IL6/SERPINE1/TNIP3/LTF/CD86/SBNO2/ICAM1/ZFP36/AICDA	26
GO:0097529	myeloid leukocyte migration	27/579	166/16991	1.33815e-11	5.49735e-09	4.08743e-09	AIF1/TREM1/PLA2G7/IL4/IL1R1/IL1B/CSF3R/CSF1/FCER1G/CCL2/CCL8/CCL23/CCL3/EDNRB/IL6/SERPINE1/SLIT2/CXCL6/PF4V1/CXCL1/CXCL5/CXCL3/CXCL2/C5AR1/THBS1/NCKAP1L/CALCA	27
GO:0071216	cellular response to biotic stimulus	28/579	179/16991	1.46651e-11	5.52264e-09	4.10623e-09	LY86/TREM2/TNFAIP3/CSF2/HAVCR2/IL1B/TFPI/CEBPB/PPP1R15B/IL10/IL24/NLRP3/CCL2/CCL3/CSF3/NFKBIA/EDNRB/RIPK2/TRIB1/IL6/SERPINE1/TNIP3/LTF/CD86/SBNO2/ICAM1/ZFP36/AICDA	28
GO:0042116	macrophage activation	16/579	57/16991	4.2689e-11	1.48393e-08	1.10335e-08	AIF1/CSF2/IL13/IL4/HAVCR2/IL1RL1/SLC11A1/CD93/JUN/IL10/CLU/CD200/SBNO2/TYROBP/IL4R/THBS1	16
GO:0002690	positive regulation of leukocyte chemotaxis	19/579	86/16991	6.35297e-11	2.05065e-08	1.52471e-08	AIF1/PLA2G7/IL4/CSF1/CCL2/CCL3/IL6/SERPINE1/CXCL6/PF4V1/CXCL1/CXCL5/CXCL3/CXCL2/CXCL11/CXCL13/C5AR1/THBS1/NCKAP1L	19
GO:0002694	regulation of leukocyte activation	47/579	489/16991	1.4576e-10	4.39127e-08	3.26503e-08	NR4A3/LST1/AIF1/CDKN1A/TNFAIP3/IRF1/IL13/IL4/HAVCR2/TACR1/IL1RL1/IL1B/CEBPB/NFATC2/FGR/VCAM1/MNDA/FCER1G/IL10/NLRP3/CCL2/PNP/IGHV6-1/TNFSF13B/MAP3K8/VSIG4/IL13RA2/EGR3/RIPK2/IL6/CAV1/IL21/CD200/CD86/PLSCR1/BCL6/LGALS1/SAMSN1/NFKBID/CLC/IL4R/FOXF1/THBS1/FES/LAG3/NCKAP1L/CLCF1	47
GO:0050727	regulation of inflammatory response	34/579	285/16991	2.10714e-10	5.95135e-08	4.42499e-08	PLA2G7/TNFAIP3/OSMR/IL4/IL17B/IL1R1/IL1RL1/IL1B/FCER1G/SELE/PTGS2/IL10/C4BPA/NLRP3/PER1/CCL3/SOCS3/NFKBIA/EDNRB/IL6/HGF/SERPINE1/CFI/IL21/GPX1/GHSR/BCL6/OSM/SBNO2/LDLR/C5AR1/WFDC1/FOXF1/BIRC3	34
GO:0002688	regulation of leukocyte chemotaxis	20/579	103/16991	2.37511e-10	6.31359e-08	4.69433e-08	AIF1/PLA2G7/IL4/CSF1/CCL2/CCL3/IL6/SERPINE1/SLIT2/CXCL6/PF4V1/CXCL1/CXCL5/CXCL3/CXCL2/CXCL11/CXCL13/C5AR1/THBS1/NCKAP1L	20
GO:0030099	myeloid cell differentiation	37/579	333/16991	2.59021e-10	6.50286e-08	4.83506e-08	HIST1H4C/UBD/SRF/CSF2/IL4/MMP9/CEBPB/CSF3R/JUN/CSF1/DYRK3/BATF3/CCL3/CSF3/NFKBIA/FOS/KLF10/DCSTAMP/TRIB1/MYC/SNX10/LEF1/POU4F2/LTF/CD86/BCL6/LIF/FSTL3/JUNB/KLF2/TYROBP/RASGRP4/ZFP36/RELB/FES/NCKAP1L/PDE1B	37
GO:1902532	negative regulation of intracellular signal transduction	45/579	468/16991	3.60622e-10	8.57712e-08	6.37732e-08	TRDN/TNFAIP3/SOD2/DUSP1/PLEK/IL1RL1/IL1B/MMP9/SNAI1/ERRFI1/DAB1/GBP1/MUC1/PTGS2/RGS2/DYRK3/IL10/NLRP3/PER1/SEC14L1/SOCS3/NFKBIA/DUSP5/DLC1/CLU/MYC/CAV1/SLIT2/UCHL1/TNIP3/SPRY1/GPX1/CISH/BCL6/LIF/NFKBID/PLAUR/CALM3/MYADM/THBS1/YBX3/IRAK3/PTPRR/SOCS2/DUSP8	45
GO:0097530	granulocyte migration	21/579	118/16991	4.6186e-10	1.04357e-07	7.75924e-08	TREM1/IL4/IL1R1/IL1B/CSF3R/CSF1/FCER1G/CCL2/CCL8/CCL23/CCL3/SLIT2/CXCL6/PF4V1/CXCL1/CXCL5/CXCL3/CXCL2/C5AR1/THBS1/NCKAP1L	21
GO:0071621	granulocyte chemotaxis	20/579	108/16991	5.76467e-10	1.2405e-07	9.22347e-08	TREM1/IL4/IL1B/CSF3R/CSF1/FCER1G/CCL2/CCL8/CCL23/CCL3/SLIT2/CXCL6/PF4V1/CXCL1/CXCL5/CXCL3/CXCL2/C5AR1/THBS1/NCKAP1L	20
GO:0002685	regulation of leukocyte migration	24/579	158/16991	7.85972e-10	1.61446e-07	1.20039e-07	AIF1/PLA2G7/IL4/TACR1/IL1R1/CSF1/SELP/CCL2/CCL3/IL6/SERPINE1/SLIT2/CXCL6/PF4V1/CXCL1/CXCL5/CXCL3/CXCL2/CXCL11/CXCL13/ICAM1/C5AR1/THBS1/NCKAP1L	24
GO:0070661	leukocyte proliferation	32/579	270/16991	8.54821e-10	1.64642e-07	1.22416e-07	LST1/AIF1/CDKN1A/TNFAIP3/GAPT/IRF1/IL13/IL4/HAVCR2/TACR1/IL1B/SLC11A1/CEBPB/NFATC2/VCAM1/CSF1/MNDA/IL10/CR2/PNP/TNFSF13B/VSIG4/CLU/RIPK2/IL6/LEF1/IL21/CD86/BCL6/CLC/NCKAP1L/CLCF1	32
GO:0002573	myeloid leukocyte differentiation	26/579	185/16991	8.74399e-10	1.64642e-07	1.22416e-07	UBD/CSF2/IL4/MMP9/CEBPB/JUN/CSF1/BATF3/CCL3/CSF3/FOS/KLF10/DCSTAMP/TRIB1/MYC/SNX10/LEF1/POU4F2/LTF/CD86/LIF/FSTL3/JUNB/TYROBP/RELB/PDE1B	26
GO:0070663	regulation of leukocyte proliferation	27/579	202/16991	1.29001e-09	2.33183e-07	1.73378e-07	LST1/AIF1/CDKN1A/TNFAIP3/IRF1/IL13/IL4/HAVCR2/TACR1/IL1B/CEBPB/NFATC2/VCAM1/CSF1/MNDA/IL10/PNP/TNFSF13B/VSIG4/RIPK2/IL6/IL21/CD86/BCL6/CLC/NCKAP1L/CLCF1	27
GO:1903706	regulation of hemopoiesis	35/579	324/16991	1.69848e-09	2.95209e-07	2.19496e-07	FOXC1/HIST1H4C/IRF1/IL4/CEBPB/CSF3R/JUN/CSF1/NLRP3/CCL3/CSF3/PNP/NFKBIA/FOS/EGR3/C8orf4/RIPK2/KLF10/DCSTAMP/TRIB1/MYC/IL6/LEF1/POU4F2/LTF/CD86/BCL6/LIF/FSTL3/NFKBID/TYROBP/ZFP36/IL4R/FES/NCKAP1L	35
GO:0001818	negative regulation of cytokine production	28/579	222/16991	2.42231e-09	4.05424e-07	3.01443e-07	ORM1/TNFAIP3/IL13/HAVCR2/IL1RL1/SLC11A1/TNFRSF9/ERRFI1/GBP1/IL10/NLRP3/RGCC/SRGN/VSIG4/IL6/HGF/LEF1/LTF/GHSR/BCL6/KLF2/ZFP36/BCL3/RELB/THBS1/LAG3/NCKAP1L/IRAK3	28
GO:0030335	positive regulation of cell migration	39/579	395/16991	2.65814e-09	4.29004e-07	3.18976e-07	AIF1/PLA2G7/SOD2/IL4/RHOB/TACR1/IL1R1/MMP9/SNAI1/FGR/JUN/CYR61/CSF1/SELP/PTGS2/CCL2/CCL3/HAS2/IL6/HGF/SEMA3A/SERPINE1/PDGFRA/CXCL6/PF4V1/CXCL1/CXCL5/CXCL3/CXCL2/CXCL11/CXCL13/LEF1/ICAM1/C5AR1/MYADM/FOXF1/THBS1/ITGA5/NCKAP1L	39
GO:0032944	regulation of mononuclear cell proliferation	26/579	195/16991	2.75814e-09	4.29794e-07	3.19563e-07	LST1/AIF1/CDKN1A/IRF1/IL13/IL4/HAVCR2/TACR1/IL1B/CEBPB/NFATC2/VCAM1/CSF1/MNDA/IL10/PNP/TNFSF13B/VSIG4/RIPK2/IL6/IL21/CD86/BCL6/CLC/NCKAP1L/CLCF1	26
GO:1990266	neutrophil migration	18/579	95/16991	2.85714e-09	4.30381e-07	3.2e-07	TREM1/IL1R1/IL1B/CSF3R/FCER1G/CCL2/CCL8/CCL23/CCL3/SLIT2/CXCL6/PF4V1/CXCL1/CXCL5/CXCL3/CXCL2/C5AR1/NCKAP1L	18
GO:0032943	mononuclear cell proliferation	30/579	257/16991	4.15576e-09	6.05802e-07	4.5043e-07	LST1/AIF1/CDKN1A/GAPT/IRF1/IL13/IL4/HAVCR2/TACR1/IL1B/SLC11A1/CEBPB/NFATC2/VCAM1/CSF1/MNDA/IL10/CR2/PNP/TNFSF13B/VSIG4/RIPK2/IL6/LEF1/IL21/CD86/BCL6/CLC/NCKAP1L/CLCF1	30
GO:0050867	positive regulation of cell activation	35/579	336/16991	4.43785e-09	6.26585e-07	4.65883e-07	NR4A3/AIF1/CDKN1A/CTGF/IL13/IL4/HAVCR2/PLEK/TACR1/IL1RL1/IL1B/NFATC2/FGR/VCAM1/FCER1G/SELP/IL10/NLRP3/CCL2/PNP/IGHV6-1/TNFSF13B/MAP3K8/EGR3/RIPK2/IL6/CAV1/IL21/CD86/BCL6/LGALS1/IL4R/THBS1/NCKAP1L/CLCF1	35
GO:0051272	positive regulation of cellular component movement	40/579	420/16991	4.67877e-09	6.26585e-07	4.65883e-07	AIF1/PLA2G7/SOD2/IL4/RHOB/TACR1/IL1R1/MMP9/SNAI1/FGR/JUN/CYR61/CSF1/SELP/PTGS2/CCL2/CCL3/HAS2/IL6/HGF/SEMA3A/SERPINE1/PDGFRA/CXCL6/PF4V1/CXCL1/CXCL5/CXCL3/CXCL2/CXCL11/CXCL13/LEF1/BCL6/ICAM1/C5AR1/MYADM/FOXF1/THBS1/ITGA5/NCKAP1L	40
GO:0071622	regulation of granulocyte chemotaxis	13/579	48/16991	4.71429e-09	6.26585e-07	4.65883e-07	IL4/CSF1/CCL2/SLIT2/CXCL6/PF4V1/CXCL1/CXCL5/CXCL3/CXCL2/C5AR1/THBS1/NCKAP1L	13
GO:0001503	ossification	37/579	372/16991	5.6312e-09	7.25817e-07	5.39665e-07	FOXC1/ID4/CTGF/FBN2/TACR1/TWIST2/MMP9/SNAI1/CEBPB/ID3/CYR61/CSF1/PTGS2/CCL3/PHOSPHO1/DKK1/EGR2/SRGN/CEBPD/KLF10/IL6/IGFBP3/HGF/ACHE/AREG/DMP1/SPP1/LEF1/LTF/PTH1R/FSTL3/SBNO2/JUNB/JUND/CHSY1/SP7/CALCA	37
GO:0030593	neutrophil chemotaxis	17/579	88/16991	5.78213e-09	7.25817e-07	5.39665e-07	TREM1/IL1B/CSF3R/FCER1G/CCL2/CCL8/CCL23/CCL3/SLIT2/CXCL6/PF4V1/CXCL1/CXCL5/CXCL3/CXCL2/C5AR1/NCKAP1L	17
GO:0001819	positive regulation of cytokine production	38/579	391/16991	6.60503e-09	8.06706e-07	5.99808e-07	NR4A3/FCN1/CSF2/IRF1/IL13/IL4/EGR1/IL17B/HAVCR2/IL1RL1/IL1B/SLC11A1/CEBPB/FGR/AIM2/FCER1G/PTGS2/IL10/NLRP3/CCL2/CCL3/SEC14L1/RGCC/NFKB2/CLU/RIPK2/IL6/HGF/SERPINE1/IL21/CD86/MAPK11/BCL3/C5AR1/IL4R/THBS1/CLEC4E/BIRC3	38
GO:2000147	positive regulation of cell motility	39/579	410/16991	7.58477e-09	9.01989e-07	6.70653e-07	AIF1/PLA2G7/SOD2/IL4/RHOB/TACR1/IL1R1/MMP9/SNAI1/FGR/JUN/CYR61/CSF1/SELP/PTGS2/CCL2/CCL3/HAS2/IL6/HGF/SEMA3A/SERPINE1/PDGFRA/CXCL6/PF4V1/CXCL1/CXCL5/CXCL3/CXCL2/CXCL11/CXCL13/LEF1/ICAM1/C5AR1/MYADM/FOXF1/THBS1/ITGA5/NCKAP1L	39
GO:0050730	regulation of peptidyl-tyrosine phosphorylation	27/579	222/16991	1.03451e-08	1.19871e-06	8.91273e-07	TREM2/GHR/CSF2/IL13/IL4/ERRFI1/SHC1/IL24/CSF3/SOCS3/NRG1/RIPK2/IL6/HGF/CAV1/AREG/EGF/IL21/LIF/OSM/SAMSN1/ICAM1/EHD4/CSPG4/GPRC5A/ITGA5/CLCF1	27
GO:0050921	positive regulation of chemotaxis	20/579	127/16991	1.08396e-08	1.2246e-06	9.10524e-07	AIF1/PLA2G7/IL4/CSF1/CCL2/CCL3/IL6/SERPINE1/SLIT2/CXCL6/PF4V1/CXCL1/CXCL5/CXCL3/CXCL2/CXCL11/CXCL13/C5AR1/THBS1/NCKAP1L	20
GO:0050670	regulation of lymphocyte proliferation	25/579	194/16991	1.12686e-08	1.24202e-06	9.23473e-07	LST1/AIF1/CDKN1A/IRF1/IL13/IL4/HAVCR2/TACR1/IL1B/CEBPB/NFATC2/VCAM1/MNDA/IL10/PNP/TNFSF13B/VSIG4/RIPK2/IL6/IL21/CD86/BCL6/CLC/NCKAP1L/CLCF1	25
GO:0070098	chemokine-mediated signaling pathway	16/579	81/16991	1.16017e-08	1.24829e-06	9.28138e-07	FOXC1/TREM2/CCL2/CCL8/CCL23/CCL3/SLIT2/CXCL6/PF4V1/CXCL1/CXCL5/CXCL3/CXCL2/CXCL11/CXCL13/CCRL2	16
GO:0032102	negative regulation of response to external stimulus	29/579	254/16991	1.25043e-08	1.31411e-06	9.77078e-07	AIF1/TNFAIP3/IL4/HAVCR2/NRXN1/THBD/IL10/NLRP3/CCL2/SEC14L1/SOCS3/PLAT/TRIB1/HGF/SEMA3A/SERPINE1/SLIT2/PDGFRA/CXCL13/SPP1/GRID2/LTF/GPX1/GHSR/PLAUR/WFDC1/FOXF1/THBS1/TSPAN8	29
GO:0046651	lymphocyte proliferation	29/579	255/16991	1.36656e-08	1.40352e-06	1.04355e-06	LST1/AIF1/CDKN1A/GAPT/IRF1/IL13/IL4/HAVCR2/TACR1/IL1B/SLC11A1/CEBPB/NFATC2/VCAM1/MNDA/IL10/CR2/PNP/TNFSF13B/VSIG4/RIPK2/IL6/LEF1/IL21/CD86/BCL6/CLC/NCKAP1L/CLCF1	29
GO:0040017	positive regulation of locomotion	40/579	438/16991	1.53159e-08	1.53805e-06	1.14359e-06	AIF1/PLA2G7/SOD2/IL4/RHOB/TACR1/IL1R1/MMP9/SNAI1/FGR/JUN/CYR61/CSF1/SELP/PTGS2/CCL2/CCL3/HAS2/IL6/HGF/SEMA3A/SERPINE1/SLIT2/PDGFRA/CXCL6/PF4V1/CXCL1/CXCL5/CXCL3/CXCL2/CXCL11/CXCL13/LEF1/ICAM1/C5AR1/MYADM/FOXF1/THBS1/ITGA5/NCKAP1L	40
GO:0002819	regulation of adaptive immune response	20/579	130/16991	1.63353e-08	1.60476e-06	1.19318e-06	TNFAIP3/IRF1/IL4/HAVCR2/IL1RL1/IL1B/SLC11A1/FCER1G/IL10/C4BPA/NLRP3/TNFSF13B/RIPK2/IL6/BCL6/SAMSN1/FCER2/CLC/IL4R/CLCF1	20
GO:0002526	acute inflammatory response	20/579	132/16991	2.13227e-08	2.02869e-06	1.50839e-06	ORM1/OSMR/IL4/TACR1/IL1B/CEBPB/VCAM1/CRP/FCER1G/PTGS2/C4BPA/NLRP3/SERPINA3/EDNRB/IL6/CFI/PLSCR1/OSM/ICAM1/C5AR1	20
GO:0050920	regulation of chemotaxis	23/579	172/16991	2.15484e-08	2.02869e-06	1.50839e-06	AIF1/PLA2G7/IL4/CSF1/CCL2/CCL3/IL6/SEMA3A/SERPINE1/SLIT2/PDGFRA/CXCL6/PF4V1/CXCL1/CXCL5/CXCL3/CXCL2/CXCL11/CXCL13/POU4F2/C5AR1/THBS1/NCKAP1L	23
GO:1903708	positive regulation of hemopoiesis	22/579	163/16991	3.68047e-08	3.31636e-06	2.4658e-06	FOXC1/IL4/JUN/CSF1/NLRP3/CSF3/PNP/FOS/EGR3/RIPK2/KLF10/DCSTAMP/TRIB1/IL6/LEF1/POU4F2/CD86/BCL6/LIF/IL4R/FES/NCKAP1L	22
GO:0002683	negative regulation of immune system process	36/579	382/16991	3.68293e-08	3.31636e-06	2.4658e-06	HIST1H4C/LST1/TNFAIP3/IRF1/IL4/HAVCR2/IL1RL1/CEBPB/GBP1/MNDA/FCER1G/IL10/C4BPA/CCL2/CCL3/SEC14L1/NFKBIA/VSIG4/IL13RA2/TRIB1/MYC/SLIT2/LTF/GPX1/CD200/CD86/BCL6/SAMSN1/FSTL3/NFKBID/ZFP36/IL4R/FOXF1/THBS1/LAG3/IRAK3	36
GO:0048511	rhythmic process	32/579	315/16991	3.74274e-08	3.31636e-06	2.4658e-06	KLF9/NFIL3/FOXC1/ID4/CSF2/EGR1/CEBPB/ID3/JUN/RPE65/PER1/CREM/EGR2/NFKB2/BMP15/EGR3/KLF10/HAS2/IL6/SERPINE1/NAMPT/KCND2/SLIT2/PDGFRA/ADAMTS1/SIK1/ICAM1/JUND/RELB/HAS1/GPR176/MMP19	32
GO:0018108	peptidyl-tyrosine phosphorylation	35/579	367/16991	4.25003e-08	3.69344e-06	2.74617e-06	TREM2/GHR/CSF2/IL13/IL4/ERRFI1/FGR/SHC1/ABL2/DYRK3/IL24/CSF3/SOCS3/IL3RA/NRG1/RIPK2/IL6/HGF/CAV1/PDGFRA/AREG/FGF5/EGF/IL21/LIF/OSM/SAMSN1/ICAM1/EHD4/CSPG4/FES/GPRC5A/ITGA5/WEE1/CLCF1	35
GO:0002460	adaptive immune response based on somatic recombination of immune receptors built from immunoglobulin superfamily domains	31/579	301/16991	4.46939e-08	3.81079e-06	2.83343e-06	TNFAIP3/GAPT/IL4/HAVCR2/IL1RL1/IL1B/SLC11A1/FCER1G/IL10/C4BPA/CR2/NLRP3/IGHV6-1/TNFSF13B/NFKB2/IL13RA2/CLU/RIPK2/IL6/CXCL13/LEF1/CFI/BCL6/FCER2/ICAM1/CLC/BCL3/RELB/IL4R/AICDA/CLCF1	31
GO:0048514	blood vessel morphogenesis	42/579	492/16991	4.60113e-08	3.85046e-06	2.86292e-06	FOXC1/SRF/TFAP2B/CTGF/TNFAIP3/ECSCR/RHOB/IL1B/JUN/CYR61/SHC1/PTGS2/CCL2/RGCC/SAT1/EGR3/SOX17/HAS2/THSD7A/IL6/HGF/SERPINE1/CAV1/SLIT2/PDGFRA/CXCL13/LEF1/EGF/GPX1/LRG1/JUNB/C5AR1/TNFRSF12A/FOXF1/THBS1/STRA6/CSPG4/ANPEP/APOLD1/NR4A1/ITGA5/MMP19	42
GO:0018212	peptidyl-tyrosine modification	35/579	369/16991	4.86792e-08	3.99966e-06	2.97386e-06	TREM2/GHR/CSF2/IL13/IL4/ERRFI1/FGR/SHC1/ABL2/DYRK3/IL24/CSF3/SOCS3/IL3RA/NRG1/RIPK2/IL6/HGF/CAV1/PDGFRA/AREG/FGF5/EGF/IL21/LIF/OSM/SAMSN1/ICAM1/EHD4/CSPG4/FES/GPRC5A/ITGA5/WEE1/CLCF1	35
GO:1902105	regulation of leukocyte differentiation	27/579	239/16991	4.98145e-08	4.01985e-06	2.98887e-06	IRF1/IL4/CEBPB/JUN/CSF1/NLRP3/CCL3/PNP/FOS/EGR3/RIPK2/KLF10/DCSTAMP/TRIB1/MYC/IL6/LEF1/POU4F2/LTF/CD86/BCL6/LIF/FSTL3/NFKBID/TYROBP/IL4R/NCKAP1L	27
GO:0050731	positive regulation of peptidyl-tyrosine phosphorylation	22/579	167/16991	5.73373e-08	4.54574e-06	3.37988e-06	TREM2/GHR/CSF2/IL13/IL4/IL24/CSF3/SOCS3/NRG1/RIPK2/IL6/HGF/AREG/EGF/IL21/LIF/OSM/ICAM1/EHD4/CSPG4/ITGA5/CLCF1	22
GO:0032946	positive regulation of mononuclear cell proliferation	19/579	128/16991	6.73408e-08	5.24678e-06	3.90112e-06	AIF1/CDKN1A/IL13/IL4/HAVCR2/TACR1/IL1B/NFATC2/VCAM1/CSF1/PNP/TNFSF13B/RIPK2/IL6/IL21/CD86/BCL6/NCKAP1L/CLCF1	19
GO:0001525	angiogenesis	37/579	411/16991	7.77644e-08	5.88286e-06	4.37407e-06	FOXC1/SRF/CTGF/TNFAIP3/ECSCR/RHOB/IL1B/JUN/CYR61/SHC1/PTGS2/CCL2/RGCC/SAT1/EGR3/SOX17/THSD7A/IL6/HGF/SERPINE1/CAV1/SLIT2/PDGFRA/CXCL13/LEF1/EGF/GPX1/LRG1/C5AR1/TNFRSF12A/THBS1/CSPG4/ANPEP/APOLD1/NR4A1/ITGA5/MMP19	37
GO:1903555	regulation of tumor necrosis factor superfamily cytokine production	17/579	104/16991	7.81084e-08	5.88286e-06	4.37407e-06	ORM1/TNFAIP3/HAVCR2/ERRFI1/FCER1G/IL10/CCL2/CCL3/CLU/RIPK2/LTF/CD86/GHSR/ZFP36/BCL3/THBS1/IRAK3	17
GO:0045637	regulation of myeloid cell differentiation	23/579	185/16991	8.52172e-08	6.31306e-06	4.69393e-06	HIST1H4C/IL4/CEBPB/CSF3R/JUN/CSF1/CCL3/CSF3/NFKBIA/FOS/KLF10/DCSTAMP/TRIB1/MYC/LEF1/POU4F2/LTF/LIF/FSTL3/TYROBP/ZFP36/FES/NCKAP1L	23
GO:0002696	positive regulation of leukocyte activation	32/579	327/16991	8.97951e-08	6.54491e-06	4.86632e-06	NR4A3/AIF1/CDKN1A/IL13/IL4/HAVCR2/TACR1/IL1RL1/IL1B/NFATC2/FGR/VCAM1/FCER1G/IL10/NLRP3/CCL2/PNP/IGHV6-1/TNFSF13B/MAP3K8/EGR3/RIPK2/IL6/CAV1/IL21/CD86/BCL6/LGALS1/IL4R/THBS1/NCKAP1L/CLCF1	32
GO:0001933	negative regulation of protein phosphorylation	36/579	396/16991	9.15796e-08	6.56902e-06	4.88425e-06	CDKN1A/TNFAIP3/DUSP1/IL1B/PKIG/ERRFI1/JUN/GBP1/RGS2/PPP1R15B/PER1/SOCS3/LATS2/DKK1/DUSP5/TRIB1/MYC/IL6/IGFBP3/HGF/CAV1/SLIT2/UCHL1/SPRY1/CISH/LIF/SAMSN1/GADD45B/CALM3/PPP1R15A/MYADM/GPRC5A/IRAK3/PTPRR/SOCS2/DUSP8	36
GO:0051384	response to glucocorticoid	20/579	145/16991	1.06517e-07	7.52109e-06	5.59213e-06	KLF9/AIF1/CDKN1A/DUSP1/CPS1/ERRFI1/PTGS2/IL10/CCL2/FOS/CPN1/IL6/SLIT2/IGFBP7/AREG/ICAM1/ZFP36/FOSB/CALM3/NPAS4	20
GO:0002822	regulation of adaptive immune response based on somatic recombination of immune receptors built from immunoglobulin superfamily domains	18/579	119/16991	1.11039e-07	7.62204e-06	5.6672e-06	TNFAIP3/IL4/HAVCR2/IL1RL1/IL1B/SLC11A1/FCER1G/IL10/C4BPA/NLRP3/TNFSF13B/RIPK2/IL6/BCL6/FCER2/CLC/IL4R/CLCF1	18
GO:1902107	positive regulation of leukocyte differentiation	19/579	132/16991	1.1132e-07	7.62204e-06	5.6672e-06	IL4/JUN/CSF1/NLRP3/PNP/FOS/EGR3/RIPK2/KLF10/DCSTAMP/TRIB1/IL6/LEF1/POU4F2/CD86/BCL6/LIF/IL4R/NCKAP1L	19
GO:0070665	positive regulation of leukocyte proliferation	19/579	133/16991	1.25821e-07	8.4517e-06	6.28407e-06	AIF1/CDKN1A/IL13/IL4/HAVCR2/TACR1/IL1B/NFATC2/VCAM1/CSF1/PNP/TNFSF13B/RIPK2/IL6/IL21/CD86/BCL6/NCKAP1L/CLCF1	19
GO:0007159	leukocyte cell-cell adhesion	33/579	349/16991	1.27178e-07	8.4517e-06	6.28407e-06	NR4A3/AIF1/IRF1/IL4/HAVCR2/IL1B/CEBPB/VCAM1/SELP/SELE/IL10/NLRP3/CCL2/PNP/TNFSF13B/MAP3K8/VSIG4/EGR3/RIPK2/HAS2/IL6/CAV1/IL21/CD86/BCL6/LGALS1/ICAM1/NFKBID/CLC/IL4R/LAG3/ITGA5/NCKAP1L	33
GO:0031960	response to corticosteroid	21/579	161/16991	1.36247e-07	8.91046e-06	6.62517e-06	KLF9/AIF1/CDKN1A/CTGF/DUSP1/CPS1/ERRFI1/PTGS2/IL10/CCL2/FOS/CPN1/IL6/SLIT2/IGFBP7/AREG/ICAM1/ZFP36/FOSB/CALM3/NPAS4	21
GO:0071706	tumor necrosis factor superfamily cytokine production	17/579	108/16991	1.38024e-07	8.91046e-06	6.62517e-06	ORM1/TNFAIP3/HAVCR2/ERRFI1/FCER1G/IL10/CCL2/CCL3/CLU/RIPK2/LTF/CD86/GHSR/ZFP36/BCL3/THBS1/IRAK3	17
GO:1902622	regulation of neutrophil migration	10/579	35/16991	1.66205e-07	1.05786e-05	7.86548e-06	IL1R1/SLIT2/CXCL6/PF4V1/CXCL1/CXCL5/CXCL3/CXCL2/C5AR1/NCKAP1L	10
GO:0002446	neutrophil mediated immunity	41/579	498/16991	1.78845e-07	1.1225e-05	8.34611e-06	ORM1/FCN1/TREM1/SLCO4C1/HK3/SLC11A1/CD93/MMP9/FGR/MNDA/FCER1G/FCGR3B/SELL/CHIT1/CD68/PNP/SERPINA3/IL6/MGAM/CXCL6/CXCL1/CXCL5/LTF/LRG1/TYROBP/PLAUR/C5AR1/FPR1/FCAR/MMP25/ITGAX/COTL1/CRISPLD2/PLEKHO2/ANPEP/SLC2A3/OLR1/NCKAP1L/CD63/LYZ/MS4A3	41
GO:0010035	response to inorganic substance	40/579	485/16991	2.42116e-07	1.46727e-05	1.09095e-05	NR4A3/TFAP2B/TNFAIP3/SOD2/CSF2/IL4/DUSP1/RHOB/TACR1/CPS1/MMP9/JUN/VCAM1/PTGS2/PPP1R15B/SLC41A1/KDM6B/FOS/PAX2/OTC/IL6/HGF/CAV1/AREG/TRPC3/GPX1/CD86/FSTL3/ICAM1/JUNB/KLF2/JUND/FOSB/CALM3/MT2A/MT1E/MT1M/MT1A/MT1F/THBS1	40
GO:0022407	regulation of cell-cell adhesion	35/579	394/16991	2.42336e-07	1.46727e-05	1.09095e-05	NR4A3/AIF1/IRF1/IL4/HAVCR2/IL1B/CEBPB/VCAM1/IL10/NLRP3/CCL2/PNP/RGCC/TNFSF13B/MAP3K8/VSIG4/EGR3/RIPK2/HAS2/IL6/CAV1/CXCL13/LEF1/IL21/CD86/BCL6/LGALS1/FSTL3/ICAM1/NFKBID/CLC/MYADM/IL4R/LAG3/NCKAP1L	35
GO:0051249	regulation of lymphocyte activation	37/579	430/16991	2.43517e-07	1.46727e-05	1.09095e-05	LST1/AIF1/CDKN1A/TNFAIP3/IRF1/IL13/IL4/HAVCR2/TACR1/IL1B/CEBPB/NFATC2/VCAM1/MNDA/IL10/NLRP3/CCL2/PNP/IGHV6-1/TNFSF13B/MAP3K8/VSIG4/EGR3/RIPK2/IL6/CAV1/IL21/CD86/BCL6/LGALS1/SAMSN1/NFKBID/CLC/IL4R/LAG3/NCKAP1L/CLCF1	37
GO:0002250	adaptive immune response	39/579	468/16991	2.63318e-07	1.5657e-05	1.16414e-05	TNFAIP3/GAPT/IRF1/IL4/HAVCR2/IGKV1-8/IGKV1D-8/IL1RL1/IL1B/SLC11A1/FCER1G/IL10/FCAMR/C4BPA/CR2/NLRP3/IGHV6-1/TNFSF13B/NFKB2/IL13RA2/CLU/RIPK2/IL6/CXCL13/LEF1/CFI/CD86/BCL6/SAMSN1/FCER2/ICAM1/CLC/BCL3/RELB/LILRA6/LILRA2/IL4R/AICDA/CLCF1	39
GO:0042326	negative regulation of phosphorylation	37/579	432/16991	2.73313e-07	1.60403e-05	1.19264e-05	CDKN1A/TNFAIP3/DUSP1/GCKR/IL1B/PKIG/ERRFI1/JUN/GBP1/RGS2/PPP1R15B/PER1/SOCS3/LATS2/DKK1/DUSP5/TRIB1/MYC/IL6/IGFBP3/HGF/CAV1/SLIT2/UCHL1/SPRY1/CISH/LIF/SAMSN1/GADD45B/CALM3/PPP1R15A/MYADM/GPRC5A/IRAK3/PTPRR/SOCS2/DUSP8	37
GO:0032680	regulation of tumor necrosis factor production	16/579	101/16991	2.93909e-07	1.70279e-05	1.26607e-05	ORM1/TNFAIP3/HAVCR2/ERRFI1/FCER1G/IL10/CCL2/CCL3/CLU/RIPK2/LTF/GHSR/ZFP36/BCL3/THBS1/IRAK3	16
GO:0050671	positive regulation of lymphocyte proliferation	18/579	127/16991	3.04143e-07	1.73978e-05	1.29357e-05	AIF1/CDKN1A/IL13/IL4/HAVCR2/TACR1/IL1B/NFATC2/VCAM1/PNP/TNFSF13B/RIPK2/IL6/IL21/CD86/BCL6/NCKAP1L/CLCF1	18
GO:0002697	regulation of immune effector process	31/579	328/16991	3.10109e-07	1.75173e-05	1.30246e-05	NR4A3/TNFAIP3/IL13/IL4/HAVCR2/IL1B/FGR/AIM2/FCER1G/IL10/C4BPA/NLRP3/CCL2/SEC14L1/IL13RA2/RIPK2/IL6/CFI/IL21/CD86/BCL6/FCER2/CLC/C5AR1/IL4R/FOXF1/FES/LAG3/IRAK3/CLCF1/BIRC3	31
GO:0001773	myeloid dendritic cell activation	9/579	29/16991	3.16837e-07	1.76764e-05	1.31429e-05	UBD/CSF2/IL4/HAVCR2/IL10/BATF3/DCSTAMP/CD86/RELB	9
GO:0002703	regulation of leukocyte mediated immunity	20/579	155/16991	3.2295e-07	1.77977e-05	1.32331e-05	IL13/IL4/HAVCR2/IL1B/FGR/FCER1G/IL10/C4BPA/NLRP3/IL13RA2/IL6/IL21/BCL6/FCER2/CLC/IL4R/FOXF1/FES/LAG3/CLCF1	20
GO:0071674	mononuclear cell migration	14/579	78/16991	3.34129e-07	1.81919e-05	1.35262e-05	AIF1/PLA2G7/IL4/CSF1/CCL2/CCL8/CCL23/CCL3/IL6/SERPINE1/SLIT2/C5AR1/THBS1/CALCA	14
GO:0002285	lymphocyte activation involved in immune response	20/579	156/16991	3.58877e-07	1.93067e-05	1.43551e-05	GAPT/IL4/HAVCR2/SLC11A1/FCER1G/IL10/NLRP3/RIPK2/IL6/LEF1/CD86/BCL6/LGALS1/ICAM1/BCL3/RELB/IL4R/CLEC4E/AICDA/CLCF1	20
GO:0048545	response to steroid hormone	34/579	383/16991	3.66423e-07	1.94808e-05	1.44845e-05	KLF9/NR4A3/AIF1/CDKN1A/CTGF/DUSP1/TACR1/NR4A2/CPS1/ERRFI1/PTGS2/NR5A2/IL10/ESRRG/PER1/CCL2/FOS/CPN1/IL6/CAV1/SLIT2/IGFBP7/AREG/SPP1/LEF1/POU4F2/SST/ICAM1/ZFP36/FOSB/CALM3/THBS1/NR4A1/NPAS4	34
GO:0032640	tumor necrosis factor production	16/579	103/16991	3.87495e-07	2.02718e-05	1.50727e-05	ORM1/TNFAIP3/HAVCR2/ERRFI1/FCER1G/IL10/CCL2/CCL3/CLU/RIPK2/LTF/GHSR/ZFP36/BCL3/THBS1/IRAK3	16
GO:0033003	regulation of mast cell activation	10/579	38/16991	3.90274e-07	2.02718e-05	1.50727e-05	NR4A3/IL13/IL4/FGR/FCER1G/IL13RA2/PLSCR1/IL4R/FOXF1/FES	10
GO:0022409	positive regulation of cell-cell adhesion	26/579	249/16991	4.20165e-07	2.15764e-05	1.60427e-05	NR4A3/AIF1/IL4/HAVCR2/IL1B/VCAM1/IL10/NLRP3/CCL2/PNP/TNFSF13B/MAP3K8/EGR3/RIPK2/HAS2/IL6/CAV1/CXCL13/IL21/CD86/BCL6/LGALS1/FSTL3/ICAM1/IL4R/NCKAP1L	26
GO:0071624	positive regulation of granulocyte chemotaxis	9/579	30/16991	4.39027e-07	2.2044e-05	1.63903e-05	IL4/CXCL6/PF4V1/CXCL1/CXCL5/CXCL3/CXCL2/C5AR1/NCKAP1L	9
GO:1902624	positive regulation of neutrophil migration	9/579	30/16991	4.39027e-07	2.2044e-05	1.63903e-05	IL1R1/CXCL6/PF4V1/CXCL1/CXCL5/CXCL3/CXCL2/C5AR1/NCKAP1L	9
GO:0045064	T-helper 2 cell differentiation	7/579	16/16991	4.50465e-07	2.23698e-05	1.66326e-05	IL4/NLRP3/IL6/CD86/BCL6/BCL3/IL4R	7
GO:0002286	T cell activation involved in immune response	15/579	92/16991	4.69635e-07	2.30683e-05	1.71519e-05	IL4/HAVCR2/SLC11A1/FCER1G/NLRP3/RIPK2/IL6/LEF1/CD86/BCL6/ICAM1/BCL3/RELB/IL4R/CLEC4E	15
GO:0050663	cytokine secretion	21/579	174/16991	5.12079e-07	2.48826e-05	1.85009e-05	FCN1/TREM1/HAVCR2/NLRC4/IL1RL1/IL1B/TNFRSF9/FGR/GBP1/AIM2/CRP/IL10/NLRP3/CCL3/PNP/RGCC/SRGN/IL6/MAPK11/IL4R/CLEC4E	21
GO:0009612	response to mechanical stimulus	23/579	205/16991	5.52554e-07	2.65637e-05	1.97509e-05	TMC1/IRF1/IL13/NRXN1/TACR1/IL1B/JUN/PTGS2/BTG2/CCL2/NFKBIA/FOS/BAG3/TNFRSF10B/ETV1/IL6/ATP2B2/SHANK3/JUNB/JUND/FOSB/THBS1/STRA6	23
GO:0002292	T cell differentiation involved in immune response	12/579	59/16991	5.66865e-07	2.69222e-05	2.00174e-05	IL4/FCER1G/NLRP3/RIPK2/IL6/LEF1/CD86/BCL6/BCL3/RELB/IL4R/CLEC4E	12
GO:1903037	regulation of leukocyte cell-cell adhesion	30/579	320/16991	5.71926e-07	2.69222e-05	2.00174e-05	NR4A3/AIF1/IRF1/IL4/HAVCR2/IL1B/CEBPB/VCAM1/IL10/NLRP3/CCL2/PNP/TNFSF13B/MAP3K8/VSIG4/EGR3/RIPK2/HAS2/IL6/CAV1/IL21/CD86/BCL6/LGALS1/ICAM1/NFKBID/CLC/IL4R/LAG3/NCKAP1L	30
GO:1901652	response to peptide	37/579	448/16991	6.67534e-07	3.10988e-05	2.31228e-05	NR4A3/CTGF/TNFAIP3/GHR/EGR1/IL1B/NR4A2/CPS1/ERRFI1/PIK3R3/RPE65/RAB13/SHC1/BTG2/IL10/GNG4/CCL2/SOCS3/NFKBIA/EGR2/OTC/IRS4/RIPK2/KLF10/IL6/PDK4/CAV1/NPFFR2/AREG/NKX6-1/CISH/GHSR/ICAM1/KLF2/JUND/NR4A1/SOCS2	37
GO:0090022	regulation of neutrophil chemotaxis	9/579	32/16991	8.09786e-07	3.73411e-05	2.77641e-05	SLIT2/CXCL6/PF4V1/CXCL1/CXCL5/CXCL3/CXCL2/C5AR1/NCKAP1L	9
GO:0042110	T cell activation	37/579	453/16991	8.72987e-07	3.98488e-05	2.96287e-05	AIF1/TREML2/SRF/IRF1/IL4/EGR1/HAVCR2/IL1B/SLC11A1/CEBPB/VCAM1/FCER1G/IL10/NLRP3/CCL2/PNP/TNFSF13B/MAP3K8/VSIG4/EGR3/RIPK2/IL6/CAV1/LEF1/IL21/CD86/BCL6/LGALS1/ICAM1/NFKBID/CLC/BCL3/RELB/IL4R/LAG3/CLEC4E/NCKAP1L	37
GO:0042035	regulation of cytokine biosynthetic process	15/579	97/16991	9.48019e-07	4.28123e-05	3.18321e-05	IRF1/IL4/EGR1/IL1B/CEBPB/ERRFI1/IL10/IL6/IL21/CD86/GHSR/ZFP36/BCL3/THBS1/LAG3	15
GO:0002761	regulation of myeloid leukocyte differentiation	16/579	110/16991	9.66332e-07	4.28123e-05	3.18321e-05	IL4/CEBPB/JUN/CSF1/CCL3/FOS/KLF10/DCSTAMP/TRIB1/MYC/LEF1/POU4F2/LTF/LIF/FSTL3/TYROBP	16
GO:0042107	cytokine metabolic process	16/579	110/16991	9.66332e-07	4.28123e-05	3.18321e-05	TREM1/IRF1/IL4/EGR1/IL1B/CEBPB/ERRFI1/IL10/IL6/IL21/CD86/GHSR/ZFP36/BCL3/THBS1/LAG3	16
GO:0071900	regulation of protein serine/threonine kinase activity	38/579	474/16991	9.80214e-07	4.30057e-05	3.19759e-05	CDKN1A/TNFAIP3/GHR/CCNH/DUSP1/IL1B/PKIG/NGF/SHC1/RGS2/PDE6G/LATS2/RGCC/MAP3K8/DUSP5/TNFRSF10B/NRG1/C8orf4/RIPK2/TRIB1/HGF/CAV1/UCHL1/NPFFR2/EGF/SPRY1/LTF/CCNL1/MAPK11/GADD45B/SERTAD1/CALM3/C5AR1/FPR1/THBS1/CSPG4/IRAK3/DUSP8	38
GO:0030278	regulation of ossification	21/579	183/16991	1.18343e-06	5.14225e-05	3.8234e-05	ID4/FBN2/TACR1/TWIST2/CEBPB/ID3/CYR61/CSF1/CCL3/PHOSPHO1/DKK1/EGR2/SRGN/CEBPD/IL6/HGF/AREG/LTF/JUND/CHSY1/CALCA	21
GO:2000117	negative regulation of cysteine-type endopeptidase activity	14/579	87/16991	1.33171e-06	5.73142e-05	4.26147e-05	TFAP2B/NLRC4/MMP9/NGF/PTGS2/PAX2/IL6/HGF/LEF1/LTF/GPX1/PLAUR/THBS1/BIRC3	14
GO:0042100	B cell proliferation	14/579	88/16991	1.53486e-06	6.54341e-05	4.8652e-05	CDKN1A/GAPT/IL13/IL4/NFATC2/MNDA/IL10/CR2/TNFSF13B/LEF1/IL21/BCL6/NCKAP1L/CLCF1	14
GO:0043011	myeloid dendritic cell differentiation	7/579	19/16991	1.81454e-06	7.66345e-05	5.69798e-05	UBD/CSF2/IL4/BATF3/DCSTAMP/CD86/RELB	7
GO:1903039	positive regulation of leukocyte cell-cell adhesion	23/579	220/16991	1.90529e-06	7.97221e-05	5.92755e-05	NR4A3/AIF1/IL4/HAVCR2/IL1B/VCAM1/NLRP3/CCL2/PNP/TNFSF13B/MAP3K8/EGR3/RIPK2/HAS2/IL6/CAV1/IL21/CD86/BCL6/LGALS1/ICAM1/IL4R/NCKAP1L	23
GO:0014074	response to purine-containing compound	18/579	144/16991	1.99266e-06	8.26133e-05	6.14253e-05	DUSP1/IL1B/CPS1/THBD/JUN/SELL/PTGS2/PER1/CCL2/FOS/IL6/AREG/TRPC3/KCNE1/JUNB/JUND/FOSB/MMP19	18
GO:0046683	response to organophosphorus	17/579	130/16991	2.0391e-06	8.37701e-05	6.22853e-05	DUSP1/IL1B/CPS1/THBD/JUN/SELL/PTGS2/PER1/CCL2/FOS/AREG/TRPC3/KCNE1/JUNB/JUND/FOSB/MMP19	17
GO:0034612	response to tumor necrosis factor	27/579	288/16991	2.09951e-06	8.54746e-05	6.35527e-05	UBD/TNFAIP3/TNFRSF9/VCAM1/AIM2/SELE/PTGS2/CCL2/CCL8/CCL23/CCL3/NFKBIA/TNFSF13B/TNFRSF10B/TNFRSF10C/TNFRSF10D/DCSTAMP/HAS2/IL6/ICAM1/KLF2/ZFP36/TNFRSF12A/THBS1/YBX3/CALCA/BIRC3	27
GO:0090023	positive regulation of neutrophil chemotaxis	8/579	27/16991	2.16813e-06	8.74802e-05	6.50439e-05	CXCL6/PF4V1/CXCL1/CXCL5/CXCL3/CXCL2/C5AR1/NCKAP1L	8
GO:0042509	regulation of tyrosine phosphorylation of STAT protein	12/579	67/16991	2.36853e-06	9.47201e-05	7.0427e-05	GHR/CSF2/IL13/IL4/IL24/SOCS3/IL6/CAV1/IL21/LIF/OSM/CLCF1	12
GO:0030888	regulation of B cell proliferation	11/579	56/16991	2.41926e-06	9.59004e-05	7.13046e-05	CDKN1A/IL13/IL4/NFATC2/MNDA/IL10/TNFSF13B/IL21/BCL6/NCKAP1L/CLCF1	11
GO:0036230	granulocyte activation	38/579	495/16991	2.7815e-06	0.000108367	8.05742e-05	ORM1/FCN1/SLCO4C1/HK3/SLC11A1/CD93/MMP9/FGR/MNDA/FCER1G/FCGR3B/SELL/CHIT1/CD68/CCL3/PNP/SERPINA3/MGAM/CXCL1/LTF/LRG1/TYROBP/PLAUR/C5AR1/FPR1/FCAR/MMP25/ITGAX/COTL1/CRISPLD2/PLEKHO2/ANPEP/SLC2A3/OLR1/NCKAP1L/CD63/LYZ/MS4A3	38
GO:0032612	interleukin-1 production	12/579	68/16991	2.78818e-06	0.000108367	8.05742e-05	S1PR3/TNFAIP3/EGR1/HAVCR2/NLRC4/IL1B/ERRFI1/AIM2/IL10/NLRP3/CCL3/GHSR	12
GO:0001704	formation of primary germ layer	16/579	119/16991	2.80571e-06	0.000108367	8.05742e-05	NR4A3/FOXC1/POU5F1/SRF/DUSP1/MMP9/SNAI1/KDM6B/DKK1/PAX2/DUSP5/SOX17/LEF1/ETS2/FOXF1/ITGA5	16
GO:0032623	interleukin-2 production	11/579	57/16991	2.90665e-06	0.000111315	8.27655e-05	TNFAIP3/HAVCR2/IL1B/SLC11A1/GBP1/PNP/VSIG4/RIPK2/CD86/ZFP36/LAG3	11
GO:0050866	negative regulation of cell activation	19/579	163/16991	3.00553e-06	0.000113762	8.45848e-05	LST1/TNFAIP3/IRF1/IL4/HAVCR2/THBD/CEBPB/MNDA/IL10/VSIG4/IL13RA2/PDGFRA/CD200/BCL6/SAMSN1/NFKBID/IL4R/FOXF1/LAG3	19
GO:0007162	negative regulation of cell adhesion	23/579	226/16991	3.02089e-06	0.000113762	8.45848e-05	IRF1/IL4/SPOCK1/HAVCR2/CEBPB/DAB1/GBP1/MUC1/IL10/RGCC/VSIG4/PLXNB3/DLC1/SERPINE1/BCL6/LGALS1/NFKBID/MYADM/IL4R/THBS1/LAG3/ARHGDIB/RND1	23
GO:0032715	negative regulation of interleukin-6 production	9/579	37/16991	3.08429e-06	0.000115189	8.56465e-05	ORM1/TNFAIP3/HAVCR2/IL10/HGF/GHSR/KLF2/NCKAP1L/IRAK3	9
GO:0002699	positive regulation of immune effector process	19/579	164/16991	3.29352e-06	0.000121995	9.07068e-05	NR4A3/IL13/IL4/IL1B/FGR/FCER1G/NLRP3/CCL2/IL13RA2/RIPK2/IL6/IL21/CD86/FCER2/IL4R/FOXF1/FES/LAG3/CLCF1	19
GO:0045785	positive regulation of cell adhesion	32/579	385/16991	3.34074e-06	0.000122738	9.12591e-05	NR4A3/AIF1/IL4/HAVCR2/IL1B/CYR61/VCAM1/CSF1/IL10/NLRP3/CCL2/PNP/TNFSF13B/MAP3K8/EGR3/RIPK2/HAS2/IL6/CAV1/CXCL13/DMP1/IL21/CD86/BCL6/LGALS1/FSTL3/ICAM1/MYADM/IL4R/FOXF1/ITGA5/NCKAP1L	32
GO:0042531	positive regulation of tyrosine phosphorylation of STAT protein	11/579	58/16991	3.4779e-06	0.000126747	9.42399e-05	GHR/CSF2/IL13/IL4/IL24/SOCS3/IL6/IL21/LIF/OSM/CLCF1	11
GO:0043154	negative regulation of cysteine-type endopeptidase activity involved in apoptotic process	13/579	82/16991	3.76908e-06	0.000135583	0.00010081	TFAP2B/NLRC4/MMP9/NGF/PTGS2/PAX2/IL6/HGF/LEF1/GPX1/PLAUR/THBS1/BIRC3	13
GO:0042089	cytokine biosynthetic process	15/579	108/16991	3.79868e-06	0.000135583	0.00010081	IRF1/IL4/EGR1/IL1B/CEBPB/ERRFI1/IL10/IL6/IL21/CD86/GHSR/ZFP36/BCL3/THBS1/LAG3	15
GO:0030890	positive regulation of B cell proliferation	9/579	38/16991	3.92037e-06	0.000135583	0.00010081	CDKN1A/IL13/IL4/NFATC2/TNFSF13B/IL21/BCL6/NCKAP1L/CLCF1	9
GO:0042088	T-helper 1 type immune response	9/579	38/16991	3.92037e-06	0.000135583	0.00010081	IL4/HAVCR2/IL1RL1/SLC11A1/RIPK2/LEF1/BCL3/RELB/IL4R	9
GO:0033006	regulation of mast cell activation involved in immune response	8/579	29/16991	3.94658e-06	0.000135583	0.00010081	IL13/IL4/FGR/FCER1G/IL13RA2/IL4R/FOXF1/FES	8
GO:0043304	regulation of mast cell degranulation	8/579	29/16991	3.94658e-06	0.000135583	0.00010081	IL13/IL4/FGR/FCER1G/IL13RA2/IL4R/FOXF1/FES	8
GO:0050707	regulation of cytokine secretion	18/579	151/16991	3.96038e-06	0.000135583	0.00010081	FCN1/HAVCR2/IL1RL1/IL1B/TNFRSF9/FGR/GBP1/AIM2/CRP/IL10/NLRP3/CCL3/RGCC/SRGN/IL6/MAPK11/IL4R/CLEC4E	18
GO:1903034	regulation of response to wounding	18/579	151/16991	3.96038e-06	0.000135583	0.00010081	TNFAIP3/PLEK/THBD/FCER1G/SELP/IL10/SCARF1/CCL2/PLAT/SERPINE1/CAV1/PDGFRA/SPP1/PLAUR/TNFRSF12A/WFDC1/THBS1/TSPAN8	18
GO:0019932	second-messenger-mediated signaling	23/579	230/16991	4.06662e-06	0.000138173	0.000102736	TREM2/TRDN/PLEK/NFATC2/GBP1/VCAM1/CASQ1/SELP/SELE/RGS2/RASD1/CCL3/EDNRB/NRG1/CXCL11/ANK2/LMCD1/RCAN1/DMPK/CALM3/FPR1/THBS1/PDZD3	23
GO:0042493	response to drug	33/579	408/16991	4.22358e-06	0.000142436	0.000105905	CDKN1A/TFAP2B/IL4/IL1B/CPS1/NFATC2/DAB1/JUN/AIM2/PTGS2/IL10/CCL2/PNP/FOS/OTC/MYC/IL6/ABCB1/NKX6-1/ABCG2/CD86/SST/LGALS1/ICAM1/JUNB/JUND/FOSB/MT2A/WFDC1/THBS1/CD69/NCKAP1L/NNMT	33
GO:0007517	muscle organ development	30/579	353/16991	4.33941e-06	0.000143458	0.000106665	FOXC1/EGR1/PAX3/ID3/CASQ1/BTG2/FOS/DKK1/EGR2/ITGB1BP2/EGR3/NRG1/SOX17/MSC/ETV1/IL6/ACHE/CAV1/WNT2/LEF1/KLHL40/GPX1/LIF/MAFF/MAPK11/STRA6/YBX3/MYL6/STAC3/TAGLN	30
GO:0002283	neutrophil activation involved in immune response	37/579	485/16991	4.34913e-06	0.000143458	0.000106665	ORM1/FCN1/SLCO4C1/HK3/SLC11A1/CD93/MMP9/FGR/MNDA/FCER1G/FCGR3B/SELL/CHIT1/CD68/PNP/SERPINA3/MGAM/CXCL1/LTF/LRG1/TYROBP/PLAUR/C5AR1/FPR1/FCAR/MMP25/ITGAX/COTL1/CRISPLD2/PLEKHO2/ANPEP/SLC2A3/OLR1/NCKAP1L/CD63/LYZ/MS4A3	37
GO:0043312	neutrophil degranulation	37/579	485/16991	4.34913e-06	0.000143458	0.000106665	ORM1/FCN1/SLCO4C1/HK3/SLC11A1/CD93/MMP9/FGR/MNDA/FCER1G/FCGR3B/SELL/CHIT1/CD68/PNP/SERPINA3/MGAM/CXCL1/LTF/LRG1/TYROBP/PLAUR/C5AR1/FPR1/FCAR/MMP25/ITGAX/COTL1/CRISPLD2/PLEKHO2/ANPEP/SLC2A3/OLR1/NCKAP1L/CD63/LYZ/MS4A3	37
GO:0002673	regulation of acute inflammatory response	12/579	71/16991	4.46636e-06	0.000145205	0.000107964	OSMR/IL4/IL1B/FCER1G/PTGS2/C4BPA/NLRP3/EDNRB/IL6/CFI/OSM/C5AR1	12
GO:0007260	tyrosine phosphorylation of STAT protein	12/579	71/16991	4.46636e-06	0.000145205	0.000107964	GHR/CSF2/IL13/IL4/IL24/SOCS3/IL6/CAV1/IL21/LIF/OSM/CLCF1	12
GO:0090066	regulation of anatomical structure size	35/579	451/16991	5.43754e-06	0.000175516	0.000130501	OLFM1/FOXC1/SRF/ARHGAP18/SOD2/PRR16/PLEK/TACR1/CPS1/CRP/PTGS2/RGS2/CSF3/EDNRB/PAX2/NRG1/SEMA3A/ARPC1B/IFRD1/CAV1/SLIT2/NKX6-1/SPP1/POU4F2/ATP2B2/GPX1/SHANK3/ICAM1/VASP/PPP1R15A/MYADM/CDC42EP5/TNFRSF12A/NCKAP1L/CALCA	35
GO:0042119	neutrophil activation	37/579	490/16991	5.49873e-06	0.000176232	0.000131033	ORM1/FCN1/SLCO4C1/HK3/SLC11A1/CD93/MMP9/FGR/MNDA/FCER1G/FCGR3B/SELL/CHIT1/CD68/PNP/SERPINA3/MGAM/CXCL1/LTF/LRG1/TYROBP/PLAUR/C5AR1/FPR1/FCAR/MMP25/ITGAX/COTL1/CRISPLD2/PLEKHO2/ANPEP/SLC2A3/OLR1/NCKAP1L/CD63/LYZ/MS4A3	37
GO:0002544	chronic inflammatory response	7/579	22/16991	5.61737e-06	0.000178767	0.000132918	TNFAIP3/IL4/VCAM1/IL10/CCL2/CXCL13/THBS1	7
GO:0042093	T-helper cell differentiation	10/579	50/16991	5.86753e-06	0.000183025	0.000136084	IL4/NLRP3/RIPK2/IL6/LEF1/CD86/BCL6/BCL3/RELB/IL4R	10
GO:0002467	germinal center formation	6/579	15/16991	5.87269e-06	0.000183025	0.000136084	TNFAIP3/TNFSF13B/NFKB2/CXCL13/BCL6/BCL3	6
GO:0043032	positive regulation of macrophage activation	6/579	15/16991	5.87269e-06	0.000183025	0.000136084	IL13/HAVCR2/IL1RL1/IL10/IL4R/THBS1	6
GO:0050863	regulation of T cell activation	27/579	305/16991	6.17668e-06	0.000190229	0.000141441	AIF1/IRF1/IL4/HAVCR2/IL1B/CEBPB/VCAM1/IL10/NLRP3/CCL2/PNP/TNFSF13B/MAP3K8/VSIG4/EGR3/RIPK2/IL6/CAV1/IL21/CD86/BCL6/LGALS1/NFKBID/CLC/IL4R/LAG3/NCKAP1L	27
GO:0071675	regulation of mononuclear cell migration	9/579	40/16991	6.18802e-06	0.000190229	0.000141441	AIF1/PLA2G7/IL4/CSF1/CCL2/SERPINE1/SLIT2/C5AR1/THBS1	9
GO:2001234	negative regulation of apoptotic signaling pathway	21/579	203/16991	6.25873e-06	0.000191103	0.00014209	TNFAIP3/SOD2/CSF2/IL4/IL1B/NR4A2/MMP9/SNAI1/MCL1/MUC1/LMNA/PTGS2/TNFRSF10B/CLU/HGF/SERPINE1/GPX1/ICAM1/PLAUR/THBS1/YBX3	21
GO:0030316	osteoclast differentiation	13/579	86/16991	6.49229e-06	0.000196904	0.000146403	IL4/CEBPB/CSF1/CCL3/FOS/KLF10/DCSTAMP/SNX10/POU4F2/LTF/FSTL3/JUNB/TYROBP	13
GO:0001558	regulation of cell growth	31/579	379/16991	6.58105e-06	0.000198265	0.000147416	OLFM1/CDKN1A/SRF/CTGF/SPOCK1/CYR61/GNG4/ING1/TSPYL2/NRG1/SOX17/DCSTAMP/IGFBP3/SEMA3A/IFRD1/SLIT2/IGFBP7/NKX6-1/SPP1/LEF1/POU4F2/CISH/FAM107A/BCL6/SERTAD3/TNFRSF12A/DCUN1D3/WFDC1/CLSTN3/IGFBP6/SOCS2	31
GO:0001649	osteoblast differentiation	21/579	204/16991	6.75926e-06	0.000202285	0.000150405	ID4/FBN2/TWIST2/SNAI1/CEBPB/ID3/CYR61/CCL3/CEBPD/IL6/IGFBP3/HGF/ACHE/AREG/SPP1/LEF1/LTF/PTH1R/JUNB/JUND/SP7	21
GO:0043030	regulation of macrophage activation	8/579	31/16991	6.82971e-06	0.000203049	0.000150972	IL13/IL4/HAVCR2/IL1RL1/IL10/CD200/IL4R/THBS1	8
GO:0050673	epithelial cell proliferation	29/579	343/16991	6.91773e-06	0.000204322	0.000151919	KLF9/NR4A3/TNFAIP3/TACR1/CEBPB/ERRFI1/JUN/IL10/CCL2/RGCC/EDNRB/PAX2/PLXNB3/EGR3/HAS2/MYC/IL6/IGFBP3/CAV1/WNT2/AREG/NKX6-1/GPX1/LRG1/ZFP36/C5AR1/WFDC1/THBS1/NR4A1	29
GO:0050729	positive regulation of inflammatory response	14/579	100/16991	7.24536e-06	0.000211263	0.00015708	PLA2G7/OSMR/IL17B/IL1RL1/IL1B/FCER1G/PTGS2/CCL3/NFKBIA/IL6/SERPINE1/IL21/OSM/LDLR	14
GO:0098542	defense response to other organism	37/579	496/16991	7.24624e-06	0.000211263	0.00015708	TREM1/TNFAIP3/IRF1/IL4/HAVCR2/NLRC4/IL1B/SLC11A1/SAMHD1/CEBPB/FGR/GBP1/SHC1/AIM2/CRP/FCER1G/SELP/IL10/NLRP3/SEC14L1/IGHV6-1/RIPK2/IL6/SERPINE1/CXCL6/CXCL13/LTF/CD86/PLSCR1/BCL3/C5AR1/IL4R/COTL1/CLEC4E/AICDA/LYZ/BIRC3	37
GO:0031349	positive regulation of defense response	33/579	420/16991	7.79291e-06	0.000225744	0.000167847	FCN1/PLA2G7/TNFAIP3/OSMR/IRF1/IL17B/HAVCR2/NLRC4/IL1RL1/IL1B/MUC1/AIM2/FCER1G/PTGS2/CCL3/SEC14L1/NFKBIA/RIPK2/IL6/SERPINE1/CAV1/TNIP3/IL21/LTF/CD86/PLSCR1/OSM/LDLR/RELB/LAG3/CLEC4E/IRAK3/BIRC3	33
GO:0043367	CD4-positive, alpha-beta T cell differentiation	11/579	63/16991	8.06161e-06	0.000232041	0.000172529	IL4/NLRP3/RIPK2/IL6/LEF1/CD86/BCL6/BCL3/RELB/IL4R/NCKAP1L	11
GO:0070555	response to interleukin-1	15/579	115/16991	8.34878e-06	0.000238786	0.000177544	EGR1/IL1R1/TFPI/CEBPB/SELE/CCL2/CCL8/CCL23/CCL3/RIPK2/HAS2/IL6/ICAM1/KLF2/IRAK3	15
GO:0002294	CD4-positive, alpha-beta T cell differentiation involved in immune response	10/579	52/16991	8.4993e-06	0.000240052	0.000178485	IL4/NLRP3/RIPK2/IL6/LEF1/CD86/BCL6/BCL3/RELB/IL4R	10
GO:0045428	regulation of nitric oxide biosynthetic process	10/579	52/16991	8.4993e-06	0.000240052	0.000178485	AIF1/IL4/IL1B/PTGS2/IL10/CLU/IL6/CAV1/ICAM1/KLF2	10
GO:0042113	B cell activation	24/579	258/16991	8.78274e-06	0.000246517	0.000183292	CDKN1A/TNFAIP3/GAPT/IL13/IL4/NFATC2/VCAM1/MNDA/IL10/CR2/IGHV6-1/TNFSF13B/KLF6/IL6/LEF1/IL21/CD86/BCL6/LGALS1/SAMSN1/BCL3/AICDA/NCKAP1L/CLCF1	24
GO:0033005	positive regulation of mast cell activation	6/579	16/16991	9.12603e-06	0.000253753	0.000188672	NR4A3/IL13/IL4/FGR/FCER1G/IL4R	6
GO:0002695	negative regulation of leukocyte activation	17/579	145/16991	9.15284e-06	0.000253753	0.000188672	LST1/TNFAIP3/IRF1/IL4/HAVCR2/CEBPB/MNDA/IL10/VSIG4/IL13RA2/CD200/BCL6/SAMSN1/NFKBID/IL4R/FOXF1/LAG3	17
GO:0002287	alpha-beta T cell activation involved in immune response	10/579	53/16991	1.01599e-05	0.000278259	0.000206893	IL4/NLRP3/RIPK2/IL6/LEF1/CD86/BCL6/BCL3/RELB/IL4R	10
GO:0002293	alpha-beta T cell differentiation involved in immune response	10/579	53/16991	1.01599e-05	0.000278259	0.000206893	IL4/NLRP3/RIPK2/IL6/LEF1/CD86/BCL6/BCL3/RELB/IL4R	10
GO:0032675	regulation of interleukin-6 production	14/579	103/16991	1.02738e-05	0.000279683	0.000207952	ORM1/TNFAIP3/HAVCR2/IL1B/CEBPB/FCER1G/IL10/RIPK2/IL6/HGF/GHSR/KLF2/NCKAP1L/IRAK3	14
GO:2000116	regulation of cysteine-type endopeptidase activity	21/579	210/16991	1.06017e-05	0.000286882	0.000213304	TFAP2B/CTGF/NLRC4/MMP9/CYR61/NGF/AIM2/PTGS2/NLRP3/PAX2/DLC1/TNFRSF10B/MYC/IL6/HGF/LEF1/LTF/GPX1/PLAUR/THBS1/BIRC3	21
GO:0046632	alpha-beta T cell differentiation	13/579	90/16991	1.08236e-05	0.000289419	0.000215191	IRF1/IL4/NLRP3/PNP/RIPK2/IL6/LEF1/CD86/BCL6/BCL3/RELB/IL4R/NCKAP1L	13
GO:0071347	cellular response to interleukin-1	13/579	90/16991	1.08236e-05	0.000289419	0.000215191	EGR1/IL1R1/TFPI/CEBPB/CCL2/CCL8/CCL23/CCL3/HAS2/IL6/ICAM1/KLF2/IRAK3	13
GO:0042129	regulation of T cell proliferation	17/579	147/16991	1.09989e-05	0.000292377	0.00021739	AIF1/IRF1/IL4/HAVCR2/IL1B/CEBPB/VCAM1/IL10/PNP/TNFSF13B/VSIG4/RIPK2/IL6/IL21/CD86/CLC/NCKAP1L	17
GO:0010038	response to metal ion	27/579	315/16991	1.1157e-05	0.000293131	0.000217951	TFAP2B/IL4/DUSP1/CPS1/MMP9/JUN/VCAM1/PTGS2/SLC41A1/FOS/OTC/IL6/CAV1/TRPC3/CD86/FSTL3/ICAM1/JUNB/JUND/FOSB/CALM3/MT2A/MT1E/MT1M/MT1A/MT1F/THBS1	27
GO:0030198	extracellular matrix organization	27/579	315/16991	1.1157e-05	0.000293131	0.000217951	FOXC1/CTGF/FBN2/MMP9/CYR61/VCAM1/ADAMTS4/NID2/RGCC/NFKB2/HAS2/SERPINE1/DMP1/SPP1/TLL1/ICAM1/ICAM4/BCL3/HAS1/ITGAX/CRISPLD2/FOXF1/THBS1/VWF/ADAMTS20/ITGA5/MMP19	27
GO:0051090	regulation of sequence-specific DNA binding transcription factor activity	30/579	371/16991	1.15753e-05	0.000302363	0.000224815	SRF/TNFAIP3/IL4/HAVCR2/NLRC4/IL1B/ID3/JUN/AIM2/IL10/NLRP3/NFKBIA/FOS/RGCC/ARID5B/NFKB2/BEX1/CLU/RIPK2/TRIB1/IL6/WNT2/NKX6-1/POU4F2/LTF/MAPK11/SIK1/ICAM1/NFKBID/IRAK3	30
GO:0043062	extracellular structure organization	27/579	316/16991	1.1817e-05	0.000306902	0.00022819	FOXC1/CTGF/FBN2/MMP9/CYR61/VCAM1/ADAMTS4/NID2/RGCC/NFKB2/HAS2/SERPINE1/DMP1/SPP1/TLL1/ICAM1/ICAM4/BCL3/HAS1/ITGAX/CRISPLD2/FOXF1/THBS1/VWF/ADAMTS20/ITGA5/MMP19	27
GO:0070371	ERK1 and ERK2 cascade	24/579	263/16991	1.21362e-05	0.000313392	0.000233015	TREM2/CTGF/HAVCR2/DUSP1/DNAJC27/ERRFI1/JUN/CYR61/GBP1/SHC1/CCL2/CCL8/CCL23/CCL3/RIPK2/MYC/IL6/PDGFRA/EGF/SPRY1/LIF/ICAM1/C5AR1/PTPRR	24
GO:1901654	response to ketone	19/579	181/16991	1.39318e-05	0.000357714	0.00026597	KLF9/CDKN1A/DUSP1/TACR1/CPS1/ERRFI1/CCL2/FOS/IL6/CAV1/SLIT2/IGFBP7/SPP1/ICAM1/KLF2/FOSB/CALM3/THBS1/NPAS4	19
GO:0051251	positive regulation of lymphocyte activation	26/579	301/16991	1.4132e-05	0.000360806	0.000268269	AIF1/CDKN1A/IL13/IL4/HAVCR2/TACR1/IL1B/NFATC2/VCAM1/NLRP3/CCL2/PNP/IGHV6-1/TNFSF13B/MAP3K8/EGR3/RIPK2/IL6/CAV1/IL21/CD86/BCL6/LGALS1/IL4R/NCKAP1L/CLCF1	26
GO:0042092	type 2 immune response	8/579	34/16991	1.43625e-05	0.000364631	0.000271113	IL4/IL10/NLRP3/IL6/CD86/BCL6/BCL3/IL4R	8
GO:0045639	positive regulation of myeloid cell differentiation	12/579	80/16991	1.59027e-05	0.000401476	0.000298508	JUN/CSF1/CSF3/FOS/KLF10/DCSTAMP/TRIB1/LEF1/POU4F2/LIF/FES/NCKAP1L	12
GO:0010951	negative regulation of endopeptidase activity	22/579	233/16991	1.63644e-05	0.000410837	0.000305469	TFAP2B/SPOCK1/NLRC4/TFPI/MMP9/NGF/PTGS2/SERPINA9/SERPINA3/PAX2/IL6/HGF/TFPI2/SERPINE1/LEF1/LTF/GPX1/LXN/PLAUR/WFDC1/THBS1/BIRC3	22
GO:0032611	interleukin-1 beta production	10/579	56/16991	1.69251e-05	0.00041857	0.000311218	S1PR3/TNFAIP3/EGR1/NLRC4/IL1B/ERRFI1/AIM2/NLRP3/CCL3/GHSR	10
GO:0045576	mast cell activation	10/579	56/16991	1.69251e-05	0.00041857	0.000311218	NR4A3/IL13/IL4/FGR/FCER1G/IL13RA2/PLSCR1/IL4R/FOXF1/FES	10
GO:0046209	nitric oxide metabolic process	11/579	68/16991	1.72046e-05	0.00041857	0.000311218	AIF1/IL4/IL1B/CPS1/PTGS2/IL10/CLU/IL6/CAV1/ICAM1/KLF2	11
GO:0002279	mast cell activation involved in immune response	9/579	45/16991	1.72282e-05	0.00041857	0.000311218	NR4A3/IL13/IL4/FGR/FCER1G/IL13RA2/IL4R/FOXF1/FES	9
GO:0043303	mast cell degranulation	9/579	45/16991	1.72282e-05	0.00041857	0.000311218	NR4A3/IL13/IL4/FGR/FCER1G/IL13RA2/IL4R/FOXF1/FES	9
GO:1903556	negative regulation of tumor necrosis factor superfamily cytokine production	9/579	45/16991	1.72282e-05	0.00041857	0.000311218	ORM1/TNFAIP3/HAVCR2/ERRFI1/IL10/LTF/GHSR/BCL3/IRAK3	9
GO:0007494	midgut development	5/579	11/16991	1.75951e-05	0.000425198	0.000316147	CPS1/DAB1/EDNRB/OTC/FOXF1	5
GO:0071356	cellular response to tumor necrosis factor	24/579	270/16991	1.87864e-05	0.000451572	0.000335756	TNFAIP3/TNFRSF9/VCAM1/AIM2/CCL2/CCL8/CCL23/CCL3/NFKBIA/TNFSF13B/TNFRSF10B/TNFRSF10C/TNFRSF10D/DCSTAMP/HAS2/IL6/ICAM1/KLF2/ZFP36/TNFRSF12A/THBS1/YBX3/CALCA/BIRC3	24
GO:0032635	interleukin-6 production	14/579	109/16991	1.98497e-05	0.000473963	0.000352404	ORM1/TNFAIP3/HAVCR2/IL1B/CEBPB/FCER1G/IL10/RIPK2/IL6/HGF/GHSR/KLF2/NCKAP1L/IRAK3	14
GO:0032703	negative regulation of interleukin-2 production	6/579	18/16991	1.99573e-05	0.000473963	0.000352404	TNFAIP3/HAVCR2/GBP1/VSIG4/ZFP36/LAG3	6
GO:0050678	regulation of epithelial cell proliferation	25/579	289/16991	2.00959e-05	0.000473963	0.000352404	KLF9/NR4A3/TNFAIP3/TACR1/ERRFI1/JUN/IL10/CCL2/RGCC/EDNRB/PAX2/PLXNB3/EGR3/HAS2/MYC/IL6/CAV1/WNT2/GPX1/LRG1/ZFP36/C5AR1/WFDC1/THBS1/NR4A1	25
GO:0043434	response to peptide hormone	31/579	401/16991	2.01374e-05	0.000473963	0.000352404	NR4A3/CTGF/GHR/EGR1/IL1B/NR4A2/CPS1/ERRFI1/PIK3R3/RPE65/RAB13/SHC1/BTG2/IL10/GNG4/CCL2/SOCS3/EGR2/OTC/IRS4/IL6/PDK4/CAV1/AREG/NKX6-1/CISH/GHSR/ICAM1/JUND/NR4A1/SOCS2	31
GO:0006953	acute-phase response	9/579	46/16991	2.07785e-05	0.000486519	0.00036174	ORM1/IL1B/CEBPB/CRP/PTGS2/SERPINA3/EDNRB/IL6/PLSCR1	9
GO:0042517	positive regulation of tyrosine phosphorylation of Stat3 protein	8/579	36/16991	2.25414e-05	0.0005245	0.00038998	GHR/IL24/SOCS3/IL6/IL21/LIF/OSM/CLCF1	8
GO:0016049	cell growth	35/579	482/16991	2.26328e-05	0.0005245	0.00038998	OLFM1/CDKN1A/SRF/CTGF/SPOCK1/CYR61/GNG4/ING1/TSPYL2/PLXNB3/NRG1/SOX17/DCSTAMP/IL6/IGFBP3/SEMA3A/IFRD1/SLIT2/IGFBP7/NKX6-1/SPP1/LEF1/POU4F2/CISH/FAM107A/BCL6/RASGRP4/SERTAD3/EMP3/TNFRSF12A/DCUN1D3/WFDC1/CLSTN3/IGFBP6/SOCS2	35
GO:0035710	CD4-positive, alpha-beta T cell activation	11/579	70/16991	2.28335e-05	0.000526451	0.000391431	IL4/NLRP3/RIPK2/IL6/LEF1/CD86/BCL6/BCL3/RELB/IL4R/NCKAP1L	11
GO:0045926	negative regulation of growth	21/579	221/16991	2.30565e-05	0.000528896	0.000393249	CDKN1A/IL10/GNG4/ING1/TSPYL2/SOX17/DCSTAMP/SEMA3A/IFRD1/SLIT2/SPP1/BCL6/MAPK11/SERTAD3/DCUN1D3/MT2A/MT1E/MT1M/MT1A/MT1F/WFDC1	21
GO:0032652	regulation of interleukin-1 production	10/579	58/16991	2.33306e-05	0.000532481	0.000395914	S1PR3/TNFAIP3/EGR1/HAVCR2/ERRFI1/AIM2/IL10/NLRP3/CCL3/GHSR	10
GO:0002448	mast cell mediated immunity	9/579	47/16991	2.49317e-05	0.000563333	0.000418853	NR4A3/IL13/IL4/FGR/FCER1G/IL13RA2/IL4R/FOXF1/FES	9
GO:0072577	endothelial cell apoptotic process	9/579	47/16991	2.49317e-05	0.000563333	0.000418853	TNFAIP3/IL13/IL4/ECSCR/IL10/RGCC/SERPINE1/ICAM1/THBS1	9
GO:2001057	reactive nitrogen species metabolic process	11/579	71/16991	2.62008e-05	0.000588425	0.00043751	AIF1/IL4/IL1B/CPS1/PTGS2/IL10/CLU/IL6/CAV1/ICAM1/KLF2	11
GO:0042098	T cell proliferation	18/579	173/16991	2.63027e-05	0.000588425	0.00043751	AIF1/IRF1/IL4/HAVCR2/IL1B/SLC11A1/CEBPB/VCAM1/IL10/PNP/TNFSF13B/VSIG4/RIPK2/IL6/IL21/CD86/CLC/NCKAP1L	18
GO:0002548	monocyte chemotaxis	10/579	59/16991	2.72461e-05	0.000606527	0.00045097	AIF1/PLA2G7/CCL2/CCL8/CCL23/CCL3/IL6/SERPINE1/SLIT2/CALCA	10
GO:0042832	defense response to protozoan	6/579	19/16991	2.83309e-05	0.000627585	0.000466626	IL4/SLC11A1/IL10/IL6/BCL3/IL4R	6
GO:0060537	muscle tissue development	28/579	351/16991	2.88346e-05	0.000632909	0.000470585	ZFAND5/FOXC1/SRF/EGR1/LMNA/CASQ1/BTG2/KDM6B/FOS/DKK1/EGR2/NRG1/SOX17/MSC/IFRD1/CAV1/WNT2/PDGFRA/LEF1/KLHL40/GPX1/MAFF/MAPK11/SIK1/STRA6/YBX3/MYL6/STAC3	28
GO:0052548	regulation of endopeptidase activity	29/579	370/16991	2.88514e-05	0.000632909	0.000470585	TFAP2B/CTGF/SPOCK1/NLRC4/TFPI/MMP9/CYR61/NGF/AIM2/PTGS2/NLRP3/SERPINA9/SERPINA3/PAX2/DLC1/TNFRSF10B/MYC/IL6/HGF/TFPI2/SERPINE1/LEF1/LTF/GPX1/LXN/PLAUR/WFDC1/THBS1/BIRC3	29
GO:0045628	regulation of T-helper 2 cell differentiation	5/579	12/16991	2.93176e-05	0.00064003	0.00047588	NLRP3/IL6/CD86/BCL6/IL4R	5
GO:0048660	regulation of smooth muscle cell proliferation	14/579	113/16991	2.99696e-05	0.000645324	0.000479816	NR4A3/AIF1/TNFAIP3/IL13/TACR1/MMP9/JUN/PTGS2/IL10/TRIB1/IL6/IGFBP3/NAMPT/THBS1	14
GO:0046427	positive regulation of JAK-STAT cascade	11/579	72/16991	2.99885e-05	0.000645324	0.000479816	GHR/CSF2/IL13/IL4/IL24/SOCS3/IL6/IL21/LIF/OSM/CLCF1	11
GO:1904894	positive regulation of STAT cascade	11/579	72/16991	2.99885e-05	0.000645324	0.000479816	GHR/CSF2/IL13/IL4/IL24/SOCS3/IL6/IL21/LIF/OSM/CLCF1	11
GO:0061041	regulation of wound healing	15/579	128/16991	3.06455e-05	0.000656336	0.000488004	TNFAIP3/PLEK/THBD/FCER1G/SELP/CCL2/PLAT/SERPINE1/CAV1/PDGFRA/PLAUR/TNFRSF12A/WFDC1/THBS1/TSPAN8	15
GO:0045861	negative regulation of proteolysis	26/579	315/16991	3.10586e-05	0.000662047	0.00049225	TFAP2B/SPOCK1/NLRC4/TFPI/MMP9/NGF/PTGS2/IL10/C4BPA/SERPINA9/SERPINA3/PAX2/PLAT/IL6/HGF/TFPI2/SERPINE1/LEF1/KLHL40/LTF/GPX1/LXN/PLAUR/WFDC1/THBS1/BIRC3	26
GO:0042036	negative regulation of cytokine biosynthetic process	7/579	28/16991	3.26397e-05	0.000692289	0.000514735	ERRFI1/IL10/IL6/GHSR/ZFP36/BCL3/LAG3	7
GO:0030098	lymphocyte differentiation	26/579	316/16991	3.27837e-05	0.000692289	0.000514735	SRF/IRF1/IL4/EGR1/VCAM1/FCER1G/IL10/CR2/NLRP3/PNP/KLF6/EGR3/RIPK2/IL6/LEF1/CD86/BCL6/LGALS1/NFKBID/BCL3/RELB/IL4R/CLEC4E/AICDA/NCKAP1L/CLCF1	26
GO:0010466	negative regulation of peptidase activity	22/579	244/16991	3.341e-05	0.000702231	0.000522128	TFAP2B/SPOCK1/NLRC4/TFPI/MMP9/NGF/PTGS2/SERPINA9/SERPINA3/PAX2/IL6/HGF/TFPI2/SERPINE1/LEF1/LTF/GPX1/LXN/PLAUR/WFDC1/THBS1/BIRC3	22
GO:0007568	aging	24/579	280/16991	3.40245e-05	0.000711136	0.000528749	CDKN1A/SRF/CTGF/SOD2/JUN/VCAM1/LMNA/PTGS2/IL10/CCL2/FOS/EDNRB/PAX2/PITX3/NFKB2/IL6/SERPINE1/PTH1R/CD86/BCL6/ICAM1/JUND/BCL2A1/CALCA	24
GO:0002886	regulation of myeloid leukocyte mediated immunity	8/579	38/16991	3.43057e-05	0.000711136	0.000528749	IL13/IL4/FGR/FCER1G/IL13RA2/IL4R/FOXF1/FES	8
GO:0043370	regulation of CD4-positive, alpha-beta T cell differentiation	8/579	38/16991	3.43057e-05	0.000711136	0.000528749	IL4/NLRP3/RIPK2/IL6/CD86/BCL6/IL4R/NCKAP1L	8
GO:0007566	embryo implantation	9/579	49/16991	3.53774e-05	0.000730003	0.000542777	IL1B/MMP9/PTGS2/VMP1/IGFBP7/SPP1/LIF/ARHGDIB/CALCA	9
GO:0002576	platelet degranulation	15/579	130/16991	3.68242e-05	0.000756403	0.000562406	ORM1/PLEK/FCER1G/SELP/SERPINA3/SRGN/CLU/HGF/SERPINE1/EGF/ANXA5/CALM3/THBS1/VWF/CD63	15
GO:0050870	positive regulation of T cell activation	20/579	211/16991	3.72003e-05	0.000760669	0.000565579	AIF1/IL4/HAVCR2/IL1B/VCAM1/NLRP3/CCL2/PNP/TNFSF13B/MAP3K8/EGR3/RIPK2/IL6/CAV1/IL21/CD86/BCL6/LGALS1/IL4R/NCKAP1L	20
GO:0002449	lymphocyte mediated immunity	25/579	300/16991	3.75282e-05	0.000763919	0.000567995	GAPT/IL4/HAVCR2/IL1B/SLC11A1/FCER1G/IL10/C4BPA/CR2/NLRP3/IGHV6-1/IL13RA2/CLU/IL6/CFI/IL21/BCL6/FCER2/ICAM1/CLC/BCL3/IL4R/LAG3/AICDA/CLCF1	25
GO:0050715	positive regulation of cytokine secretion	13/579	101/16991	3.81849e-05	0.000772599	0.000574448	FCN1/HAVCR2/IL1RL1/IL1B/FGR/AIM2/IL10/NLRP3/CCL3/RGCC/MAPK11/IL4R/CLEC4E	13
GO:0042742	defense response to bacterium	23/579	264/16991	3.82965e-05	0.000772599	0.000574448	TREM1/HAVCR2/NLRC4/SLC11A1/CEBPB/FGR/SHC1/CRP/FCER1G/SELP/IL10/IGHV6-1/RIPK2/IL6/SERPINE1/CXCL6/CXCL13/LTF/BCL3/C5AR1/CLEC4E/AICDA/LYZ	23
GO:0044706	multi-multicellular organism process	20/579	212/16991	3.97976e-05	0.000799313	0.000594311	IL4/HAVCR2/TACR1/IL1B/THBD/MMP9/PTGS2/CCL2/VMP1/FOS/NAMPT/IGFBP7/SPP1/GHSR/LIF/MAFF/JUNB/FOSB/ARHGDIB/CALCA	20
GO:0070372	regulation of ERK1 and ERK2 cascade	22/579	247/16991	4.02399e-05	0.000802092	0.000596377	TREM2/CTGF/HAVCR2/DUSP1/DNAJC27/ERRFI1/JUN/CYR61/GBP1/SHC1/CCL2/CCL8/CCL23/CCL3/RIPK2/IL6/PDGFRA/SPRY1/LIF/ICAM1/C5AR1/PTPRR	22
GO:0048659	smooth muscle cell proliferation	14/579	116/16991	4.0291e-05	0.000802092	0.000596377	NR4A3/AIF1/TNFAIP3/IL13/TACR1/MMP9/JUN/PTGS2/IL10/TRIB1/IL6/IGFBP3/NAMPT/THBS1	14
GO:0052547	regulation of peptidase activity	30/579	397/16991	4.18018e-05	0.000815816	0.000606582	TFAP2B/CTGF/SPOCK1/NLRC4/TFPI/MMP9/CYR61/NGF/AIM2/PTGS2/NLRP3/SERPINA9/SERPINA3/PAX2/DLC1/TNFRSF10B/MYC/IL6/HGF/TFPI2/SERPINE1/CAV1/LEF1/LTF/GPX1/LXN/PLAUR/WFDC1/THBS1/BIRC3	30
GO:0002763	positive regulation of myeloid leukocyte differentiation	9/579	50/16991	4.18552e-05	0.000815816	0.000606582	JUN/CSF1/FOS/KLF10/DCSTAMP/TRIB1/LEF1/POU4F2/LIF	9
GO:0031663	lipopolysaccharide-mediated signaling pathway	9/579	50/16991	4.18552e-05	0.000815816	0.000606582	LY86/TNFAIP3/IL1B/CCL2/CCL3/NFKBIA/RIPK2/TRIB1/LTF	9
GO:0032663	regulation of interleukin-2 production	9/579	50/16991	4.18552e-05	0.000815816	0.000606582	TNFAIP3/HAVCR2/IL1B/GBP1/VSIG4/RIPK2/CD86/ZFP36/LAG3	9
GO:0043300	regulation of leukocyte degranulation	8/579	39/16991	4.1883e-05	0.000815816	0.000606582	IL13/IL4/FGR/FCER1G/IL13RA2/IL4R/FOXF1/FES	8
GO:0050818	regulation of coagulation	12/579	88/16991	4.2326e-05	0.000818353	0.000608468	PLEK/THBD/FCER1G/SELP/PLAT/SERPINE1/CAV1/PDGFRA/ANXA5/PLAUR/THBS1/TSPAN8	12
GO:0007623	circadian rhythm	19/579	196/16991	4.25565e-05	0.000818353	0.000608468	KLF9/NFIL3/ID4/CSF2/ID3/JUN/RPE65/PER1/CREM/EGR3/KLF10/IL6/SERPINE1/NAMPT/KCND2/SIK1/JUND/RELB/GPR176	19
GO:0043281	regulation of cysteine-type endopeptidase activity involved in apoptotic process	19/579	196/16991	4.25565e-05	0.000818353	0.000608468	TFAP2B/CTGF/NLRC4/MMP9/CYR61/NGF/PTGS2/NLRP3/PAX2/DLC1/TNFRSF10B/MYC/IL6/HGF/LEF1/GPX1/PLAUR/THBS1/BIRC3	19
GO:0051346	negative regulation of hydrolase activity	30/579	398/16991	4.37914e-05	0.00083853	0.00062347	TFAP2B/SPOCK1/NLRC4/TFPI/MMP9/CNN3/NGF/PTGS2/RGS2/SERPINA9/SERPINA3/PAX2/PLXNB3/IL6/HGF/TFPI2/SERPINE1/SLIT2/LEF1/SPRY1/LTF/GPX1/LXN/PLAUR/APOC1/PPP1R15A/WFDC1/THBS1/NCKAP1L/BIRC3	30
GO:0007369	gastrulation	18/579	180/16991	4.47021e-05	0.000852357	0.000633751	NR4A3/FOXC1/POU5F1/SRF/DUSP1/MMP9/SNAI1/IL10/KDM6B/DKK1/PAX2/DUSP5/SOX17/LEF1/ETS2/MYADM/FOXF1/ITGA5	18
GO:0030336	negative regulation of cell migration	20/579	214/16991	4.54828e-05	0.000863601	0.000642111	AIF1/SRF/IL4/RHOB/IL24/CCL2/RGCC/PLXNB3/DLC1/NRG1/TRIB1/IGFBP3/SEMA3A/SERPINE1/SLIT2/CXCL13/HAS1/THBS1/ARHGDIB/PTPRR	20
GO:0033008	positive regulation of mast cell activation involved in immune response	5/579	13/16991	4.63069e-05	0.000871921	0.000648297	IL13/IL4/FGR/FCER1G/IL4R	5
GO:0043306	positive regulation of mast cell degranulation	5/579	13/16991	4.63069e-05	0.000871921	0.000648297	IL13/IL4/FGR/FCER1G/IL4R	5
GO:0002705	positive regulation of leukocyte mediated immunity	12/579	89/16991	4.74335e-05	0.000889426	0.000661313	IL13/IL4/IL1B/FGR/FCER1G/NLRP3/IL6/IL21/FCER2/IL4R/LAG3/CLCF1	12
GO:0002706	regulation of lymphocyte mediated immunity	14/579	118/16991	4.87911e-05	0.000908392	0.000675415	IL4/HAVCR2/IL1B/FCER1G/IL10/C4BPA/NLRP3/IL6/IL21/BCL6/FCER2/CLC/LAG3/CLCF1	14
GO:0006809	nitric oxide biosynthetic process	10/579	63/16991	4.9048e-05	0.000908392	0.000675415	AIF1/IL4/IL1B/PTGS2/IL10/CLU/IL6/CAV1/ICAM1/KLF2	10
GO:0045670	regulation of osteoclast differentiation	10/579	63/16991	4.9048e-05	0.000908392	0.000675415	IL4/CEBPB/CSF1/CCL3/FOS/KLF10/POU4F2/LTF/FSTL3/TYROBP	10
GO:0097028	dendritic cell differentiation	8/579	40/16991	5.08068e-05	0.000933316	0.000693946	UBD/TREM2/CSF2/IL4/BATF3/DCSTAMP/CD86/RELB	8
GO:2000351	regulation of endothelial cell apoptotic process	8/579	40/16991	5.08068e-05	0.000933316	0.000693946	TNFAIP3/IL13/IL4/ECSCR/RGCC/SERPINE1/ICAM1/THBS1	8
GO:0045622	regulation of T-helper cell differentiation	7/579	30/16991	5.28924e-05	0.000964282	0.00071697	IL4/NLRP3/RIPK2/IL6/CD86/BCL6/IL4R	7
GO:0001562	response to protozoan	6/579	21/16991	5.34577e-05	0.000964282	0.00071697	IL4/SLC11A1/IL10/IL6/BCL3/IL4R	6
GO:0007259	JAK-STAT cascade	17/579	166/16991	5.35594e-05	0.000964282	0.00071697	GHR/CSF2/IL13/IL4/DAB1/IL24/CCL2/SOCS3/IL6/CAV1/EGF/IL21/CISH/LIF/OSM/SOCS2/CLCF1	17
GO:0033002	muscle cell proliferation	17/579	166/16991	5.35594e-05	0.000964282	0.00071697	NR4A3/FOXC1/AIF1/TNFAIP3/IL13/TACR1/MMP9/JUN/PTGS2/IL10/TRIB1/IL6/IGFBP3/NAMPT/WNT2/MAPK11/THBS1	17
GO:0097696	STAT cascade	17/579	166/16991	5.35594e-05	0.000964282	0.00071697	GHR/CSF2/IL13/IL4/DAB1/IL24/CCL2/SOCS3/IL6/CAV1/EGF/IL21/CISH/LIF/OSM/SOCS2/CLCF1	17
GO:1904035	regulation of epithelial cell apoptotic process	10/579	64/16991	5.63829e-05	0.00101109	0.000751772	TNFAIP3/IL13/IL4/ECSCR/RGCC/IL6/SERPINE1/ICAM1/ZFP36/THBS1	10
GO:0019722	calcium-mediated signaling	16/579	151/16991	5.85257e-05	0.00104537	0.000777258	TREM2/TRDN/PLEK/NFATC2/GBP1/VCAM1/CASQ1/SELP/SELE/CCL3/NRG1/ANK2/LMCD1/RCAN1/DMPK/CALM3	16
GO:0007565	female pregnancy	18/579	184/16991	5.97087e-05	0.0010623	0.000789848	IL4/HAVCR2/IL1B/THBD/MMP9/PTGS2/CCL2/VMP1/FOS/NAMPT/IGFBP7/SPP1/GHSR/LIF/JUNB/FOSB/ARHGDIB/CALCA	18
GO:0002367	cytokine production involved in immune response	11/579	78/16991	6.41835e-05	0.00113743	0.000845712	NR4A3/TREM1/IL4/SLC11A1/FCER1G/IL10/NLRP3/IL6/BCL6/CLC/IRAK3	11
GO:0046637	regulation of alpha-beta T cell differentiation	9/579	53/16991	6.76031e-05	0.00119335	0.000887291	IL4/NLRP3/PNP/RIPK2/IL6/CD86/BCL6/IL4R/NCKAP1L	9
GO:0033673	negative regulation of kinase activity	22/579	257/16991	7.29578e-05	0.00128287	0.000953846	CDKN1A/TNFAIP3/DUSP1/GCKR/IL1B/PKIG/ERRFI1/RGS2/SOCS3/LATS2/DUSP5/TRIB1/IL6/CAV1/UCHL1/SPRY1/CISH/GADD45B/GPRC5A/IRAK3/SOCS2/DUSP8	22
GO:0002440	production of molecular mediator of immune response	19/579	204/16991	7.33432e-05	0.00128464	0.000955167	NR4A3/TREM1/GAPT/IL13/IL4/IGKV1D-8/SLC11A1/FCER1G/IL10/NLRP3/TNFSF13B/IL13RA2/IL6/BCL6/CLC/IL4R/AICDA/IRAK3/CLCF1	19
GO:2001236	regulation of extrinsic apoptotic signaling pathway	16/579	154/16991	7.42079e-05	0.00129477	0.000962697	TNFAIP3/CSF2/IL4/IL1B/MCL1/LMNA/G0S2/TNFRSF10B/HGF/SERPINE1/CAV1/GPX1/SKIL/ICAM1/TNFRSF12A/THBS1	16
GO:0051250	negative regulation of lymphocyte activation	14/579	123/16991	7.72269e-05	0.00133988	0.000996239	LST1/TNFAIP3/IRF1/IL4/HAVCR2/CEBPB/MNDA/IL10/VSIG4/BCL6/SAMSN1/NFKBID/IL4R/LAG3	14
GO:0006469	negative regulation of protein kinase activity	21/579	240/16991	7.73865e-05	0.00133988	0.000996239	CDKN1A/TNFAIP3/DUSP1/IL1B/PKIG/ERRFI1/RGS2/SOCS3/LATS2/DUSP5/TRIB1/IL6/CAV1/UCHL1/SPRY1/CISH/GADD45B/GPRC5A/IRAK3/SOCS2/DUSP8	21
GO:0051591	response to cAMP	12/579	94/16991	8.17699e-05	0.00141038	0.00104865	DUSP1/CPS1/THBD/JUN/PER1/FOS/AREG/KCNE1/JUNB/JUND/FOSB/MMP19	12
GO:0032720	negative regulation of tumor necrosis factor production	8/579	43/16991	8.75619e-05	0.00149883	0.00111442	ORM1/TNFAIP3/HAVCR2/ERRFI1/IL10/GHSR/BCL3/IRAK3	8
GO:0042516	regulation of tyrosine phosphorylation of Stat3 protein	8/579	43/16991	8.75619e-05	0.00149883	0.00111442	GHR/IL24/SOCS3/IL6/IL21/LIF/OSM/CLCF1	8
GO:0042102	positive regulation of T cell proliferation	12/579	95/16991	9.07476e-05	0.0015475	0.00115061	AIF1/IL4/HAVCR2/IL1B/VCAM1/PNP/TNFSF13B/RIPK2/IL6/IL21/CD86/NCKAP1L	12
GO:1903426	regulation of reactive oxygen species biosynthetic process	10/579	68/16991	9.57932e-05	0.00162235	0.00120626	AIF1/IL4/IL1B/PTGS2/IL10/CLU/IL6/CAV1/ICAM1/KLF2	10
GO:0014706	striated muscle tissue development	26/579	337/16991	9.58549e-05	0.00162235	0.00120626	FOXC1/SRF/EGR1/LMNA/CASQ1/BTG2/KDM6B/FOS/DKK1/EGR2/NRG1/SOX17/MSC/IFRD1/CAV1/WNT2/PDGFRA/LEF1/KLHL40/GPX1/MAFF/MAPK11/SIK1/YBX3/MYL6/STAC3	26
GO:0050755	chemokine metabolic process	5/579	15/16991	0.00010209	0.00171473	0.00127495	TREM1/IL4/EGR1/IL1B/IL6	5
GO:0045778	positive regulation of ossification	11/579	82/16991	0.000102186	0.00171473	0.00127495	ID4/FBN2/TACR1/CEBPB/CYR61/CEBPD/IL6/HGF/LTF/JUND/CALCA	11
GO:0007249	I-kappaB kinase/NF-kappaB signaling	22/579	263/16991	0.000102451	0.00171473	0.00127495	UBD/TNFAIP3/IL1RL1/SLC20A1/IL1B/S100A4/PTGS2/IL10/NLRP3/PER1/NFKBIA/NFKB2/TNFRSF10B/C8orf4/RIPK2/TNIP3/LTF/LGALS1/NFKBID/BCL3/RELB/BIRC3	22
GO:0002700	regulation of production of molecular mediator of immune response	13/579	111/16991	0.000103043	0.00171827	0.00127758	NR4A3/IL13/IL4/FCER1G/IL10/NLRP3/IL13RA2/IL6/BCL6/CLC/IL4R/IRAK3/CLCF1	13
GO:0042503	tyrosine phosphorylation of Stat3 protein	8/579	44/16991	0.000103863	0.00171925	0.00127831	GHR/IL24/SOCS3/IL6/IL21/LIF/OSM/CLCF1	8
GO:2000514	regulation of CD4-positive, alpha-beta T cell activation	8/579	44/16991	0.000103863	0.00171925	0.00127831	IL4/NLRP3/RIPK2/IL6/CD86/BCL6/IL4R/NCKAP1L	8
GO:1901653	cellular response to peptide	25/579	320/16991	0.000106627	0.00175856	0.00130754	NR4A3/GHR/IL1B/NR4A2/CPS1/ERRFI1/PIK3R3/RPE65/RAB13/SHC1/GNG4/CCL2/SOCS3/IRS4/RIPK2/KLF10/IL6/PDK4/CAV1/NKX6-1/CISH/GHSR/KLF2/NR4A1/SOCS2	25
GO:0001707	mesoderm formation	10/579	69/16991	0.000108665	0.00178567	0.00132769	NR4A3/FOXC1/SRF/SNAI1/KDM6B/DKK1/PAX2/SOX17/LEF1/FOXF1	10
GO:2000146	negative regulation of cell motility	20/579	228/16991	0.000110018	0.00180134	0.00133935	AIF1/SRF/IL4/RHOB/IL24/CCL2/RGCC/PLXNB3/DLC1/NRG1/TRIB1/IGFBP3/SEMA3A/SERPINE1/SLIT2/CXCL13/HAS1/THBS1/ARHGDIB/PTPRR	20
GO:0043523	regulation of neuron apoptotic process	18/579	194/16991	0.000118301	0.00192997	0.00143498	NR4A3/TFAP2B/GRIK2/SOD2/NR4A2/CEBPB/JUN/NGF/MCL1/NES/BTG2/CCL2/CCL3/PITX3/GRID2/GPX1/C5AR1/CLCF1	18
GO:0050864	regulation of B cell activation	15/579	144/16991	0.000120012	0.00195085	0.00145051	CDKN1A/TNFAIP3/IL13/IL4/NFATC2/MNDA/IL10/IGHV6-1/TNFSF13B/IL6/IL21/BCL6/SAMSN1/NCKAP1L/CLCF1	15
GO:0045669	positive regulation of osteoblast differentiation	9/579	57/16991	0.000121598	0.00196953	0.0014644	ID4/FBN2/CEBPB/CYR61/CEBPD/IL6/HGF/LTF/JUND	9
GO:0007157	heterophilic cell-cell adhesion via plasma membrane cell adhesion molecules	8/579	45/16991	0.000122595	0.00197859	0.00147114	VCAM1/SELP/SELE/GRID2/CD200/ICAM1/AMIGO2/ITGA5	8
GO:0050679	positive regulation of epithelial cell proliferation	16/579	161/16991	0.00012587	0.00201704	0.00149972	NR4A3/TNFAIP3/TACR1/JUN/IL10/CCL2/PAX2/PLXNB3/EGR3/HAS2/MYC/IL6/WNT2/LRG1/C5AR1/NR4A1	16
GO:0060538	skeletal muscle organ development	16/579	161/16991	0.00012587	0.00201704	0.00149972	EGR1/CASQ1/BTG2/FOS/DKK1/EGR2/SOX17/MSC/CAV1/KLHL40/GPX1/MAFF/STRA6/YBX3/MYL6/STAC3	16
GO:0030193	regulation of blood coagulation	11/579	84/16991	0.000127481	0.00202848	0.00150823	PLEK/THBD/FCER1G/SELP/PLAT/SERPINE1/CAV1/PDGFRA/PLAUR/THBS1/TSPAN8	11
GO:1900046	regulation of hemostasis	11/579	84/16991	0.000127481	0.00202848	0.00150823	PLEK/THBD/FCER1G/SELP/PLAT/SERPINE1/CAV1/PDGFRA/PLAUR/THBS1/TSPAN8	11
GO:0046425	regulation of JAK-STAT cascade	15/579	145/16991	0.000129748	0.00205011	0.00152431	GHR/CSF2/IL13/IL4/DAB1/IL24/SOCS3/IL6/CAV1/IL21/CISH/LIF/OSM/SOCS2/CLCF1	15
GO:1904892	regulation of STAT cascade	15/579	145/16991	0.000129748	0.00205011	0.00152431	GHR/CSF2/IL13/IL4/DAB1/IL24/SOCS3/IL6/CAV1/IL21/CISH/LIF/OSM/SOCS2/CLCF1	15
GO:0043405	regulation of MAP kinase activity	25/579	325/16991	0.000136106	0.00214307	0.00159343	GHR/DUSP1/IL1B/NGF/SHC1/RGS2/PDE6G/MAP3K8/DUSP5/NRG1/RIPK2/TRIB1/HGF/CAV1/UCHL1/EGF/SPRY1/MAPK11/GADD45B/C5AR1/FPR1/THBS1/CSPG4/IRAK3/DUSP8	25
GO:0022604	regulation of cell morphogenesis	30/579	424/16991	0.000136995	0.00214959	0.00159828	OLFM1/LST1/SRF/ARHGAP18/FGR/DAB1/GBP1/NGF/RHOU/CCL2/CCL3/SYNE3/PLXNB3/DLC1/NRG1/HAS2/IL6/SEMA3A/IFRD1/SLIT2/NKX6-1/SPP1/POU4F2/SKIL/SHANK3/ICAM1/MYADM/CDC42EP5/TNFRSF12A/FES	30
GO:0048332	mesoderm morphogenesis	10/579	71/16991	0.000138835	0.00217091	0.00161413	NR4A3/FOXC1/SRF/SNAI1/KDM6B/DKK1/PAX2/SOX17/LEF1/FOXF1	10
GO:2000379	positive regulation of reactive oxygen species metabolic process	11/579	85/16991	0.000142009	0.00220668	0.00164073	AIF1/CDKN1A/IL4/IL1B/CRP/PTGS2/CLU/IL6/ICAM1/KLF2/THBS1	11
GO:1901214	regulation of neuron death	22/579	269/16991	0.000142099	0.00220668	0.00164073	NR4A3/TFAP2B/GRIK2/SOD2/IL13/NR4A2/CEBPB/JUN/NGF/MCL1/NES/BTG2/CCL2/CCL3/CSF3/PITX3/CLU/IL6/GRID2/GPX1/C5AR1/CLCF1	22
GO:0032651	regulation of interleukin-1 beta production	8/579	46/16991	0.00014403	0.00222901	0.00165733	S1PR3/TNFAIP3/EGR1/ERRFI1/AIM2/NLRP3/CCL3/GHSR	8
GO:0043409	negative regulation of MAPK cascade	15/579	147/16991	0.000151297	0.00232555	0.00172911	DUSP1/IL1B/ERRFI1/GBP1/RGS2/PER1/DUSP5/MYC/CAV1/UCHL1/SPRY1/LIF/IRAK3/PTPRR/DUSP8	15
GO:0071248	cellular response to metal ion	15/579	147/16991	0.000151297	0.00232555	0.00172911	IL4/MMP9/JUN/SLC41A1/FOS/CD86/FSTL3/JUNB/JUND/FOSB/MT2A/MT1E/MT1M/MT1A/MT1F	15
GO:0043372	positive regulation of CD4-positive, alpha-beta T cell differentiation	6/579	25/16991	0.000155329	0.00237434	0.00176539	NLRP3/RIPK2/IL6/CD86/IL4R/NCKAP1L	6
GO:0048661	positive regulation of smooth muscle cell proliferation	10/579	72/16991	0.000156391	0.00237434	0.00176539	NR4A3/AIF1/IL13/MMP9/JUN/PTGS2/IL10/IL6/NAMPT/THBS1	10
GO:0030217	T cell differentiation	19/579	216/16991	0.000156432	0.00237434	0.00176539	SRF/IRF1/IL4/EGR1/FCER1G/NLRP3/PNP/EGR3/RIPK2/IL6/LEF1/CD86/BCL6/NFKBID/BCL3/RELB/IL4R/CLEC4E/NCKAP1L	19
GO:0051091	positive regulation of sequence-specific DNA binding transcription factor activity	20/579	234/16991	0.000156573	0.00237434	0.00176539	SRF/IL4/NLRC4/IL1B/AIM2/IL10/NLRP3/NFKBIA/RGCC/ARID5B/NFKB2/BEX1/CLU/RIPK2/IL6/WNT2/NKX6-1/LTF/ICAM1/IRAK3	20
GO:0007596	blood coagulation	26/579	348/16991	0.00016087	0.00243134	0.00180777	GNA14/SRF/IRF1/RHOB/PLEK/TFPI/THBD/FCER1G/SELP/JMJD1C/PLAT/MAFK/IL6/TFPI2/SERPINE1/CAV1/PDGFRA/PF4V1/ANXA5/TRPC3/PLSCR1/MAFF/PLAUR/THBS1/VWF/TSPAN8	26
GO:0046631	alpha-beta T cell activation	13/579	116/16991	0.000161703	0.00243579	0.00181108	IRF1/IL4/NLRP3/PNP/RIPK2/IL6/LEF1/CD86/BCL6/BCL3/RELB/IL4R/NCKAP1L	13
GO:2001237	negative regulation of extrinsic apoptotic signaling pathway	12/579	101/16991	0.00016448	0.00246938	0.00183605	TNFAIP3/CSF2/IL4/IL1B/MCL1/LMNA/TNFRSF10B/HGF/SERPINE1/GPX1/ICAM1/THBS1	12
GO:1903428	positive regulation of reactive oxygen species biosynthetic process	8/579	47/16991	0.00016846	0.00252077	0.00187426	AIF1/IL4/IL1B/PTGS2/CLU/IL6/ICAM1/KLF2	8
GO:0043122	regulation of I-kappaB kinase/NF-kappaB signaling	20/579	236/16991	0.000175555	0.00260442	0.00193646	UBD/TNFAIP3/IL1RL1/SLC20A1/IL1B/S100A4/PTGS2/IL10/NLRP3/PER1/NFKBIA/TNFRSF10B/C8orf4/RIPK2/TNIP3/LTF/LGALS1/NFKBID/BCL3/BIRC3	20
GO:0072593	reactive oxygen species metabolic process	20/579	236/16991	0.000175555	0.00260442	0.00193646	AIF1/CDKN1A/CTGF/SOD2/IL4/IL1B/CPS1/CYR61/CRP/PTGS2/IL10/PAX2/CLU/IL6/PDK4/CAV1/GPX1/ICAM1/KLF2/THBS1	20
GO:0045582	positive regulation of T cell differentiation	10/579	73/16991	0.00017578	0.00260442	0.00193646	IL4/NLRP3/PNP/EGR3/RIPK2/IL6/CD86/BCL6/IL4R/NCKAP1L	10
GO:0050817	coagulation	26/579	352/16991	0.000192844	0.00284656	0.0021165	GNA14/SRF/IRF1/RHOB/PLEK/TFPI/THBD/FCER1G/SELP/JMJD1C/PLAT/MAFK/IL6/TFPI2/SERPINE1/CAV1/PDGFRA/PF4V1/ANXA5/TRPC3/PLSCR1/MAFF/PLAUR/THBS1/VWF/TSPAN8	26
GO:0051962	positive regulation of nervous system development	31/579	453/16991	0.000193382	0.00284656	0.0021165	SRF/BEND6/TPBG/NRXN1/DAB1/CSF1/NGF/ABL2/SCARF1/DKK1/PAX2/PITX3/PLXNB3/NRG1/IL6/HGF/SEMA3A/WNT2/SLIT2/NKX6-1/EGF/POU4F2/SKIL/BCL6/LIF/SHANK3/TNFRSF12A/FES/CLSTN3/AMIGO2/CLCF1	31
GO:0046634	regulation of alpha-beta T cell activation	10/579	74/16991	0.000197151	0.00289262	0.00215074	IRF1/IL4/NLRP3/PNP/RIPK2/IL6/CD86/BCL6/IL4R/NCKAP1L	10
GO:0045063	T-helper 1 cell differentiation	5/579	17/16991	0.000198783	0.00290712	0.00216152	IL4/RIPK2/LEF1/RELB/IL4R	5
GO:0007599	hemostasis	26/579	353/16991	0.000201671	0.00293985	0.00218586	GNA14/SRF/IRF1/RHOB/PLEK/TFPI/THBD/FCER1G/SELP/JMJD1C/PLAT/MAFK/IL6/TFPI2/SERPINE1/CAV1/PDGFRA/PF4V1/ANXA5/TRPC3/PLSCR1/MAFF/PLAUR/THBS1/VWF/TSPAN8	26
GO:0043410	positive regulation of MAPK cascade	32/579	475/16991	0.000203253	0.00295338	0.00219592	TREM2/CTGF/GHR/HAVCR2/DNAJC27/IL1B/JUN/NGF/SHC1/CCL2/CCL8/CCL23/CCL3/PDE6G/MAP3K8/DUSP5/NRG1/RIPK2/IL6/IGFBP3/HGF/PDGFRA/EGF/LIF/OSM/MAPK11/GADD45B/ICAM1/C5AR1/FPR1/THBS1/CSPG4	32
GO:1904019	epithelial cell apoptotic process	11/579	89/16991	0.000215034	0.00311454	0.00231575	TNFAIP3/IL13/IL4/ECSCR/IL10/RGCC/IL6/SERPINE1/ICAM1/ZFP36/THBS1	11
GO:0048871	multicellular organismal homeostasis	25/579	335/16991	0.000217628	0.00314205	0.0023362	NR4A3/FOXC1/MAK/SRF/TFAP2B/CTGF/TNFAIP3/IL1B/SLC11A1/RPE65/CSF1/PTGS2/SERPINA3/EDNRB/TEX15/DCSTAMP/HAS2/IL6/PDK4/SPP1/LTF/PTH1R/GPX1/LYZ/CALCA	25
GO:0001667	ameboidal-type cell migration	24/579	316/16991	0.000222874	0.00320753	0.00238489	ZFAND5/SRF/IL4/RHOB/TACR1/MMP9/JUN/RAB13/PTGS2/RGCC/EDNRB/EGR3/SOX17/HAS2/SEMA3A/SLIT2/CXCL13/LEF1/GPX1/HAS1/THBS1/ARHGDIB/NR4A1/PTPRR	24
GO:0045860	positive regulation of protein kinase activity	32/579	478/16991	0.000227506	0.00326381	0.00242673	CDKN1A/GHR/CCNH/IL1B/SLC11A1/DAB1/CYR61/CSF1/NGF/SHC1/PDE6G/RGCC/MAP3K8/DUSP5/TNFRSF10B/CLU/NRG1/C8orf4/RIPK2/HGF/EGF/LTF/CCNL1/MAPK11/GADD45B/CALM3/C5AR1/FPR1/THBS1/CSPG4/NCKAP1L/CALCA	32
GO:0007519	skeletal muscle tissue development	15/579	153/16991	0.000235625	0.00336093	0.00249895	EGR1/CASQ1/BTG2/FOS/DKK1/EGR2/SOX17/MSC/CAV1/KLHL40/GPX1/MAFF/YBX3/MYL6/STAC3	15
GO:0032418	lysosome localization	9/579	62/16991	0.000235764	0.00336093	0.00249895	NR4A3/IL13/IL4/FGR/FCER1G/IL13RA2/IL4R/FOXF1/FES	9
GO:0036005	response to macrophage colony-stimulating factor	4/579	10/16991	0.000237886	0.00336993	0.00250563	CSF1/CCL2/DCSTAMP/PDE1B	4
GO:0036006	cellular response to macrophage colony-stimulating factor stimulus	4/579	10/16991	0.000237886	0.00336993	0.00250563	CSF1/CCL2/DCSTAMP/PDE1B	4
GO:0002675	positive regulation of acute inflammatory response	6/579	27/16991	0.000244996	0.0034598	0.00257246	OSMR/IL1B/FCER1G/PTGS2/IL6/OSM	6
GO:0002824	positive regulation of adaptive immune response based on somatic recombination of immune receptors built from immunoglobulin superfamily domains	10/579	76/16991	0.000246484	0.00346997	0.00258002	IL4/IL1B/SLC11A1/FCER1G/NLRP3/TNFSF13B/RIPK2/IL6/FCER2/CLCF1	10
GO:0030100	regulation of endocytosis	18/579	206/16991	0.000250976	0.00352224	0.00261888	IL1B/SLC11A1/FGR/FCER1G/SELE/ABL2/C4BPA/CCL2/RAB20/DKK1/SERPINE1/CAV1/EGF/APOC1/CALM3/EHD4/NCKAP1L/CD63	18
GO:0002820	negative regulation of adaptive immune response	7/579	38/16991	0.000258882	0.00359985	0.00267658	IL4/HAVCR2/IL1RL1/C4BPA/BCL6/SAMSN1/IL4R	7
GO:0046638	positive regulation of alpha-beta T cell differentiation	7/579	38/16991	0.000258882	0.00359985	0.00267658	NLRP3/PNP/RIPK2/IL6/CD86/IL4R/NCKAP1L	7
GO:0051271	negative regulation of cellular component movement	20/579	243/16991	0.000258896	0.00359985	0.00267658	AIF1/SRF/IL4/RHOB/IL24/CCL2/RGCC/PLXNB3/DLC1/NRG1/TRIB1/IGFBP3/SEMA3A/SERPINE1/SLIT2/CXCL13/HAS1/THBS1/ARHGDIB/PTPRR	20
GO:0032722	positive regulation of chemokine production	8/579	50/16991	0.000262954	0.00364506	0.0027102	IL4/EGR1/HAVCR2/IL1RL1/IL1B/RIPK2/IL6/IL4R	8
GO:0001774	microglial cell activation	5/579	18/16991	0.000267562	0.003649	0.00271313	AIF1/IL13/IL4/JUN/CLU	5
GO:0002888	positive regulation of myeloid leukocyte mediated immunity	5/579	18/16991	0.000267562	0.003649	0.00271313	IL13/IL4/FGR/FCER1G/IL4R	5
GO:0032692	negative regulation of interleukin-1 production	5/579	18/16991	0.000267562	0.003649	0.00271313	TNFAIP3/ERRFI1/IL10/NLRP3/GHSR	5
GO:0043302	positive regulation of leukocyte degranulation	5/579	18/16991	0.000267562	0.003649	0.00271313	IL13/IL4/FGR/FCER1G/IL4R	5
GO:0071294	cellular response to zinc ion	5/579	18/16991	0.000267562	0.003649	0.00271313	MT2A/MT1E/MT1M/MT1A/MT1F	5
GO:0050777	negative regulation of immune response	13/579	122/16991	0.000268084	0.003649	0.00271313	TNFAIP3/IL4/HAVCR2/IL1RL1/IL10/C4BPA/IL13RA2/GPX1/BCL6/SAMSN1/IL4R/FOXF1/IRAK3	13
GO:0048608	reproductive structure development	29/579	421/16991	0.00027669	0.00375484	0.00279183	FOXC1/ID4/CSF2/SNAI1/CEBPB/CYR61/RAB13/PTGS2/IL10/SOCS3/UTF1/BMP15/TEX11/TEX15/SEMA3A/WNT2/SLIT2/PDGFRA/SPP1/LEF1/GHSR/LIF/ADAMTS1/FSTL3/ICAM1/JUNB/STRA6/YBX3/MMP19	29
GO:0071901	negative regulation of protein serine/threonine kinase activity	13/579	123/16991	0.000290639	0.00393233	0.0029238	CDKN1A/TNFAIP3/DUSP1/IL1B/PKIG/RGS2/LATS2/DUSP5/CAV1/UCHL1/SPRY1/IRAK3/DUSP8	13
GO:0042692	muscle cell differentiation	26/579	362/16991	0.000298743	0.0040299	0.00299634	SRF/IL4/NFATC2/ID3/LMNA/CASQ1/KDM6B/CCL8/EDNRB/DKK1/NRG1/IGFBP3/IFRD1/UCHL1/PDGFRA/LEF1/ANK2/KLHL40/GPX1/LGALS1/MAPK11/SIK1/DMPK/IL4R/FOXF1/STAC3	26
GO:0050819	negative regulation of coagulation	8/579	51/16991	0.000302702	0.00407116	0.00302702	THBD/PLAT/SERPINE1/PDGFRA/ANXA5/PLAUR/THBS1/TSPAN8	8
GO:0061458	reproductive system development	29/579	424/16991	0.000311234	0.00417349	0.0031031	FOXC1/ID4/CSF2/SNAI1/CEBPB/CYR61/RAB13/PTGS2/IL10/SOCS3/UTF1/BMP15/TEX11/TEX15/SEMA3A/WNT2/SLIT2/PDGFRA/SPP1/LEF1/GHSR/LIF/ADAMTS1/FSTL3/ICAM1/JUNB/STRA6/YBX3/MMP19	29
GO:0000302	response to reactive oxygen species	19/579	228/16991	0.000313081	0.00418583	0.00311228	NR4A3/TNFAIP3/SOD2/DUSP1/RHOB/TACR1/MMP9/PLK3/JUN/PPP1R15B/KDM6B/FOS/PAX2/IL6/HGF/PDGFRA/AREG/GPX1/KLF2	19
GO:0006875	cellular metal ion homeostasis	32/579	488/16991	0.000328112	0.00437386	0.00325208	S1PR3/TRDN/IL13/TACR1/SLC11A1/TRPM8/CASQ1/ABL2/SLC41A1/CCL2/CCL8/CCL23/CCL3/EDNRB/FAM155A/MYC/CAV1/PDGFRA/CXCL11/CXCL13/ABCG2/ANK2/TRPC3/ATP2B2/LTF/PTH1R/DMPK/CALM3/C5AR1/FPR1/MT2A/CALCA	32
GO:0045667	regulation of osteoblast differentiation	12/579	109/16991	0.000337978	0.00449212	0.00334002	ID4/FBN2/TWIST2/CEBPB/ID3/CYR61/CEBPD/IL6/HGF/AREG/LTF/JUND	12
GO:0042542	response to hydrogen peroxide	13/579	125/16991	0.000340641	0.00451424	0.00335646	NR4A3/TNFAIP3/DUSP1/RHOB/JUN/PPP1R15B/KDM6B/PAX2/IL6/HGF/AREG/GPX1/KLF2	13
GO:0002637	regulation of immunoglobulin production	8/579	52/16991	0.000347221	0.00456131	0.00339146	IL13/IL4/IL10/IL13RA2/IL6/BCL6/IL4R/CLCF1	8
GO:0010043	response to zinc ion	8/579	52/16991	0.000347221	0.00456131	0.00339146	CPS1/VCAM1/OTC/MT2A/MT1E/MT1M/MT1A/MT1F	8
GO:0048146	positive regulation of fibroblast proliferation	8/579	52/16991	0.000347221	0.00456131	0.00339146	CDKN1A/IL13/FOSL2/JUN/S100A6/MYC/WNT2/PDGFRA	8
GO:0042533	tumor necrosis factor biosynthetic process	5/579	19/16991	0.000353001	0.00458394	0.00340829	ERRFI1/IL10/GHSR/BCL3/THBS1	5
GO:0042534	regulation of tumor necrosis factor biosynthetic process	5/579	19/16991	0.000353001	0.00458394	0.00340829	ERRFI1/IL10/GHSR/BCL3/THBS1	5
GO:0044342	type B pancreatic cell proliferation	5/579	19/16991	0.000353001	0.00458394	0.00340829	NR4A3/ERRFI1/IGFBP3/NKX6-1/NR4A1	5
GO:0045624	positive regulation of T-helper cell differentiation	5/579	19/16991	0.000353001	0.00458394	0.00340829	NLRP3/RIPK2/IL6/CD86/IL4R	5
GO:0045429	positive regulation of nitric oxide biosynthetic process	7/579	40/16991	0.000360557	0.0046553	0.00346135	AIF1/IL1B/PTGS2/CLU/IL6/ICAM1/KLF2	7
GO:1904407	positive regulation of nitric oxide metabolic process	7/579	40/16991	0.000360557	0.0046553	0.00346135	AIF1/IL1B/PTGS2/CLU/IL6/ICAM1/KLF2	7
GO:0032355	response to estradiol	13/579	126/16991	0.000368273	0.00474138	0.00352534	CTGF/DUSP1/TACR1/TFPI/PTGS2/IL10/CCL2/IL6/ARPC1B/AREG/POU4F2/WFDC1/SOCS2	13
GO:0048246	macrophage chemotaxis	6/579	29/16991	0.000371035	0.00474988	0.00353167	CSF1/CCL2/CCL3/EDNRB/C5AR1/THBS1	6
GO:2000516	positive regulation of CD4-positive, alpha-beta T cell activation	6/579	29/16991	0.000371035	0.00474988	0.00353167	NLRP3/RIPK2/IL6/CD86/IL4R/NCKAP1L	6
GO:0002821	positive regulation of adaptive immune response	10/579	80/16991	0.00037649	0.0048028	0.00357102	IL4/IL1B/SLC11A1/FCER1G/NLRP3/TNFSF13B/RIPK2/IL6/FCER2/CLCF1	10
GO:0097191	extrinsic apoptotic signaling pathway	18/579	213/16991	0.000377295	0.0048028	0.00357102	TNFAIP3/CSF2/IL4/IL1B/NGF/MCL1/LMNA/G0S2/BAG3/TNFRSF10B/HGF/SERPINE1/CAV1/GPX1/SKIL/ICAM1/TNFRSF12A/THBS1	18
GO:0008625	extrinsic apoptotic signaling pathway via death domain receptors	10/579	81/16991	0.000416667	0.00528909	0.00393258	TNFAIP3/NGF/BAG3/TNFRSF10B/HGF/SERPINE1/GPX1/SKIL/ICAM1/THBS1	10
GO:2001233	regulation of apoptotic signaling pathway	26/579	371/16991	0.000435023	0.00550663	0.00409433	TNFAIP3/SOD2/CSF2/IL4/IL1B/NR4A2/MMP9/SNAI1/MCL1/MUC1/LMNA/PTGS2/G0S2/TNFRSF10B/CLU/HGF/SERPINE1/CAV1/GPX1/SKIL/OSM/ICAM1/PLAUR/TNFRSF12A/THBS1/YBX3	26
GO:0050714	positive regulation of protein secretion	18/579	216/16991	0.000446413	0.00563503	0.0041898	FCN1/IL13/HAVCR2/IL1RL1/IL1B/FGR/AIM2/IL10/NLRP3/CCL3/RGCC/IL6/ACHE/NKX6-1/MYRIP/MAPK11/IL4R/CLEC4E	18
GO:0043010	camera-type eye development	22/579	292/16991	0.000448483	0.00564025	0.00419368	SLC25A25/FOXC1/SRF/TFAP2B/FBN2/IL4/JUN/RPE65/NES/DIO3/VIM/PAX2/PITX3/ACHE/WNT2/PDGFRA/EGF/POU4F2/MAB21L2/SKIL/STRA6/ALDH1A3	22
GO:0061138	morphogenesis of a branching epithelium	16/579	180/16991	0.000450431	0.00564025	0.00419368	SRF/CSF1/IL10/SOCS3/PAX2/MYC/IL6/HGF/SEMA3A/WNT2/SLIT2/AREG/LEF1/EGF/SPRY1/FOXF1	16
GO:0042311	vasodilation	6/579	30/16991	0.000450571	0.00564025	0.00419368	SOD2/CPS1/RGS2/EDNRB/GPX1/CALCA	6
GO:0014912	negative regulation of smooth muscle cell migration	5/579	20/16991	0.000457564	0.00570816	0.00424417	AIF1/TRIB1/IGFBP3/SERPINE1/SLIT2	5
GO:0001936	regulation of endothelial cell proliferation	11/579	97/16991	0.000458522	0.00570816	0.00424417	JUN/IL10/CCL2/RGCC/PLXNB3/EGR3/CAV1/WNT2/LRG1/THBS1/NR4A1	11
GO:0032386	regulation of intracellular transport	32/579	498/16991	0.00046651	0.00579165	0.00430625	UGCG/CDKN1A/NFKBIE/IL13/IL4/DNAJC27/IL1B/PKIG/FGR/PLK3/FCER1G/PTGS2/IL10/RHOU/NLRP3/CCL2/CSF3/NFKBIA/BAG3/IL13RA2/NRG1/C8orf4/IL6/INSIG1/EGF/KCNE1/BCL3/CALM3/IL4R/ITGAX/FOXF1/FES	32
GO:0032642	regulation of chemokine production	9/579	68/16991	0.000477963	0.00591758	0.00439988	IL4/EGR1/HAVCR2/IL1RL1/IL1B/IL10/RIPK2/IL6/IL4R	9
GO:0072507	divalent inorganic cation homeostasis	29/579	436/16991	0.000490747	0.00605925	0.00450522	S1PR3/TFAP2B/TRDN/IL13/TACR1/SLC11A1/TRPM8/CASQ1/ABL2/SLC41A1/CCL2/CCL8/CCL23/CCL3/EDNRB/FAM155A/CAV1/PDGFRA/CXCL11/CXCL13/ANK2/TRPC3/ATP2B2/PTH1R/DMPK/CALM3/C5AR1/FPR1/CALCA	29
GO:0000187	activation of MAPK activity	14/579	147/16991	0.000505887	0.00622288	0.00462688	GHR/IL1B/SHC1/PDE6G/DUSP5/NRG1/RIPK2/HGF/EGF/MAPK11/C5AR1/FPR1/THBS1/CSPG4	14
GO:0072503	cellular divalent inorganic cation homeostasis	28/579	416/16991	0.000506753	0.00622288	0.00462688	S1PR3/TRDN/IL13/TACR1/SLC11A1/TRPM8/CASQ1/ABL2/SLC41A1/CCL2/CCL8/CCL23/CCL3/EDNRB/FAM155A/CAV1/PDGFRA/CXCL11/CXCL13/ANK2/TRPC3/ATP2B2/PTH1R/DMPK/CALM3/C5AR1/FPR1/CALCA	28
GO:0051402	neuron apoptotic process	18/579	219/16991	0.000526224	0.00642731	0.00477888	NR4A3/TFAP2B/GRIK2/SOD2/NR4A2/CEBPB/JUN/NGF/MCL1/NES/BTG2/CCL2/CCL3/PITX3/GRID2/GPX1/C5AR1/CLCF1	18
GO:0048732	gland development	28/579	417/16991	0.000526246	0.00642731	0.00477888	FOXC1/ID4/SRF/TNFAIP3/CPS1/CEBPB/JUN/CSF1/IL10/NFKBIA/ARID5B/OTC/NRG1/IL6/HGF/SEMA3A/CAV1/WNT2/AREG/LEF1/EGF/ATP2B2/GPX1/FSTL3/DNAAF1/FOXF1/STRA6/ALDH1A3	28
GO:0032691	negative regulation of interleukin-1 beta production	4/579	12/16991	0.000530991	0.00646778	0.00480897	TNFAIP3/ERRFI1/NLRP3/GHSR	4
GO:0006970	response to osmotic stress	9/579	69/16991	0.000533358	0.00647229	0.00481233	ERRFI1/PLK3/PTGS2/KMO/ABCB1/TSC22D2/SST/RELB/YBX3	9
GO:0040013	negative regulation of locomotion	20/579	257/16991	0.000534226	0.00647229	0.00481233	AIF1/SRF/IL4/RHOB/IL24/CCL2/RGCC/PLXNB3/DLC1/NRG1/TRIB1/IGFBP3/SEMA3A/SERPINE1/SLIT2/CXCL13/HAS1/THBS1/ARHGDIB/PTPRR	20
GO:1903707	negative regulation of hemopoiesis	13/579	131/16991	0.000536789	0.00648596	0.00482249	HIST1H4C/IRF1/IL4/CCL3/NFKBIA/TRIB1/MYC/LTF/BCL6/FSTL3/NFKBID/ZFP36/IL4R	13
GO:0071276	cellular response to cadmium ion	6/579	31/16991	0.00054279	0.00654098	0.0048634	MMP9/JUN/FOS/MT1E/MT1A/MT1F	6
GO:0045621	positive regulation of lymphocyte differentiation	10/579	84/16991	0.000559145	0.00670232	0.00498336	IL4/NLRP3/PNP/EGR3/RIPK2/IL6/CD86/BCL6/IL4R/NCKAP1L	10
GO:1902106	negative regulation of leukocyte differentiation	10/579	84/16991	0.000559145	0.00670232	0.00498336	IRF1/IL4/CCL3/TRIB1/MYC/LTF/BCL6/FSTL3/NFKBID/IL4R	10
GO:0090130	tissue migration	19/579	239/16991	0.000562552	0.00672533	0.00500047	SRF/IL4/RHOB/TACR1/MMP9/JUN/RAB13/PTGS2/RGCC/EGR3/HAS2/SEMA3A/SLIT2/CXCL13/GPX1/FOXF1/THBS1/NR4A1/PTPRR	19
GO:0001894	tissue homeostasis	17/579	202/16991	0.000569478	0.00679016	0.00504867	FOXC1/MAK/SRF/CTGF/TNFAIP3/RPE65/CSF1/SERPINA3/TEX15/DCSTAMP/IL6/PDK4/SPP1/LTF/PTH1R/LYZ/CALCA	17
GO:0001836	release of cytochrome c from mitochondria	8/579	56/16991	0.000581746	0.00688879	0.00512201	SOD2/MMP9/JUN/LMNA/CLU/HGF/GPX1/PLAUR	8
GO:0048247	lymphocyte chemotaxis	8/579	56/16991	0.000581746	0.00688879	0.00512201	CCL2/CCL8/CCL23/CCL3/CH25H/CXCL11/CXCL13/HSD3B7	8
GO:0046697	decidualization	5/579	21/16991	0.000583848	0.00688879	0.00512201	PTGS2/SPP1/GHSR/LIF/JUNB	5
GO:0051412	response to corticosterone	5/579	21/16991	0.000583848	0.00688879	0.00512201	CDKN1A/FOS/FOSB/CALM3/NPAS4	5
GO:0009266	response to temperature stimulus	18/579	221/16991	0.000586023	0.00689646	0.0051277	CDKN1A/TACR1/TRPM8/CASQ1/PTGS2/CCL2/NFKBIA/FOS/BAG3/C8orf4/IL6/IGFBP7/LXN/SST/OSM/THBS1/YBX3/CALCA	18
GO:0032147	activation of protein kinase activity	22/579	298/16991	0.000590336	0.00691121	0.00513868	GHR/IL1B/SLC11A1/NGF/SHC1/PDE6G/RGCC/MAP3K8/DUSP5/TNFRSF10B/NRG1/RIPK2/HGF/EGF/MAPK11/GADD45B/C5AR1/FPR1/THBS1/CSPG4/NCKAP1L/CALCA	22
GO:0071375	cellular response to peptide hormone stimulus	22/579	298/16991	0.000590336	0.00691121	0.00513868	NR4A3/GHR/IL1B/NR4A2/CPS1/ERRFI1/PIK3R3/RPE65/RAB13/SHC1/GNG4/CCL2/SOCS3/IRS4/IL6/PDK4/CAV1/NKX6-1/CISH/GHSR/NR4A1/SOCS2	22
GO:0050770	regulation of axonogenesis	14/579	150/16991	0.000619793	0.00723732	0.00538115	OLFM1/SRF/DAB1/NGF/PLXNB3/NRG1/SEMA3A/IFRD1/SLIT2/NKX6-1/SPP1/POU4F2/SKIL/TNFRSF12A	14
GO:0016064	immunoglobulin mediated immune response	16/579	186/16991	0.000645815	0.0075204	0.00559162	GAPT/IL4/FCER1G/IL10/C4BPA/CR2/IGHV6-1/IL13RA2/CLU/CFI/BCL6/FCER2/BCL3/IL4R/AICDA/CLCF1	16
GO:0051385	response to mineralocorticoid	6/579	32/16991	0.000649028	0.0075204	0.00559162	CDKN1A/CTGF/FOS/FOSB/CALM3/NPAS4	6
GO:1905517	macrophage migration	6/579	32/16991	0.000649028	0.0075204	0.00559162	CSF1/CCL2/CCL3/EDNRB/C5AR1/THBS1	6
GO:0042063	gliogenesis	19/579	242/16991	0.000655007	0.0075532	0.00561601	ID4/DAB1/CSF1/CCL2/CCL3/VIM/EGR2/PAX2/PITX3/CLU/NRG1/AREG/FGF5/NKX6-1/LEF1/GAP43/LIF/CSPG4/CLCF1	19
GO:0043124	negative regulation of I-kappaB kinase/NF-kappaB signaling	8/579	57/16991	0.000656873	0.0075532	0.00561601	TNFAIP3/IL1RL1/IL10/NLRP3/PER1/NFKBIA/TNIP3/NFKBID	8
GO:1902041	regulation of extrinsic apoptotic signaling pathway via death domain receptors	8/579	57/16991	0.000656873	0.0075532	0.00561601	TNFAIP3/TNFRSF10B/HGF/SERPINE1/GPX1/SKIL/ICAM1/THBS1	8
GO:0043407	negative regulation of MAP kinase activity	9/579	71/16991	0.000659966	0.00756951	0.00562813	DUSP1/IL1B/RGS2/DUSP5/CAV1/UCHL1/SPRY1/IRAK3/DUSP8	9
GO:0090257	regulation of muscle system process	17/579	205/16991	0.000673157	0.00768201	0.00571178	NR4A3/AIF1/SRF/CTGF/TACR1/ERRFI1/CASQ1/PTGS2/RGS2/CAV1/ANK2/TRPC3/LMCD1/GHSR/DMPK/CALM3/CALCA	17
GO:0043900	regulation of multi-organism process	26/579	382/16991	0.000673662	0.00768201	0.00571178	FCN1/LY86/TNFAIP3/CHD1/IL4/HAVCR2/IL1B/JUN/AIM2/NR5A2/IL10/CCL3/SEC14L1/EDNRB/RIPK2/TRIB1/CAV1/TMEM229A/LEF1/LTF/PLSCR1/LGALS1/FCER2/ZFP36/ARHGDIB/BIRC3	26
GO:1903409	reactive oxygen species biosynthetic process	10/579	86/16991	0.000674874	0.00768201	0.00571178	AIF1/IL4/IL1B/PTGS2/IL10/CLU/IL6/CAV1/ICAM1/KLF2	10
GO:0045580	regulation of T cell differentiation	12/579	118/16991	0.000697877	0.00792389	0.00589163	IRF1/IL4/NLRP3/PNP/EGR3/RIPK2/IL6/CD86/BCL6/NFKBID/IL4R/NCKAP1L	12
GO:0071902	positive regulation of protein serine/threonine kinase activity	22/579	302/16991	0.000705287	0.00798795	0.00593926	GHR/CCNH/IL1B/SHC1/PDE6G/RGCC/DUSP5/TNFRSF10B/NRG1/C8orf4/RIPK2/HGF/EGF/LTF/CCNL1/MAPK11/GADD45B/CALM3/C5AR1/FPR1/THBS1/CSPG4	22
GO:0009306	protein secretion	31/579	489/16991	0.00071209	0.00804483	0.00598155	FCN1/TREM1/TFAP2B/IL13/HAVCR2/NLRC4/NRXN1/PLEK/IL1RL1/IL1B/TNFRSF9/FGR/GBP1/AIM2/CRP/IL10/NLRP3/CCL3/PNP/RGCC/TNFSF13B/SRGN/SNCG/IL6/ACHE/NKX6-1/MYRIP/GHSR/MAPK11/IL4R/CLEC4E	31
GO:0019724	B cell mediated immunity	16/579	188/16991	0.000725288	0.0081735	0.00607722	GAPT/IL4/FCER1G/IL10/C4BPA/CR2/IGHV6-1/IL13RA2/CLU/CFI/BCL6/FCER2/BCL3/IL4R/AICDA/CLCF1	16
GO:0055074	calcium ion homeostasis	27/579	405/16991	0.000732987	0.00817389	0.00607751	S1PR3/TFAP2B/TRDN/IL13/TACR1/TRPM8/CASQ1/ABL2/CCL2/CCL8/CCL23/CCL3/EDNRB/FAM155A/CAV1/PDGFRA/CXCL11/CXCL13/ANK2/TRPC3/ATP2B2/PTH1R/DMPK/CALM3/C5AR1/FPR1/CALCA	27
GO:0002825	regulation of T-helper 1 type immune response	5/579	22/16991	0.000734568	0.00817389	0.00607751	HAVCR2/IL1RL1/SLC11A1/RIPK2/IL4R	5
GO:0042506	tyrosine phosphorylation of Stat5 protein	5/579	22/16991	0.000734568	0.00817389	0.00607751	GHR/CSF2/IL4/CAV1/OSM	5
GO:0071677	positive regulation of mononuclear cell migration	5/579	22/16991	0.000734568	0.00817389	0.00607751	AIF1/PLA2G7/IL4/CCL2/SERPINE1	5
GO:0090025	regulation of monocyte chemotaxis	5/579	22/16991	0.000734568	0.00817389	0.00607751	AIF1/PLA2G7/CCL2/SERPINE1/SLIT2	5
GO:0032535	regulation of cellular component size	23/579	323/16991	0.000736175	0.00817389	0.00607751	OLFM1/SRF/ARHGAP18/PRR16/PLEK/CSF3/NRG1/SEMA3A/ARPC1B/IFRD1/SLIT2/NKX6-1/SPP1/POU4F2/ATP2B2/SHANK3/ICAM1/VASP/PPP1R15A/MYADM/CDC42EP5/TNFRSF12A/NCKAP1L	23
GO:0031341	regulation of cell killing	8/579	58/16991	0.000739629	0.00819211	0.00609106	IL13/IL4/HAVCR2/CCL2/IL21/FCER2/ICAM1/LAG3	8
GO:0030213	hyaluronan biosynthetic process	4/579	13/16991	0.000746406	0.00822685	0.00611689	IL1B/HAS2/EGF/HAS1	4
GO:0045073	regulation of chemokine biosynthetic process	4/579	13/16991	0.000746406	0.00822685	0.00611689	IL4/EGR1/IL1B/IL6	4
GO:0007204	positive regulation of cytosolic calcium ion concentration	20/579	264/16991	0.000748997	0.00823532	0.00612319	S1PR3/TRDN/IL13/TACR1/CASQ1/ABL2/CCL3/EDNRB/FAM155A/CAV1/PDGFRA/CXCL11/CXCL13/ANK2/TRPC3/PTH1R/CALM3/C5AR1/FPR1/CALCA	20
GO:0002712	regulation of B cell mediated immunity	7/579	45/16991	0.000757626	0.0082499	0.00613403	IL4/FCER1G/IL10/C4BPA/BCL6/FCER2/CLCF1	7
GO:0002889	regulation of immunoglobulin mediated immune response	7/579	45/16991	0.000757626	0.0082499	0.00613403	IL4/FCER1G/IL10/C4BPA/BCL6/FCER2/CLCF1	7
GO:0042345	regulation of NF-kappaB import into nucleus	7/579	45/16991	0.000757626	0.0082499	0.00613403	IL1B/PTGS2/IL10/NLRP3/NFKBIA/C8orf4/BCL3	7
GO:0042348	NF-kappaB import into nucleus	7/579	45/16991	0.000757626	0.0082499	0.00613403	IL1B/PTGS2/IL10/NLRP3/NFKBIA/C8orf4/BCL3	7
GO:0070997	neuron death	22/579	304/16991	0.000769712	0.00833188	0.00619498	NR4A3/TFAP2B/GRIK2/SOD2/IL13/NR4A2/CEBPB/JUN/NGF/MCL1/NES/BTG2/CCL2/CCL3/CSF3/PITX3/CLU/IL6/GRID2/GPX1/C5AR1/CLCF1	22
GO:0030224	monocyte differentiation	6/579	33/16991	0.000770685	0.00833188	0.00619498	CSF2/JUN/CSF1/DCSTAMP/MYC/PDE1B	6
GO:1903131	mononuclear cell differentiation	6/579	33/16991	0.000770685	0.00833188	0.00619498	CSF2/JUN/CSF1/DCSTAMP/MYC/PDE1B	6
GO:0031589	cell-substrate adhesion	22/579	305/16991	0.000803793	0.00866907	0.00644569	SRF/CTGF/SPOCK1/CYR61/GBP1/VCAM1/CSF1/NID2/DLC1/HAS2/SERPINE1/DMP1/BCL6/LGALS1/MYADM/TNFRSF12A/FOXF1/THBS1/VWF/ITGA5/CD63/PPFIA2	22
GO:0001892	embryonic placenta development	10/579	88/16991	0.000809679	0.00870191	0.00647011	CSF2/SNAI1/CEBPB/CYR61/IL10/SOCS3/WNT2/LEF1/LIF/JUNB	10
GO:0060627	regulation of vesicle-mediated transport	29/579	450/16991	0.000810689	0.00870191	0.00647011	RAB3C/IL13/IL4/IL1B/SLC11A1/FGR/FCER1G/SELE/ABL2/C4BPA/CCL2/RAB20/DKK1/IL13RA2/SERPINE1/CAV1/INSIG1/EGF/SGSM1/APOC1/CALM3/IL4R/FOXF1/EHD4/FES/NCKAP1L/CD63/TBC1D30/RPH3A	29
GO:0044057	regulation of system process	31/579	493/16991	0.000813674	0.00871325	0.00647854	NR4A3/AIF1/SRF/TRDN/CTGF/TACR1/IL1B/ERRFI1/CASQ1/PTGS2/RGS2/IL10/CCL3/EDNRB/NRG1/IL6/HGF/SEMA3A/CAV1/KCND2/ANK2/TRPC3/LMCD1/ATP2B2/GHSR/CACNG2/KCNE1/ICAM1/DMPK/CALM3/CALCA	31
GO:0071241	cellular response to inorganic substance	15/579	172/16991	0.000818665	0.00874597	0.00650287	IL4/MMP9/JUN/SLC41A1/FOS/CD86/FSTL3/JUNB/JUND/FOSB/MT2A/MT1E/MT1M/MT1A/MT1F	15
GO:0042698	ovulation cycle	11/579	104/16991	0.000830319	0.0088314	0.00656639	FOXC1/EGR1/CEBPB/BMP15/HAS2/SLIT2/PDGFRA/ADAMTS1/ICAM1/HAS1/MMP19	11
GO:1903557	positive regulation of tumor necrosis factor superfamily cytokine production	8/579	59/16991	0.00083057	0.0088314	0.00656639	HAVCR2/FCER1G/CCL2/CCL3/CLU/RIPK2/CD86/THBS1	8
GO:0032868	response to insulin	19/579	247/16991	0.00083828	0.00889246	0.00661179	EGR1/IL1B/ERRFI1/PIK3R3/RPE65/RAB13/SHC1/IL10/CCL2/SOCS3/EGR2/OTC/IRS4/IL6/PDK4/CISH/GHSR/ICAM1/SOCS2	19
GO:2000377	regulation of reactive oxygen species metabolic process	14/579	155/16991	0.00085787	0.00907896	0.00675046	AIF1/CDKN1A/IL4/IL1B/CRP/PTGS2/IL10/PAX2/CLU/IL6/CAV1/ICAM1/KLF2/THBS1	14
GO:0021953	central nervous system neuron differentiation	15/579	173/16991	0.000868977	0.00915363	0.00680597	ID4/SPOCK1/NR4A2/BTG2/DKK1/EVX1/SEMA3A/WNT2/SLIT2/NKX6-1/GRID2/LEF1/DCLK2/ATP2B2/SHANK3	15
GO:0031099	regeneration	15/579	173/16991	0.000868977	0.00915363	0.00680597	NR4A3/CDKN1A/CEBPB/JUN/IL10/SCARF1/CCL2/NFKBIA/HGF/IFRD1/SPP1/GPX1/GAP43/C5AR1/NNMT	15
GO:0042990	regulation of transcription factor import into nucleus	10/579	89/16991	0.00088495	0.00930021	0.00691496	NFKBIE/IL1B/PTGS2/IL10/NLRP3/CSF3/NFKBIA/BAG3/C8orf4/BCL3	10
GO:0045124	regulation of bone resorption	6/579	34/16991	0.000909223	0.00953313	0.00708814	TNFAIP3/DCSTAMP/IL6/PDK4/SPP1/CALCA	6
GO:2000209	regulation of anoikis	5/579	23/16991	0.000912551	0.00954588	0.00709762	MCL1/PDK4/CAV1/SIK1/ITGA5	5
GO:0042108	positive regulation of cytokine biosynthetic process	8/579	60/16991	0.000930274	0.00970879	0.00721875	IRF1/IL4/EGR1/IL1B/IL21/CD86/BCL3/THBS1	8
GO:0010631	epithelial cell migration	18/579	230/16991	0.00093315	0.00971637	0.00722439	SRF/IL4/RHOB/TACR1/MMP9/JUN/RAB13/PTGS2/RGCC/EGR3/HAS2/SEMA3A/SLIT2/CXCL13/GPX1/THBS1/NR4A1/PTPRR	18
GO:0001763	morphogenesis of a branching structure	16/579	193/16991	0.00096129	0.00998637	0.00742514	SRF/CSF1/IL10/SOCS3/PAX2/MYC/IL6/HGF/SEMA3A/WNT2/SLIT2/AREG/LEF1/EGF/SPRY1/FOXF1	16
GO:0042991	transcription factor import into nucleus	10/579	90/16991	0.000965871	0.0100109	0.00744341	NFKBIE/IL1B/PTGS2/IL10/NLRP3/CSF3/NFKBIA/BAG3/C8orf4/BCL3	10
GO:0006874	cellular calcium ion homeostasis	26/579	392/16991	0.000982842	0.0101003	0.00750983	S1PR3/TRDN/IL13/TACR1/TRPM8/CASQ1/ABL2/CCL2/CCL8/CCL23/CCL3/EDNRB/FAM155A/CAV1/PDGFRA/CXCL11/CXCL13/ANK2/TRPC3/ATP2B2/PTH1R/DMPK/CALM3/C5AR1/FPR1/CALCA	26
GO:0002708	positive regulation of lymphocyte mediated immunity	9/579	75/16991	0.000986934	0.0101003	0.00750983	IL4/IL1B/FCER1G/NLRP3/IL6/IL21/FCER2/LAG3/CLCF1	9
GO:0032602	chemokine production	9/579	75/16991	0.000986934	0.0101003	0.00750983	IL4/EGR1/HAVCR2/IL1RL1/IL1B/IL10/RIPK2/IL6/IL4R	9
GO:1903035	negative regulation of response to wounding	9/579	75/16991	0.000986934	0.0101003	0.00750983	THBD/PLAT/SERPINE1/PDGFRA/SPP1/PLAUR/WFDC1/THBS1/TSPAN8	9
GO:0000060	protein import into nucleus, translocation	7/579	47/16991	0.000990135	0.0101003	0.00750983	CDKN1A/GCKR/SLC11A1/NFKBIA/IL6/BCL6/BCL3	7
GO:0045123	cellular extravasation	7/579	47/16991	0.000990135	0.0101003	0.00750983	TREM1/IL1R1/VCAM1/SELP/SELE/CCL2/ICAM1	7
GO:0060324	face development	7/579	47/16991	0.000990135	0.0101003	0.00750983	ZFAND5/SRF/DKK1/LEF1/CRISPLD2/STRA6/ALDH1A3	7
GO:0030856	regulation of epithelial cell differentiation	12/579	123/16991	0.00100926	0.0102721	0.00763762	S1PR3/FOXC1/IL13/IL1B/ERRFI1/PAX2/CAV1/NKX6-1/LIF/MAFF/ZFP36/APOLD1	12
GO:0034356	NAD biosynthesis via nicotinamide riboside salvage pathway	4/579	14/16991	0.00101696	0.0102811	0.00764427	PTGS2/PNP/NAMPT/NNMT	4
GO:0042033	chemokine biosynthetic process	4/579	14/16991	0.00101696	0.0102811	0.00764427	IL4/EGR1/IL1B/IL6	4
GO:0072216	positive regulation of metanephros development	4/579	14/16991	0.00101696	0.0102811	0.00764427	EGR1/PAX2/MYC/LIF	4
GO:0006606	protein import into nucleus	20/579	271/16991	0.00103449	0.0103906	0.00772572	PPP1R10/CDKN1A/NFKBIE/GCKR/IL1B/SLC11A1/PKIG/JUN/LMNA/PTGS2/IL10/NLRP3/CSF3/NFKBIA/BAG3/C8orf4/IL6/EGF/BCL6/BCL3	20
GO:0044744	protein targeting to nucleus	20/579	271/16991	0.00103449	0.0103906	0.00772572	PPP1R10/CDKN1A/NFKBIE/GCKR/IL1B/SLC11A1/PKIG/JUN/LMNA/PTGS2/IL10/NLRP3/CSF3/NFKBIA/BAG3/C8orf4/IL6/EGF/BCL6/BCL3	20
GO:0030308	negative regulation of cell growth	14/579	158/16991	0.00103469	0.0103906	0.00772572	CDKN1A/GNG4/ING1/TSPYL2/SOX17/DCSTAMP/SEMA3A/IFRD1/SLIT2/SPP1/BCL6/SERTAD3/DCUN1D3/WFDC1	14
GO:0001701	in utero embryonic development	22/579	311/16991	0.00103699	0.0103906	0.00772572	ZFAND5/FOXC1/POU5F1/SRF/CSF2/SNAI1/CEBPB/CYR61/IL10/SOCS3/LATS2/SOX17/WNT2/LEF1/SKIL/LIF/MAFF/JUNB/KLF2/FOXF1/YBX3/PTPRR	22
GO:0050871	positive regulation of B cell activation	11/579	107/16991	0.00105263	0.010502	0.00780851	CDKN1A/IL13/IL4/NFATC2/IGHV6-1/TNFSF13B/IL6/IL21/BCL6/NCKAP1L/CLCF1	11
GO:0050868	negative regulation of T cell activation	10/579	91/16991	0.00105276	0.010502	0.00780851	IRF1/IL4/HAVCR2/CEBPB/IL10/VSIG4/BCL6/NFKBID/IL4R/LAG3	10
GO:0061564	axon development	29/579	458/16991	0.00106559	0.0105657	0.0078559	NR4A3/OLFM1/SRF/NRXN1/NR4A2/DAB1/JUN/NGF/S100A6/SHC1/SCARF1/EGR2/PAX2/PLXNB3/NRG1/ETV1/SEMA3A/IFRD1/SLIT2/UCHL1/NKX6-1/SPP1/POU4F2/GAP43/SKIL/SHANK3/NCAM2/VASP/TNFRSF12A	29
GO:0002823	negative regulation of adaptive immune response based on somatic recombination of immune receptors built from immunoglobulin superfamily domains	6/579	35/16991	0.00106616	0.0105657	0.0078559	IL4/HAVCR2/IL1RL1/C4BPA/BCL6/IL4R	6
GO:0050922	negative regulation of chemotaxis	6/579	35/16991	0.00106616	0.0105657	0.0078559	AIF1/CCL2/SEMA3A/SLIT2/CXCL13/THBS1	6
GO:0090132	epithelium migration	18/579	233/16991	0.00108244	0.0107036	0.00795841	SRF/IL4/RHOB/TACR1/MMP9/JUN/RAB13/PTGS2/RGCC/EGR3/HAS2/SEMA3A/SLIT2/CXCL13/GPX1/THBS1/NR4A1/PTPRR	18
GO:0010996	response to auditory stimulus	5/579	24/16991	0.00112072	0.0110108	0.0081868	NRXN1/TACR1/IL6/SHANK3/STRA6	5
GO:0060143	positive regulation of syncytium formation by plasma membrane fusion	5/579	24/16991	0.00112072	0.0110108	0.0081868	IL4/NFATC2/CCL8/DCSTAMP/IL4R	5
GO:0030195	negative regulation of blood coagulation	7/579	48/16991	0.00112569	0.0110108	0.0081868	THBD/PLAT/SERPINE1/PDGFRA/PLAUR/THBS1/TSPAN8	7
GO:0050710	negative regulation of cytokine secretion	7/579	48/16991	0.00112569	0.0110108	0.0081868	TNFRSF9/GBP1/IL10/NLRP3/RGCC/SRGN/IL6	7
GO:1900047	negative regulation of hemostasis	7/579	48/16991	0.00112569	0.0110108	0.0081868	THBD/PLAT/SERPINE1/PDGFRA/PLAUR/THBS1/TSPAN8	7
GO:0051222	positive regulation of protein transport	29/579	460/16991	0.0011393	0.0111199	0.00826792	UGCG/FCN1/IL13/HAVCR2/IL1RL1/IL1B/FGR/PLK3/AIM2/PTGS2/IL10/RHOU/NLRP3/CCL2/CCL3/CSF3/RGCC/BAG3/NRG1/C8orf4/IL6/ACHE/NKX6-1/EGF/MYRIP/MAPK11/IL4R/ITGAX/CLEC4E	29
GO:0045765	regulation of angiogenesis	17/579	215/16991	0.00114359	0.0111365	0.00828026	FOXC1/TNFAIP3/ECSCR/RHOB/IL1B/PTGS2/CCL2/RGCC/IL6/HGF/SERPINE1/CXCL13/LRG1/C5AR1/TNFRSF12A/THBS1/ITGA5	17
GO:0007229	integrin-mediated signaling pathway	10/579	92/16991	0.00114593	0.0111365	0.00828026	NEDD9/CTGF/PLEK/FGR/FCER1G/ADAMTS1/TYROBP/ITGAX/ITGA5/CD63	10
GO:0034341	response to interferon-gamma	14/579	160/16991	0.00116883	0.0113347	0.00842764	UBD/AIF1/IRF1/SLC11A1/GBP1/VCAM1/CCL2/CCL8/CCL23/CCL3/SOCS3/CD86/ICAM1/MT2A	14
GO:1902593	single-organism nuclear import	20/579	274/16991	0.00118284	0.0114459	0.00851034	PPP1R10/CDKN1A/NFKBIE/GCKR/IL1B/SLC11A1/PKIG/JUN/LMNA/PTGS2/IL10/NLRP3/CSF3/NFKBIA/BAG3/C8orf4/IL6/EGF/BCL6/BCL3	20
GO:0002793	positive regulation of peptide secretion	18/579	235/16991	0.00119289	0.0114831	0.00853798	FCN1/IL13/HAVCR2/IL1RL1/IL1B/FGR/AIM2/IL10/NLRP3/CCL3/RGCC/IL6/ACHE/NKX6-1/MYRIP/MAPK11/IL4R/CLEC4E	18
GO:0031100	animal organ regeneration	9/579	77/16991	0.00119382	0.0114831	0.00853798	NR4A3/CDKN1A/CEBPB/IL10/CCL2/NFKBIA/HGF/C5AR1/NNMT	9
GO:0060541	respiratory system development	16/579	197/16991	0.0011943	0.0114831	0.00853798	SRF/CTGF/IL13/ERRFI1/MSC/WNT2/LEF1/SPRY1/LIF/FSTL3/KLF2/DNAAF1/CRISPLD2/FOXF1/STRA6/ALDH1A3	16
GO:1900180	regulation of protein localization to nucleus	17/579	216/16991	0.00120315	0.0115436	0.00858295	CDKN1A/NFKBIE/IL1B/PKIG/LMNA/PTGS2/IL10/NLRP3/CSF3/NFKBIA/BAG3/C8orf4/IL6/EGF/DCLK2/LIF/BCL3	17
GO:0008360	regulation of cell shape	13/579	143/16991	0.00122218	0.0117013	0.00870024	LST1/ARHGAP18/FGR/RHOU/CCL2/CCL3/SYNE3/PLXNB3/DLC1/IL6/ICAM1/CDC42EP5/FES	13
GO:1902042	negative regulation of extrinsic apoptotic signaling pathway via death domain receptors	6/579	36/16991	0.00124306	0.0118761	0.0088302	TNFAIP3/TNFRSF10B/HGF/SERPINE1/GPX1/ICAM1	6
GO:0032655	regulation of interleukin-12 production	7/579	49/16991	0.00127537	0.0121591	0.0090406	IRF1/TNFRSF9/IL10/RIPK2/MAPK11/THBS1/IRAK3	7
GO:0002718	regulation of cytokine production involved in immune response	8/579	63/16991	0.00128806	0.0122542	0.00911133	NR4A3/FCER1G/IL10/NLRP3/IL6/BCL6/CLC/IRAK3	8
GO:0001654	eye development	23/579	337/16991	0.00129923	0.0123345	0.00917103	SLC25A25/FOXC1/SRF/TFAP2B/FBN2/IL4/JUN/RPE65/NES/CRB1/DIO3/VIM/PAX2/PITX3/ACHE/WNT2/PDGFRA/EGF/POU4F2/MAB21L2/SKIL/STRA6/ALDH1A3	23
GO:0050848	regulation of calcium-mediated signaling	9/579	78/16991	0.00130965	0.0124074	0.00922521	TREM2/TRDN/PLEK/GBP1/CCL3/NRG1/LMCD1/RCAN1/CALM3	9
GO:0002830	positive regulation of type 2 immune response	4/579	15/16991	0.00134964	0.0126536	0.00940829	NLRP3/IL6/CD86/IL4R	4
GO:0007638	mechanosensory behavior	4/579	15/16991	0.00134964	0.0126536	0.00940829	NRXN1/ETV1/SHANK3/STRA6	4
GO:0010759	positive regulation of macrophage chemotaxis	4/579	15/16991	0.00134964	0.0126536	0.00940829	CSF1/CCL2/C5AR1/THBS1	4
GO:0032695	negative regulation of interleukin-12 production	4/579	15/16991	0.00134964	0.0126536	0.00940829	TNFRSF9/IL10/THBS1/IRAK3	4
GO:0060850	regulation of transcription involved in cell fate commitment	4/579	15/16991	0.00134964	0.0126536	0.00940829	CEBPB/SOX17/EVX1/NKX6-1	4
GO:0002507	tolerance induction	5/579	25/16991	0.00136206	0.012691	0.00943614	TNFAIP3/HAVCR2/CD86/CLC/IRAK3	5
GO:0030194	positive regulation of blood coagulation	5/579	25/16991	0.00136206	0.012691	0.00943614	PLEK/THBD/SELP/SERPINE1/THBS1	5
GO:1900048	positive regulation of hemostasis	5/579	25/16991	0.00136206	0.012691	0.00943614	PLEK/THBD/SELP/SERPINE1/THBS1	5
GO:0070374	positive regulation of ERK1 and ERK2 cascade	15/579	181/16991	0.0013741	0.0127768	0.00949993	TREM2/CTGF/HAVCR2/DNAJC27/JUN/SHC1/CCL2/CCL8/CCL23/CCL3/RIPK2/IL6/PDGFRA/ICAM1/C5AR1	15
GO:0001890	placenta development	13/579	145/16991	0.00138768	0.0128767	0.00957416	CSF2/SNAI1/CEBPB/CYR61/PTGS2/IL10/SOCS3/WNT2/SPP1/LEF1/GHSR/LIF/JUNB	13
GO:0051480	regulation of cytosolic calcium ion concentration	21/579	298/16991	0.00140079	0.0129717	0.0096448	S1PR3/TRDN/IL13/TACR1/CASQ1/ABL2/CCL3/EDNRB/FAM155A/CAV1/PDGFRA/CXCL11/CXCL13/ANK2/TRPC3/ATP2B2/PTH1R/CALM3/C5AR1/FPR1/CALCA	21
GO:0002312	B cell activation involved in immune response	8/579	64/16991	0.00142902	0.0131522	0.00977905	GAPT/IL4/IL10/BCL6/LGALS1/BCL3/AICDA/CLCF1	8
GO:0014909	smooth muscle cell migration	8/579	64/16991	0.00142902	0.0131522	0.00977905	AIF1/TACR1/PLAT/HAS2/TRIB1/IGFBP3/SERPINE1/SLIT2	8
GO:0061045	negative regulation of wound healing	8/579	64/16991	0.00142902	0.0131522	0.00977905	THBD/PLAT/SERPINE1/PDGFRA/PLAUR/WFDC1/THBS1/TSPAN8	8
GO:0046635	positive regulation of alpha-beta T cell activation	7/579	50/16991	0.00144018	0.013225	0.00983312	NLRP3/PNP/RIPK2/IL6/CD86/IL4R/NCKAP1L	7
GO:1901342	regulation of vasculature development	18/579	239/16991	0.00144278	0.013225	0.00983312	FOXC1/TNFAIP3/EGR1/ECSCR/RHOB/IL1B/PTGS2/CCL2/RGCC/IL6/HGF/SERPINE1/CXCL13/LRG1/C5AR1/TNFRSF12A/THBS1/ITGA5	18
GO:0048762	mesenchymal cell differentiation	15/579	182/16991	0.0014518	0.0132808	0.00987462	OLFM1/FOXC1/PAX3/SNAI1/S100A4/RGCC/EDNRB/PAX2/NRG1/HAS2/HGF/SEMA3A/WNT2/LEF1/SPRY1	15
GO:1901215	negative regulation of neuron death	15/579	183/16991	0.00153316	0.0139967	0.0104069	NR4A3/TFAP2B/SOD2/IL13/NR4A2/CEBPB/JUN/NGF/NES/BTG2/CCL2/CSF3/IL6/C5AR1/CLCF1	15
GO:0044708	single-organism behavior	26/579	405/16991	0.00156386	0.0142482	0.0105939	NR4A3/SRF/CSF2/NRXN1/TACR1/NR4A2/CEBPB/DAB1/JUN/PTGS2/BTG2/FOS/DKK1/EGR2/SNCG/ETV1/IL6/UCHL1/GHSR/OSM/SHANK3/THBS1/STRA6/ITGA5/PDE1B/NPAS4	26
GO:0034614	cellular response to reactive oxygen species	13/579	147/16991	0.0015714	0.0142881	0.0106236	NR4A3/TNFAIP3/SOD2/RHOB/MMP9/JUN/KDM6B/FOS/PAX2/IL6/HGF/PDGFRA/KLF2	13
GO:0007015	actin filament organization	23/579	342/16991	0.00157506	0.0142926	0.0106269	NEDD9/PHACTR1/AIF1/SRF/ARHGAP18/CTGF/PLEK/TACR1/CSF3/RGCC/DLC1/ARPC1B/FSCN3/SLIT2/PDLIM3/GHSR/SHANK3/ICAM1/VASP/MYADM/CDC42EP5/RND1/NCKAP1L	23
GO:0097193	intrinsic apoptotic signaling pathway	20/579	281/16991	0.0016013	0.0145015	0.0107823	CDKN1A/SOD2/MMP9/SNAI1/CEBPB/MCL1/MUC1/PTGS2/TNFRSF10B/CLU/ZMAT4/CAV1/POU4F2/GPX1/SKIL/PLAUR/BCL3/PPP1R15A/YBX3/LGALS12	20
GO:0032844	regulation of homeostatic process	28/579	449/16991	0.00161646	0.0145645	0.0108291	NR4A3/TRDN/TNFAIP3/IL13/NRXN1/TACR1/IL1B/CASQ1/FCER1G/PTGS2/CCL3/EDNRB/DCSTAMP/MYC/IL6/PDK4/CAV1/CXCL11/SPP1/ANK2/TRPC3/LDLR/ZFP36/CALM3/UBE2S/SLX1B/NCKAP1L/CALCA	28
GO:0010812	negative regulation of cell-substrate adhesion	7/579	51/16991	0.00162114	0.0145645	0.0108291	SPOCK1/GBP1/DLC1/SERPINE1/BCL6/LGALS1/THBS1	7
GO:0032615	interleukin-12 production	7/579	51/16991	0.00162114	0.0145645	0.0108291	IRF1/TNFRSF9/IL10/RIPK2/MAPK11/THBS1/IRAK3	7
GO:0045453	bone resorption	7/579	51/16991	0.00162114	0.0145645	0.0108291	TNFAIP3/DCSTAMP/IL6/PDK4/SPP1/PTH1R/CALCA	7
GO:0009435	NAD biosynthetic process	5/579	26/16991	0.00163966	0.0145859	0.010845	PTGS2/KMO/PNP/NAMPT/NNMT	5
GO:0035767	endothelial cell chemotaxis	5/579	26/16991	0.00163966	0.0145859	0.010845	RAB13/EGR3/CXCL13/THBS1/NR4A1	5
GO:0050820	positive regulation of coagulation	5/579	26/16991	0.00163966	0.0145859	0.010845	PLEK/THBD/SELP/SERPINE1/THBS1	5
GO:0060142	regulation of syncytium formation by plasma membrane fusion	5/579	26/16991	0.00163966	0.0145859	0.010845	IL4/NFATC2/CCL8/DCSTAMP/IL4R	5
GO:2000352	negative regulation of endothelial cell apoptotic process	5/579	26/16991	0.00163966	0.0145859	0.010845	TNFAIP3/IL13/IL4/SERPINE1/ICAM1	5
GO:0001935	endothelial cell proliferation	11/579	113/16991	0.0016453	0.0146073	0.0108609	JUN/IL10/CCL2/RGCC/PLXNB3/EGR3/CAV1/WNT2/LRG1/THBS1/NR4A1	11
GO:0051146	striated muscle cell differentiation	18/579	242/16991	0.00165812	0.014652	0.0108942	SRF/IL4/NFATC2/LMNA/CASQ1/KDM6B/CCL8/DKK1/NRG1/UCHL1/PDGFRA/LEF1/KLHL40/GPX1/SIK1/DMPK/IL4R/STAC3	18
GO:0035924	cellular response to vascular endothelial growth factor stimulus	6/579	38/16991	0.0016633	0.014652	0.0108942	FOXC1/VCAM1/EGR3/PDGFRA/NR4A1/CD63	6
GO:0050850	positive regulation of calcium-mediated signaling	6/579	38/16991	0.0016633	0.014652	0.0108942	TREM2/TRDN/CCL3/NRG1/LMCD1/CALM3	6
GO:1905953	negative regulation of lipid localization	6/579	38/16991	0.0016633	0.014652	0.0108942	CRP/NFKBIA/IL6/EGF/APOC1/THBS1	6
GO:0019216	regulation of lipid metabolic process	20/579	282/16991	0.00167029	0.0146849	0.0109186	NR4A3/EGR1/IL1B/SNAI1/FGR/PIK3R3/CYR61/PTGS2/SERPINA3/IRS4/PDK4/CAV1/INSIG1/PDGFRA/IGFBP7/GHSR/SIK1/LDLR/APOC1/LGALS12	20
GO:0045444	fat cell differentiation	16/579	204/16991	0.00171699	0.0150662	0.0112021	NR4A3/ID4/TFAP2B/NR4A2/CEBPB/PTGS2/RGS2/EGR2/CEBPD/IL6/INSIG1/GPX1/LRG1/ZFP36/NR4A1/LGALS12	16
GO:0034138	toll-like receptor 3 signaling pathway	4/579	16/16991	0.00175141	0.0152792	0.0113605	TNFAIP3/HAVCR2/CAV1/CD86	4
GO:1905523	positive regulation of macrophage migration	4/579	16/16991	0.00175141	0.0152792	0.0113605	CSF1/CCL2/C5AR1/THBS1	4
GO:2000811	negative regulation of anoikis	4/579	16/16991	0.00175141	0.0152792	0.0113605	MCL1/PDK4/CAV1/ITGA5	4
GO:0051051	negative regulation of transport	28/579	453/16991	0.00183956	0.0160173	0.0119093	NFKBIE/TRDN/IL1B/PKIG/MMP9/TNFRSF9/GBP1/PTGS2/IL10/NLRP3/NFKBIA/RGCC/SRGN/IL13RA2/NRG1/IL6/CAV1/INSIG1/EGF/GHSR/LIF/OSM/KCNE1/ICAM1/APOC1/CALM3/FOXF1/THBS1	28
GO:0051928	positive regulation of calcium ion transport	10/579	98/16991	0.0018566	0.0160419	0.0119276	TRDN/IL13/CCL2/CCL3/CAV1/CXCL11/ANK2/TRPC3/ATP2B2/CALM3	10
GO:1903038	negative regulation of leukocyte cell-cell adhesion	10/579	98/16991	0.0018566	0.0160419	0.0119276	IRF1/IL4/HAVCR2/CEBPB/IL10/VSIG4/BCL6/NFKBID/IL4R/LAG3	10
GO:0002377	immunoglobulin production	12/579	132/16991	0.00185896	0.0160419	0.0119276	GAPT/IL13/IL4/IGKV1D-8/IL10/TNFSF13B/IL13RA2/IL6/BCL6/IL4R/AICDA/CLCF1	12
GO:0007612	learning	12/579	132/16991	0.00185896	0.0160419	0.0119276	SRF/NRXN1/TACR1/JUN/PTGS2/BTG2/FOS/DKK1/SHANK3/STRA6/PDE1B/NPAS4	12
GO:0042306	regulation of protein import into nucleus	14/579	168/16991	0.00186013	0.0160419	0.0119276	CDKN1A/NFKBIE/IL1B/PKIG/PTGS2/IL10/NLRP3/CSF3/NFKBIA/BAG3/C8orf4/IL6/EGF/BCL3	14
GO:0008361	regulation of cell size	13/579	150/16991	0.00188445	0.0162206	0.0120605	OLFM1/SRF/PRR16/PLEK/NRG1/SEMA3A/IFRD1/NKX6-1/SPP1/POU4F2/ATP2B2/SHANK3/TNFRSF12A	13
GO:0030183	B cell differentiation	11/579	115/16991	0.0018948	0.0162478	0.0120807	IL4/VCAM1/IL10/CR2/KLF6/BCL6/LGALS1/BCL3/AICDA/NCKAP1L/CLCF1	11
GO:0051592	response to calcium ion	11/579	115/16991	0.0018948	0.0162478	0.0120807	DUSP1/JUN/FOS/IL6/CAV1/TRPC3/JUNB/JUND/FOSB/CALM3/THBS1	11
GO:0002828	regulation of type 2 immune response	5/579	27/16991	0.00195663	0.016683	0.0124043	NLRP3/IL6/CD86/BCL6/IL4R	5
GO:0032673	regulation of interleukin-4 production	5/579	27/16991	0.00195663	0.016683	0.0124043	HAVCR2/CEBPB/NLRP3/LEF1/CD86	5
GO:0042730	fibrinolysis	5/579	27/16991	0.00195663	0.016683	0.0124043	THBD/PLAT/SERPINE1/PLAUR/THBS1	5
GO:0045089	positive regulation of innate immune response	22/579	327/16991	0.00196235	0.0167003	0.0124171	FCN1/TNFAIP3/IRF1/HAVCR2/NLRC4/MUC1/AIM2/FCER1G/SEC14L1/NFKBIA/RIPK2/CAV1/TNIP3/IL21/LTF/CD86/PLSCR1/RELB/LAG3/CLEC4E/IRAK3/BIRC3	22
GO:0050880	regulation of blood vessel size	12/579	133/16991	0.00198179	0.0168341	0.0125166	FOXC1/SOD2/TACR1/CPS1/CRP/PTGS2/RGS2/EDNRB/CAV1/GPX1/ICAM1/CALCA	12
GO:0031348	negative regulation of defense response	13/579	151/16991	0.00199958	0.0169533	0.0126052	TNFAIP3/IL4/HAVCR2/IL10/NLRP3/SEC14L1/SOCS3/HGF/GPX1/GHSR/WFDC1/FOXF1/IRAK3	13
GO:0045088	regulation of innate immune response	25/579	391/16991	0.00201555	0.0170567	0.0126821	FCN1/TNFAIP3/IRF1/HAVCR2/NLRC4/SAMHD1/FGR/MUC1/AIM2/FCER1G/SEC14L1/SOCS3/NFKBIA/RIPK2/CAV1/TNIP3/IL21/LTF/CD86/PLSCR1/RELB/LAG3/CLEC4E/IRAK3/BIRC3	25
GO:0072676	lymphocyte migration	9/579	83/16991	0.0020321	0.0171646	0.0127624	AIF1/CCL2/CCL8/CCL23/CCL3/CH25H/CXCL11/CXCL13/HSD3B7	9
GO:0050708	regulation of protein secretion	25/579	392/16991	0.0020859	0.0175862	0.0130758	FCN1/TFAP2B/IL13/HAVCR2/NRXN1/IL1RL1/IL1B/TNFRSF9/FGR/GBP1/AIM2/CRP/IL10/NLRP3/CCL3/RGCC/SRGN/IL6/ACHE/NKX6-1/MYRIP/GHSR/MAPK11/IL4R/CLEC4E	25
GO:0035150	regulation of tube size	12/579	134/16991	0.00211119	0.0177663	0.0132097	FOXC1/SOD2/TACR1/CPS1/CRP/PTGS2/RGS2/EDNRB/CAV1/GPX1/ICAM1/CALCA	12
GO:0006959	humoral immune response	20/579	288/16991	0.00213951	0.0179711	0.013362	FCN1/LY86/TREM2/TREM1/SLC11A1/C4BPA/CR2/CCL2/IGHV6-1/RGCC/VSIG4/CLU/IL6/CXCL13/CFI/LTF/FCER2/BCL3/C5AR1/LYZ	20
GO:0048675	axon extension	10/579	100/16991	0.00216025	0.0181116	0.0134665	OLFM1/SRF/PLXNB3/NRG1/SEMA3A/IFRD1/SLIT2/NKX6-1/POU4F2/TNFRSF12A	10
GO:1904589	regulation of protein import	14/579	171/16991	0.00219445	0.0183643	0.0136544	CDKN1A/NFKBIE/IL1B/PKIG/PTGS2/IL10/NLRP3/CSF3/NFKBIA/BAG3/C8orf4/IL6/EGF/BCL3	14
GO:0002643	regulation of tolerance induction	4/579	17/16991	0.00222914	0.0185174	0.0137682	HAVCR2/CD86/CLC/IRAK3	4
GO:0048532	anatomical structure arrangement	4/579	17/16991	0.00222914	0.0185174	0.0137682	DAB1/EGR2/PAX2/SEMA3A	4
GO:0090026	positive regulation of monocyte chemotaxis	4/579	17/16991	0.00222914	0.0185174	0.0137682	AIF1/PLA2G7/CCL2/SERPINE1	4
GO:0090201	negative regulation of release of cytochrome c from mitochondria	4/579	17/16991	0.00222914	0.0185174	0.0137682	LMNA/CLU/HGF/GPX1	4
GO:0001706	endoderm formation	7/579	54/16991	0.0022716	0.0188355	0.0140047	POU5F1/DUSP1/MMP9/DKK1/DUSP5/SOX17/ITGA5	7
GO:0002040	sprouting angiogenesis	8/579	69/16991	0.00232777	0.0192659	0.0143247	SRF/PTGS2/EGR3/SLIT2/LEF1/THBS1/NR4A1/ITGA5	8
GO:0098742	cell-cell adhesion via plasma-membrane adhesion molecules	17/579	230/16991	0.00235498	0.0194555	0.0144657	PCDHGC5/DAB1/VCAM1/SELP/SELE/IL10/CDH19/PCDH9/PCDH19/PLXNB3/GRID2/CD200/ICAM1/MYADM/CLSTN3/AMIGO2/ITGA5	17
GO:0051348	negative regulation of transferase activity	23/579	353/16991	0.00236274	0.019484	0.0144869	CDKN1A/TNFAIP3/DUSP1/GCKR/IL1B/PKIG/ERRFI1/RGS2/SOCS3/LATS2/DUSP5/TRIB1/IL6/CAV1/UCHL1/SPRY1/CISH/GADD45B/ZFP36/GPRC5A/IRAK3/SOCS2/DUSP8	23
GO:0010769	regulation of cell morphogenesis involved in differentiation	18/579	250/16991	0.0023691	0.0195008	0.0144994	OLFM1/SRF/DAB1/GBP1/NGF/PLXNB3/NRG1/HAS2/SEMA3A/IFRD1/SLIT2/NKX6-1/SPP1/POU4F2/SKIL/SHANK3/MYADM/TNFRSF12A	18
GO:0003018	vascular process in circulatory system	13/579	154/16991	0.00238024	0.0195569	0.0145411	FOXC1/SOD2/TACR1/CPS1/CRP/PTGS2/RGS2/EDNRB/CAV1/SLIT2/GPX1/ICAM1/CALCA	13
GO:0043524	negative regulation of neuron apoptotic process	12/579	136/16991	0.00239075	0.0196076	0.0145788	NR4A3/TFAP2B/SOD2/NR4A2/CEBPB/JUN/NGF/NES/BTG2/CCL2/C5AR1/CLCF1	12
GO:0045638	negative regulation of myeloid cell differentiation	9/579	85/16991	0.00239763	0.0196284	0.0145943	HIST1H4C/IL4/CCL3/NFKBIA/TRIB1/MYC/LTF/FSTL3/ZFP36	9
GO:0051170	nuclear import	20/579	292/16991	0.0025106	0.0205161	0.0152543	PPP1R10/CDKN1A/NFKBIE/GCKR/IL1B/SLC11A1/PKIG/JUN/LMNA/PTGS2/IL10/NLRP3/CSF3/NFKBIA/BAG3/C8orf4/IL6/EGF/BCL6/BCL3	20
GO:0006940	regulation of smooth muscle contraction	7/579	55/16991	0.00252796	0.0205465	0.0152769	SRF/TACR1/PTGS2/RGS2/CAV1/GHSR/CALCA	7
GO:0010633	negative regulation of epithelial cell migration	7/579	55/16991	0.00252796	0.0205465	0.0152769	IL4/RGCC/SEMA3A/SLIT2/CXCL13/THBS1/PTPRR	7
GO:1903036	positive regulation of response to wounding	7/579	55/16991	0.00252796	0.0205465	0.0152769	PLEK/THBD/SELP/SCARF1/CCL2/SERPINE1/THBS1	7
GO:0022408	negative regulation of cell-cell adhesion	12/579	137/16991	0.00254144	0.020619	0.0153308	IRF1/IL4/HAVCR2/CEBPB/IL10/RGCC/VSIG4/BCL6/NFKBID/MYADM/IL4R/LAG3	12
GO:0001938	positive regulation of endothelial cell proliferation	8/579	70/16991	0.00255149	0.0206634	0.0153638	JUN/IL10/CCL2/PLXNB3/EGR3/WNT2/LRG1/NR4A1	8
GO:0001825	blastocyst formation	5/579	29/16991	0.00272136	0.0219213	0.016299	SRF/LATS2/SOX17/SKIL/JUNB	5
GO:0002369	T cell cytokine production	5/579	29/16991	0.00272136	0.0219213	0.016299	IL4/SLC11A1/NLRP3/IL6/CLC	5
GO:0014808	release of sequestered calcium ion into cytosol by sarcoplasmic reticulum	5/579	29/16991	0.00272136	0.0219213	0.016299	TRDN/CASQ1/CCL3/ANK2/CALM3	5
GO:0007409	axonogenesis	26/579	422/16991	0.00275195	0.0221282	0.016453	NR4A3/OLFM1/SRF/NRXN1/NR4A2/DAB1/NGF/S100A6/SHC1/EGR2/PAX2/PLXNB3/NRG1/ETV1/SEMA3A/IFRD1/SLIT2/UCHL1/NKX6-1/SPP1/POU4F2/GAP43/SKIL/SHANK3/VASP/TNFRSF12A	26
GO:0042789	mRNA transcription from RNA polymerase II promoter	4/579	18/16991	0.00278959	0.0221939	0.0165018	POU5F1/SRF/SOX17/C5AR1	4
GO:0045076	regulation of interleukin-2 biosynthetic process	4/579	18/16991	0.00278959	0.0221939	0.0165018	IL1B/CD86/ZFP36/LAG3	4
GO:0045655	regulation of monocyte differentiation	4/579	18/16991	0.00278959	0.0221939	0.0165018	JUN/CSF1/DCSTAMP/MYC	4
GO:0060055	angiogenesis involved in wound healing	4/579	18/16991	0.00278959	0.0221939	0.0165018	SRF/TNFAIP3/SERPINE1/GPX1	4
GO:0071498	cellular response to fluid shear stress	4/579	18/16991	0.00278959	0.0221939	0.0165018	PTGS2/HAS2/TFPI2/KLF2	4
GO:1901741	positive regulation of myoblast fusion	4/579	18/16991	0.00278959	0.0221939	0.0165018	IL4/NFATC2/CCL8/IL4R	4
GO:0014910	regulation of smooth muscle cell migration	7/579	56/16991	0.00280598	0.0222851	0.0165696	AIF1/TACR1/HAS2/TRIB1/IGFBP3/SERPINE1/SLIT2	7
GO:0032570	response to progesterone	6/579	42/16991	0.00281764	0.0222993	0.0165801	TACR1/CCL2/FOS/CAV1/FOSB/THBS1	6
GO:0046850	regulation of bone remodeling	6/579	42/16991	0.00281764	0.0222993	0.0165801	TNFAIP3/DCSTAMP/IL6/PDK4/SPP1/CALCA	6
GO:0051048	negative regulation of secretion	15/579	195/16991	0.00284558	0.0224811	0.0167153	IL1B/TNFRSF9/GBP1/IL10/NLRP3/RGCC/SRGN/IL13RA2/NRG1/IL6/EGF/GHSR/LIF/OSM/FOXF1	15
GO:0002698	negative regulation of immune effector process	10/579	104/16991	0.0028872	0.0227304	0.0169007	IL4/HAVCR2/IL10/C4BPA/SEC14L1/IL13RA2/BCL6/IL4R/FOXF1/IRAK3	10
GO:0050728	negative regulation of inflammatory response	10/579	104/16991	0.0028872	0.0227304	0.0169007	TNFAIP3/IL4/IL10/NLRP3/SOCS3/HGF/GPX1/GHSR/WFDC1/FOXF1	10
GO:0003012	muscle system process	25/579	402/16991	0.00291258	0.0228903	0.0170196	NR4A3/AIF1/SRF/TRDN/CTGF/TACR1/IL1B/SCN7A/ERRFI1/CASQ1/PTGS2/RGS2/EDNRB/VIM/CAV1/ANK2/TRPC3/LMCD1/GHSR/KCNE1/DMPK/CALM3/MYL6/STAC3/CALCA	25
GO:0030279	negative regulation of ossification	8/579	72/16991	0.00304916	0.0239221	0.0177868	TWIST2/ID3/CCL3/DKK1/SRGN/AREG/CHSY1/CALCA	8
GO:0032760	positive regulation of tumor necrosis factor production	7/579	57/16991	0.00310686	0.0243326	0.0180919	HAVCR2/FCER1G/CCL2/CCL3/CLU/RIPK2/THBS1	7
GO:0030168	platelet activation	13/579	159/16991	0.0031456	0.024405	0.0181458	GNA14/SRF/RHOB/PLEK/THBD/FCER1G/SELP/IL6/PDGFRA/PF4V1/TRPC3/PLSCR1/VWF	13
GO:1903533	regulation of protein targeting	20/579	298/16991	0.00316789	0.024405	0.0181458	UGCG/CDKN1A/NFKBIE/IL1B/PKIG/PTGS2/IL10/RHOU/NLRP3/CCL2/CSF3/NFKBIA/BAG3/NRG1/C8orf4/IL6/EGF/KCNE1/BCL3/ITGAX	20
GO:0010543	regulation of platelet activation	5/579	30/16991	0.00317552	0.024405	0.0181458	PLEK/THBD/FCER1G/SELP/PDGFRA	5
GO:0019359	nicotinamide nucleotide biosynthetic process	5/579	30/16991	0.00317552	0.024405	0.0181458	PTGS2/KMO/PNP/NAMPT/NNMT	5
GO:0019363	pyridine nucleotide biosynthetic process	5/579	30/16991	0.00317552	0.024405	0.0181458	PTGS2/KMO/PNP/NAMPT/NNMT	5
GO:0032965	regulation of collagen biosynthetic process	5/579	30/16991	0.00317552	0.024405	0.0181458	CTGF/ERRFI1/CCL2/RGCC/IL6	5
GO:0034142	toll-like receptor 4 signaling pathway	5/579	30/16991	0.00317552	0.024405	0.0181458	TNFAIP3/NFKBIA/RIPK2/TNIP3/LTF	5
GO:0048265	response to pain	5/579	30/16991	0.00317552	0.024405	0.0181458	TACR1/EDNRB/OSM/THBS1/CALCA	5
GO:0050869	negative regulation of B cell activation	5/579	30/16991	0.00317552	0.024405	0.0181458	TNFAIP3/MNDA/IL10/BCL6/SAMSN1	5
GO:1902742	apoptotic process involved in development	5/579	30/16991	0.00317552	0.024405	0.0181458	FOXC1/CYR61/PAX2/SLIT2/LEF1	5
GO:1903514	calcium ion transport from endoplasmic reticulum to cytosol	5/579	30/16991	0.00317552	0.024405	0.0181458	TRDN/CASQ1/CCL3/ANK2/CALM3	5
GO:0051047	positive regulation of secretion	23/579	362/16991	0.00323525	0.0248219	0.0184558	FCN1/IL13/IL4/HAVCR2/TACR1/IL1RL1/IL1B/FGR/AIM2/FCER1G/IL10/NLRP3/CCL3/RGCC/EDNRB/IL6/ACHE/NKX6-1/SPP1/MYRIP/MAPK11/IL4R/CLEC4E	23
GO:2001243	negative regulation of intrinsic apoptotic signaling pathway	9/579	89/16991	0.00328446	0.0251567	0.0187047	SOD2/MMP9/SNAI1/MUC1/PTGS2/CLU/GPX1/PLAUR/YBX3	9
GO:0002702	positive regulation of production of molecular mediator of immune response	8/579	73/16991	0.00332474	0.0254221	0.0189021	NR4A3/IL13/IL4/FCER1G/NLRP3/IL6/IL4R/CLCF1	8
GO:0010810	regulation of cell-substrate adhesion	14/579	179/16991	0.00333554	0.0254616	0.0189314	SPOCK1/CYR61/GBP1/CSF1/DLC1/HAS2/SERPINE1/DMP1/BCL6/LGALS1/MYADM/FOXF1/THBS1/ITGA5	14
GO:0060485	mesenchyme development	17/579	238/16991	0.00335265	0.0255491	0.0189965	OLFM1/FOXC1/PAX3/SNAI1/S100A4/RGCC/EDNRB/PAX2/NRG1/HAS2/MYC/HGF/SEMA3A/WNT2/LEF1/SPRY1/FOXF1	17
GO:0017038	protein import	21/579	321/16991	0.00341718	0.0259906	0.0193247	PPP1R10/CDKN1A/NFKBIE/GCKR/IL1B/SLC11A1/PKIG/JUN/LMNA/PTGS2/IL10/NLRP3/CSF3/NFKBIA/BAG3/CLU/C8orf4/IL6/EGF/BCL6/BCL3	21
GO:0071385	cellular response to glucocorticoid stimulus	7/579	58/16991	0.00343177	0.0259906	0.0193247	KLF9/ERRFI1/CCL2/IL6/ICAM1/ZFP36/NPAS4	7
GO:0036120	cellular response to platelet-derived growth factor stimulus	4/579	19/16991	0.00343934	0.0259906	0.0193247	ERRFI1/CCL2/HAS2/HAS1	4
GO:0042522	regulation of tyrosine phosphorylation of Stat5 protein	4/579	19/16991	0.00343934	0.0259906	0.0193247	GHR/CSF2/IL4/CAV1	4
GO:0060713	labyrinthine layer morphogenesis	4/579	19/16991	0.00343934	0.0259906	0.0193247	CYR61/IL10/SOCS3/LEF1	4
GO:0009408	response to heat	13/579	161/16991	0.00350306	0.0264279	0.0196499	CDKN1A/TACR1/CASQ1/PTGS2/CCL2/BAG3/C8orf4/IL6/IGFBP7/SST/OSM/THBS1/CALCA	13
GO:0061387	regulation of extent of cell growth	9/579	90/16991	0.00354208	0.0266777	0.0198356	OLFM1/SRF/NRG1/SEMA3A/IFRD1/NKX6-1/SPP1/POU4F2/TNFRSF12A	9
GO:0002762	negative regulation of myeloid leukocyte differentiation	6/579	44/16991	0.00358043	0.0269217	0.020017	IL4/CCL3/TRIB1/MYC/LTF/FSTL3	6
GO:0045619	regulation of lymphocyte differentiation	12/579	143/16991	0.00361619	0.0270785	0.0201336	IRF1/IL4/NLRP3/PNP/EGR3/RIPK2/IL6/CD86/BCL6/NFKBID/IL4R/NCKAP1L	12
GO:0014812	muscle cell migration	8/579	74/16991	0.00361925	0.0270785	0.0201336	AIF1/TACR1/PLAT/HAS2/TRIB1/IGFBP3/SERPINE1/SLIT2	8
GO:0050772	positive regulation of axonogenesis	8/579	74/16991	0.00361925	0.0270785	0.0201336	SRF/NGF/PLXNB3/NRG1/SLIT2/POU4F2/SKIL/TNFRSF12A	8
GO:0010720	positive regulation of cell development	27/579	453/16991	0.0036296	0.0270936	0.0201449	SRF/BEND6/DAB1/CSF1/NGF/ABL2/SCARF1/DKK1/PLXNB3/NRG1/HAS2/TRIB1/IL6/HGF/SEMA3A/WNT2/SLIT2/NKX6-1/POU4F2/SKIL/BCL6/LIF/SHANK3/MYADM/TNFRSF12A/FES/CLCF1	27
GO:0001837	epithelial to mesenchymal transition	11/579	125/16991	0.00364526	0.0270936	0.0201449	OLFM1/FOXC1/PAX3/SNAI1/S100A4/RGCC/HAS2/HGF/WNT2/LEF1/SPRY1	11
GO:0035296	regulation of tube diameter	11/579	125/16991	0.00364526	0.0270936	0.0201449	SOD2/TACR1/CPS1/CRP/PTGS2/RGS2/EDNRB/CAV1/GPX1/ICAM1/CALCA	11
GO:0097746	regulation of blood vessel diameter	11/579	125/16991	0.00364526	0.0270936	0.0201449	SOD2/TACR1/CPS1/CRP/PTGS2/RGS2/EDNRB/CAV1/GPX1/ICAM1/CALCA	11
GO:0033198	response to ATP	5/579	31/16991	0.00368181	0.0272309	0.0202469	IL1B/SELL/PTGS2/CCL2/TRPC3	5
GO:0060317	cardiac epithelial to mesenchymal transition	5/579	31/16991	0.00368181	0.0272309	0.0202469	OLFM1/SNAI1/HAS2/WNT2/SPRY1	5
GO:0071353	cellular response to interleukin-4	5/579	31/16991	0.00368181	0.0272309	0.0202469	NFIL3/IL24/DCSTAMP/LEF1/IL4R	5
GO:0009314	response to radiation	26/579	432/16991	0.003758	0.027749	0.0206322	CDKN1A/EGR1/DUSP1/RHOB/NABP1/THBD/PLK3/JUN/RPE65/VCAM1/PTGS2/PER1/CCL2/PDE6G/FOS/MYC/TRPC3/GPX1/SIK1/ICAM1/JUNB/JUND/BCL3/CALM3/DCUN1D3/PDE1B	26
GO:0045165	cell fate commitment	17/579	241/16991	0.00380725	0.0280668	0.0208684	POU5F1/IL4/CEBPB/MCL1/KDM6B/LATS2/DKK1/PAX2/NRG1/SOX17/IL6/EVX1/IFRD1/WNT2/NKX6-1/GAP43/ETS2	17
GO:0048771	tissue remodeling	12/579	144/16991	0.0038265	0.0281628	0.0209398	FOXC1/TNFAIP3/DCSTAMP/IL6/PDK4/CAV1/SPP1/IL21/PTH1R/LIF/CSPG4/CALCA	12
GO:0001660	fever generation	3/579	10/16991	0.00394896	0.0285754	0.0212466	IL1B/PTGS2/EDNRB	3
GO:0021604	cranial nerve structural organization	3/579	10/16991	0.00394896	0.0285754	0.0212466	EGR2/PAX2/SEMA3A	3
GO:0031665	negative regulation of lipopolysaccharide-mediated signaling pathway	3/579	10/16991	0.00394896	0.0285754	0.0212466	TNFAIP3/TRIB1/LTF	3
GO:0033623	regulation of integrin activation	3/579	10/16991	0.00394896	0.0285754	0.0212466	PLEK/SELP/CXCL13	3
GO:0045080	positive regulation of chemokine biosynthetic process	3/579	10/16991	0.00394896	0.0285754	0.0212466	IL4/EGR1/IL1B	3
GO:0047484	regulation of response to osmotic stress	3/579	10/16991	0.00394896	0.0285754	0.0212466	PTGS2/ABCB1/YBX3	3
GO:0051918	negative regulation of fibrinolysis	3/579	10/16991	0.00394896	0.0285754	0.0212466	THBD/SERPINE1/THBS1	3
GO:0060546	negative regulation of necroptotic process	3/579	10/16991	0.00394896	0.0285754	0.0212466	CAV1/YBX3/BIRC3	3
GO:0061469	regulation of type B pancreatic cell proliferation	3/579	10/16991	0.00394896	0.0285754	0.0212466	NR4A3/ERRFI1/NR4A1	3
GO:0098598	learned vocalization behavior or vocal learning	3/579	10/16991	0.00394896	0.0285754	0.0212466	NRXN1/SHANK3/STRA6	3
GO:1902903	regulation of supramolecular fiber organization	19/579	283/16991	0.00395212	0.0285754	0.0212466	ARHGAP18/CTGF/PLEK/TACR1/RGS2/CSF3/RGCC/DLC1/CLU/ARPC1B/SLIT2/GPX1/SHANK3/ICAM1/VASP/MYADM/CDC42EP5/FES/NCKAP1L	19
GO:0090199	regulation of release of cytochrome c from mitochondria	6/579	45/16991	0.0040147	0.0289816	0.0215486	MMP9/LMNA/CLU/HGF/GPX1/PLAUR	6
GO:1903305	regulation of regulated secretory pathway	10/579	109/16991	0.00405707	0.0292406	0.0217412	IL13/IL4/FGR/FCER1G/IL13RA2/CALM3/IL4R/FOXF1/FES/RPH3A	10
GO:0002218	activation of innate immune response	19/579	284/16991	0.00410528	0.029541	0.0219646	FCN1/TNFAIP3/IRF1/HAVCR2/NLRC4/MUC1/AIM2/FCER1G/SEC14L1/NFKBIA/RIPK2/CAV1/TNIP3/LTF/CD86/RELB/CLEC4E/IRAK3/BIRC3	19
GO:0007498	mesoderm development	11/579	127/16991	0.0041156	0.0295682	0.0219848	NR4A3/FOXC1/SRF/SNAI1/KDM6B/DKK1/PAX2/SOX17/LEF1/ETS2/FOXF1	11
GO:0010517	regulation of phospholipase activity	7/579	60/16991	0.00415857	0.0296877	0.0220736	CYR61/SELE/ABL2/RGS2/PDGFRA/RASGRP4/C5AR1	7
GO:0060135	maternal process involved in female pregnancy	7/579	60/16991	0.00415857	0.0296877	0.0220736	HAVCR2/PTGS2/CCL2/SPP1/GHSR/LIF/JUNB	7
GO:0010758	regulation of macrophage chemotaxis	4/579	20/16991	0.00418479	0.0296877	0.0220736	CSF1/CCL2/C5AR1/THBS1	4
GO:0031664	regulation of lipopolysaccharide-mediated signaling pathway	4/579	20/16991	0.00418479	0.0296877	0.0220736	LY86/TNFAIP3/TRIB1/LTF	4
GO:0036119	response to platelet-derived growth factor	4/579	20/16991	0.00418479	0.0296877	0.0220736	ERRFI1/CCL2/HAS2/HAS1	4
GO:0042508	tyrosine phosphorylation of Stat1 protein	4/579	20/16991	0.00418479	0.0296877	0.0220736	SOCS3/IL21/LIF/OSM	4
GO:0070498	interleukin-1-mediated signaling pathway	4/579	20/16991	0.00418479	0.0296877	0.0220736	EGR1/IL1R1/IL6/IRAK3	4
GO:1901739	regulation of myoblast fusion	4/579	20/16991	0.00418479	0.0296877	0.0220736	IL4/NFATC2/CCL8/IL4R	4
GO:0001893	maternal placenta development	5/579	32/16991	0.00424344	0.0298693	0.0222086	PTGS2/SPP1/GHSR/LIF/JUNB	5
GO:0010574	regulation of vascular endothelial growth factor production	5/579	32/16991	0.00424344	0.0298693	0.0222086	IL1B/PTGS2/CCL2/IL6/C5AR1	5
GO:0032633	interleukin-4 production	5/579	32/16991	0.00424344	0.0298693	0.0222086	HAVCR2/CEBPB/NLRP3/LEF1/CD86	5
GO:0043276	anoikis	5/579	32/16991	0.00424344	0.0298693	0.0222086	MCL1/PDK4/CAV1/SIK1/ITGA5	5
GO:0048333	mesodermal cell differentiation	5/579	32/16991	0.00424344	0.0298693	0.0222086	KDM6B/DKK1/PAX2/SOX17/FOXF1	5
GO:0050769	positive regulation of neurogenesis	24/579	392/16991	0.0042523	0.0298852	0.0222204	SRF/BEND6/DAB1/CSF1/NGF/ABL2/SCARF1/DKK1/PLXNB3/NRG1/IL6/HGF/SEMA3A/WNT2/SLIT2/NKX6-1/POU4F2/SKIL/BCL6/LIF/SHANK3/TNFRSF12A/FES/CLCF1	24
GO:0030516	regulation of axon extension	8/579	76/16991	0.00426852	0.0299061	0.022236	OLFM1/SRF/NRG1/SEMA3A/IFRD1/NKX6-1/POU4F2/TNFRSF12A	8
GO:0043534	blood vessel endothelial cell migration	8/579	76/16991	0.00426852	0.0299061	0.022236	SRF/PTGS2/RGCC/EGR3/SLIT2/GPX1/THBS1/NR4A1	8
GO:0051147	regulation of muscle cell differentiation	13/579	165/16991	0.00431691	0.0301983	0.0224533	SRF/IL4/NFATC2/ID3/CCL8/DKK1/NRG1/IGFBP3/MAPK11/SIK1/DMPK/IL4R/FOXF1	13
GO:0051101	regulation of DNA binding	10/579	110/16991	0.00433058	0.0302471	0.0224896	FOXC1/MMP9/JUN/NFKBIA/LEF1/EGF/POU4F2/LIF/PLAUR/BCL3	10
GO:0019233	sensory perception of pain	9/579	93/16991	0.00441107	0.03062	0.0227668	TACR1/PTGS2/IL10/CCL3/EDNRB/KCND2/UCHL1/LXN/CALCA	9
GO:0045185	maintenance of protein location	9/579	93/16991	0.00441107	0.03062	0.0227668	NFKBIE/FBN2/SPAG4/IL10/NFKBIA/SYNE3/SRGN/CAV1/BCL3	9
GO:0045446	endothelial cell differentiation	9/579	93/16991	0.00441107	0.03062	0.0227668	S1PR3/IL1B/KDM6B/NRG1/SOX17/GPX1/ICAM1/MYADM/APOLD1	9
GO:1901184	regulation of ERBB signaling pathway	9/579	93/16991	0.00441107	0.03062	0.0227668	MMP9/ERRFI1/SHC1/PDE6G/NRG1/EGF/SPRY1/PLAUR/GPRC5A	9
GO:0038127	ERBB signaling pathway	12/579	147/16991	0.0045171	0.031308	0.0232783	MMP9/ERRFI1/SHC1/PDE6G/NRG1/AREG/EGF/SPRY1/PLAUR/FES/GPRC5A/PTPRR	12
GO:0032970	regulation of actin filament-based process	21/579	329/16991	0.00453391	0.0313763	0.0233291	ARHGAP18/CTGF/PLEK/TACR1/ABL2/CSF3/RGCC/DLC1/ARPC1B/CAV1/SLIT2/PDGFRA/ANK2/SHANK3/ICAM1/VASP/MYADM/CDC42EP5/FES/ARHGDIB/NCKAP1L	21
GO:0051924	regulation of calcium ion transport	15/579	205/16991	0.00454784	0.0314246	0.023365	TMC1/TRDN/IL13/CASQ1/PTGS2/CCL2/CCL3/CAV1/CXCL11/EGF/ANK2/TRPC3/ATP2B2/ICAM1/CALM3	15
GO:0043903	regulation of symbiosis, encompassing mutualism through parasitism	19/579	287/16991	0.00459454	0.0316988	0.0235689	FCN1/TNFAIP3/CHD1/IL4/IL1B/JUN/AIM2/NR5A2/IL10/CCL3/SEC14L1/CAV1/TMEM229A/LEF1/LTF/PLSCR1/LGALS1/ZFP36/BIRC3	19
GO:0003158	endothelium development	10/579	111/16991	0.00461843	0.0318151	0.0236554	S1PR3/RHOB/IL1B/KDM6B/NRG1/SOX17/GPX1/ICAM1/MYADM/APOLD1	10
GO:0031214	biomineral tissue development	11/579	129/16991	0.00463307	0.0318189	0.0236582	FBN2/PTGS2/CCL3/PHOSPHO1/SRGN/KLF10/DMP1/SPP1/ATP2B2/LTF/PTH1R	11
GO:0051017	actin filament bundle assembly	11/579	129/16991	0.00463307	0.0318189	0.0236582	NEDD9/PHACTR1/AIF1/SRF/CTGF/PLEK/TACR1/RGCC/DLC1/FSCN3/SHANK3	11
GO:0006937	regulation of muscle contraction	12/579	148/16991	0.00476827	0.0326977	0.0243117	SRF/CTGF/TACR1/CASQ1/PTGS2/RGS2/CAV1/ANK2/GHSR/DMPK/CALM3/CALCA	12
GO:0006022	aminoglycan metabolic process	13/579	167/16991	0.00477753	0.0327116	0.024322	FOXC1/IL1B/EXTL1/CHIT1/GPC6/HAS2/ST3GAL1/HGF/EGF/NDST3/HAS1/CSPG4/CHSY1	13
GO:1903532	positive regulation of secretion by cell	21/579	331/16991	0.00485604	0.0330403	0.0245664	FCN1/IL13/IL4/HAVCR2/TACR1/IL1RL1/IL1B/FGR/AIM2/FCER1G/IL10/NLRP3/CCL3/RGCC/IL6/ACHE/NKX6-1/MYRIP/MAPK11/IL4R/CLEC4E	21
GO:0002042	cell migration involved in sprouting angiogenesis	5/579	33/16991	0.00486357	0.0330403	0.0245664	SRF/PTGS2/EGR3/SLIT2/NR4A1	5
GO:0070296	sarcoplasmic reticulum calcium ion transport	5/579	33/16991	0.00486357	0.0330403	0.0245664	TRDN/CASQ1/CCL3/ANK2/CALM3	5
GO:0072525	pyridine-containing compound biosynthetic process	5/579	33/16991	0.00486357	0.0330403	0.0245664	PTGS2/KMO/PNP/NAMPT/NNMT	5
GO:2000249	regulation of actin cytoskeleton reorganization	5/579	33/16991	0.00486357	0.0330403	0.0245664	ABL2/CSF3/PDGFRA/FES/ARHGDIB	5
GO:0034599	cellular response to oxidative stress	17/579	247/16991	0.00486941	0.0330403	0.0245664	NR4A3/AIF1/TNFAIP3/SOD2/RHOB/NR4A2/MMP9/JUN/MCL1/KDM6B/FOS/PAX2/IL6/HGF/PDGFRA/GPX1/KLF2	17
GO:0002224	toll-like receptor signaling pathway	11/579	130/16991	0.00491048	0.0332691	0.0247365	TNFAIP3/IRF1/HAVCR2/NFKBIA/RIPK2/CAV1/TNIP3/LTF/CD86/IRAK3/BIRC3	11
GO:0032956	regulation of actin cytoskeleton organization	19/579	289/16991	0.00494671	0.0334527	0.024873	ARHGAP18/CTGF/PLEK/TACR1/ABL2/CSF3/RGCC/DLC1/ARPC1B/SLIT2/PDGFRA/SHANK3/ICAM1/VASP/MYADM/CDC42EP5/FES/ARHGDIB/NCKAP1L	19
GO:0002791	regulation of peptide secretion	25/579	419/16991	0.00495239	0.0334527	0.024873	FCN1/TFAP2B/IL13/HAVCR2/NRXN1/IL1RL1/IL1B/TNFRSF9/FGR/GBP1/AIM2/CRP/IL10/NLRP3/CCL3/RGCC/SRGN/IL6/ACHE/NKX6-1/MYRIP/GHSR/MAPK11/IL4R/CLEC4E	25
GO:0071384	cellular response to corticosteroid stimulus	7/579	62/16991	0.00499622	0.0335631	0.0249551	KLF9/ERRFI1/CCL2/IL6/ICAM1/ZFP36/NPAS4	7
GO:0002381	immunoglobulin production involved in immunoglobulin mediated immune response	6/579	47/16991	0.00499845	0.0335631	0.0249551	GAPT/IL4/IL10/BCL6/AICDA/CLCF1	6
GO:0010524	positive regulation of calcium ion transport into cytosol	6/579	47/16991	0.00499845	0.0335631	0.0249551	TRDN/IL13/CAV1/CXCL11/TRPC3/CALM3	6
GO:0060711	labyrinthine layer development	6/579	47/16991	0.00499845	0.0335631	0.0249551	CYR61/IL10/SOCS3/WNT2/LEF1/JUNB	6
GO:1902905	positive regulation of supramolecular fiber organization	13/579	168/16991	0.00502222	0.0336389	0.0250115	CTGF/PLEK/TACR1/RGS2/CSF3/RGCC/ARPC1B/GPX1/ICAM1/VASP/CDC42EP5/FES/NCKAP1L	13
GO:0030728	ovulation	4/579	21/16991	0.00503207	0.0336389	0.0250115	PTGS2/ADAMTS1/IL4R/MMP19	4
GO:0042094	interleukin-2 biosynthetic process	4/579	21/16991	0.00503207	0.0336389	0.0250115	IL1B/CD86/ZFP36/LAG3	4
GO:0050808	synapse organization	17/579	248/16991	0.00506799	0.033829	0.0251528	TPBG/PCDHGC5/NRXN1/IL10/DKK1/SNCG/DRP2/NRG1/ACHE/ATP2B2/GHSR/CACNG2/SHANK3/DMPK/CLSTN3/AMIGO2/NPAS4	17
GO:0048568	embryonic organ development	25/579	420/16991	0.00510247	0.034009	0.0252866	NR4A3/FOXC1/SRF/FBN2/CSF2/SNAI1/CEBPB/ID3/CYR61/NES/IL10/SOCS3/PAX2/SOX17/WNT2/INSIG1/PDGFRA/LEF1/ATP2B2/LIF/JUNB/DNAAF1/FOXF1/STRA6/ALDH1A3	25
GO:0046822	regulation of nucleocytoplasmic transport	15/579	208/16991	0.00519548	0.0345629	0.0256985	CDKN1A/NFKBIE/DNAJC27/IL1B/PKIG/PTGS2/IL10/NLRP3/CSF3/NFKBIA/BAG3/C8orf4/IL6/EGF/BCL3	15
GO:0030879	mammary gland development	11/579	131/16991	0.00520088	0.0345629	0.0256985	CEBPB/CSF1/NRG1/CAV1/WNT2/AREG/LEF1/EGF/ATP2B2/GPX1/FOXF1	11
GO:0006024	glycosaminoglycan biosynthetic process	10/579	113/16991	0.00523916	0.0347662	0.0258496	IL1B/EXTL1/GPC6/HAS2/ST3GAL1/EGF/NDST3/HAS1/CSPG4/CHSY1	10
GO:0002676	regulation of chronic inflammatory response	3/579	11/16991	0.0052934	0.0348701	0.0259269	TNFAIP3/IL4/IL10	3
GO:0031953	negative regulation of protein autophosphorylation	3/579	11/16991	0.0052934	0.0348701	0.0259269	ERRFI1/JUN/CAV1	3
GO:0035745	T-helper 2 cell cytokine production	3/579	11/16991	0.0052934	0.0348701	0.0259269	IL4/NLRP3/IL6	3
GO:0070431	nucleotide-binding oligomerization domain containing 2 signaling pathway	3/579	11/16991	0.0052934	0.0348701	0.0259269	TNFAIP3/NFKBIA/RIPK2	3
GO:0070486	leukocyte aggregation	3/579	11/16991	0.0052934	0.0348701	0.0259269	NR4A3/IL1B/HAS2	3
GO:2001242	regulation of intrinsic apoptotic signaling pathway	12/579	150/16991	0.00530403	0.0348893	0.0259411	SOD2/MMP9/SNAI1/MCL1/MUC1/PTGS2/CLU/CAV1/GPX1/SKIL/PLAUR/YBX3	12
GO:0060191	regulation of lipase activity	8/579	79/16991	0.0054061	0.035509	0.0264019	CYR61/SELE/ABL2/RGS2/PDGFRA/RASGRP4/APOC1/C5AR1	8
GO:0051702	interaction with symbiont	7/579	63/16991	0.00545974	0.0357768	0.0266011	TREM1/CHD1/JUN/CCL3/LEF1/LTF/GPX1	7
GO:0009615	response to virus	20/579	313/16991	0.00546272	0.0357768	0.0266011	TNFAIP3/IRF1/IL4/IL1B/SAMHD1/FGR/GBP1/AIM2/BATF3/NLRP3/CCL8/SEC14L1/CLU/IL6/CD86/PLSCR1/MAPK11/BCL3/IRAK3/BIRC3	20
GO:0043433	negative regulation of sequence-specific DNA binding transcription factor activity	11/579	132/16991	0.00550469	0.0359429	0.0267245	TNFAIP3/HAVCR2/ID3/AIM2/NLRP3/NFKBIA/TRIB1/POU4F2/SIK1/NFKBID/IRAK3	11
GO:0061572	actin filament bundle organization	11/579	132/16991	0.00550469	0.0359429	0.0267245	NEDD9/PHACTR1/AIF1/SRF/CTGF/PLEK/TACR1/RGCC/DLC1/FSCN3/SHANK3	11
GO:0051235	maintenance of location	19/579	292/16991	0.00551638	0.0359429	0.0267245	NFKBIE/TRDN/FBN2/IL13/IL1B/SPAG4/CRP/CASQ1/IL10/CCL3/NFKBIA/SYNE3/SRGN/IL6/CAV1/CXCL11/ANK2/BCL3/CALM3	19
GO:0010573	vascular endothelial growth factor production	5/579	34/16991	0.00554535	0.0359429	0.0267245	IL1B/PTGS2/CCL2/IL6/C5AR1	5
GO:0034405	response to fluid shear stress	5/579	34/16991	0.00554535	0.0359429	0.0267245	CSF2/PTGS2/HAS2/TFPI2/KLF2	5
GO:0045581	negative regulation of T cell differentiation	5/579	34/16991	0.00554535	0.0359429	0.0267245	IRF1/IL4/BCL6/NFKBID/IL4R	5
GO:0070670	response to interleukin-4	5/579	34/16991	0.00554535	0.0359429	0.0267245	NFIL3/IL24/DCSTAMP/LEF1/IL4R	5
GO:0090303	positive regulation of wound healing	6/579	48/16991	0.0055517	0.0359429	0.0267245	PLEK/THBD/SELP/CCL2/SERPINE1/THBS1	6
GO:0006023	aminoglycan biosynthetic process	10/579	114/16991	0.00557307	0.0360296	0.026789	IL1B/EXTL1/GPC6/HAS2/ST3GAL1/EGF/NDST3/HAS1/CSPG4/CHSY1	10
GO:0003007	heart morphogenesis	16/579	230/16991	0.00560482	0.0361831	0.0269031	OLFM1/FOXC1/SRF/SNAI1/JUN/CYR61/DKK1/DLC1/NRG1/SOX17/HAS2/WNT2/SPRY1/ADAMTS1/DNAAF1/FOXF1	16
GO:0010975	regulation of neuron projection development	24/579	402/16991	0.00578657	0.0373031	0.0277359	OLFM1/SRF/SPOCK1/DAB1/NGF/ABL2/SCARF1/VIM/PLXNB3/NRG1/IL6/HGF/SEMA3A/IFRD1/SLIT2/NKX6-1/SPP1/GRID2/POU4F2/SKIL/LGALS1/SHANK3/TNFRSF12A/FES	24
GO:1903531	negative regulation of secretion by cell	13/579	171/16991	0.00581715	0.0373738	0.0277884	IL1B/TNFRSF9/GBP1/IL10/NLRP3/RGCC/SRGN/IL13RA2/IL6/GHSR/LIF/OSM/FOXF1	13
GO:0046890	regulation of lipid biosynthetic process	11/579	133/16991	0.00582233	0.0373738	0.0277884	EGR1/IL1B/SNAI1/CYR61/PTGS2/PDK4/INSIG1/IGFBP7/SIK1/LDLR/APOC1	11
GO:0061008	hepaticobiliary system development	11/579	133/16991	0.00582233	0.0373738	0.0277884	TNFAIP3/CPS1/CEBPB/JUN/IL10/NFKBIA/ARID5B/OTC/SOX17/HGF/DNAAF1	11
GO:0042058	regulation of epidermal growth factor receptor signaling pathway	8/579	80/16991	0.00583251	0.037386	0.0277975	MMP9/ERRFI1/SHC1/PDE6G/EGF/SPRY1/PLAUR/GPRC5A	8
GO:0034504	protein localization to nucleus	22/579	359/16991	0.00598108	0.0381064	0.0283332	PPP1R10/CDKN1A/NFKBIE/GCKR/IL1B/SLC11A1/PKIG/JUN/LMNA/PTGS2/IL10/NLRP3/CSF3/NFKBIA/BAG3/C8orf4/IL6/EGF/DCLK2/BCL6/LIF/BCL3	22
GO:0032753	positive regulation of interleukin-4 production	4/579	22/16991	0.00598707	0.0381064	0.0283332	HAVCR2/CEBPB/NLRP3/CD86	4
GO:0060669	embryonic placenta morphogenesis	4/579	22/16991	0.00598707	0.0381064	0.0283332	CYR61/IL10/SOCS3/LEF1	4
GO:0061082	myeloid leukocyte cytokine production	4/579	22/16991	0.00598707	0.0381064	0.0283332	NR4A3/FCER1G/BCL6/IRAK3	4
GO:1905521	regulation of macrophage migration	4/579	22/16991	0.00598707	0.0381064	0.0283332	CSF1/CCL2/C5AR1/THBS1	4
GO:0030324	lung development	13/579	172/16991	0.00610338	0.0387921	0.028843	SRF/CTGF/IL13/ERRFI1/WNT2/SPRY1/LIF/FSTL3/KLF2/DNAAF1/CRISPLD2/FOXF1/STRA6	13
GO:0043525	positive regulation of neuron apoptotic process	6/579	49/16991	0.00614839	0.0390055	0.0290017	TFAP2B/GRIK2/JUN/MCL1/CCL3/PITX3	6
GO:0051092	positive regulation of NF-kappaB transcription factor activity	11/579	134/16991	0.00615422	0.0390055	0.0290017	NLRC4/IL1B/AIM2/NLRP3/NFKBIA/NFKB2/CLU/RIPK2/LTF/ICAM1/IRAK3	11
GO:0010712	regulation of collagen metabolic process	5/579	35/16991	0.00629189	0.039711	0.0295262	CTGF/ERRFI1/CCL2/RGCC/IL6	5
GO:0010863	positive regulation of phospholipase C activity	5/579	35/16991	0.00629189	0.039711	0.0295262	SELE/ABL2/PDGFRA/RASGRP4/C5AR1	5
GO:0060795	cell fate commitment involved in formation of primary germ layer	5/579	35/16991	0.00629189	0.039711	0.0295262	POU5F1/DKK1/PAX2/SOX17/ETS2	5
GO:0002221	pattern recognition receptor signaling pathway	13/579	173/16991	0.00640072	0.0403415	0.029995	FCN1/TNFAIP3/IRF1/HAVCR2/SEC14L1/NFKBIA/RIPK2/CAV1/TNIP3/LTF/CD86/IRAK3/BIRC3	13
GO:0050764	regulation of phagocytosis	7/579	65/16991	0.00648249	0.0408	0.0303359	IL1B/SLC11A1/FGR/FCER1G/C4BPA/CCL2/NCKAP1L	7
GO:0009582	detection of abiotic stimulus	11/579	135/16991	0.00650079	0.0408583	0.0303792	TMC1/TACR1/TRPM8/RPE65/PDE6G/NPFFR2/TRPC3/ATP2B2/LXN/CALM3/CALCA	11
GO:0001101	response to acid chemical	20/579	319/16991	0.00670061	0.0420556	0.0312695	CTGF/EGR1/DUSP1/TACR1/CPS1/CEBPB/ID3/ABL2/PTGS2/CCL2/DKK1/PAX2/OTC/IL6/PDK4/WNT2/IGFBP7/SST/ICAM1/LDLR	20
GO:0022602	ovulation cycle process	8/579	82/16991	0.00676156	0.0423206	0.0314665	FOXC1/CEBPB/BMP15/SLIT2/PDGFRA/ADAMTS1/ICAM1/MMP19	8
GO:0070301	cellular response to hydrogen peroxide	8/579	82/16991	0.00676156	0.0423206	0.0314665	NR4A3/TNFAIP3/RHOB/KDM6B/PAX2/IL6/HGF/KLF2	8
GO:0010518	positive regulation of phospholipase activity	6/579	50/16991	0.00679042	0.0424211	0.0315413	CYR61/SELE/ABL2/PDGFRA/RASGRP4/C5AR1	6
GO:0002430	complement receptor mediated signaling pathway	3/579	12/16991	0.00688087	0.0424211	0.0315413	CR2/C5AR1/FPR1	3
GO:0010649	regulation of cell communication by electrical coupling	3/579	12/16991	0.00688087	0.0424211	0.0315413	TRDN/CAV1/CALM3	3
GO:0019934	cGMP-mediated signaling	3/579	12/16991	0.00688087	0.0424211	0.0315413	EDNRB/THBS1/PDZD3	3
GO:0031650	regulation of heat generation	3/579	12/16991	0.00688087	0.0424211	0.0315413	IL1B/PTGS2/EDNRB	3
GO:0045019	negative regulation of nitric oxide biosynthetic process	3/579	12/16991	0.00688087	0.0424211	0.0315413	IL4/IL10/CAV1	3
GO:0045779	negative regulation of bone resorption	3/579	12/16991	0.00688087	0.0424211	0.0315413	TNFAIP3/IL6/CALCA	3
GO:0060707	trophoblast giant cell differentiation	3/579	12/16991	0.00688087	0.0424211	0.0315413	SNAI1/SOCS3/LIF	3
GO:0060900	embryonic camera-type eye formation	3/579	12/16991	0.00688087	0.0424211	0.0315413	PAX2/STRA6/ALDH1A3	3
GO:0072017	distal tubule development	3/579	12/16991	0.00688087	0.0424211	0.0315413	TFAP2B/KLHL3/PAX2	3
GO:1904406	negative regulation of nitric oxide metabolic process	3/579	12/16991	0.00688087	0.0424211	0.0315413	IL4/IL10/CAV1	3
GO:0034103	regulation of tissue remodeling	7/579	66/16991	0.00704426	0.0431626	0.0320926	TNFAIP3/DCSTAMP/IL6/PDK4/SPP1/IL21/CALCA	7
GO:0009299	mRNA transcription	4/579	23/16991	0.00705539	0.0431626	0.0320926	POU5F1/SRF/SOX17/C5AR1	4
GO:0072215	regulation of metanephros development	4/579	23/16991	0.00705539	0.0431626	0.0320926	EGR1/PAX2/MYC/LIF	4
GO:0050905	neuromuscular process	9/579	100/16991	0.00708345	0.0431626	0.0320926	NR4A3/NRXN1/NRG1/UCHL1/GRID2/POU4F2/ATP2B2/STRA6/ALDH1A3	9
GO:0090279	regulation of calcium ion import	9/579	100/16991	0.00708345	0.0431626	0.0320926	TRDN/IL13/CASQ1/CCL2/CCL3/CXCL11/EGF/ANK2/CALM3	9
GO:0002639	positive regulation of immunoglobulin production	5/579	36/16991	0.00710621	0.0431626	0.0320926	IL13/IL4/IL6/IL4R/CLCF1	5
GO:0030212	hyaluronan metabolic process	5/579	36/16991	0.00710621	0.0431626	0.0320926	IL1B/HAS2/HGF/EGF/HAS1	5
GO:0032732	positive regulation of interleukin-1 production	5/579	36/16991	0.00710621	0.0431626	0.0320926	EGR1/HAVCR2/AIM2/NLRP3/CCL3	5
GO:0032964	collagen biosynthetic process	5/579	36/16991	0.00710621	0.0431626	0.0320926	CTGF/ERRFI1/CCL2/RGCC/IL6	5
GO:0044246	regulation of multicellular organismal metabolic process	5/579	36/16991	0.00710621	0.0431626	0.0320926	CTGF/ERRFI1/CCL2/RGCC/IL6	5
GO:1904036	negative regulation of epithelial cell apoptotic process	5/579	36/16991	0.00710621	0.0431626	0.0320926	TNFAIP3/IL13/IL4/SERPINE1/ICAM1	5
GO:0090287	regulation of cellular response to growth factor stimulus	16/579	236/16991	0.00712846	0.0432396	0.0321498	TFAP2B/FBN2/IL1B/CYR61/DKK1/CAV1/SLIT2/CXCL13/SPRY1/SKIL/FSTL3/LRG1/FBN3/THBS1/ITGA5/CD63	16
GO:0031623	receptor internalization	8/579	83/16991	0.00726603	0.044015	0.0327264	FCER1G/SELE/DKK1/ACHE/CAV1/EGF/CACNG2/CD63	8
GO:0010632	regulation of epithelial cell migration	13/579	176/16991	0.0073624	0.0444795	0.0330717	IL4/RHOB/TACR1/MMP9/JUN/PTGS2/RGCC/HAS2/SEMA3A/SLIT2/CXCL13/THBS1/PTPRR	13
GO:0030323	respiratory tube development	13/579	176/16991	0.0073624	0.0444795	0.0330717	SRF/CTGF/IL13/ERRFI1/WNT2/SPRY1/LIF/FSTL3/KLF2/DNAAF1/CRISPLD2/FOXF1/STRA6	13
GO:0034121	regulation of toll-like receptor signaling pathway	6/579	51/16991	0.00747966	0.0450674	0.0335089	TNFAIP3/IRF1/CAV1/LTF/IRAK3/BIRC3	6
GO:0090280	positive regulation of calcium ion import	6/579	51/16991	0.00747966	0.0450674	0.0335089	TRDN/IL13/CCL2/CCL3/CXCL11/CALM3	6
GO:0071346	cellular response to interferon-gamma	11/579	138/16991	0.00763293	0.0458288	0.034075	AIF1/IRF1/GBP1/VCAM1/CCL2/CCL8/CCL23/CCL3/SOCS3/ICAM1/MT2A	11
GO:0031644	regulation of neurological system process	7/579	67/16991	0.00764133	0.0458288	0.034075	IL10/CCL3/EDNRB/NRG1/IL6/HGF/CALCA	7
GO:0070664	negative regulation of leukocyte proliferation	7/579	67/16991	0.00764133	0.0458288	0.034075	LST1/TNFAIP3/HAVCR2/CEBPB/MNDA/IL10/VSIG4	7
GO:0010959	regulation of metal ion transport	20/579	323/16991	0.00764659	0.0458288	0.034075	TMC1/TRDN/IL13/CASQ1/PTGS2/PER1/CCL2/CCL3/CAV1/CXCL11/EGF/ANK2/TRPC3/ATP2B2/KCNE1/SIK1/ICAM1/DMPK/CALM3/CD63	20
GO:0048145	regulation of fibroblast proliferation	8/579	84/16991	0.00779837	0.0466148	0.0346594	CDKN1A/IL13/FOSL2/JUN/S100A6/MYC/WNT2/PDGFRA	8
GO:1901655	cellular response to ketone	8/579	84/16991	0.00779837	0.0466148	0.0346594	KLF9/ERRFI1/CCL2/IL6/SPP1/ICAM1/KLF2/NPAS4	8
GO:0043901	negative regulation of multi-organism process	12/579	158/16991	0.00794355	0.0473921	0.0352373	FCN1/TNFAIP3/HAVCR2/JUN/IL10/CCL3/SEC14L1/TRIB1/LTF/PLSCR1/ZFP36/ARHGDIB	12
GO:0002832	negative regulation of response to biotic stimulus	5/579	37/16991	0.00799132	0.0473921	0.0352373	TNFAIP3/HAVCR2/SEC14L1/TRIB1/LTF	5
GO:0010955	negative regulation of protein processing	5/579	37/16991	0.00799132	0.0473921	0.0352373	NLRC4/C4BPA/SERPINE1/THBS1/BIRC3	5
GO:0048662	negative regulation of smooth muscle cell proliferation	5/579	37/16991	0.00799132	0.0473921	0.0352373	AIF1/TNFAIP3/IL10/TRIB1/IGFBP3	5
GO:1900274	regulation of phospholipase C activity	5/579	37/16991	0.00799132	0.0473921	0.0352373	SELE/ABL2/PDGFRA/RASGRP4/C5AR1	5
GO:1903318	negative regulation of protein maturation	5/579	37/16991	0.00799132	0.0473921	0.0352373	NLRC4/C4BPA/SERPINE1/THBS1/BIRC3	5
GO:0014902	myotube differentiation	9/579	102/16991	0.00803715	0.0474471	0.0352782	IL4/NFATC2/CCL8/KLHL40/GPX1/SIK1/DMPK/IL4R/STAC3	9
GO:0021761	limbic system development	9/579	102/16991	0.00803715	0.0474471	0.0352782	NR4A3/ID4/SRF/BTG2/KDM6B/SEMA3A/LEF1/DCLK2/ALDH1A3	9
GO:0002831	regulation of response to biotic stimulus	11/579	139/16991	0.00804259	0.0474471	0.0352782	LY86/TNFAIP3/IL4/HAVCR2/IL1B/AIM2/SEC14L1/RIPK2/TRIB1/LTF/BIRC3	11
GO:0060401	cytosolic calcium ion transport	11/579	139/16991	0.00804259	0.0474471	0.0352782	TRDN/CTGF/IL13/CASQ1/CCL3/FAM155A/CAV1/CXCL11/ANK2/TRPC3/CALM3	11
GO:0033173	calcineurin-NFAT signaling cascade	4/579	24/16991	0.00824233	0.0483101	0.0359199	NFATC2/NRG1/LMCD1/RCAN1	4
GO:0045672	positive regulation of osteoclast differentiation	4/579	24/16991	0.00824233	0.0483101	0.0359199	CSF1/FOS/KLF10/POU4F2	4
GO:0048821	erythrocyte development	4/579	24/16991	0.00824233	0.0483101	0.0359199	SRF/BCL6/KLF2/NCKAP1L	4
GO:0060561	apoptotic process involved in morphogenesis	4/579	24/16991	0.00824233	0.0483101	0.0359199	FOXC1/CYR61/PAX2/LEF1	4
GO:0061756	leukocyte adhesion to vascular endothelial cell	4/579	24/16991	0.00824233	0.0483101	0.0359199	VCAM1/SELP/SELE/ICAM1	4
GO:0032088	negative regulation of NF-kappaB transcription factor activity	7/579	68/16991	0.00827495	0.0483133	0.0359223	TNFAIP3/HAVCR2/AIM2/NLRP3/NFKBIA/NFKBID/IRAK3	7
GO:0043502	regulation of muscle adaptation	7/579	68/16991	0.00827495	0.0483133	0.0359223	NR4A3/AIF1/ERRFI1/CASQ1/RGS2/TRPC3/LMCD1	7
GO:1901216	positive regulation of neuron death	7/579	68/16991	0.00827495	0.0483133	0.0359223	TFAP2B/GRIK2/JUN/MCL1/CCL3/PITX3/CLU	7
GO:0048144	fibroblast proliferation	8/579	85/16991	0.00835948	0.0487439	0.0362424	CDKN1A/IL13/FOSL2/JUN/S100A6/MYC/WNT2/PDGFRA	8
