# Supplementary material for: Single-cell transcriptome profiling of the vaginal wall in women with severe anterior vaginal prolapse
Source: Nat Commun. 2021 Jan 4;12:87. doi: 10.1038/s41467-020-20358-y (PMC7782707; doi:10.1038/s41467-020-20358-y)
Supplement: Supplementary file 9 — Supplementary Data 6 [file 41467_2020_20358_MOESM9_ESM.xlsx]

## Sheet: EP-upregulated
gene	p-value	logFC
KRT1	6.08018691871775e-62	4.09696879851466
KRTDAP	1.39318697719577e-44	3.65040700473963
SPINK7	1.61371962523799e-42	6.15157253776552
SPRR3	1.32961987057539e-41	2.82830099916341
SPRR2E	6.10532230480155e-41	7.98843381603334
CNFN	3.98496898979245e-37	3.70153517430448
LGALS7B	1.30425753687677e-36	2.75936010171437
CSTA	2.62108155129913e-35	2.4324715410034
SLURP1	7.51576259137529e-33	7.51281355927158
MT1X	6.69102364331852e-32	2.35161629207001
LY6D	9.16926218217058e-30	2.25778390451137
CCER2	7.46185373600417e-29	7.31145720333211
LGALS7	1.67341618952712e-26	2.73208670868295
DPT	2.69265381924797e-26	3.1727171363557
GSN	1.04506777137118e-25	2.25081875727376
IFI27	1.81496781910975e-24	2.17866163277399
CRABP2	5.21022365115541e-24	2.02979038926114
TPPP3	7.78525692055522e-24	3.89975541696415
CRNN	2.21334649806448e-23	6.84836592638152
PERP	3.67591716429696e-23	1.89006803011169
HBB	5.55238197945549e-23	4.46370248392906
KRT13	2.11877489850096e-21	1.69245516859842
KRT6A	8.31894506249797e-21	1.72925906134138
AQP3	9.25812016211924e-21	1.97360099056441
CALML3	1.16101157069842e-20	2.13408201228464
MGP	8.12740808256021e-20	1.77936253808984
CALML5	1.21339994399259e-19	6.51774914583063
KRT14	1.39980468871967e-19	1.59987217964646
HSPB1	2.52323540983478e-19	1.59855819641119
CSTB	4.27912359345322e-19	1.63370364992929
HOPX	4.91409582015661e-19	1.82720713769885
LYPD3	1.02394321506445e-18	2.42837779385138
CD9	1.55164357562498e-18	1.69897356957878
HBA2	2.56471763481463e-18	4.75688853549981
IGFBP6	3.2172510729453e-18	1.6739625109546
S100A14	5.74385065502295e-18	1.62944487773651
S100A16	7.87008816442657e-18	1.83240738703976
KRT16	1.2842236069485e-17	1.9335415865187
VSNL1	1.80331794281735e-17	2.44523159607347
KLK11	4.39562472733903e-17	2.37424110728454
C19orf33	4.44595130877012e-17	1.78823382172298
LUM	4.98672355775999e-17	1.65125969177276
GSTM3	8.9743019594651e-17	2.41068388486918
DCN	4.03416912282097e-16	1.50309211219884
CCDC80	4.83671225308789e-16	2.60733757892654
TACSTD2	5.31317157772067e-16	1.63315515882777
SEPP1	6.35805325589675e-16	1.63952422558132
DMKN	1.91241872955962e-15	1.90726281760566
KRT5	3.31816953754915e-15	1.3834656741289
KRT6C	7.39696560640792e-15	1.81099054603944
KRT15	2.1823480390947e-14	1.32460434082991
DAPL1	2.38245569482773e-14	1.85765519682215
PI16	2.86956555209117e-14	3.30834448145565
CRYAB	3.11935339711499e-14	1.69333789108316
EDN3	5.85390747953293e-14	2.04944307053966
LINC01133	9.38105068034457e-14	3.35024184868912
CLTB	1.14662906499685e-13	1.5598095351967
FXYD3	1.36542572580928e-13	1.38354730120468
SFN	1.63672166539324e-13	1.36455956017645
COMP	1.89451718439103e-13	4.15396998945026
PDLIM1	2.64372192041751e-13	1.5500860486129
MFAP5	4.33554746677873e-13	3.34739137761864
FGFBP1	5.78435844144014e-13	1.60291420772006
MYC	1.63922281201904e-12	1.54469451351328
FABP5	1.73886494114216e-12	1.21443705304882
DSP	1.29046866541796e-11	1.55504467653801
AKR1B10	1.30026868017046e-11	1.70425625578996
DSC3	1.40428190366254e-11	2.2828686590598
EFEMP1	1.85406595671961e-11	1.86483834830004
TSPO	2.09418540339941e-11	1.25125121558076
SPINK6	2.42558216920153e-11	3.56043061680208
CFD	2.79771801328023e-11	1.2728351529039
DEFB1	2.90887758891322e-11	1.88168920458963
SFRP4	4.05970260925582e-11	2.30209915542306
GPNMB	5.10769084514371e-11	1.48531701949375
IGFBP2	6.54425068559497e-11	1.3219111764095
LAD1	1.17616552160704e-10	2.36233892626616
KLF5	2.02159379815014e-10	1.52872466940838
RAB25	2.23009053217341e-10	2.00695538316046
ALDH3A1	2.2654559504564e-10	1.5296141472254
JUP	2.38189208614088e-10	1.72755721112881
CAPNS2	2.67335328387603e-10	2.22439577043594
MAL	2.81511814189268e-10	3.86597246980334
ID1	3.09518823962996e-10	1.35867847613683
SPARCL1	3.19388692487504e-10	1.4221019640665
GJB6	4.63239581063015e-10	1.82901201697027
ASS1	4.76217748620769e-10	1.92606749390846
ADIRF	7.86647652056432e-10	1.17155478265461
GSTP1	8.50051102929416e-10	1.07484660526851
LTBP4	1.04483626206608e-09	1.62882972375436
CXCL14	1.07232952507722e-09	1.06079398292683
C10orf99	1.07373796879089e-09	2.30916003124534
SERPINB5	1.33640365381695e-09	1.49701141802192
CLDN4	1.70047684917711e-09	1.6066886309309
CBR1	1.83718698189416e-09	1.32920616546987
MT1G	2.0845999460476e-09	1.85345475396415
MGST3	2.35299129918203e-09	1.31102283368169
LGALS3	2.64665903866059e-09	1.16227375529248
SBSN	2.83263963474821e-09	1.34723750897523
TOB1	3.89867582865499e-09	1.39120726218824
RHCG	3.96681921433168e-09	1.38089856894793
IL20RB	4.29720203494609e-09	2.14405524898138
AVPI1	4.60384929928403e-09	1.70415979894111
MMP10	4.63679487750128e-09	2.47210205262236
NMU	4.6931498079276e-09	3.60365964052064
MT-CO3	6.02114453618597e-09	0.969035139286726
S100A2	6.63677921214889e-09	0.974509243963547
MALL	6.78055245171218e-09	2.3283100990602
KLF4	7.36351241263292e-09	1.10912382932411
PRELP	8.0857169659502e-09	5.16508840824661
SPON2	9.30802556556884e-09	1.94141009942968
MT1E	9.82690469115437e-09	1.04791454140373
FBLN1	1.04733088128222e-08	1.12854939368708
TNXB	1.07324560867459e-08	3.06764605812621
NDUFA4L2	1.27491734170111e-08	1.98616242379602
PLAC9	1.38966509169728e-08	1.52630106078513
SERPING1	1.52904728344639e-08	1.52978880450487
MANBAL	1.61700650287309e-08	2.1815477176917
SOX15	1.66872308896181e-08	1.79760859741081
ZFYVE21	1.7576414068495e-08	1.79355574245775
ALDH2	1.82768686884259e-08	1.46750845159728
SFRP2	1.92792632826475e-08	2.26857678747825
IGFBP5	2.13740195635903e-08	1.54915207661643
BARX2	2.51033558772143e-08	2.40387052432564
IGFBP3	2.5577928498659e-08	1.74582471685138
KRT10	4.1069502809766e-08	1.04824879753943
SPARC	4.96865315613365e-08	1.11892554937207
LAPTM4A	6.04881701753925e-08	1.07946378207619
ADRB2	6.15345338028775e-08	1.99986997993726
PKP3	6.3347526588102e-08	1.60931170309375
TP53AIP1	6.78892906894453e-08	1.47572830806366
AC019349.5	6.86484264311349e-08	2.44221839979248
RHOV	7.91638644336434e-08	2.13434156285978
TAX1BP3	8.24545992196122e-08	1.14903098626399
KLC3	8.4264112876513e-08	2.19254272650537
FIBIN	8.53687297733592e-08	2.84455858060344
TIMP3	9.20666370196323e-08	1.48764642083734
SPINK2	9.46557548910789e-08	1.56986955750665
PLP2	1.18032124600356e-07	0.992155078959264
PHYHIP	1.21532987915118e-07	2.76598267469242
FAM213A	1.21764680536173e-07	1.32636292115006
IL1B	1.22538395765357e-07	1.551148376077
GSTA4	1.27600632601163e-07	1.87773916041295
GJB2	1.38949829236338e-07	1.26924394426674
ZFP36	1.53725969292456e-07	0.914035623139514
PDLIM4	1.53826547464284e-07	1.3947585411072
KLHDC8B	1.550987527105e-07	3.86801513475811
MT-CYB	1.57042134555446e-07	0.870319671542334
PTN	1.58000816060284e-07	1.58634293345516
DUSP1	1.60038747408843e-07	0.899952139539775
ATP1B3	1.84307841329508e-07	0.964507863591203
CCND1	1.8762255071739e-07	1.47859676311422
ITM2B	1.93043224832516e-07	0.929607874120561
BLCAP	2.15607516837575e-07	1.59055226320553
NUPR1	2.5540565174102e-07	1.07394989537484
EIF4A2	2.70295579250966e-07	0.969920528091119
MT-CO1	2.99926565212663e-07	0.843538716597559
KRT19	3.08154435238069e-07	0.899859778428025
COMT	3.10599282977012e-07	1.17060671190008
GSTM5	3.69645412473772e-07	3.28698008917373
NAPRT1	3.83117766701486e-07	1.66854556847679
PTHLH	3.87175808047736e-07	1.20751094374582
C9orf3	3.95269390500306e-07	1.25691555198311
MPZL2	4.20437683038081e-07	1.32647830120763
TREX1	4.27845015411983e-07	2.9708411078393
SGCE	4.34386450987036e-07	3.73362089895924
MT-ND4	4.76237129342401e-07	0.830993696564555
FAM25A	4.80076386421527e-07	2.52734365014887
TPD52L1	5.34995580126268e-07	1.68818734501778
JUNB	5.72749898884094e-07	0.862473201196853
ZG16B	5.80455898379912e-07	2.46383905730654
KCTD1	5.80602869103239e-07	2.01238678794547
EMP2	5.88577923452889e-07	1.37811087654048
EDN1	5.93474815657805e-07	1.80804868222454
C1orf21	6.03009206792498e-07	1.30819855656284
OAT	6.88788685993886e-07	1.2235041346497
DSG1	6.97630342552538e-07	4.76192626585436
SPRR1A	7.20136841901623e-07	0.894167810564961
FAM162A	7.35736859783805e-07	1.18165359624244
RP11-108M9.4	7.69191588572162e-07	2.21125809260369
S100A13	8.41330472094231e-07	1.17143984941858
PCOLCE2	9.28726901919623e-07	2.02660085106466
SULT1E1	9.59382062717345e-07	2.89686145042008
RP11-44F21.5	1.05835142452102e-06	2.10937154463411
MIR205HG	1.11498395782713e-06	0.854983752022176
MT-ND3	1.11948073204727e-06	0.805245852270388
CXADR	1.12551899070542e-06	1.37051877505276
SERPINF1	1.33968479925196e-06	1.17134770066162
TSC22D1	1.3677756357941e-06	0.916617838616817
TRIM29	1.41804867927602e-06	1.30964068098417
LAMB3	1.45112023009537e-06	1.2671141428568
MRPL24	1.48449456162537e-06	1.6753658539169
IGFBP7	1.49936613234913e-06	0.903599233099953
SYPL1	1.64583828076655e-06	1.13134862881959
IL1R2	2.50554850108978e-06	1.01036185336792
SPRR1B	2.77378640094979e-06	0.821982587466149
WNT10A	2.95866526564591e-06	1.98168700639748
RP11-304L19.5	3.03802904417596e-06	1.44926938113373
BGN	3.16140078333825e-06	1.08856689275731
ATF3	3.26547791873037e-06	0.888052227795342
TNS4	3.90578336073859e-06	1.60419297450292
MMP23B	4.08338669995834e-06	2.40200123776877
PALMD	4.14541779757112e-06	2.02845804517753
AHNAK2	4.6414470160678e-06	2.27211705179893
MFGE8	4.70404906978378e-06	1.52085031163699
FAM46B	5.151563133192e-06	2.76057936925352
NDN	5.44528477355289e-06	1.87321326404425
FSCN1	5.54753449075893e-06	1.5933683883193
SPINT2	5.55158798429364e-06	0.945051302944818
KRT8	5.6545090918465e-06	1.0908085108596
FXYD6	5.78770137765803e-06	3.01578785161466
CTSF	5.93145686663719e-06	1.73835189156215
RHOD	5.96599310152568e-06	1.98424975378626
MT-ATP6	6.06681602175632e-06	0.743000242518132
CFH	6.13294163439554e-06	2.70402357594636
SFRP1	6.15294789507772e-06	1.38935798446659
TMEM98	6.28714675359766e-06	1.62814967592913
PPP1R13L	6.29087392547302e-06	2.25211488655093
LGALS3BP	6.46587485891959e-06	1.00445855701355
PRAC1	6.52412875531264e-06	1.03774772141699
GLUL	7.10914859930835e-06	0.838803750208496
CLIC3	7.39625975933811e-06	1.26250043275096
OSR2	7.66500895850658e-06	1.72423016107908
DSTN	7.71325245605011e-06	0.841846519433049
PRNP	8.01893256260561e-06	1.0461581389505
CDH13	8.3182304108352e-06	1.39809160592669
OGN	8.37513475809577e-06	2.98528391647519
GAMT	8.43060826264042e-06	1.26595479999099
RPL12	8.56563968460614e-06	0.732189436675574
TRIP6	8.73398055505749e-06	1.29342927857338
COL1A2	8.95895058347014e-06	0.825078850159748
MT-CO2	9.02427110830908e-06	0.72477920660786
GEM	9.31549892025397e-06	1.00705555928702
H1F0	9.62822965138082e-06	1.39248033109871
HSPA2	9.72862385099983e-06	1.2437794313443
SAT2	9.74831344584164e-06	1.24492537986398
PITX1	1.02626898626675e-05	1.23932328906908
ANXA2	1.03030452405301e-05	0.771328076281319
PRSS23	1.03521021948634e-05	1.26054902536831
MT2A	1.03533296598388e-05	0.737655440144555
DDR1	1.04028033040177e-05	1.53258764387511
ZBED2	1.04405598008918e-05	2.4302654166852
RP1-3J17.3	1.11514592361897e-05	2.09193691383992
CREG1	1.1254340369658e-05	1.53424226059645
PTRF	1.13217417080319e-05	0.979894144488102
NDRG4	1.21257156424549e-05	2.96477686201094
SNHG8	1.4364362292925e-05	0.847118869527983
APP	1.4577283421148e-05	1.04713820183344
MATN2	1.46102467488001e-05	1.43304310659395
EBPL	1.54117093296991e-05	0.996048448727425
HEBP1	1.54255989586419e-05	1.70366372526871
IP6K2	1.6101764087207e-05	1.14123004088651
FBLN2	1.74483710015952e-05	1.48800410544622
AIMP1	1.88025570650806e-05	1.21899036474831
DEGS1	1.91349791849746e-05	1.03341300194454
WISP2	1.91644032709194e-05	2.11367617268243
TMEM79	1.96444979430695e-05	2.61649896731005
TP53TG1	2.0395948202479e-05	1.20702037101408
DSG3	2.10568362000492e-05	1.29602809955881
NDRG2	2.13950062753504e-05	1.63946455395488
CTNNBIP1	2.25191064258474e-05	1.07026499627424
MT-ND2	2.38470427647911e-05	0.690937795104194
S100A10	2.40113452501542e-05	0.726424134740671
CTGF	2.4982266640149e-05	0.889109800222773
GPX2	2.60267985960836e-05	1.36059439772085
CERS4	2.61902784810661e-05	2.39271390992674
TCEA3	2.78927849335651e-05	1.86769919092773
MACROD1	2.79708205147741e-05	1.59893812820094
CSRP2	2.86221072834501e-05	1.14109468867637
RPL36A	2.90856802571724e-05	0.703887644090078
CCL20	3.06455040128942e-05	2.45636036956816
FAM127B	3.07086272688309e-05	1.47488660961001
RAC1	3.12692865990022e-05	0.777417662384771
IMPDH2	3.24495667963446e-05	0.838187072390308
CRB3	3.26023343735966e-05	2.85433239047247
FAM107A	3.51434777027107e-05	2.10712066466209
FN1	3.86873983849045e-05	1.30674878654366
C1D	3.87860283177725e-05	1.02234491641692
IVL	3.95312288274386e-05	2.53707763129201
SEPT10	3.97822931596912e-05	1.52805864039191
NCK1	3.97822931596912e-05	1.52588704532492
C2orf40	4.00284178705045e-05	1.83490736563997
SH3YL1	4.09666396438606e-05	1.23659984524398
GNG11	4.1031417173451e-05	1.33544268406977
TSKU	4.19036865945081e-05	2.21380756197384
SSH3	4.30299016367578e-05	3.29917751206608
OVOL1	4.5519873296875e-05	2.06593937868272
S100A11	4.55779436544097e-05	0.683848868039994
TNFSF10	4.59824253004732e-05	1.16149933008448
BLVRB	4.71007828733914e-05	0.914816970979681
HBA1	4.75668159511349e-05	2.05624846534674
ING4	4.81056069458025e-05	2.05873240000587
HTRA1	4.9707202967811e-05	1.37334399689342
ANXA4	4.97261606779064e-05	1.0735435595866
DSC2	5.05197980994774e-05	1.36366771898223
RNH1	5.11958540037119e-05	0.909379000524377
EPHX1	5.37501225680179e-05	1.27461693874827
KLK10	5.54405542556232e-05	1.43148539085593
CYBRD1	5.7205017442916e-05	1.358616138664
NUDT8	5.73953916739461e-05	1.68819513164875
TECR	5.75618084390685e-05	0.858679903744987
SLC39A1	5.97493379542621e-05	1.25235699104967
C6orf48	5.98556033013637e-05	0.845152708495708
SERTAD4-AS1	6.05719379615681e-05	2.80683119971024
CYP27A1	6.30124235681417e-05	2.52547843794268
FKBP4	6.33114427182967e-05	1.05700347234202
ANXA1	6.33361017965041e-05	0.678045863184327
PPIC	6.37198953959283e-05	1.29876791591036
PKM	6.51571703970661e-05	0.70846223760381
FAM174A	6.66904294754658e-05	1.50295101016732
EPHX2	6.67934162372902e-05	2.50527217839351
PPDPF	7.01607321946423e-05	0.712807785412313
ID3	7.32715471874479e-05	0.896257654736453
SGK1	7.60122949831918e-05	0.794509614233157
GIPC1	7.90617136440646e-05	1.67946000128777
COX5B	8.19525423797751e-05	0.707377493486438
LAMB2	8.22182372905113e-05	1.63373534968362
FHL1	8.2633983709376e-05	1.37926760702866
RAB13	8.35318181940504e-05	0.870860267646917
MT4	8.58579429719334e-05	4.24377083268506
FHL3	8.786692051489e-05	2.75001526402724
CKMT1A	9.0373431345374e-05	1.72647544332715
PBX1	9.15452278886663e-05	1.32711998907106
PHGDH	9.26687932047447e-05	0.937597989145256
RNASE1	9.29839061732191e-05	1.73842890814096
DHRS4	9.33585776026148e-05	1.42281429854682
ABI3BP	9.47430372353741e-05	2.45346370017994
EIF3E	9.84993575545505e-05	0.696814026360675
SNHG7	0.000100493924049218	0.900890597024075
BOC	0.000101185600801102	1.80458352258496
PODN	0.000107094026268179	4.17572568505331
MFAP4	0.00010792430413638	1.15590377559924
RP11-572C15.6	0.000110083115227516	2.24012251203716
MGST2	0.000111988171295739	0.936199465181898
SDC2	0.00011230762081353	1.29699269777859
NQO2	0.000112502941994875	1.62044394163364
NSG1	0.000117151316815267	1.32713180526279
LGALSL	0.00012236118910496	1.68820686344063
C21orf59	0.000122407511406795	1.42825635991941
TRAP1	0.000124366311150876	1.30544053886862
PTGR1	0.000124903129266179	1.22691741954119
PRDX1	0.000126470686053825	0.680761811471493
HOOK2	0.000127067745115914	1.14985112530699
RP11-532F12.5	0.000127627711905735	1.65713260964429
S100A8	0.000128623105648947	0.619826661654973
BCL11A	0.000128758037171425	1.37613693248154
SERPINB13	0.000133105564234495	1.28596743198759
ESD	0.000140491739930213	0.856323171958902
POSTN	0.000144991991585481	1.92792581117671
PSMB5	0.000153032666120711	0.851474123489639
RNASE4	0.000153072644155076	3.11980228293888
NPDC1	0.000153801857478554	1.5802078895932
SYTL1	0.000156152818570555	0.908337824617825
DBI	0.000157369278063929	0.67629049612608
BTF3	0.000158873584319764	0.628828877977684
BCAM	0.000160404840869999	0.978385369591662
EMP1	0.00016317753527814	0.758176385827226
STAP2	0.000166144986656922	1.22858656392195
CNIH4	0.000167360301182855	1.01294103359494
TMEM45A	0.000167716020731195	1.30634079938784
C1R	0.000167805032836891	0.905762319785751
ISLR	0.000171021340366876	1.90860444763815
MT-ND5	0.000172766931302513	0.637073995939057
CBR3	0.000178608588380805	1.48224662948708
CA12	0.00018587808588142	1.3083388225405
TNFRSF1A	0.000189749326174524	1.09489782975416
ST6GALNAC2	0.000190613121720967	1.45865896408141
ARL4A	0.000190978907162194	0.946361417402679
SOD3	0.000191507390236405	1.01829291520914
DDRGK1	0.000192118131573693	1.20059631452362
ARL2	0.000196894398707882	0.896156460786807
TMEM159	0.000197055092428322	1.35139045883516
TIMM13	0.000198211127167321	0.812249091084196
TXN	0.000199934874966465	0.642677461489919
GPC1	0.00020034691141145	1.29614126616999
COL17A1	0.000202399312299392	0.796590772510226
ZNF385A	0.000212150824457609	1.76546999241323
CYR61	0.000215628770602159	0.739603941237134
FOS	0.00022129289258247	0.611717445544903
GLTSCR2	0.000223416603205568	0.676009971750453
TACC2	0.000223756299932173	2.04946231485557
MUC21	0.000224520498788426	4.05327539897859
SPAG16	0.000233226297118673	1.44289693586403
COX6A1	0.000233963085782415	0.655425691838154
TMEM141	0.000238013589656195	0.942181550176951
BAG1	0.000241858890902418	0.863463574361241
CLU	0.000243782641721487	0.719267092162984
CNN3	0.000249738493197903	1.01387301122605
CKMT1B	0.0002527898656618	1.53813296322732
HOXB13	0.000261851236277368	1.9090235641632
C6orf132	0.000267043618631034	1.73859863194723
SSPN	0.000269996918909501	1.99052957889679
PPP1R16A	0.000270418937940212	1.25249208289659
SDC1	0.000278465583902797	0.911831470732872
NBL1	0.000295602364079197	0.834455045737732
RNF39	0.000302358333705847	4.03540662636088
SMDT1	0.000310508382040602	0.755710658586616
TGFBI	0.000316178854726775	1.04986408793334
TOMM7	0.00032742302081763	0.637406147557027
LHFP	0.000339528958778214	1.59187423388653
RAMP2	0.000342010422902902	1.64867033855707
GSTO2	0.000342032635598277	1.29404529345349
PLEKHA1	0.000346992917908357	1.25525714864806
BCL2L10	0.000350993886900552	4.00078701594848
MAL2	0.000356148082173262	1.29741482471081
PLSCR4	0.000366110471864586	3.02320014454029
SPTSSA	0.000386041166996697	0.848897656706584
FIS1	0.000389180293105252	0.794105196269078
FXYD1	0.000390262480499427	1.22422727548697
ACTR10	0.000402386385442021	1.09172869077622
DYNLT1	0.000404045104023342	0.815951556620573
APCDD1	0.000405322308255543	2.27246435411665
LPAR6	0.000414001241329327	0.960702164553295
GPR87	0.000418500312268839	1.41631486091013
SNAPC2	0.000422328464346653	1.54766477090328
AKT1S1	0.000424672600625304	1.58189862724812
HOXA10	0.000430553894228188	1.66619214921942
NDFIP2	0.000434141067014039	0.874121562659134
CA11	0.000434669210854619	2.08783669568277
RIN2	0.000442072517770967	1.53058835603288
SDCBP2	0.000447869492788825	2.97775059479627
SOWAHC	0.000459103743398257	2.09415312163308
PRDX5	0.000461628119221785	0.630180399598013
DYNLL1	0.000476812110044725	0.609722966158986
MGST1	0.000481137079871556	1.21624193648076
FBXO2	0.000483535691596938	1.15418891585919
DDAH2	0.00048371823383532	0.911053503746876
RNF7	0.000487776999252063	0.768718284942385
RAB18	0.000500391925797011	0.905805854549036
C1QTNF3	0.000512312816823378	2.94231539949518
NFIC	0.000524784342440426	0.973825926659638
TRIQK	0.000541522984064672	1.92755239836851
PSMG1	0.000547490405313507	1.14061652938142
SEPW1	0.000549574901655198	0.669466375197552
RPL7	0.000551341634775096	0.55893914469071
TRIM47	0.000553003379184492	1.36288462392547
MT-ND1	0.000563641734602294	0.559907978747202
MEAF6	0.000568973396958992	0.932142263615419
FIGF	0.000592632496594615	3.89099016330448
CRIP2	0.000596920195884353	1.02197672986348
MTCH1	0.000603028907524867	0.793251902588974
AP1M2	0.000603274238763353	1.80182591607544
NACA	0.0006048400224624	0.565456233260808
AKR1C3	0.000607974738648666	2.22725390192493
HSPB8	0.000618712509915799	1.27263721365394
GLTP	0.000625537569332426	0.92743181030175
LINC00116	0.000636687469847091	1.02350898600751
C17orf58	0.000639109311005985	2.49915251997417
CHMP3	0.00065076596642226	0.852464904441462
CCL21	0.000653912045082766	1.05773026209477
MT1M	0.000661321662852109	1.03904685279227
TBC1D10A	0.000666934485367181	1.6783966293445
RPL31	0.000679289135342844	0.55298890784773
GJA1	0.000685078809592524	0.764656566190587
ALDH3A2	0.000689048323267351	0.833923328812839
KLK12	0.000702333082638465	1.64358745323354
CAV1	0.000707526290922685	0.701733967861
ATP6V1F	0.0007079306682398	0.67520070765174
C2orf76	0.000710466544907384	1.7678862886068
IMP3	0.000714473797702915	0.924558224536002
MINK1	0.000717078252756844	2.93341368713085
HSPB2	0.000717078252756844	2.90301804201319
FAM43A	0.000738842726744618	1.07999435622654
CNPY4	0.000742412973472128	3.88423504408383
ZSCAN18	0.000778795120356667	1.89868127664973
IRF6	0.000780044643942923	1.20345389687056
PMP22	0.000782839832901473	1.21042453583866
CAV2	0.000793569741504701	1.02638636597051
VPS25	0.000800097854071073	1.139311081198
GGPS1	0.000806102107178804	1.34769535738159
NTRK2	0.000807332345596316	1.05331711100257
ALDH4A1	0.000820054808175758	1.67201332549338
FOXQ1	0.000835856782487073	1.52742195837233
EPB41L4A-AS1	0.000837759142236769	0.88349660020021
EGFR	0.000869609725410259	1.4274168623617
EHD2	0.000875830288756768	1.51333849801429
TSEN34	0.000902426689742824	1.0474682443878
HTATIP2	0.000922286469813368	1.15055882377479
PPA2	0.000925937225309686	0.871015828388414
MLF2	0.000926710837738744	0.852641080041942
HOXA9	0.000932567215957749	1.72851587894853
RHBDL2	0.000938534229171426	2.87162434396797
MCEE	0.000948544907322573	1.77300908874863
RHOC	0.0009601418614186	0.723225022105126
ADM	0.00096719029019124	0.698788971362146
MID1IP1	0.000988489689312743	1.30827064963816
SLC2A1	0.000991497957528324	1.0488638017625
LY6G6C	0.0010033900674896	3.78028613551057
RPL34	0.00100612263858437	0.529701663868873
NUDT9	0.00100849839514857	1.68547371281431
ZFAS1	0.00101771086117145	0.593642824401441
CHMP5	0.00102597973859962	0.780791442704934
HSBP1L1	0.0010283360679359	1.24416377805388
RGS14	0.00102872130584252	1.19776291770443
SPINT1	0.00104070091078507	1.07046198970202
PPP1R37	0.00104837510358712	1.97519895985135
HNMT	0.00105861023993028	1.29819744530111
PRRG4	0.00107077077770815	1.09655614158427
PLD3	0.00110073897608928	0.918756875709526
CD27-AS1	0.00112120176868228	1.47366567939333
SLC3A2	0.00112506338735177	0.660742170210485
ATP1A1	0.00112586835512511	0.673917731624595
KRTCAP3	0.00112643576649887	1.02771825657982
LMNA	0.00114258003644936	0.566661640885141
IFIT1	0.00114851373040744	2.84233275047717
WNT16	0.00114851373040744	2.82594833930177
CTTN	0.00115884081802845	1.17377389313256
PEBP1	0.0011834611794684	0.602136287933917
MRPL4	0.00119038987745095	0.987604239357597
DPYSL3	0.00121522263895609	1.81036652394665
HADHB	0.00123620323284787	0.87485442733436
LDLRAP1	0.00123787672126156	1.84880428433394
DTWD1	0.00125361991485434	1.44410481576915
TMPRSS11BNL	0.00125848306362164	3.77613918092516
KCNK7	0.00126184287438929	2.39392920697516
ATRAID	0.00127901340037546	0.727259775007647
DHRS3	0.00128399454243088	1.00791410321627
RPP25L	0.00128762540515093	1.27944703964669
MRPS28	0.001293272104879	1.07707928963525
AP1S1	0.00133312916645201	1.02398794614724
HMGN5	0.00135628174541139	1.33510285329549
PYGO2	0.00135734269155735	3.7855617710118
UQCRC1	0.00139159312535808	0.70761018145211
UBR4	0.00140338011111873	1.5255055657386
PGAP2	0.00143423298140046	1.40835907501423
DLK2	0.00145921085848658	1.24699349205291
DPH2	0.00146405202265464	3.78311307216856
ID4	0.00148934641758481	0.901491576463132
ACVR2A	0.00150337651196795	2.81516625466303
PLTP	0.00150483998205594	1.100183481394
TOM1L2	0.00151850976877071	2.40178758029633
ZNF771	0.00151850976877071	2.36350100521976
MFAP2	0.00153665638037077	1.45775484245649
IER3	0.00153962309566694	0.571368753721903
SMAGP	0.00154013523096045	1.39093679562049
ARL4D	0.0015985699704163	1.04504370790131
HSD17B13	0.00161511368075879	2.37606558969244
TMEM134	0.00161895701959026	0.800664814145465
NDUFS4	0.00162704417844212	0.731683479547312
NDUFV1	0.00163204661107805	0.776328207647909
NR2C2AP	0.0016454169254208	1.49751067193983
TMEM40	0.0016854800472711	1.16386659253523
SERPINI1	0.0016866847519359	1.61686779228417
CIR1	0.00169436169919383	0.895281457783051
HCFC1R1	0.00170193239205724	0.787608861730907
SPTSSB	0.001720027096597	2.75104364113962
F10	0.001720027096597	2.74123611199201
PKP1	0.00174818447815463	0.912641984764631
MEIS2	0.00175281634956338	0.925743844434163
ANGPTL2	0.00179040218086676	1.6742197817812
GCSH	0.00181390232824521	0.839371167570682
MT1H	0.00182702291812227	2.34599548070676
MAP2K5	0.00183783740097007	3.72745639388897
NME3	0.00183918780898324	0.852215497548138
BNIPL	0.00183979045308681	2.75778146478501
BTG2	0.00185672307074568	0.631383175589898
YIPF3	0.00187416701016703	0.936834119931514
PSMG4	0.0018752577647948	1.38912439913877
KAT2A	0.00187953932468711	1.50191625333282
HDDC2	0.00190618901349432	0.885029900866587
DUS3L	0.00192392281618931	2.10500560399133
AGAP2-AS1	0.00192392281618931	1.76531621228586
RHOB	0.00200160825257564	0.68383858584915
LINC00493	0.00200469800319594	0.673651306968101
PCBD1	0.00203213092872218	0.721808480752265
SOX7	0.00205281170027053	1.22275276777606
LINC00958	0.00206423592432059	1.78346907811349
LAMP2	0.00208880014343245	0.883216347760962
FAM132A	0.00210489976566357	2.74073572111974
AF131217.1	0.00213927112326523	3.72434609963062
CBWD1	0.00214064638571248	0.951196225915231
SERTAD3	0.00220173571482293	0.990016730643033
GALE	0.00221449367454994	1.64550185027254
TP63	0.00223476792805324	0.803973284139859
VAMP8	0.00223930637367392	0.596492779355505
EPHB6	0.00224039212986585	1.51123294954739
TCF21	0.00225144166840616	2.71539718536448
ELF3	0.00227244812466426	0.923476398401905
KRT31	0.0022843702696932	2.0710901370298
MRPS2	0.0022878469124358	1.12207608742336
ABHD14A	0.0023281064594964	1.15290601557458
WIF1	0.00233719248489919	2.38768927850896
NR1D1	0.00233719248489919	2.33311586270474
WDR61	0.00234308939109192	0.959842099786556
COA3	0.00234864542536623	0.749842191505778
WBP5	0.00237203496780564	0.681677117591006
WDR83OS	0.00243535035680058	0.607177601281373
C11orf1	0.00244814730168791	1.24637314593642
GPX4	0.0024516929722512	0.565181847298569
HIBADH	0.00246568046141654	1.27716509342668
SCP2	0.00255395917021589	0.644773649041281
RIC3	0.00255899608159031	1.36854882350944
ANKRD37	0.00256932100684877	0.950980490892108
FAM183A	0.00257580465877881	2.71439798929343
POLR1D	0.00257741446292438	0.610771870251849
MAF	0.00259071359782275	1.05030783033435
FZD6	0.00260142850417803	1.60116016065885
AKR1C2	0.00263765078889528	1.62333490323519
FCGRT	0.00264833300533403	0.75611314273912
MDH2	0.00267464662728269	0.627354325049166
PRDX6	0.00268120172440853	0.575427982730984
MRFAP1	0.00273313061472903	0.613709182139385
GLOD4	0.00278083471165795	0.98660834481152
MAPK13	0.00279291174789476	1.1053310995885
SCOC	0.00279766842031513	0.877519855562911
NTPCR	0.00282906847059968	1.07089439408022
EFNA1	0.00284648442528876	1.01654340285796
DHRS1	0.00293293747574608	1.136234429291
GRB7	0.00294512922652635	1.7551179452037
TPRG1	0.00294512922652635	1.73269836879889
LINC00938	0.00294682363624151	2.69219569817943
ADAMTSL5	0.00294682363624151	2.6859047875822
SRSF10.1	0.00298846385025997	2.29364936548449
IL18	0.00303375910397084	0.685204420782666
SCPEP1	0.00304378125124404	0.796544526443748
TPTEP1	0.00309792677613568	1.74209759910041
CTSA	0.00310667603623141	1.01193415204095
PITHD1	0.00312669597410868	0.831251086642008
ZFP64	0.00313041923021102	3.6047594538997
THOC3	0.00315188190502111	1.15141048701527
RP3-512B11.3	0.00317762292474577	2.27049037104123
RBP7	0.00317762292474577	2.25829184367306
CD276	0.00321709261208171	1.66907255524123
MTUS1	0.00325657873637771	1.41722603875097
APRT	0.00330879371249855	0.567039187796503
HES1	0.00331654959764789	0.587959888274315
PLAU	0.00333091560729089	1.0377263219922
RNF13	0.00333198561629498	1.01233147380066
GSTO1	0.00336935468373279	0.63142151872608
AAMDC	0.00337037424487962	0.971861904611143
BBOX1	0.00337117384395181	2.66045511521841
CD151	0.00338089260251991	0.706959090095155
CNBP	0.00339235232537682	0.550973583397886
ELMO3	0.00339919904227136	1.84076214634644
C5orf45	0.00339919904227136	1.5549897654093
SLCO3A1	0.00342719979478669	1.71224699477368
COMTD1	0.00343074788133714	0.84355132964014
THNSL2	0.00359225386122162	2.24233393051733
MYL9	0.00359847797958777	0.652485298167083
TMEM246	0.00360479467838825	2.01084700787871
LTA4H	0.00367853979321535	0.8683287774612
LAMTOR3	0.0036851694856043	0.968224055460932
RBCK1	0.00372145745745006	0.78304159093503
NOB1	0.00373736075572599	0.873828609252183
RIN1	0.00380363969643767	1.46187252588476
ECHDC3	0.00381556763529749	1.99749999417544
HR	0.00381923490252052	2.2566296491366
ALDH7A1	0.00384356438954977	0.942810102156226
TAGLN2	0.00386513030765481	0.537502411353559
F12	0.00390794370394058	1.11318046007964
MRGPRF	0.00393647621134205	3.57101088467178
GLUD1	0.00394508200510685	0.820073730708396
TUBB2A	0.00394784843462317	0.890208624219901
EFNA3	0.00398632924088145	1.9618814038314
RNF187	0.00398740997910312	0.757944736151169
SOD1	0.00399593203393469	0.516314084425774
KRT18	0.00400877430877157	0.640470955062548
TNC	0.00402878863158145	0.877839570994656
RTCB	0.00403013689455377	1.01466066870754
RP11-792A8.4	0.00403847370299028	1.98475049647205
ORAI3	0.00405023157431018	1.34042320643985
MIR4458HG	0.00405023157431018	1.31224266681659
CCNB1IP1	0.00405191712059027	0.897231804726302
MMP2	0.00410554522255502	0.70182010230072
TMBIM1	0.00413073270668602	0.801900583182317
PDLIM2	0.00413187420711772	0.860233486950235
CKB	0.00421473432628255	0.638783984625908
BDKRB1	0.00426249327979378	1.56577240335667
TMEM52	0.00433694680263801	1.45359176050348
HMG20B	0.00439893645567148	0.881084705982489
NDUFA10	0.00439933180617376	0.745355210656276
C1orf35	0.00442646546589838	0.94912305785359
TM4SF1	0.00444394906691984	0.598810802145491
CAPN1	0.00444629208215608	0.725193610588033
BOLA1	0.0044707673968025	1.57896021799277
MAFB	0.00448886831695015	0.805292507714873
NDUFA8	0.00451060091397672	0.779849583029878
CROT	0.00456672422508137	1.00648222695134
GRHL3	0.00458744985544758	3.52140976121482
LOXL1	0.00466865352177575	1.27232297263301
Z83851.1	0.0046779688328325	1.80467812672646
CDS1	0.00487808009189949	2.20903075579306
COPS7A	0.00492542875008804	1.19459002271338
ERBB2	0.00494266188477299	1.42184874777264
DGUOK-AS1	0.00495269267833353	3.52042516588721
TMEM43	0.0049617455351426	1.09668521511682
UNC5B-AS1	0.00506564731698857	1.94593158528676
SDHD	0.00507430143291005	0.645482851256914
TSTD1	0.00510156875414655	0.633469308132001
ITGB4	0.00512629714666115	1.10859518065175
FAM83C	0.00518529238394709	2.19738142573277
AHNAK	0.00521060042687384	0.618012899371619
ELP2	0.00524661112745236	1.26378112036417
ARL1	0.00524826251071229	0.8492864552214
NDUFA7.1	0.00533452757820272	0.824107601209486
PEF1	0.00534080298576646	1.11789053480579
LOR	0.00534732954513303	3.42631552406255
PRMT1	0.00536925866615802	0.675558987114015
GSTM4	0.00539111836713013	1.21879869276871
NUDT7	0.00539651243781363	2.56790020506699
ASPN	0.00539651243781363	2.53986353291185
GAS6	0.00542135866432357	0.684548963583443
TIMP1	0.00544457330847842	0.51712693175866
BTF3L4	0.00544848009941971	0.743293677473607
C7	0.00562048399850781	1.43797512002356
PLLP	0.00562048399850781	1.35728183531555
CHCHD6	0.00563017960872418	1.40149875509034
MOXD1	0.00567163210269912	1.91183477116503
NPEPL1	0.00577133815355602	2.5668327044751
AC093159.1	0.00577375135893949	3.51610668192329
NUPR1L	0.00577375135893949	3.50006276050291
PTPN13	0.00578141821642379	1.75511475743929
ADH7	0.00585821776554469	2.14966046631008
BSDC1	0.00589343477372772	1.14435238023396
ALKBH7	0.00598898872234746	0.641898117848305
DPH5	0.00602067262133882	1.16397175102385
APEH	0.00602067262133882	1.07479879096028
NOC4L	0.00609487681983806	1.48451215431784
FST	0.00611003951832311	0.903861297319721
SMIM5	0.00617208062884395	2.505873448073
PTGDS	0.00622337866463644	0.651058943306182
LCE3D	0.00623454556156833	3.32330371684289
ACADS	0.00625409498389298	1.41502259438088
EEF1G	0.00625524363952652	0.72701493011424
AKAP1	0.00626636107408407	1.16929038250353
EML3	0.00626636107408407	1.15452187521403
SNORD3A	0.0063487053681751	1.55637711478313
ARG2	0.00641932231312764	1.20603676177323
SDR16C5	0.00642493957295804	1.73865163785519
ATP6V1H	0.00643299169732323	1.17398265147793
NDUFB5	0.00652767946834628	0.610422004831616
TRAPPC6A	0.00658798616090903	0.848427799073088
MTRNR2L1	0.00660051534227563	2.521520848004
PAMR1	0.00663606231602383	1.31946330041335
PJA1	0.00671639763348722	1.582397665833
DEXI	0.00671639763348722	1.56688727132138
RP11-38P22.2	0.00673251245945719	3.44864578561018
PCCA	0.00673251245945719	3.43444222936185
BTD	0.00673251245945719	3.43291624539624
LYPD2	0.00673251245945719	3.36810198932441
IMPA2	0.00674639840313982	0.964644387623826
IFT57	0.00677282028161534	0.865573489890055
PCNP	0.00679444131042515	0.610260200920392
C15orf41	0.00685032540802043	1.54836177312865
UCHL1	0.00690783238882595	1.59131183765036
FAIM	0.00691582778845713	1.12367782540105
HOXD11	0.00691644031069274	1.31800574541265
LRRC1	0.00703241231468001	2.14254365797234
C5orf38	0.00705853741958629	2.49033363608128
IFI27L2	0.00709596998436422	0.535444415482206
HSPG2	0.00714599647283928	1.22993242305602
NFE2L2	0.007153238901055	0.566572222003844
PNKD	0.0071698789100109	0.705145622091804
SCARA5	0.00727068291984544	3.39906054577996
ATP5G1	0.00730037037335277	0.531733923594502
ABTB1	0.00752346506995862	1.4340952505096
KCTD6	0.00752664639989279	1.31401041084536
NCCRP1	0.00752664639989279	1.25851790267046
WNT4	0.00754816947124658	2.52362121912517
FEZ1	0.00754816947124658	2.4954529823442
PGF	0.00754816947124658	2.48872224477464
ANAPC16	0.00763037089523252	0.541380934687361
UXS1	0.00770246024387519	1.06189728291128
CYC1	0.00780785060004094	0.587389789325642
OSCP1	0.00785233755343307	3.42951821815028
PDE1A	0.00785233755343307	3.39705904506445
MAP1B	0.00791989475036575	0.781760086771684
KLF10	0.00793511234477559	0.641187074996298
VAT1	0.00794765629867283	1.17738054416028
BMP7	0.00797975073172964	1.41166629235034
EXT2	0.00801487766410586	1.36856999257013
HTRA3	0.00807156991836043	2.48810796078126
TIMMDC1	0.00809447108640942	0.84584092090769
CALD1	0.00811027473963737	0.541048415160844
CISD1	0.00817740892501509	0.760917015112754
ZNRD1	0.00827060766333446	0.897337718353824
THAP4	0.00827803464058026	1.12726804809047
HYAL2	0.00829534252041427	1.37685920255903
RAB34	0.00831161200600436	0.752557382157491
CDKN2AIPNL	0.00832899564307812	1.10181270134674
MXRA5	0.00835556610639398	1.69772085387157
SERTAD4	0.00835556610639398	1.43456531409973
MYCL	0.008631041834456	2.47340801178869
RPP21	0.00865294740955099	1.08479172725708
GNAI3	0.00870045258768475	0.77313887361118
PPIE	0.00875353341246234	0.888456545099728
C14orf119	0.00885348556840796	0.808150940597468
CTDSPL	0.00896571016423063	2.10038838434986
C5orf15	0.0090076746630018	0.864772119381902
FDXR	0.00903528301046036	1.1986408704853
UBXN6	0.00923474024085651	0.924724632894683
EAPP	0.00926567743848865	0.74650356971242
NPTN	0.00927843926999815	0.960261067150843
BCS1L	0.00929368815909641	1.58008261578953
FBLN5	0.00929368815909641	1.52579611739712
SSBP3	0.0092969820337775	1.06437493254455
SLC44A1	0.00935914303327454	0.761618886125281
EXOSC2	0.00940341358960874	1.85825399023837
HES2	0.00940341358960874	1.8578786477073
CYGB	0.00940341358960874	1.80525817634297
CDKN1C	0.00942873214169331	1.18027000335309
PI15	0.00951312799933048	1.72804514988508
TSIX	0.00952568228328816	2.09184565481819
DMAP1	0.00961000704859455	1.13486917388052
SMIM4	0.00970628877178889	0.857015023375523
DNPH1	0.00970905097925774	0.661835146627866
ECHS1	0.00979105236145237	0.605214197515257
THYN1	0.00979464041262984	0.74282760795296
NDUFC1	0.00980714388052872	0.547395645352357
RAMP1	0.009809590073481	0.932437083188774
SDCCAG8	0.00982955728547313	0.788150009110567
L3HYPDH	0.00989520784938552	3.37593976490903
LYRM9	0.00989520784938552	3.32277715267201
PTPRF	0.0100720169665567	1.00880323892976
NDUFB9	0.0100762703869788	0.500531454226858
DDB2	0.0101455052361662	0.78291678367292
APLP2	0.0101660158643278	0.684884426286389
ACTG2	0.0102471620792425	1.12862637566994
FAM127C	0.0102540639130854	1.56080177794973
RIPK4	0.0102975493949331	1.68450056360916
PLCD3	0.0102975493949331	1.67730897759344
VAMP3	0.0104117347227602	0.899693451182638
EMC4	0.0104162384909294	0.623940849381361
CDIP1	0.0104251583133219	1.21593309494999
GPN1	0.0104251583133219	1.21239591809928
SCRN2	0.0104270935529757	1.15018867415322
SRD5A1	0.0104850608504733	1.21452015630576
PEX16	0.0104850608504733	1.09838278401506
ACSF2	0.0105141698229487	1.82624636715808
DNASE2	0.0105716352703291	0.984406462561707
EFNB1	0.01061682819125	1.13118880358636
RP11-539L10.3	0.010689365782723	3.32100551224847
MCOLN3	0.010689365782723	3.30253981379018
C12orf76	0.0107508720274761	2.05555590618917
RGS12	0.0107667457468954	0.906034770988244
TMPRSS11A	0.0107696766477934	1.32018902507037
MFN2	0.010847898801074	1.67828100033181
IRX4	0.0108602745855354	1.27068573826116
RBFOX2	0.0109992185919942	1.1038599958978
CDCA7	0.0110701202455669	0.848866803000303
ADH5	0.0112746222967258	0.616321601770558
CA2	0.0113103774652356	1.31029602378182
NOL3	0.0113107073958588	1.25947870453646
SRI	0.011382116319272	0.555620646682847
GAS2L1	0.0113904589819917	1.37348381903983
COL16A1	0.0113904589819917	1.35059328538218
PTPRS	0.0113947428551851	1.01435886374932
CTSK	0.0114102223986062	0.716289715691301
ARHGEF19	0.0114203252295032	2.05368228693585
VANGL2	0.0115479493797289	3.31918055957361
TNNT3	0.0115479493797289	3.2807895871999
CCBL2	0.0116567038876377	1.15777398984237
MFSD2A	0.0117170778750074	1.04929838257301
SLC39A4	0.011756989876124	0.971382035252675
PIR	0.0117790385580514	1.23906153494465
HES4	0.0118038224328301	1.10693181656324
SGCB	0.0119048498234269	1.36404826633308
SMPDL3A	0.0119048498234269	1.34873039096075
AKR1C1	0.0120028273478237	1.21090766065153
LTBP3	0.0120850935773554	0.886515348892054
RAB11A	0.0120877977064453	0.557639176158581
MTMR11	0.0121307111274124	2.01679100908438
ZFPL1	0.0121593625140335	1.15115778931222
ATXN10	0.0123290800177465	0.653096423009903
GNPDA2	0.0124245048503326	1.78614170595663
FAM127A	0.0127145842667497	0.811866479525153
MRPS26	0.0127683154324316	0.673474002125557
MRPS22	0.0128836267563736	0.829013657322602
TUBG2	0.0128844624497641	2.03167743548317
SMPD2	0.0128844624497641	2.02099815799842
PACRGL	0.0128950624160572	2.40013307816443
HSD11B1L	0.0128950624160572	2.40002597386554
C20orf96	0.0128950624160572	2.39545974982172
TIMP2	0.0129898272347306	0.66602117729325
CDCA7L	0.013044150346348	0.809775942942118
PFKM	0.0132505888043743	1.06871106784135
SNHG18	0.0132982224499934	1.08036387476741
DUS4L	0.0134799612536414	3.25948318964523
TRMT5	0.0134799612536414	3.25913590638873
BCAP31	0.0135782509087668	0.529910088603298
CLNS1A	0.013636587057985	0.566328214618812
NEFM	0.0136841500907581	2.01008416949247
NT5C	0.0136883680981264	0.615006288283586
RBP1	0.0137870496759739	1.21785246550958
SPHK1	0.0138450633252225	1.09822010833279
EIF6	0.0138521881453954	0.518168838867467
ZSCAN31	0.0138820610667716	1.77134979787498
LAMP1	0.0138916943383261	0.550543758369806
FASTK	0.0139754407114445	0.825357768110706
RNF11	0.0139941197576915	0.739945458696964
PRKCDBP	0.0139987008240959	0.763771684951708
TINCR	0.0140575299843388	1.62055541818418
TNFRSF19	0.0140575299843388	1.59212856431902
LMF2	0.0140681685439416	1.08141868009304
TMED3	0.0141838694735192	0.637758037130355
KIF9	0.0143860308795673	1.13231423631254
FBXL15	0.0143923248149422	1.1067218499013
C16orf74	0.0144133790174311	1.24251678284191
SLC40A1	0.0144133790174311	1.2092433273911
SPRY1	0.0145080844983403	0.872282465261104
CCDC115	0.0145395453355442	0.667021853723564
COL18A1	0.0145790970984391	0.750961468038556
TMEM14C	0.0145791047664002	0.525908865179777
MRPL19	0.0146534650089615	0.85549672281718
OLFML3	0.0146703140796474	1.11276583684067
SLIT3	0.0146720542793614	1.76007799168856
RP11-395B7.4	0.0147374847737096	2.37096388130418
ARMCX1	0.0148826727978927	1.15849227675594
MSRB2	0.0149434954424022	0.9345879618582
PTOV1	0.0149615384986426	0.689125703938587
TSHZ2	0.0150039581396461	1.05565620485527
FAM175A	0.0151156574094015	1.19649755482952
CHMP2A	0.0151540585727685	0.536632460781273
ARHGEF12	0.0154665656114951	0.985318931250315
TDP2	0.0154681008151832	1.03512663580447
H2AFY2	0.0154932487357355	1.33956421008906
GATM	0.0155844663665893	1.33391838683479
GJB3	0.0156191735653703	1.05791692179235
MTFR1L	0.0156410157866825	1.26490157876413
C21orf33	0.0156695280356065	0.697412523667319
CLPTM1	0.0156915024222148	0.912708420542846
MED19	0.0156915024222148	0.910130514380736
INPP1	0.0156995388919746	0.96036830128088
PLS3	0.0157086221103738	0.783547112771674
EPB41L5	0.015738979156335	3.21778127551361
CTSH	0.0157516171785322	0.563345733547373
ACTA2	0.0160827394429497	0.610010789997309
CLDN7	0.0161121427505862	0.830021861250041
CRNDE	0.0161121427505862	0.810124009055147
NHP2	0.0161363796065571	0.503112360788238
JAG1	0.0162373306186042	1.03266963438592
PDCD6	0.0163159962601585	0.553802276352658
PVRL4	0.0163855238980014	1.73364592930803
TCEAL8	0.0163858760164703	0.597777937104911
KDM5B	0.0163867670646033	1.99387741356956
S1PR5	0.0164069905629491	1.58231073987875
PEX13	0.0165669543183694	1.37966411861368
KIAA1191	0.0169175568268964	1.07241679726033
HSD17B8	0.016989506668797	0.878783473378017
PEX11G	0.0170082516689427	3.21623964350207
RP11-345J4.5	0.0172128214547567	0.674003443342489
UNG	0.0173121410406291	0.870210042797095
ITGA6	0.0173379664583726	0.921262796820208
REEP6	0.0173989331816868	1.98126115220997
POLL	0.0173989331816868	1.95950628753958
SETD6	0.0173989331816868	1.94775324748475
DDIT3	0.0174251686703763	0.760683173964056
ANAPC13	0.0174319251988609	0.75896687260592
NPRL3	0.0175150480777899	1.48428407080275
PRSS3	0.0175150480777899	1.1653439396693
PIH1D1	0.0175333707187553	0.62311542315481
POLR2F	0.0175901514549714	0.572361256365804
GS1-251I9.4	0.01795575927473	0.674474526899587
KNOP1	0.017957382721682	1.00922076935088
EGFL6	0.0180006996958843	2.33726382609008
PCSK1N	0.0180006996958843	2.30514789341497
SULT2B1	0.0180367044928366	1.11651859747946
COQ3	0.0181798668368921	1.57983820361234
ZNF511	0.0182188605917673	0.761483001803317
NINJ1	0.0182392821771692	0.61463537662499
TMEM14A	0.0182691421204418	0.5877178994651
MID1	0.0182930168446448	1.73122837417975
RERG	0.0182930168446448	1.70977470003467
CECR5	0.0183202680417971	1.06628854475338
SLC26A6	0.0183809919166378	3.17492730700462
EPCAM	0.0183926022142536	0.760022008723313
RRP9	0.0184393421506397	1.30750058913076
CPSF7	0.0184393421506397	1.10925095643979
MZF1	0.0184722282123895	1.94665080679533
ACOT13	0.0185026725327578	0.916895969271995
CERS2	0.0185680745479468	0.935263555586463
SOX4	0.0186169575845299	0.528891519090855
HYI	0.0187984488646078	0.811082200946133
SDC4	0.0188528587139795	0.797243607589109
DAK	0.019134368230165	1.57230369627942
CHCHD5	0.0191867072347585	0.609942817952642
TAMM41	0.019240025586621	2.31696452847983
IGSF9	0.019240025586621	2.30898183753801
COL21A1	0.019240025586621	2.30833606832957
ALS2CL	0.019240025586621	2.29442744165429
ECM2	0.019240025586621	2.28073033666217
ARHGEF35	0.0192527640604044	1.2357638655187
CRYL1	0.0192527640604044	1.07610968363334
OAS1	0.0192556262875607	1.10975429375545
RAPGEFL1	0.01928498858432	1.44228802197267
ESRP1	0.0194684112689476	1.13479965107403
ISL2	0.0196102161940989	1.92901183438655
CUEDC1	0.0198657247047346	3.17374695404399
SLC2A11	0.0198657247047346	3.13279008256398
FAM3D	0.0198657247047346	3.11244896015535
LETMD1	0.0199334411917334	0.749152186127818
JAGN1	0.0200393349293636	0.722626217374189
ESF1	0.0200767387237988	0.651986101524983
KLK13	0.0201063652541876	1.0710929626039
C7orf55	0.0201144589326263	0.759109869814676
SPSB3	0.0202831997151566	0.709619613828637
BEX2	0.0203890970921867	0.977014907536417
RNF185	0.0204154847832417	1.34112784134138
NDUFS2	0.0205006174033835	0.601823308973854
HIBCH	0.0205448062673117	0.720694754792597
CCL8	0.0205636817426628	2.30583017850951
ECE2	0.0205636817426628	2.29333860467587
EXOSC7	0.0205937626246489	0.790287103861567
KXD1	0.0205937626246489	0.763854712628157
WDR74	0.0206241429847462	0.704895422228486
NCKAP5L	0.020816657293486	1.92186967668211
TLE2	0.020816657293486	1.90141481302839
TYSND1	0.0209929136083174	1.11047645310606
ASNA1	0.0210103173947648	0.626149371249118
CTC-276P9.1	0.0210572086104323	0.988891057373709
SSBP2	0.0210678610303258	0.758498918388691
CRIM1	0.0211905689695495	1.55734755350929
ARHGEF16	0.0212243546014657	1.11987316193369
TMEM216	0.0212261927797004	1.43226768235746
SARS	0.0212599418250095	0.612839270690609
SNX7	0.0214645931681946	1.16993719299667
SEMA6D	0.021471684664697	3.17291241174364
C1QTNF7	0.021471684664697	3.08956691510413
FAM103A1	0.0215917467225176	0.721679288863235
SMIM7	0.021659686798496	0.613459146759211
CSTF3	0.0218197547092949	1.11356564276124
MRPS18A	0.0219006023474193	0.798813128794074
ABHD14B	0.0219348181980092	0.732448111379552
THBS3	0.0219772897792054	2.24838845987612
ALKBH2	0.0220143978768964	0.989583814076982
CDC42EP4	0.0220920072268869	0.804890625646947
PHLDB3	0.02209551752516	1.91978153755922
IGSF3	0.02209551752516	1.90908167785306
CD47	0.0221626175498345	0.555939520410596
MPHOSPH8	0.0221751173007901	0.612951436739858
MCCC1	0.0222658195587553	1.41110854862308
TRMT61B	0.0222969909557405	1.55341088769725
PSMD5	0.0222969909557405	1.27620334166248
SYNGR1	0.0226570096035128	0.718661063641438
DLL1	0.0226616142160082	1.11556905430476
PIGH	0.0227738407283395	1.13829190015749
PDAP1	0.0230261563069453	0.540248669696768
CTSL	0.0231873590444186	0.85990488746631
ARMC10	0.0231912864616379	0.713813166073861
ZBTB45	0.0232088759806109	3.12996877799128
HOXA11	0.0232088759806109	3.10896519869792
RDH5	0.0232088759806109	3.10830543377995
OSBPL5	0.0232088759806109	3.10764334640314
MAOA	0.0232368947417601	0.740090496941803
PGRMC1	0.0233326830615652	0.602013302021327
RASIP1	0.0234509788498444	1.89470509059506
ISL1	0.0234589476362192	1.50703879526742
UBE2E2	0.0236510497463093	1.19468867486194
LURAP1L	0.0236786239028207	0.964089761335715
PHF1	0.0236786239028207	0.952210488495072
GLT8D1	0.0236908820573424	0.938202170017543
GLO1	0.0237188498071488	0.569205628219608
FBXO17	0.0238244996785893	1.33224907193887
NDUFAF6	0.0238244996785893	1.12874117300808
RFX2	0.0238244996785893	1.12871727377659
ZNF667-AS1	0.0238816789025798	1.07348457838921
EXOSC5	0.0239413219064677	0.821515404290499
ANKRD29	0.0240532909941947	1.65872482293573
PPM1N	0.0240532909941947	1.29736136830481
MRPL12	0.0240577608584409	0.564326778352411
CDK4	0.024132586038876	0.589321286274067
AR	0.0244934043065795	1.38670257910891
PACSIN3	0.0245546182480454	0.959656390066804
EXOC3	0.0246384204431498	1.04428037388087
IMPACT	0.0246790637362075	1.24874095632107
METAP1	0.0247043939406556	0.809331262291595
RAB11B-AS1	0.0248874496564179	1.86275919640964
PKP2	0.0249213208856435	1.34302053575409
TCTEX1D2	0.0249454655876896	0.787581181267778
MYL6B	0.0249601791943468	0.593471789999469
COL7A1	0.025046423843941	0.705293823602671
CHADL	0.0250881371936158	3.1074232084007
FZD10	0.0250881371936158	3.10539895995462
INTU	0.0250986778928848	2.25971879935316
NDST1	0.0250986778928848	2.24531578323808
CADM3	0.0250986778928848	2.21569105987817
DIO3OS	0.0250986778928848	2.19991598305984
RAB38	0.0251377567170436	0.863752052361849
SEMA3C	0.0253997967576279	1.67469176719559
GATSL3	0.0253997967576279	1.64236130119107
KAT5	0.0255188194957244	0.864006569351185
RP1-278O22.1	0.0259600761972886	1.51017311639755
EGFL7	0.0259600761972886	1.50221991137221
DYNC2LI1	0.0260661877774632	1.29065944922112
SLC35F5	0.0260661877774632	1.11596483686639
PES1	0.0263462299802885	1.09850333485937
ENAH	0.0263462299802885	1.07300682975281
RAE1	0.0263462299802885	0.875643726732313
MMP28	0.0264095756308847	1.85430062677907
RPAIN	0.0267070506071199	0.636298771751915
DNAJC19	0.026710617064663	0.594389084744385
HMOX2	0.0267163996354126	0.80304801806346
C1orf51	0.0268190407417022	1.67045197110403
PLCXD2	0.0268195976753614	2.25657085142434
C15orf61	0.026962190265965	0.724759503125709
CD36	0.0271212115204891	3.04159138837681
RPE	0.0271461898334623	1.23815701266355
NPW	0.0271461898334623	1.23674379326933
TSSC1	0.0271461898334623	1.07815031064368
LRRC8A	0.0271563360878679	1.14680573777867
NECAP1	0.0273048381029453	1.49101664769723
CRYZL1	0.0273695278785556	0.930708933164661
C8orf33	0.0275785903169482	0.918735724520641
TCEAL1	0.0275785903169482	0.83371856639715
ARL16	0.0276200348418535	0.728210516435537
CCS	0.0277486072043251	0.711860901453805
STON2	0.0280222510138597	1.85711929077678
MORN2	0.0282138665064878	1.02100807880164
ZBTB7B	0.028238940035127	1.39069175213633
KLHL7	0.028238940035127	1.38164500388128
GTF2H5	0.0283020299972678	0.561217664372328
SNX21	0.0283147407726605	1.62123934647568
CDC42EP1	0.0283734593022943	1.03263403368767
MAGED2	0.028420950521492	0.567651280356902
LEPREL1	0.0285079331846052	1.09061258339249
RP11-386G11.10	0.0286567958215186	2.22336147871795
RGMB	0.0286567958215186	2.2118410667824
COMMD3	0.0288191634514381	0.566134397297574
C16orf80	0.0288717031948536	0.653211764548206
AEBP1	0.0288717031948536	0.627136226044237
OBFC1	0.0289924471516238	1.01589572342772
NAE1	0.0289943726353667	0.635991093668799
PRPF19	0.029246824792803	0.784081811370483
DYNLL1-AS1	0.0293208231604315	3.03782222203724
RAB11B	0.0293698118090351	0.557097248916053
DKK3	0.0294900177847064	0.563491029951216
NDFIP1	0.0295891169391681	0.522302790039772
TCEAL7	0.0298089250320589	1.26771361600896
RNF141	0.0298893994218517	1.07204874047924
RAB27B	0.0298907877457051	1.6387724776957
WLS	0.0299331546984789	0.783995817494263
PRICKLE3	0.0301976273300771	1.48610877136452
ZNHIT3	0.0304648922844643	0.624001123888568
TRAPPC2P1	0.0305109802159305	1.115377604828
FAAH	0.0305109802159305	0.984324737004537
PRKAR1B	0.0306179317176041	2.21006472172375
DUSP23	0.0306763297425613	0.591081931506303
THOC7	0.0307129801795407	0.50552781488314
TRMT11	0.03103338213751	1.14178732549283
WDR6	0.0313045893816022	0.900544375594202
HRSP12	0.0314335278137673	0.851248301378456
SLC16A5	0.0317007601052716	3.03802993827237
OPLAH	0.0317007601052716	3.03710344452594
POLI	0.0317007601052716	2.99243802674867
P4HA2	0.0317133924607579	1.09971474136949
TP73	0.0317133924607579	0.982101112603663
POLDIP3	0.0317483039999943	0.939214119512824
CRTAP	0.0317639111878483	0.579475225054895
SCAMP3	0.0319567439844624	0.873251794669013
TSG101	0.0320447489964112	0.655760772118381
MRPL34	0.0320682481266317	0.587461669287731
CPSF3L	0.0322760954861689	0.772887661892359
PHLDA3	0.0325020357776794	0.782156468677764
SVIL	0.0325071057834464	0.645598523024009
TULP3	0.032527580837277	1.11555368210966
ADAM15	0.0325735470776674	0.870098453537782
GRINA	0.0325784567829298	0.777578400913826
RCN2	0.0327030813138632	0.50312804264528
MYH14	0.0327111472176661	2.18668009962445
NMNAT3	0.0327111472176661	2.16171869424963
LINC00640	0.0327111472176661	2.14739893638687
PPP1R14C	0.0329467866473842	1.06978536979578
SYNPO2	0.0329467866473842	0.926685894940103
LACTB2	0.032960288587074	1.10247045730134
PVRL1	0.032960288587074	1.09760828139302
DYRK4	0.032960288587074	1.08964135731582
RXRB	0.032960288587074	0.96302646690693
KEAP1	0.0330398298870901	0.961569383604205
PIN4	0.0331780261254307	0.601443043126747
PIP5K1A	0.0333003916300637	1.60615112478336
C1orf116	0.033456491603382	1.82951923924585
CPA4	0.033456491603382	1.79868073885887
FLNB	0.0335458333892073	1.2323793923218
NXN	0.0335458333892073	1.18684249053241
RGS5	0.033687178732484	0.712617900103779
TMX2	0.0337394757550358	0.721521807517993
NQO1	0.0340667735589362	0.981031386393425
CCL26	0.0340901049648445	1.62381461202977
GCLC	0.0341876137270842	0.938392319676206
MYOF	0.0342531611046355	0.965152794722595
PTK7	0.0342531611046355	0.951950185077086
LYRM5	0.0344608816094843	0.825134407558021
C10orf35	0.0349450945550944	2.16112633118599
ASPG	0.0349450945550944	2.1127739562467
PDHA1	0.0349921294869242	0.72863889225087
RABL2B	0.0350933858755944	1.16019135161888
NNT-AS1	0.0351426564341917	1.59599219987236
DOK4	0.0351426564341917	1.59443436019034
HHLA3	0.0351426564341917	1.24623028132911
TPBG	0.0352952456787007	0.729085612511454
FGFR2	0.035439452078835	0.832530603298632
SPIN2B	0.0354856938070436	1.8154494196621
H6PD	0.0354856938070436	1.80474690017962
FLJ27365	0.0354856938070436	1.79027129551
FAM212A	0.0357238375574913	1.32503632481936
MAST4	0.0360882964392921	0.740607926367563
MMAB	0.0364631698409924	0.786698182719403
PURA	0.0364850257292482	1.02404123883574
GMPR2	0.036575687213565	0.666452352673951
TEX264	0.0366374693367395	0.615699029620918
C19orf48	0.0367220623140266	0.570864498135969
PLRG1	0.0369233318865891	0.907642759073644
DNAJB2	0.0369233318865891	0.828305422928344
PER1	0.0370388617949693	0.722247347048917
TMEM11	0.0370388617949693	0.680988575273848
GPR98	0.0370626277539941	2.98884216700313
SCNN1G	0.0370626277539941	2.98792072709711
XRCC3	0.0370626277539941	2.96435146691133
C16orf86	0.0370626277539941	2.94130438664444
GAL3ST4	0.0370826979738764	1.5872127837906
ACP2	0.0370826979738764	1.25473839337786
MECR	0.0372040205529201	1.25179126902038
ECI2	0.0372249920811143	0.687408068121917
KIAA0895L	0.0373289655806176	2.15862199158927
OXSM	0.0373289655806176	2.14371676895205
VIT	0.0373289655806176	2.12709950644558
ZDHHC4	0.0375027204830527	0.797277798174159
STK25	0.0375210550359125	0.839405329017762
MPST	0.037612867925301	0.506584011433054
KCNS3	0.0376340659648506	1.80062420462308
FAM50B	0.0376340659648506	1.79067532777974
CD34	0.0376340659648506	1.77191315111585
MRPS25	0.038120576987308	0.670533815979183
AIMP2	0.0381778422937611	0.925210593857361
LYPLAL1	0.0383919858294233	0.802293108486359
MEG3	0.0384015702865842	0.769017921668032
TSNAX	0.0385510569804067	0.734984060910151
ENG	0.038769078882596	1.4105596717723
FAM189B	0.038769078882596	1.17491308510634
DHRS12	0.038769078882596	1.14178887129371
CYP4F12	0.0391253752479649	1.53950300394005
MMP9	0.0391253752479649	1.24986132682141
CHMP4C	0.0392169908376086	1.31711295430008
PTGFRN	0.0392169908376086	1.3084320436443
NUBP2	0.0396014050549465	0.616989436791536
LEAP2	0.0398725223534744	2.12685341409525
RCAN2	0.0398725223534744	2.0723137134262
BEX4	0.040008227608991	0.595547527044527
HARS	0.0400152986401038	0.655501396362945
SERPINB6	0.0400309073816223	0.620663561505351
OPHN1	0.0400783012897137	2.96345878431745
HSF4	0.0400783012897137	2.96288098234868
RP5-977B1.11	0.0400783012897137	2.96233964700746
SLC35G2	0.0400783012897137	2.93928521496471
ALDOC	0.0406226210291858	1.03336663126968
MVB12A	0.0409947769134266	0.681370244191283
CTD-2336O2.1	0.0410754336984992	0.890004994826661
PEX2	0.0416473596568019	0.743869220619466
NPM3	0.0416814367351219	0.548235345991892
TMEM261	0.0417585179317522	0.5515662595394
RDH14	0.0419478501879873	0.872752214032278
HBEGF	0.0419962284913331	0.703552055748162
GRTP1	0.0424410343423618	1.22693778024822
C16orf13	0.0425855543733639	0.525100589281149
STAR	0.0425861291074539	2.12381677396329
RP11-526F3.1	0.0425861291074539	2.12333787118116
PSME3	0.0425999513368975	1.03385971883091
PKP4	0.0428099132129101	1.40544945726801
RCBTB2	0.0428099132129101	1.13036032297181
NCKAP1	0.0430196509661872	0.918126591704474
N6AMT2	0.0430322659033528	1.27978133780268
SUCLG1	0.0431642458969695	0.511989807344835
POLR2C	0.0433398971893128	0.580813259096835
GCC1	0.0433420066064656	2.9371551868847
SMYD5	0.0433420066064656	2.93651155556065
RP11-534N16.1	0.0433420066064656	2.91493842733414
SMAD5-AS1	0.0433420066064656	2.91455966289724
SOX21-AS1	0.0433420066064656	2.91453669007388
PDHB	0.0434203513147303	0.523413052114556
EXOSC4	0.0434586569044831	0.788235589622041
HDAC11	0.0435391553545361	1.53135012621412
DGCR14	0.0435391553545361	1.19900960531509
NRDE2	0.0435391553545361	1.19191553126429
ANXA3	0.0440454924292945	0.878819056118675
KIAA1522	0.0443359222519696	1.21389117939953
CEP68	0.0443359222519696	1.01001420170597
TSPAN4	0.044565328267483	0.676158215283638
ELN	0.0447249936901217	1.01906864246115
FAS	0.044784464721904	0.701475699207058
F2RL1	0.0448623406087672	1.72809176844274
RNF167	0.0448983246599466	0.58306211422494
PLXDC2	0.0449290190648802	1.12469557977566
DNAJC30	0.0449290190648802	0.986850609771712
ZNF83	0.0449775704937169	1.39871868903622
ANAPC10	0.0449892855307686	0.757580756339304
PRR7	0.0450690775950902	1.04865941592454
FAM210B	0.0451440605102016	0.664680225496651
MRPL46	0.0455551590325448	0.836804071431559
PHLDA2	0.045814509530268	0.500378415683152
DEPTOR	0.0459210806389428	1.55557238118351
HN1L	0.0461230373963237	0.71482841455298
NIPSNAP3A	0.0461230373963237	0.702861619830666
CYFIP1	0.0464446073223089	1.0471095348924
ZNF503	0.0464446073223089	1.02120073077662
CPE	0.046532384770263	0.570538076482616
SNX2	0.0465505062205216	0.608476163042491
SOX12	0.0468743624831132	2.9355698909682
ZNF189	0.0468743624831132	2.91287051695553
PRODH	0.0468743624831132	2.88826253856649
ME1	0.0468743624831132	2.8876464722397
DNM1	0.0468743624831132	2.86178853984414
CXCL12	0.0471461238725167	0.681074388211106
DUSP7	0.0471967091923855	1.07472750363817
GLT8D2	0.0471967091923855	1.00616430250449
DCAKD	0.0472492075036132	1.39170876308599
GCAT	0.0472492075036132	1.12652954352641
GPX3	0.0473483311316517	0.6391346437504
RP11-423H2.3	0.0475572777234537	1.74400871307503
HOXA7	0.0475572777234537	1.72657872390985
FEM1C	0.0475572777234537	1.71403505134548
RNPEP	0.0475939727543553	0.662061899906104
SNX12	0.048225609312118	1.04370645002117
POR	0.0482343050311089	0.862904371483058
ETV3	0.0483668611903001	0.993470335960855
SERPINB2	0.0483668611903001	0.992670126662125
WIPI2	0.0485483455521904	0.627901611156819
CCDC8	0.0485681619045675	2.07202362837864
NLRP3	0.0485681619045675	2.05627045935695
RNF207	0.0485681619045675	2.05328363253966
TRIM7	0.0487942501379739	1.12424260477175
ATF1	0.0489084802628381	0.709337719591108
ATG4D	0.0492399973723253	0.868256799524364
ZC3H12A	0.0493352615019639	0.556274639344925
SGPL1	0.0496293963889739	1.3775050977053
SGPP1	0.0496293963889739	1.37459841472537
AHSA2	0.0496293963889739	1.36936893453656
MYL5	0.0496293963889739	1.36070990342906
TMEM63B	0.0496293963889739	1.35621782282029
RTP4	0.0496293963889739	1.10876089326052
DHRS4L2	0.0496585006029527	0.618136969826815
MITD1	0.0497685511746736	0.680877354261884

## Sheet: EP-downregulated
gene	p-value	logFC
TPSAB1	3.80645917791106e-292	-5.97284124435251
IGLL5	7.28314207938302e-202	-3.48466440918143
MZB1	4.02631544508576e-173	-4.2967460646808
CPA3	6.47950495909783e-129	-6.34039987442945
WFDC2	1.03086892289632e-127	-3.76914297505472
SCGB2A1	6.06564708720357e-86	-7.1123792553598
C15orf48	5.92521916631073e-76	-3.37812379288392
SERPINB4	1.7167551974002e-74	-2.91922087696044
GNLY	6.90524595250777e-74	-2.67855810278576
IGJ	1.69015992150262e-70	-2.44839388265921
CENPF	7.6017602402838e-63	-3.16753523177817
SPP1	8.16645213616391e-60	-3.32738897522416
PTPRC	6.8505001389205e-59	-2.8052626966426
LCN2	1.16742576024272e-58	-2.64746647377003
LCP1	9.07509806865926e-52	-2.66835371108441
MKI67	1.02031638689963e-49	-3.02092546843117
SCGB3A1	5.49179462727651e-49	-6.08515857885572
HIST1H4C	3.22691005729072e-48	-2.09541327076865
DUOX2	4.78270344529261e-47	-5.03067116580183
ASPM	1.42920903411729e-45	-3.78324785861974
CXCL6	2.72159469905686e-43	-4.83153540882182
HIST1H1C	5.77951532721267e-42	-2.7136589155895
GZMB	8.76116963272491e-42	-2.36606204396917
HLA-DPA1	1.87208233702125e-41	-1.97638417320617
DERL3	4.06947149204302e-41	-3.59708583033535
HIST1H1B	4.97935569834119e-41	-5.74532610231827
HSPA6	1.72107742332141e-39	-2.73304515950244
COTL1	2.73414729013081e-38	-1.91815761002503
HSPA1A	3.97907605047178e-38	-1.8324341415933
HLA-DRA	4.04091664599481e-38	-1.79072960982143
CCL11	1.62669281946247e-36	-4.25340637624239
FKBP11	1.8301042747086e-36	-2.29086206458161
CCL2	1.49356480668645e-35	-1.74148606110652
TGM2	1.83594774883167e-35	-3.79399250032662
DNAJB1	3.95225060727998e-35	-1.74853423809487
RDH10	9.03606562585907e-35	-3.78189163247094
NKG7	3.26291945813688e-34	-1.93874704463862
HSP90AA1	5.79433677600933e-34	-1.61682654455814
GZMA	1.11989311535431e-33	-1.9627275327039
S100P	6.48479193511028e-33	-3.03496618325921
CCL5	1.48788754084315e-32	-1.78403838550909
RP11-731F5.2	9.19156680591164e-32	-4.91767346865876
HIST1H1D	1.09577962978809e-31	-4.26783144051762
XBP1	1.17451131841783e-31	-1.97313349885491
S100B	1.58402580008358e-31	-3.56896191194397
KLK6	2.72981137209447e-31	-4.76229528403635
HLA-DPB1	1.47216335941097e-30	-1.69266603052571
TOP2A	1.718696450283e-30	-2.32904081501361
HSPH1	4.8004106867639e-30	-1.92394333943263
CD38	1.30908553831236e-29	-3.96808324301185
HMGB2	2.41134891026919e-29	-1.61249294228019
SLPI	1.01310956261894e-27	-1.60142949090851
RUNX3	1.16695872845319e-27	-2.47458724167617
SMC4	1.1785859018129e-27	-2.03772470548754
HIST1H2AM	1.43264603468634e-27	-5.0023424554817
HIST1H1E	3.2980866645265e-26	-3.79848399141655
CD74	4.12468276341635e-26	-1.45502122554844
IFNG	5.16083412296732e-26	-2.83978324132967
PLAT	5.66172235072901e-26	-3.0541016923947
DLGAP5	1.50786712560174e-25	-3.49752229766483
TNFRSF17	3.85494436781097e-25	-4.25476248105893
NUSAP1	4.59631641706614e-25	-2.10965620970835
CXCL1	8.50027982577821e-25	-1.97427319196707
LINC00152	2.33925497578997e-24	-1.92235573142865
HSP90B1	2.61069404898312e-24	-1.52015653267212
HDC	9.49452511880608e-24	-4.79181323382475
IL1RL1	1.61250697675022e-23	-4.54712465194573
ERO1L	1.63816459326943e-23	-2.63265966170564
ANKRD36C	6.13125908869482e-23	-2.72519929796024
RRM2	1.09063622589634e-22	-1.97471579583788
RAC2	2.13984367477562e-22	-1.76156848878078
HSPA1B	8.81533393668844e-22	-1.49413374311232
SRGN	1.19244156037523e-21	-1.39370656636782
LYZ	2.11554320178733e-21	-1.58670464694876
CTSG	5.88878338520976e-21	-3.56907910024483
UBE2J1	8.04743803351934e-21	-2.06295401196695
RRBP1	8.51328413142967e-21	-2.0485776658378
HLA-DRB1	2.41361984715614e-20	-1.39227879600219
ITGA4	3.03613361291196e-20	-3.12992097723932
CRIP1	3.95990520475746e-20	-1.42228060663582
HMMR	4.57863131718566e-20	-2.87262025495806
POU2AF1	8.25695000372169e-20	-3.634857456325
MUC5B	8.8787889265812e-20	-4.90897088183432
HLA-DQA1	9.09087145337062e-20	-1.61590180369621
LAPTM5	9.82777868166275e-20	-1.66934409225239
PTPRCAP	2.26276559309406e-19	-1.6820128344659
ATAD2	2.50835919171954e-19	-2.46093079261627
SMCHD1	2.51730420156924e-19	-2.24181317715552
CENPE	3.25068761254629e-19	-2.71048170446454
DEFB4A	3.51415649948921e-19	-3.23296709964861
SEC11C	3.5156196471378e-19	-1.71909130075943
MIS18BP1	3.96711089631344e-19	-2.22013816487965
SPCS3	4.19499232259757e-19	-1.74224123475256
EMB	4.69059873450408e-19	-2.27528973235026
CORO1A	1.431358818244e-18	-1.40722591667209
CYBA	1.49183994274264e-18	-1.31413962127352
SDF2L1	1.84183073842359e-18	-1.66875877300683
TFF3	5.89137495541358e-18	-2.27013049822035
CNTRL	1.42551449589047e-17	-2.55142205318738
RGS1	1.69940889790874e-17	-1.43958133165912
FCRL5	2.09935780647279e-17	-3.81010290873555
RGS13	4.8928910092007e-17	-3.5310399222338
HLA-DQB1	1.18920324852003e-16	-1.4840462572969
S100A7	1.5929217464866e-16	-1.15633536128334
CD53	2.65781069063353e-16	-1.88940318642059
CD79A	4.48746887745413e-16	-2.00044252633538
CST7	5.69574919163325e-16	-1.72815559381269
ARHGDIB	5.77047844343443e-16	-1.25086074584657
TPX2	6.34691553004465e-16	-2.27969995660219
PIM2	8.23180770938012e-16	-2.1716765974747
IRF8	1.0936246417392e-15	-2.37654109474772
PTPN7	2.06540872468501e-15	-2.05706862712241
TMPO	2.46668865445146e-15	-1.74646478160604
GTSE1	2.72868534560718e-15	-2.49146275049132
SSR3	3.28600993071412e-15	-1.38272174440094
KIAA0101	4.04607572740979e-15	-1.29329066297352
CD27	6.62531248558138e-15	-2.36308788023174
EVI2B	1.05864362094647e-14	-2.02610884507317
ISG20	1.07655165283258e-14	-1.59502287085299
AIF1	1.49822686457557e-14	-1.67081713044632
GLRX	2.97824855743198e-14	-1.72023039127179
LBR	3.86180952712641e-14	-2.01678388364691
HLA-DMB	5.47045593942592e-14	-2.13455554912741
STK17B	5.85236839905931e-14	-1.75905821749715
HSPD1	5.8557200535834e-14	-1.15392393165168
PLEK	6.23810613511123e-14	-2.33305848875388
HCST	1.17536158557584e-13	-1.39602743105632
MEF2C	1.18824934339725e-13	-2.1231769114057
SAMSN1	1.28759514327263e-13	-1.65041568335985
FAM46C	1.68999896053653e-13	-2.18986524617409
CD52	1.69569598661225e-13	-1.17933161219247
IDH2	1.75015933750818e-13	-1.30625732139603
CD79B	1.94186489494747e-13	-2.45381762467669
HCLS1	1.98265967418049e-13	-1.93013751780778
TPM3	2.60237008182447e-13	-1.20437305711314
IL32	3.54121135837806e-13	-1.14120753522693
ERLEC1	3.61202658126361e-13	-1.68033306591402
ITGB2	8.28728985633971e-13	-1.62357778378349
C19orf10	1.18438200051841e-12	-1.23525280742988
FYB	1.36118171288639e-12	-1.84739583900579
AREG	1.61588627483394e-12	-1.85499267989604
VOPP1	1.76627145191815e-12	-1.78068520294432
SHCBP1	1.77155651502918e-12	-2.50356008738314
PTGS2	1.86257839561057e-12	-1.9560864638506
PDZK1IP1	2.10398682129841e-12	-1.59912401696495
GMFG	2.17623897659518e-12	-1.37367764887922
BRCA2	2.23902099233674e-12	-2.75761178177706
C4orf48	4.25020143079695e-12	-1.75616476743227
TRAM1	4.64455633607543e-12	-1.38850616064968
CD3E	5.70430788708783e-12	-1.64740204814241
HLA-DMA	6.96503289107079e-12	-1.38296623708323
CPVL	7.43906293260517e-12	-1.82301147386334
CASC5	8.11765604021467e-12	-2.66495842181871
HMGN2	9.09093448575222e-12	-1.0090986359706
GRAP2	9.93290933786788e-12	-2.85390272073443
RP11-94L15.2	1.16539865382526e-11	-2.59032536761692
AIM2	1.19640630652398e-11	-3.35978492903567
CD2	1.39305533307461e-11	-1.53328484579223
TTN	1.4291122075047e-11	-4.03657671172319
UBE2C	1.4624972966299e-11	-1.4472575264427
SMC2	1.82086567887992e-11	-1.55891452402177
TYMS	1.8627595973664e-11	-1.28051265091996
APOBEC3G	2.14706189466271e-11	-1.62048960717033
C12orf75	2.40564081986392e-11	-1.22175658832944
CEP128	2.58005275577618e-11	-2.90731121712055
ACTR2	2.62512964660077e-11	-1.39978904954032
SLC18A2	2.73022646589771e-11	-3.84065762459631
SAA2	2.73022646589771e-11	-3.75966303373311
IFI16	2.867096016492e-11	-1.22317069813061
REL	2.88199542264295e-11	-1.2482441009916
PSCA	2.92322465630476e-11	-2.86707538951538
FCER1G	3.75651127174819e-11	-1.47012498383626
CD3G	4.04382167287997e-11	-1.91105389346048
PTPN1	4.80177195698092e-11	-1.59252066121977
ATAD5	5.53647693866889e-11	-2.21166622841209
SUB1	6.03242919138646e-11	-0.977100507715423
CDK1	6.24396923271538e-11	-1.58321300794478
SH2D1A	6.86010201743435e-11	-1.98924779432465
SLA	6.99326609200902e-11	-1.94652460781278
STK4	7.18778130902553e-11	-1.59461567676495
C1orf162	8.57405122557866e-11	-1.8878117838807
CEACAM6	8.89854575812907e-11	-2.48948631978531
MTDH	9.8341030188097e-11	-1.13450137593397
RARRES1	1.00720359567635e-10	-1.89844299320941
CTSW	1.06844187794695e-10	-1.80859404780883
CEP55	1.22314218734741e-10	-2.58614140815349
ZBTB38	1.2264343114481e-10	-1.74219045204205
KIF15	1.27753816167035e-10	-2.87751060525349
CD48	1.37117446100736e-10	-1.5862079191833
INPP5D	1.66620054930218e-10	-2.79389992611376
PREX1	1.7435072692782e-10	-2.5061355513373
KIF20B	2.00234984533006e-10	-1.67163065938037
CCDC150	2.42039775915506e-10	-3.75220476520639
CLDN3	2.42039775915506e-10	-3.64916935166121
DOK2	2.63543965622501e-10	-2.01507122657158
GIMAP4	2.63543965622501e-10	-2.00610872456133
GZMH	2.86808604156696e-10	-1.56388338861678
PAG1	3.02925690677696e-10	-2.37981114086888
PRDM1	3.38739052137717e-10	-1.79973916175478
CRELD2	3.88003139517546e-10	-1.37515476995672
KIAA1551	4.33982147958635e-10	-1.83299854264236
GPR65	4.75484200059258e-10	-2.14257158864312
IL2RG	5.77132757142329e-10	-1.49987909875521
ARHGAP11B	6.3632479933837e-10	-2.42131064789041
ACAP1	6.90520950354399e-10	-1.81224174710526
TMC5	6.90942791003405e-10	-3.42622098707243
DNAJC3	6.98429113463634e-10	-1.53584207328545
RCSD1	9.02805847290911e-10	-2.13219090851707
TMSB4X	1.02997099464307e-09	-0.846818074527719
RP11-1070N10.3	1.1741247504959e-09	-3.34333075813296
BIN2	1.20781319269633e-09	-1.8691923650786
RGS10	1.21090846160382e-09	-1.20984629932002
CPEB4	1.30439852066622e-09	-2.01530681519061
CREM	1.36539560145648e-09	-1.14866322582713
HPGD	1.37984058358819e-09	-1.2631110868408
KIF4A	1.41826520949374e-09	-2.85547395059817
FOLR1	1.42144728928578e-09	-3.68102283474455
POLQ	1.50923037299991e-09	-3.12366339813865
PRSS22	1.56662830892692e-09	-1.80361982939815
RN7SL1	1.61193694617895e-09	-1.91130502659261
ANKRD28	1.61476055653431e-09	-1.63181393668744
TNIP3	1.63567342169883e-09	-3.01907523554601
HIST2H2AC	1.72089617919892e-09	-2.1515569387148
FNBP1	1.90587423146778e-09	-1.44021253460643
SEPT6	1.9519873504043e-09	-1.49802305302129
CLEC9A	2.09153074796209e-09	-3.51206166463537
NDC80	2.18158134198004e-09	-2.14557767919954
AP1S2	2.20968746503743e-09	-1.34949533489118
SLAMF7	2.31521436735532e-09	-2.86869452824603
XRN1	2.4496533877041e-09	-2.02321574577988
GRB2	2.58120239752712e-09	-1.40319208106235
ATP8A1	2.68539399094219e-09	-2.93963224484023
PRSS57	2.76483914570909e-09	-3.83089205733198
RP11-291B21.2	2.8696564833819e-09	-3.11969753584188
DOCK8	2.89473170106999e-09	-1.73278185171059
CXCR4	3.02934726295421e-09	-1.04997617419031
HSPA5	3.08482792026513e-09	-0.975304472780454
ARHGAP11A	3.09431647735776e-09	-2.28534612950726
MS4A3	3.56894289765205e-09	-3.87316823641172
CD7	3.61832305374322e-09	-1.34896672451615
EZH2	3.6349908313476e-09	-1.70949417300752
CKAP2	4.23939191274713e-09	-1.73095553260982
NCKAP1L	4.58188128268775e-09	-2.28849913784591
CD8A	4.72536700280876e-09	-1.53918379099521
GZMK	5.3154156737676e-09	-1.46421353599109
PTPN22	5.42102908268730e-09	-2.19690034628173
SH3KBP1	5.43480002434658e-09	-1.6386188188131
MALT1	5.59565969930084e-09	-1.96793330074867
CLNK	5.68345929257336e-09	-3.65091959886835
RHOH	5.69399935366414e-09	-1.66048777534406
PLEKHA2	5.92801417295824e-09	-2.11127521401971
TFPI2	6.25933306431467e-09	-3.52634409668118
C1orf54	7.12562887754573e-09	-1.74475574343713
KIF11	7.30824284353409e-09	-2.37941397128803
ANP32E	7.54004439876531e-09	-1.19353536325177
TUBA1B	7.63146743059605e-09	-0.834360273847477
ACTB	7.77852572490931e-09	-0.809134126596567
RAB11FIP1	7.82756961677878e-09	-1.74965751407324
TNFRSF13B	7.9303601983843e-09	-3.24360978842486
CXCL2	8.72620407320513e-09	-1.00479785556634
BIRC3	8.97685387824077e-09	-1.36041059191926
CD247	9.59063420310153e-09	-1.79965972999068
SP140	1.06234128596364e-08	-2.22615660443848
WIPF1	1.13423747462372e-08	-1.4453020958989
ITM2C	1.24652548728782e-08	-1.16303743925229
PRC1	1.34539143467515e-08	-1.77510657437101
HMOX1	1.35395222860145e-08	-1.69151914479202
LY86	1.47459449574822e-08	-2.36863297092964
KRTAP3-1	1.47730394499563e-08	-1.34155360513286
CELF2	1.55519942445306e-08	-1.42118436361291
PTP4A2	1.5981079204209e-08	-1.20047755040441
KIF14	1.619845176032e-08	-2.93579063951588
SRM	1.6637439154213e-08	-1.21869764319653
ANKRD36	1.7134964270883e-08	-1.55647096944499
KIF23	1.88605283629985e-08	-2.19654137242695
FAM107B	1.99274963764527e-08	-1.46237622789916
HMGB1	2.11316248867852e-08	-0.817052593027077
FYN	2.13046641457708e-08	-1.56103967379037
CXCR3	2.16618372728809e-08	-1.76017030368481
TESC	2.25075437010272e-08	-2.08920128145265
BAZ1B	2.38181882833385e-08	-1.4085918601438
N4BP2	2.46272185950681e-08	-2.18896706434906
IL16	2.46895927107582e-08	-2.29256113455355
FUT8	3.0114749122141e-08	-1.95038980994554
TYROBP	3.46236987310441e-08	-1.13224924700133
PDE4B	3.50649225718891e-08	-1.81179981946603
PRF1	3.56509279312642e-08	-1.64899261534294
ACSL4	3.87895730905075e-08	-1.77190093616447
ITSN2	3.9439942828641e-08	-1.5309125181518
H2AFV	4.13358454122545e-08	-0.925517162929501
MS4A2	4.29273785913849e-08	-3.71707846037323
MS4A1	4.52165815208437e-08	-1.99934492966498
UPF2	4.89683808505376e-08	-1.22518839058061
CD69	5.0460335189895e-08	-1.38402179096165
RNF19A	5.04679018865536e-08	-1.48223119575624
PIF1	5.23573292402251e-08	-3.14237356527579
ZNF683	5.61394996301283e-08	-2.58470658048446
DOCK2	5.7521291432812e-08	-2.18370184977273
SAT1	6.07533477052491e-08	-0.807952113772342
BIRC5	6.54352934827281e-08	-1.29182888225005
NRD1	6.58918865976669e-08	-1.3605864193749
SNRNP25	6.60968203338843e-08	-1.22931973195365
SAMD9L	6.64993534287615e-08	-2.23043448431631
GNG2	7.09833010081319e-08	-1.4594721376828
IQGAP1	7.25889772886433e-08	-1.07487362707757
SOCS4	7.53685247363703e-08	-2.17421639693848
PLA2G16	7.53890913449032e-08	-1.80411971309969
CHD2	8.05759557452013e-08	-1.30606698557545
NCAPG	8.22011097829912e-08	-2.18325527173538
PLIN2	8.29279152969569e-08	-1.09382076793256
RP11-76E17.3	8.48367351609346e-08	-3.19600717413777
EAF2	8.51493224714025e-08	-1.93693704687835
TLN1	8.9404475010726e-08	-1.36941631581441
EP300	8.99395921511751e-08	-1.93330629189919
HPGDS	9.29862933038009e-08	-2.5445142138571
KIAA0125	9.95841038545672e-08	-2.94866835829571
SMC5	1.01993368517218e-07	-1.45322472424666
TMF1	1.04970382919327e-07	-1.51127638261844
SASH3	1.05620997723841e-07	-2.10476065752849
NUCB2	1.06463368885432e-07	-1.09107648196308
BCL2L11	1.12743956955308e-07	-1.97234675144978
GOLGA4	1.13069323201469e-07	-1.11361763138003
PIK3AP1	1.13429261075842e-07	-2.71373855916838
MUC1	1.13429261075842e-07	-2.67805036506047
BANK1	1.15996407301524e-07	-2.25173712513986
POU2F2	1.15996407301524e-07	-2.20985788048375
JSRP1	1.25100875510197e-07	-3.16877168694408
TIGIT	1.31910934894589e-07	-1.89433158811629
SKAP1	1.31910934894589e-07	-1.87572564808515
ATF7IP	1.36689440627878e-07	-1.91879431868205
SLC2A3	1.38527319193938e-07	-1.37843032733901
G3BP2	1.4084310133294e-07	-1.25179313649125
OSBPL8	1.48839643936796e-07	-1.38734971498147
CD37	1.52971405719393e-07	-1.32663824519902
TROAP	1.60395113649363e-07	-1.79396292442351
MSN	1.72463524063423e-07	-1.07166428117264
LCK	1.82037641628465e-07	-1.40357912070002
KRT4	1.83479846651401e-07	-0.874720225659813
IQGAP2	2.07768684312163e-07	-1.65015290509099
BACH1	2.08828825283891e-07	-1.77943642397886
LMAN1	2.26655164971871e-07	-1.12407808479903
TXNDC11	2.39802841683436e-07	-1.6035000824092
LIMD2	2.42669016167998e-07	-1.24523543354793
CMTM6	2.44174290573067e-07	-1.14224546945244
POLA1	2.59325687369803e-07	-2.36383282360038
EML4	2.59821445993704e-07	-1.38044223983234
NCAPD3	2.61679000270713e-07	-1.94852903166217
BRCA1	2.68793946898876e-07	-2.09855261667199
NCAPH	2.75827125736762e-07	-2.21533138373064
AURKB	2.79366258514388e-07	-1.69715502461676
DNAJA4	2.86190173117516e-07	-1.8354567013082
KIF2A	2.9174429462899e-07	-1.74554631886804
OASL	3.07465979127422e-07	-2.18347510552372
RP11-841O20.2	3.17486183525529e-07	-2.29055858572801
XDH	3.1843642844751e-07	-3.36846053524253
PIGR	3.1843642844751e-07	-3.36830225505515
HIST1H2AL	3.1843642844751e-07	-3.36438738948397
ARHGAP18	3.2088528892542e-07	-1.7522047481233
EPB41	3.29228351453097e-07	-2.13855673434257
KIAA1524	3.64849075629981e-07	-2.21911802731953
SSR4	3.75485537224177e-07	-0.791551318800091
TOR3A	3.77523497120444e-07	-1.33394252266774
ID2	4.12573442366744e-07	-0.861059131004921
UBE2V1	4.2574418585043e-07	-2.26127052065887
SERPINA1	4.2574418585043e-07	-2.24281062264207
APBB1IP	4.75797293441206e-07	-1.86036225459789
SPRR2D	4.78921348341085e-07	-1.24004967220825
RNF213	4.94129820767182e-07	-1.20713130508605
STK17A	5.08291613428949e-07	-1.06762259215487
IL10RA	5.37969643464124e-07	-1.80263307733031
CEP350	5.47145047187545e-07	-1.57624750054918
IL2RB	6.13594060106459e-07	-1.9169100891858
MBNL1	6.22151290090224e-07	-1.13721485367657
SEC14L1	6.28892948409053e-07	-1.54275193741686
CCDC18	6.56962856646325e-07	-2.27611417442663
CCDC69	7.47105694649411e-07	-1.90242283247924
NIN	7.65912994048303e-07	-1.7536555279131
CCDC117	7.91020960887629e-07	-1.89424448876666
FAM49B	7.92177842317929e-07	-1.05544723412148
CKLF	8.14164186428346e-07	-0.937912495652613
ERAP2	8.20381887115537e-07	-1.49952978105342
ARHGAP30	8.53432318152602e-07	-1.7022663058631
CALM3	8.69831233468989e-07	-0.87151165809076
ERO1LB	9.06866378875304e-07	-1.89314394004835
SGOL2	9.66941441212146e-07	-1.91756222191879
STMN1	9.78783774149991e-07	-0.733035379180116
CKAP5	1.00414724585544e-06	-1.74243475235367
HLA-DRB5	1.05037718093085e-06	-1.04611397204042
GATA2	1.05843555214664e-06	-1.98694837085045
CTSC	1.13710214900164e-06	-1.11312112943508
ZBP1	1.13903987218338e-06	-2.64703727017148
BUB1	1.17115697778506e-06	-2.23738905952029
NPIPB5	1.20996035567768e-06	-2.44330597922201
TMEM156	1.22380763553286e-06	-2.53481430621294
FMNL1	1.23475068216384e-06	-1.56562113092638
MYO1G	1.23475068216384e-06	-1.54513976351406
ELL2	1.2899411045325e-06	-1.28718699660971
LAT2	1.31073173321596e-06	-1.99683603932716
IFNAR2	1.31375463990305e-06	-1.62447109882633
CDK5RAP2	1.32423975851582e-06	-1.80081087198423
BCLAF1	1.32531050417785e-06	-1.05814610308655
CCDC141	1.32892148397576e-06	-3.1975151682265
EHMT1	1.38651281733044e-06	-1.58649114474624
ALOX5AP	1.39558730116798e-06	-1.07094780705282
MYBL2	1.43078945247899e-06	-1.83194441487385
WAPAL	1.44354279644804e-06	-1.46748588448737
PPIP5K2	1.45421631597274e-06	-1.75435099375669
KIF18A	1.50553964698964e-06	-2.71139278077897
AKNA	1.60477100745013e-06	-1.61855724530095
SLFN11	1.70800986639383e-06	-2.36406745749637
LRMP	1.71849820805289e-06	-2.05328581649964
CCDC167	1.77527551966817e-06	-1.07973227907814
IDS	1.79678102801162e-06	-1.13872841724449
RAD21	1.82543586212543e-06	-1.0230928148702
SETX	1.83019365802243e-06	-1.61319479278657
DCP2	1.86221728915502e-06	-1.56136347887383
RLF	1.91152937658495e-06	-1.8239115810191
RGS2	1.9147601325396e-06	-0.978093470924248
GPR110	1.97236259688395e-06	-2.92257838338058
SMARCA5	1.99244465965713e-06	-1.29793982619525
USP1	1.99552337569672e-06	-1.14089032491108
DNAJB11	2.07840517406765e-06	-1.0251507814954
TMEM2	2.08447714663862e-06	-1.62230474592176
ANLN	2.08668103517314e-06	-1.98027377363414
VIM	2.11111098420444e-06	-0.696510189370969
CYTH4	2.12297776633127e-06	-2.29323166525772
CENPC	2.13195845803592e-06	-1.55243496157542
HERPUD1	2.17127857946303e-06	-0.804839741421722
SKIL	2.28381199327496e-06	-1.33430192460291
PARP1	2.42237447525981e-06	-0.98785464740656
RP11-343N15.5	2.43292217394008e-06	-1.88545592108831
USP16	2.43858176141221e-06	-1.02242756776184
ZNF106	2.68046977092999e-06	-1.27460362029465
GLIPR2	2.81601325536085e-06	-1.22236778158524
PBRM1	2.84089680484987e-06	-1.28338216033995
GPSM3	2.84370768640684e-06	-1.17617953604926
HECTD1	2.84865493319128e-06	-1.24225542887812
SLC26A2	2.86816761325593e-06	-2.21545976481248
SUZ12	3.06495838880833e-06	-1.38665489515543
F3	3.06566943500596e-06	-1.27743747692261
SFPQ	3.12000362074315e-06	-0.872532972311374
RP11-354E11.2	3.12260166849014e-06	-3.12756095977389
HIST1H2AH	3.12260166849014e-06	-2.98320421832797
LCP2	3.24771666056503e-06	-1.73234415285584
S100A12	3.25546461509819e-06	-1.41398927651639
TAX1BP1	3.3332389272266e-06	-0.990448742119317
THEMIS2	3.33705561171219e-06	-2.0099745312502
SVOPL	3.38802310656152e-06	-3.15730998458266
GCSAML	3.38802310656152e-06	-3.15716226753447
ARFGAP3	3.50519833479889e-06	-1.29936091471335
LRRC59	3.70238866747721e-06	-1.03091232438297
PRPF4B	3.78843618254156e-06	-1.1296695742466
CCL4	3.82282218700154e-06	-0.723592507817855
HIST1H2BG	3.87574772125083e-06	-2.73571518145542
STEAP4	4.20089576483877e-06	-2.14440268933246
PAFAH1B1	4.33542750415095e-06	-1.12227867783238
CDKN3	4.39729760032935e-06	-1.21880276105021
PPP1R18	4.48276581421308e-06	-1.16636881175143
UBR5	4.52895667658713e-06	-1.45780880870487
ARHGAP9	4.56439779684208e-06	-1.70393909778102
ZCCHC11	4.69993731593997e-06	-1.36480344453355
SHH	4.92428731767649e-06	-2.55357871973253
SEL1L	4.9724356221444e-06	-1.59119656687522
DUSP5	4.99732833066512e-06	-1.55895655401546
BDP1	5.21114885783724e-06	-1.22967739633626
LYN	5.36150113752669e-06	-1.938372675756
LGALS2	5.39086486325272e-06	-1.64721183273011
ESCO2	5.59246232161374e-06	-1.96620218592706
AP3B1	5.67380917402892e-06	-1.53886485993725
DBF4	5.77012471677251e-06	-1.6028275847565
NUP210	5.77030283812353e-06	-1.81890365081381
DEPDC1B	6.05412217011194e-06	-2.21563532773948
LPXN	6.17792061110962e-06	-1.52509734237443
MATK	6.23412806157339e-06	-1.90865552088823
STAT4	6.23412806157339e-06	-1.80239167068486
SLC6A14	6.37357793315806e-06	-3.1161600405193
SLC15A1	6.37357793315806e-06	-3.11603400544831
B3GAT1	6.37357793315806e-06	-3.10980895034286
GPCPD1	6.64273629547357e-06	-1.60499937579512
DIAPH3	6.70874133320223e-06	-2.12884901398827
GALNT1	6.72863086295111e-06	-1.39191124140958
GPR114	6.74766242869908e-06	-2.8688605929461
SAMHD1	6.79446391912415e-06	-1.290919203386
MCM10	7.04022949012791e-06	-2.08490863628442
RALGPS2	7.09860151217343e-06	-2.00084483484159
ARHGEF6	7.09860151217343e-06	-1.99469536402575
HELLS	7.35207498437914e-06	-1.14786211164832
CDC6	7.46556793233785e-06	-1.61456581217234
SIT1	7.61661040370678e-06	-1.84504295732445
RFTN1	7.62715117234533e-06	-1.75647473337668
NUF2	7.63429344045261e-06	-1.64916926818511
FNDC3B	7.71754829990126e-06	-1.62405320225934
MIA3	7.71754829990126e-06	-1.59399939414593
TMED5	7.92165624133037e-06	-1.2961638441365
CKS2	8.31617818668552e-06	-0.867376458385099
ANKRD44	8.65524563170338e-06	-1.9375310287755
SLA2	8.65524563170338e-06	-1.93400000157828
NCF4	8.65524563170338e-06	-1.89441959221819
KLRC1	8.75456038960604e-06	-1.71482095270289
ABI3	8.81355032120232e-06	-1.52598832675296
ADA	9.29841009960351e-06	-1.41077244338566
KLRB1	9.48589811378583e-06	-1.11713154728768
SYNJ2	9.53338306198943e-06	-2.18638615797298
CHORDC1	9.98796696883057e-06	-1.17123305388734
BPTF	1.01667422996728e-05	-1.17170832451936
PNOC	1.02366391978004e-05	-2.55883682726576
LMNB1	1.050447270353e-05	-1.23796417760832
GOLGB1	1.07236860038546e-05	-1.05727247326176
CEP152	1.07346181233272e-05	-1.896796282073
CENPU	1.0945462240149e-05	-1.25832289082131
TPM4	1.11229870132743e-05	-0.759926283191204
SNX10	1.17599390643018e-05	-1.63168796264616
BMS1	1.19486463532702e-05	-1.45538737554086
WHAMM	1.19568418403903e-05	-1.6176950057808
EXD3	1.228902094508e-05	-1.88843429940238
TPR	1.25089524726372e-05	-0.923237936173881
CMA1	1.25967831409038e-05	-2.99395606128036
TIMD4	1.25967831409038e-05	-2.9937752055601
FAM111A	1.29133143242859e-05	-1.42385789769456
FAM72B	1.33926733430852e-05	-2.76120618074388
GALC	1.35811587213419e-05	-1.85005424662721
SPC25	1.37906392854164e-05	-1.54209806622463
TBC1D1	1.39272591077968e-05	-1.61304809226707
SOD2	1.45014776820793e-05	-0.732708964737246
CCL4L2	1.45424030693647e-05	-1.95155729052929
BIRC6	1.46773438530756e-05	-1.41347566021464
CST6	1.49651147284397e-05	-1.88927130471098
CYTIP	1.6469536077099e-05	-1.08948333569546
ICAM3	1.65793620864517e-05	-1.23951210765585
BTK	1.6652852066897e-05	-2.27697312343356
PTBP3	1.69998952217149e-05	-1.23309029932713
VAMP1	1.71993442529099e-05	-2.16196363722479
DNAJC10	1.73710087889831e-05	-1.38792604759026
IER5	1.78619725676007e-05	-1.2267508630629
CKAP2L	1.81530413383458e-05	-1.79757735122156
VPS13C	1.87746768623867e-05	-1.61944780909408
FANCI	1.87931895786927e-05	-1.59835814160658
EFHD2	1.88757807175458e-05	-1.13951127530912
NR4A3	1.9186938829363e-05	-1.33038719615665
DNAJC15	2.01838476108413e-05	-1.0167762308177
CNOT6L	2.02029077518807e-05	-1.14028641440455
DNASE1L3	2.05890069577196e-05	-1.37801651434806
MAP4K1	2.06904161710699e-05	-1.69575636416179
HERC1	2.09036738048786e-05	-1.53352672405669
C1orf228	2.11906249143522e-05	-2.69472895497262
VWA5A	2.13946287072438e-05	-1.55225202550178
EREG	2.23408732284427e-05	-1.25133175858192
HLA-DQA2	2.29385946101772e-05	-1.29400545409668
GPBP1	2.31797450606488e-05	-0.889086944111031
DTHD1	2.33405897185989e-05	-2.80913993568394
PPP1R16B	2.33695946538141e-05	-2.29182217455381
PDE3B	2.33695946538141e-05	-2.2348318769882
CDK12	2.37040114629058e-05	-1.3382826747776
APOBEC3H	2.427981071719e-05	-1.78366072137194
H2AFZ	2.45484460680031e-05	-0.632918777347096
SLFN5	2.51000385208378e-05	-1.56747261488637
STIL	2.52605801131343e-05	-2.31252565445409
NEK7	2.72263281902211e-05	-1.39976482276584
RASAL3	2.79646571408333e-05	-1.710755299949
PRKCB	2.79646571408333e-05	-1.69286266150495
GLIPR1	2.80762926199689e-05	-1.12660574706048
MAP3K8	2.84849976322482e-05	-1.05404974035436
DMXL1	2.96435191841479e-05	-1.57784714706064
CLSPN	3.00385904647447e-05	-1.25254470814413
INHBA	3.05055003781829e-05	-2.04966192045513
PYHIN1	3.05055003781829e-05	-2.03571828292093
PTPRE	3.07136036753087e-05	-1.33863982860469
JOSD1	3.23121278658652e-05	-1.28924969867851
USP48	3.25906825604679e-05	-1.12833396232931
UBE2S	3.25906825604679e-05	-1.10678441944825
MIR4435-1HG	3.32313159138462e-05	-1.14247236715217
ZFAND2A	3.32705581395665e-05	-1.07544180640489
TAGAP	3.32893530080932e-05	-1.50260904142269
PDE7A	3.44660576434323e-05	-1.56050820654288
DNAJC1	3.49153269643849e-05	-1.01871238381645
PPP1R10	3.51848304861978e-05	-1.0759120743709
FAM214A	3.56092667715003e-05	-1.76255951789527
HIST1H2AI	3.56374766145836e-05	-2.92589455976344
YPEL1	3.61464111822863e-05	-2.26212355901954
ADAM28	3.67925447637081e-05	-2.17276655825995
RYBP	3.73054184288826e-05	-1.34598096960874
PIK3R1	3.73451980264612e-05	-0.936837242507256
AOAH	3.74981303905068e-05	-2.37107376016577
TTK	3.75229099490438e-05	-1.9196053055211
RAB30	3.7881866639142e-05	-1.73373421620776
SMC1A	3.86478474584653e-05	-1.01992110389019
TRAM2	3.88087021190927e-05	-2.06036462451754
TCL1A	3.88684908902685e-05	-2.03929416944758
FCGR3A	3.93592723364176e-05	-1.64184710040036
CBX3	3.96906139523436e-05	-0.753150548963879
PRKDC	4.03304906098816e-05	-1.01387540847229
RAD51AP1	4.03902206254365e-05	-1.41849517400102
HMGB3	4.09451560002396e-05	-1.03274414877805
APOD	4.12429455551385e-05	-0.8744467828414
NFKB1	4.16829482688306e-05	-1.08911351439621
DHFR	4.25376073201683e-05	-1.16190903003496
PIK3CG	4.34238608608737e-05	-2.57630881766404
CEACAM5	4.34238608608737e-05	-2.5760496462183
CDC25B	4.36857724330603e-05	-1.3713814462853
KLHL6	4.41361831216323e-05	-2.24100274794399
RANBP2	4.45412004485185e-05	-1.34153608312033
PRKD3	4.58507312797693e-05	-1.4405538609558
DOCK10	4.69257368648834e-05	-1.56257892941275
HIST1H2AJ	4.69282424437255e-05	-2.68984594877304
PRRC2C	4.85924691635249e-05	-0.804902237481804
SMC3	4.89936339926824e-05	-0.896127409456209
ETS1	5.01435923077235e-05	-1.25826032894318
HSPA8	5.0769490680242e-05	-0.618550950554573
GBP5	5.08553907243461e-05	-2.32143024340355
PLXNC1	5.08553907243461e-05	-2.31991534086635
MIR181A1HG	5.08553907243461e-05	-2.22994257146811
SLC17A9	5.37266616202317e-05	-2.41551053670126
CCNA2	5.46677268607334e-05	-1.43814878753283
ITGA1	5.4734076470776e-05	-1.67960076264247
RHOF	5.49253984724677e-05	-1.19936086146036
CPSF2	5.49811031361479e-05	-1.62596269645378
GYPC	5.87421988011918e-05	-0.88362081577445
VPS37B	5.90593965087435e-05	-1.07636287898902
GOLPH3	5.90593965087435e-05	-1.06433188769122
RP1-241P17.4	5.99150945493448e-05	-1.12298471902051
IFI30	6.14598570858825e-05	-1.69502819624516
HJURP	6.35901978401872e-05	-2.09510861492417
SYAP1	6.3831122294383e-05	-0.839980554065542
FOXM1	6.49232841733523e-05	-1.79838423490687
RASGRP1	6.49232841733523e-05	-1.76057378964264
PIP4K2A	6.58828857226766e-05	-1.29543287687823
ATP2B1	6.62686452517888e-05	-0.852711091852382
JAK1	6.63949623493673e-05	-0.972090125027262
PRKACB	6.99467224959245e-05	-1.76486664200155
ASRGL1	7.04401849926544e-05	-2.17314541159062
MBD2	7.06493970580846e-05	-1.12537115719334
SEPT9	7.12268179342732e-05	-0.882984642279068
NXPE3	7.1504695541374e-05	-1.86376192376179
E2F8	7.2427843296039e-05	-2.56048379076976
SLC41A2	7.2427843296039e-05	-2.49271904557379
SERINC2	7.31445598744901e-05	-1.25753969872512
CRNKL1	7.42350088682223e-05	-1.48743523841406
RASSF5	7.61412203928674e-05	-1.25630525696885
ERBB2IP	7.78524106230703e-05	-1.24167968603075
USP34	7.78524106230703e-05	-1.22803358918156
DUSP4	7.79914083538163e-05	-0.86562593591269
KISS1R	7.86891737132211e-05	-2.84078559324318
TMPRSS2	7.86891737132211e-05	-2.83557179558669
HN1	7.88189439222647e-05	-0.693194569937139
FASLG	7.91509383213367e-05	-2.29451442056469
GTSF1	7.93034031001646e-05	-2.15528909159767
PPP1R15B	8.11194582898808e-05	-1.31388241526772
MEI1	8.12765247557176e-05	-1.95885348567917
RPAP2	8.1299639191261e-05	-1.53054398310281
LINC00528	8.16681631891708e-05	-2.72969568948196
RP11-400N13.3	8.16681631891708e-05	-2.72366157867357
LAX1	8.16845331775096e-05	-2.48337529302312
RAB37	8.16845331775096e-05	-2.48214769899168
FNBP4	8.23842262478726e-05	-1.02967097720518
IL10	8.24364821100189e-05	-2.04998699448804
TNFAIP3	8.25573273366261e-05	-0.777837146768133
LAT	8.27384240440158e-05	-1.2396054712304
JMY	8.38790006657079e-05	-1.71754101534634
LINC00649	8.38790006657079e-05	-1.69747279357733
GYG1	8.39554911468766e-05	-1.14180102836303
NSD1	8.56273363215685e-05	-1.17028591722169
RBM38	8.64867347743273e-05	-1.56885725049374
FERMT3	8.88565342258373e-05	-1.4550788030162
PSME4	8.98685059795112e-05	-1.27442553750471
SLC38A1	9.13394607997622e-05	-1.09624935161982
GRK6	9.2542700347217e-05	-1.24691227411666
CHD1	9.27899946414579e-05	-1.17233831573681
VIMP	9.29056662069862e-05	-0.767625871217115
PHF19	9.33712341413841e-05	-1.13819906703903
TACC3	9.69355741245522e-05	-1.50918716760255
UCP2	9.74325904336505e-05	-0.904689559097754
LSP1	9.79838538471617e-05	-0.730713795789254
MANF	9.81760813659196e-05	-0.754601529059019
ARHGAP15	9.92742993436202e-05	-1.35391686892857
IBA57	0.000103333614681863	-1.51109586651405
CD5	0.000107045640181986	-1.77174777693679
SMARCC1	0.000108020235492409	-1.08461221601012
GSPT1	0.00010956653422744	-0.843013330695662
R3HDM1	0.000111330425748555	-1.51865762741962
MARCH3	0.000111687481328826	-2.18886888092607
HEPHL1	0.000116261110384642	-2.76932500335148
ADORA3	0.000116261110384642	-2.76925162992364
HIST1H2BF	0.000116261110384642	-2.76540299992185
PCNT	0.000119264735996841	-1.6699696799873
ELMO1	0.000119264735996841	-1.66400704573047
ST6GALNAC4	0.000119699017484668	-1.31935345406548
MARCH1	0.00012096716652138	-2.28720313194323
STK10	0.000121149813499082	-1.62046427785183
PRKCH	0.000121436432323186	-1.26114941161886
PCM1	0.000128750211077769	-0.997436133173573
TRIO	0.000130016049033369	-1.76345723975259
SUCO	0.000133127002795756	-1.54658754295119
ORAI2	0.000133127002795756	-1.44944735812578
CASP3	0.00013484830565666	-1.24722275343943
CCDC146	0.000135038486780716	-2.02311510892878
EMC9	0.000138065799236579	-1.43169206331046
MLEC	0.00014034358825006	-0.874986446847767
ODC1	0.000143784828976977	-0.684290208584128
DDX24	0.000145282751557008	-0.779333488428875
HAVCR2	0.000145378032884225	-1.8263369083407
APOBR	0.000151610452934961	-2.48765419450821
AKAP13	0.000153347472503328	-0.8946179034876
MSLN	0.000154900931936672	-2.08131249063511
WAS	0.000155549654393721	-1.34851362098478
PPIB	0.00015825037316876	-0.607400672707205
KPNA4	0.000158811724352121	-1.19494778230136
LINC-PINT	0.000160088255194326	-1.27181164738199
CD96	0.000162171419462471	-1.30323708192985
ACOT7	0.000162766709316469	-1.05059406519272
CARHSP1	0.000164223441938491	-0.73493341468746
FAM65B	0.000166837650742522	-1.6437753373305
EVL	0.00017004676030442	-0.93815921552336
CTCF	0.000171746392466362	-1.28424969961516
BICD1	0.000172296195206078	-2.02203082400451
METRNL	0.000174883822570807	-1.23115549184021
ZBED4	0.000176219911729701	-2.00073808415679
CECR1	0.000177529848003206	-1.72998084105092
KLRD1	0.000178725437577299	-1.23638141070278
7SK.2	0.000179106101850309	-2.33288418193781
ARPC1B	0.000181148190697662	-0.647459807958216
CENPK	0.00018194127566479	-1.1506767410341
RB1	0.000186909397963072	-1.29272407856318
SYTL3	0.000188285926856041	-1.38339774633272
RBM33	0.000193780496566152	-1.31321395055003
MASTL	0.000195299622034313	-1.6633180895382
HPS5	0.000195299622034313	-1.6395403457355
GPRIN3	0.000197292752235431	-1.83213076607761
ENC1	0.000211450703724475	-2.09551230039088
ASXL1	0.00021584705565029	-1.20452039735356
NCAPG2	0.000220047545282531	-1.51265208350361
KMT2A	0.000221403684268706	-1.04423591723833
FXYD5	0.000221405864614087	-0.662857246113034
STX2	0.000225619291173025	-1.99506405450961
ASCC3	0.000228296571653703	-1.41337238856964
TLK1	0.000231364882300104	-1.05534419479959
CDK11B	0.000236769011085214	-1.18574613644486
NPAT	0.000242229111542296	-1.47016888255712
BRI3BP	0.000246800547264057	-1.34741541117182
ZDBF2	0.000247742686867058	-2.15939995188033
TNFRSF9	0.000247742686867058	-2.15795872481417
RPN1	0.000248173725115933	-0.869568113928577
NCL	0.000249599079328066	-0.604227977052045
VHL	0.000253940025027854	-1.50098052449288
KIF22	0.00025524640547815	-0.876006722416655
ZNF281	0.00025750216342034	-1.29467133254506
FCGR2B	0.000260735116158429	-1.67218294540012
RAB27A	0.000263116656911781	-1.06271566163729
FGFBP2	0.000263678513655102	-1.54562690535714
GTF3A	0.000266081688230172	-0.690000821532286
SPECC1	0.000267215443289253	-1.85298434237501
FCRLA	0.00026821154493086	-2.48582639918407
CCR1	0.00026821154493086	-2.40386713871132
KMT2C	0.000272021219061728	-1.17041615313637
GIMAP7	0.000281838922912277	-1.33012169440925
PRR11	0.000284448573269987	-2.11053097071174
CDCA2	0.000284448573269987	-2.0317234444779
HSH2D	0.000286380201172839	-1.9604145158508
HIST1H1A	0.000289034989124205	-2.61994362978332
FLT3	0.000289034989124205	-2.61613261677037
C2orf48	0.000289034989124205	-2.61599623271698
PAK2	0.00029503740205664	-0.914680459938984
FBXO5	0.000305412117497452	-1.49293315564561
BIN1	0.000307047435406426	-1.09709813163701
GLS	0.000310789792462939	-1.18661982127365
CTA-384D8.34	0.000310842922934294	-2.48811500211181
TOPBP1	0.000313501818450439	-1.29136214401724
PRDM2	0.000314827311486554	-1.10078669658247
NAMPT	0.000315132288184252	-0.833235892424829
CEP135	0.000315559299600043	-1.54814924734614
SEMA4D	0.00031684889281004	-1.46541837646035
ITK	0.000321440978159044	-1.64473645157122
LAG3	0.00033568767596789	-1.46048037240063
ATP13A3	0.000336402652139193	-1.32268798392837
ZFC3H1	0.000336402652139193	-1.31218953554956
ZNF407	0.000344091359953748	-2.23216942054926
BUB1B	0.000344091359953748	-2.1863338666563
CD3D	0.000346106597441264	-0.747022082072347
ARCN1	0.00035077874724554	-1.22447615949817
RABEP1	0.000351388129354851	-1.24365389871283
SAMD3	0.000352796907077968	-1.57257222030039
TGFB1	0.000360484257921118	-0.933804414490446
MICB	0.000360541553559318	-1.9280646092501
CEP192	0.000360541553559318	-1.89225580429293
DDX3X	0.000364038209746567	-0.713467873486125
SLC16A3	0.000364254495828991	-1.12448094253399
LDHC	0.000367951556833466	-2.66142584075318
CD180	0.000367951556833466	-2.65183520237527
AC074389.9	0.000367951556833466	-2.64994899078793
CDV3	0.000368923114779318	-0.932715272903872
CD19	0.000377495698607958	-2.15242279428849
SMIM22	0.000377495698607958	-2.02281741488372
RBBP8	0.000377880344900128	-0.770368968520269
HIST1H2BJ	0.000379123483723547	-2.00825603920327
PHTF1	0.00038050505781809	-1.64057698541438
ANKRD32	0.00038205133057991	-1.39521825644117
RPAP3	0.00038205133057991	-1.3848274302703
PCNX	0.000384569439355695	-1.46625323361373
C19orf38	0.000390774335394076	-2.13730369490002
GAS2L3	0.000394995498416101	-2.31504324665626
FAM72D	0.000394995498416101	-2.30987501349186
JMJD1C	0.00040088402714542	-0.869796091310871
SPTY2D1	0.000404683137317777	-1.18860142901531
SAMD9	0.000406461475472813	-1.53556262442764
ITGAL	0.000406947191372236	-1.79696640758102
MYCBP2	0.000407575377782291	-0.9359564037256
HNRNPU	0.000408598902225747	-0.651326576232935
ZEB2	0.00042135683980668	-1.17124971062014
IBTK	0.000425369217740615	-1.29496288091423
CASP8	0.000425369217740615	-1.24659544262103
MOB3A	0.000425369217740615	-1.23054318819882
KLRG1	0.000425620185530562	-1.5200746595034
MAP1LC3B2	0.000425620185530562	-1.44105605298314
SCFD1	0.000432247786764854	-0.916611364954936
ZC3HAV1	0.000432247786764854	-0.910587936868321
GNA13	0.000441139505762365	-1.166732220741
CPM	0.000447959406331786	-1.66583848288826
ATP2A3	0.000447959406331786	-1.6510986957106
ZBTB43	0.000457210509021952	-1.01101811555767
CTSS	0.000460688940800405	-0.975973510366744
NKTR	0.000462844949501982	-0.819568125061847
CALR	0.000464891545258975	-0.562383894673008
ACAP2	0.000469149639975209	-1.09742770931216
PAPPA	0.000469589454411207	-1.99237821140665
NAAA	0.000473809928481743	-1.28667584798253
TK1	0.0004772703511383	-0.759219798754506
BUB3	0.000478027213722492	-0.714266701121245
ANXA6	0.000483133504445028	-0.850273879158278
HDLBP	0.000490597971283182	-0.764198127680188
SCML4	0.000494717005690725	-1.8860658973412
TRAF5	0.000497509543010233	-1.78248766631343
SGOL1	0.00050124066429026	-1.41513852556578
NCF1	0.000503159745104754	-1.29654056227234
TXNRD1	0.000505094048971919	-1.09771092864883
SCAMP2	0.000505523777504906	-1.00599077217563
BASP1	0.000523185662644397	-0.940351123550321
RECQL	0.000527128193849296	-1.05687064029096
MB21D1	0.000527196638225897	-1.60094767535253
PRKCQ-AS1	0.000527196638225897	-1.50475223263102
TOP2B	0.000528246147662226	-1.0446000388962
SRF	0.000528399433262461	-1.38221924332904
YTHDC1	0.000536812269443544	-0.860791770882863
RGCC	0.000542321341121038	-0.604684397026496
CMC2	0.00054789516293138	-0.884290773665096
ELOVL5	0.000553119440515102	-0.929163841253616
MAN1A2	0.000553142402546282	-1.10122220832811
FAM83A	0.000555622229909578	-2.12442829839866
DCBLD1	0.000558523184535225	-1.76179294669231
CDCA5	0.000563946793079505	-1.29901258044678
SYK	0.000563946793079505	-1.28131911654573
RNF125	0.000567527177126392	-1.50658036541043
CENPA	0.000567527177126392	-1.47870317791482
RASA2	0.000567527177126392	-1.46793751614292
RSRC2	0.000568339581267237	-0.668988122284139
DTYMK	0.000572375293581087	-0.807789019336886
APOL6	0.000573636789012984	-1.31675632750582
UFM1	0.000576967048598427	-0.758478883196758
SETD2	0.000578158628994329	-1.25040865885637
SELK	0.000584263488748075	-0.593650739707998
PLN	0.000595652134379003	-1.47677791699343
STAMBPL1	0.000604653920389566	-1.74498936325463
RP11-290F5.1	0.000606413092461007	-2.49003506889113
CENPI	0.000606413092461007	-2.48609085163657
MED14	0.000628820259416238	-1.63392623289031
CCNK	0.000630486155166699	-1.20533059035316
DAPK1	0.000630645342298276	-1.98628921903271
SEC61B	0.000631347918493543	-0.562414841249938
MAN2A1	0.000639137113959958	-1.30132955997579
ALOX5	0.000640792239381441	-1.96622555074072
CYLD	0.000645024731429406	-1.01798984044218
HSPA4	0.000651562883177256	-0.927414448308933
PHF3	0.000680198264525346	-1.03306693892707
HLA-C	0.000691136583664846	-0.516886347454693
AGR2	0.000707634060554027	-1.00541708614944
CDK2AP2	0.000720889785833698	-0.733874128080404
ELF1	0.000724918983733689	-0.753536740662198
TXNDC15	0.000727367810043091	-0.869517382792813
AHR	0.000735796563136102	-1.03813313050461
HIF1A	0.000748028778264367	-0.763230856978893
FAM49A	0.000759274335611451	-1.3561534382762
BRIP1	0.000772949761603678	-2.15588811087142
KIAA0226L	0.000772949761603678	-2.06261075752575
PPP2R5C	0.000773821632959079	-0.78757875786761
MT-ND6	0.000782830597615379	-0.70626014047917
TARSL2	0.000786351284723075	-1.31798696355202
CD6	0.000788239070368186	-1.14789072816617
WBP11	0.00081300785567006	-0.804570716608858
KPNB1	0.000824396815785034	-0.709223771704305
PDIA6	0.000834410546826296	-0.596965719146333
ARHGAP25	0.000837286933412004	-1.54571383610095
AAK1	0.000839921692768544	-0.979739168869242
GLCCI1	0.000856360687874309	-1.44715320670397
CD84	0.000878366205118313	-1.67858902460572
YY1	0.000892670219067803	-0.792867050135482
TRAF3	0.000902551822818074	-1.34329879108658
CLCN3	0.000913293106926865	-1.08103413769843
SMEK2	0.000923502194052586	-1.02768584343966
PHIP	0.000936036346865141	-0.790438496156051
TRIM38	0.000948639267972423	-1.19990925967637
BAG3	0.000964302706570789	-0.728920639150702
FNDC3A	0.000970773550120131	-1.22306014206919
CAMK2A	0.000980176794893812	-2.50155521665031
AC015987.2	0.000980176794893812	-2.48689852929217
SLC51B	0.000980176794893812	-2.48644433824058
FCRL1	0.000980176794893812	-2.483367788816
IRF1	0.00099644358057694	-0.659841917217848
CTB-178M22.2	0.00103257971727125	-2.48118870576567
PLA2G7	0.00103257971727125	-2.48115738855904
UBR1	0.00104461516379417	-1.59045091979956
PLK4	0.00105036017184156	-1.67697016898756
DEK	0.00105194896043836	-0.556633866970657
PPP2R3C	0.00105284803476539	-0.982513864902683
MTHFD2	0.00105855714888489	-0.841182049592472
STAG1	0.00107122378981043	-1.02819649947329
VEGFA	0.00107280263815966	-1.34979699598312
FAM105B	0.00107280263815966	-1.29875667584253
TBC1D10C	0.00108125566407112	-1.217169895153
CDKN2A	0.00108138803700301	-1.30987284788646
SEC61G	0.00109917288146476	-0.528584229239743
DNM1L	0.00111759727845263	-1.01084937805697
H3F3C	0.00112114811380585	-1.40988129285107
KRAS	0.00112833303395516	-0.906940553679009
LTF	0.00113115802173285	-2.36827207020171
ARID5A	0.00115369709698234	-0.90734579455334
CENPN	0.00115699972226816	-0.99368458933185
HP1BP3	0.00117252860155704	-0.680715953662689
C8orf4	0.00117415006105747	-0.904850220903626
BTN3A1	0.00118433646511531	-1.29267301947068
LDLRAD4	0.00118875502672386	-1.14854282124186
SPAG9	0.00119758060298093	-0.957814377229829
WHSC1	0.00119877930618229	-1.21433957490233
CCP110	0.00119952634109482	-1.26232463948943
PSMB9	0.00120823271552286	-0.610056097347829
FNIP2	0.00121003671170911	-1.11714864941561
GNB1	0.00121134557470075	-0.775637607090129
PDS5A	0.00121271160480178	-0.997336097791538
TAOK3	0.0012207111693566	-0.904346743060645
SH2D2A	0.00122364905866543	-1.14232845298802
SEL1L3	0.00122823905711798	-1.47968563341287
DIAPH1	0.00125704845264968	-1.06621795896738
FSD1L	0.00126169559722147	-2.08078572393223
ASXL2	0.00126324573684554	-1.30780318361541
SSR1	0.00128294603206786	-0.727292344948842
MCM9	0.00130779696421854	-1.80410636200002
MND1	0.0013271567873867	-1.22933147993164
KDM5A	0.00133149746767522	-1.00892188652132
UTRN	0.00133723344444179	-1.12223217689304
IDO1	0.0013564522297547	-2.20044804961953
PDS5B	0.00136262845535337	-1.09683207632788
STIM2	0.00137333061249755	-1.46467592151015
MED13	0.00137598208223071	-1.13191975456206
GGH	0.00138262105517685	-0.752770336770803
RAB33A	0.00140442865073254	-1.97559920075683
UBASH3B	0.00140442865073254	-1.97248779325681
HMHA1	0.00141139805127576	-1.10778371515452
C4orf21	0.00141284793734128	-2.04211774717384
C1orf186	0.00141284793734128	-2.03535389381363
APBA2	0.00141284793734128	-1.94526980982506
DNAAF1	0.00141284793734128	-1.94430581136678
LBH	0.00142819019014332	-0.900337177404758
FOXN2	0.00143120729288055	-1.36061543435738
RFX7	0.00143316938080256	-1.81125368979252
CASP10	0.00143316938080256	-1.77999577311282
CRTAM	0.00143316938080256	-1.74658710248422
LRG1	0.00143316938080256	-1.64229328960803
KNTC1	0.00143316938080256	-1.63615662081064
ZNF217	0.00148742788008333	-1.35043631841463
SPI1	0.00148742788008333	-1.2187987995132
RABGAP1L	0.00149195154827283	-1.25176952063141
TCERG1	0.0014992409813646	-1.00677508871049
ATP6V1A	0.00150576184723182	-1.14505777655155
PDIA4	0.00151823554523829	-0.655599340528364
CAND1	0.00152224619398525	-0.865778814759252
BRD4	0.00152478407179286	-0.86399806791251
PDXK	0.00153419197467129	-0.954763481148225
REV3L	0.00154860891575054	-1.19830522292579
NCOA7	0.00158228235563282	-0.631651591786389
CAP1	0.00160180248444198	-0.591520835507395
SCLT1	0.00161780926888177	-1.30261283000309
POLD3	0.00161974877729421	-1.17467707574621
MMP1	0.00162802919887198	-1.81362606943093
CCDC138	0.00162802919887198	-1.80308652492891
EVI2A	0.00164596433604275	-1.11205967700092
FDX1	0.00165340257030189	-0.718031280545438
HNRNPA1L2	0.0016558441588176	-0.637333402944318
AC092580.4	0.00166820956047994	-1.0258104002455
CAB39	0.00167027329520033	-1.074764835625
CCM2	0.00170145951451026	-0.930039550285938
COL15A1	0.00174467399926776	-1.59742769616326
JAKMIP1	0.00175843762336679	-2.18606913577245
CCR5	0.00175843762336679	-2.1168264136152
ZNF141	0.00175843762336679	-2.01460587130921
IRF4	0.00177572536188312	-1.37870321555396
HLTF	0.00177572536188312	-1.3750222551539
LACC1	0.00178952850777925	-1.92360465611348
C5orf42	0.00178952850777925	-1.8872195075449
PRKAR2B	0.00178952850777925	-1.80361608360596
LRRC8B	0.00178952850777925	-1.75828518459511
TRIM27	0.00179726498798895	-1.11648702071626
LMNB2	0.00180382329465115	-1.02195826911272
MAP3K2	0.00181730074580279	-1.00492058266999
STAG3	0.00186285070676761	-2.03154687116518
ANKLE2	0.00188115625604932	-0.925869690336206
RIF1	0.00188840558866692	-0.936407441530167
CHAC1	0.00193454657623817	-2.26047268159774
LILRB1	0.00193454657623817	-2.25980842222085
HNRNPAB	0.00195790718583069	-0.652318642473464
ABHD17A	0.00196853879912902	-1.05430128743853
CHD4	0.00201187703555511	-0.818687102584839
MYO1F	0.00203127915922274	-1.11698791104003
LPGAT1	0.00204407796142566	-1.23466449772822
MECP2	0.00204808203892115	-0.961123915786673
DTX3L	0.00210211949449372	-1.42709969753453
C16orf54	0.00210211949449372	-1.30169801346628
C21orf58	0.0021036700547206	-1.68161834145473
CDK6	0.00213411779853402	-1.07478789760998
SKA2	0.00213636647248976	-0.68910122429518
USP47	0.00216210024766396	-0.945811586543247
STAT3	0.00217578993509613	-0.73221208440885
PARP14	0.00221847593074575	-1.13610584620588
UGCG	0.00222924535463561	-1.08990339141527
SHKBP1	0.00224790586303755	-0.857913538332468
STAG2	0.00225154547418675	-0.919331571417922
TRAPPC12-AS1	0.00225433785978674	-2.34469230820121
SLC9A7	0.00225433785978674	-2.34323544328264
IFNG-AS1	0.00225433785978674	-2.34245780853435
LRRC37A2	0.00225433785978674	-2.34213650683486
HIST1H3A	0.00225433785978674	-2.33858607620851
ITGA2B	0.00225433785978674	-2.33713182201197
BLM	0.00225566064853112	-1.88630485122404
HDAC9	0.00225566064853112	-1.75935528650508
ALDH1A3	0.00229589396729352	-1.24533601358226
MAP3K7	0.00229829308712359	-1.10522693416167
IPO9	0.00231151771075122	-1.06122419090439
CCSER2	0.00235868860797714	-0.826314030357131
PFKFB3	0.00237054319289874	-0.981724826981094
HNRNPUL1	0.00237479568928937	-0.696095654586611
DNMT1	0.00238585506396162	-0.708546736080047
SEPT7	0.00239143873988287	-0.563512732653941
SPNS3	0.00239668049108738	-1.95725263522367
HENMT1	0.00240812737217479	-1.40017824725802
PRKCQ	0.00242015520771018	-1.98791364557153
GALNT6	0.00242015520771018	-1.98007037278812
CCPG1	0.00250141415445762	-1.03891782752304
ITGB7	0.00250168655119367	-1.20526208945688
MYSM1	0.00250735951826409	-1.36064624840123
NFKBID	0.00251356128646609	-1.11330631608934
SF3B1	0.00252968026884484	-0.694432946129868
CMTM7	0.00254807774649637	-1.21048028173608
EDEM1	0.00256354384076192	-1.33569557775102
CDCA3	0.00258455176612051	-1.28892433016902
PHF6	0.00260315313793259	-1.1189134277296
SHOC2	0.00267240598592008	-0.858829151106851
PHF20L1	0.00267854872558822	-0.88793784483426
ZNF638	0.00268574743967228	-0.981595923098588
GMEB1	0.00275044126924173	-1.39631858164031
RAB31	0.00276410459647173	-0.939308044504641
UNC13D	0.00278497967485426	-1.51274772819627
SRRM1	0.00281771493173761	-0.553609388371529
KIAA0100	0.00286824536579952	-1.22932075847455
TDO2	0.00290665222297445	-2.03143892821379
MYH9	0.00291477447456157	-0.64095326010529
LRCH1	0.00293000852245984	-1.572567322336
ITPR2	0.00299506834471442	-1.4445649726043
RASGRP3	0.00301188745933175	-1.61925245511131
KIF2C	0.00301188745933175	-1.56510448760409
CDC42SE2	0.00302549336845176	-0.762216133082035
SPN	0.00304330333800731	-1.15743968390631
IMMT	0.0030905494406954	-0.763904025682709
KIR3DL2	0.00309433490002666	-2.14678168073752
SLC46A3	0.00309433490002666	-2.14577767072075
MEF2A	0.0030949311159825	-0.962236649079166
HIST1H2BC	0.00310187325167662	-1.83276566302186
FAM122C	0.00310187325167662	-1.79040133100456
PAK1	0.00316197402492552	-0.934250208131696
DHX38	0.00318623657664269	-1.19744848623328
TBCEL	0.00320214348035267	-1.82544680865491
CLTC	0.00320955607861094	-0.894047766111837
TRAF3IP3	0.00322663076889823	-1.21930088799214
KANSL1	0.00326523726297177	-1.12747119738439
HUWE1	0.00331875742684422	-0.939296217087087
RPS6KA3	0.00339136865689411	-1.08120943035356
CREBBP	0.00339136865689411	-1.0509677797516
SLC39A8	0.00340781625611751	-1.09751333819896
ZNF331	0.00342410911355273	-0.719656833333011
INPPL1	0.00343261600446409	-1.38295425954285
NCBP1	0.00343261600446409	-1.38157665170271
KIAA0947	0.00344941184870129	-1.22645279825787
TRIP12	0.00346432185897093	-1.03291102073157
SNORD3D	0.00347921040398659	-1.79828253288242
RP11-473M20.16	0.00347921040398659	-1.70350837097524
EOMES	0.00347921040398659	-1.65980770790968
ARGLU1	0.00350167406830938	-0.61243275022847
PLEKHO1	0.00355472996873323	-1.0746288614309
SERPINB9	0.00355625126453109	-0.959278564407725
RP11-427H3.3	0.00357297070944714	-1.58722927366183
TCOF1	0.00360785758262381	-0.916299640770397
STXBP6	0.00360962875389975	-1.69318004647858
CDK19	0.00361707638512587	-1.29262008931542
G2E3	0.00362577412174954	-1.3397698067838
FAM76B	0.00362577412174954	-1.26717309079684
CNN2	0.00366084392929497	-0.605489872284527
RP11-16E12.2	0.00368463965843552	-2.30301819226817
CCR2	0.00368463965843552	-2.30125179288037
IKZF3	0.00368463965843552	-2.3008321400047
EML5	0.00368463965843552	-2.29899743032151
KRT81	0.00368463965843552	-2.29785254012121
LINC00694	0.00368463965843552	-2.29739432286552
CACYBP	0.00382391062856267	-0.530393459897308
GZMM	0.00386562171690105	-1.06552899525644
OTUD4	0.00388145179222166	-1.09482798311098
TIMELESS	0.00391148145668347	-1.16142771168649
RP11-489E7.4	0.00392635959632927	-1.88264477572779
TRIP11	0.0039444946642822	-0.949640484269479
DERL1	0.00399062091201372	-0.745327160123325
AKR1B1	0.00408760740535558	-0.685083713720357
DDX17	0.00412164346304899	-0.649800329235942
RNASEH2B	0.00415168712594232	-0.745871167055485
PSMB10	0.00416412780343248	-0.700335724281237
ERGIC1	0.0041763120635856	-0.961920313873752
RMRP	0.00420239971748459	-1.99868783699154
ACRC	0.00420239971748459	-1.82686137506749
WHSC1L1	0.00421399910403102	-0.678519965712482
LINC00877	0.00421964073044924	-2.20936059627976
FAM92B	0.00421964073044924	-2.20935491174144
WWC1	0.00421964073044924	-2.20844969553441
NUGGC	0.00421964073044924	-2.20740540089955
GPR97	0.00421964073044924	-2.20401513570797
RP11-798K3.3	0.00421964073044924	-2.20159613333567
ACTR3	0.00425235595170657	-0.531666535013879
GPR171	0.00432688089696544	-1.62852993724504
NUS1	0.00433209132768306	-0.915901693400629
PUS7L	0.0043574428984042	-0.948538141092973
MBP	0.00442505715985602	-0.816998081970204
ARAP2	0.0044364243079382	-1.27277381488904
ST3GAL5	0.0044364243079382	-1.20245732755882
C10orf118	0.00446089247490806	-0.830239330461887
ARID4B	0.00449394753395178	-0.661731062740238
RNF169	0.00456260003186896	-1.2663100317828
RNMT	0.0046047724256795	-0.757547445686089
DNAJB14	0.00463757730441232	-0.949689808209507
EOGT	0.00464379464912824	-1.50239840825256
SPATA13	0.00464379464912824	-1.48901124414346
BRWD3	0.00464379464912824	-1.38916832336593
OSBPL9	0.00466213295806574	-0.910875186603461
ATM	0.00467424734855626	-1.07060618465375
MSL3	0.00467424734855626	-1.0486780198326
CD274	0.00469263452116089	-2.05069384433618
IL18R1	0.00469263452116089	-2.04894150983147
KRT86	0.00469263452116089	-2.0476723817274
C3orf17	0.00476880235260376	-1.02243134277909
CEP78	0.00476972111228174	-1.21319201830406
DIDO1	0.00476972111228174	-1.09451084343652
ARPP19	0.00482677140614786	-0.651138774123536
COMMD7	0.00484519049746171	-0.723456545185119
NIPBL	0.00488696604221441	-0.893947016146997
LINC00342	0.00491311623715818	-1.83856195527982
KLRC2	0.00491311623715818	-1.83090770069705
CCNF	0.00491311623715818	-1.73497752101564
SOX17	0.00491311623715818	-1.68252965663657
AGTPBP1	0.00491311623715818	-1.68209165651064
GBF1	0.0049194724631561	-1.33251707091748
KIAA1731	0.00494871223567038	-1.5005865030702
HOOK3	0.00496108501680016	-0.907903028655882
FAM110C	0.00496108501680016	-0.901717249772533
AP3D1	0.0049728004522933	-0.911382167360526
XPO1	0.00503064736974098	-0.751587168546482
MSH2	0.00505209607746844	-0.986532376307604
RAB3IP	0.00510679325209859	-1.18757536504452
CENPJ	0.0051536556158691	-1.65860308870103
GNG5P2	0.0051536556158691	-1.50490391553845
ZBTB32	0.0051536556158691	-1.50142040434565
TMEM170A	0.00517925395637429	-0.865749855987123
LRR1	0.00521319896978961	-1.02388874599308
PTPN6	0.00521972562853708	-0.884795159478451
SKAP2	0.00528047438978464	-0.909352179327036
MAD2L1	0.0053730592448243	-0.792554201344166
FAM101B	0.00542663971323811	-1.76270358133912
P2RY8	0.00542663971323811	-1.7196467546442
SEMA7A	0.00552617902922365	-1.87656237086798
TXK	0.00552617902922365	-1.87376995607579
CCSER1	0.00552617902922365	-1.87277711614845
LMTK2	0.00552617902922365	-1.81156120872799
CXXC5	0.00554112537156168	-1.12275497777021
FRYL	0.00554112537156168	-1.0902337887796
FUBP1	0.00554641380016845	-0.730052526234668
ZC3H13	0.00557864009766533	-0.712550821406673
SASS6	0.00558954838291902	-1.2072167937758
CPOX	0.00562141666269976	-1.40022389386718
FXYD2	0.00576085281297516	-1.35780326194968
DIP2A	0.0057789580643595	-1.13278983373667
ZNF487	0.00578051999754203	-1.39585901972596
RAD51D	0.00578051999754203	-1.3864336053089
NUFIP2	0.00600425875070697	-0.895788322825219
RBM25	0.0060896603539147	-0.557588552953286
TMEM260	0.0061013266380087	-1.56095593939973
SFMBT2	0.00624554298974188	-1.6424538680671
PALB2	0.00624554298974188	-1.50914327407159
ZFYVE28	0.00624554298974188	-1.50008383230888
CLPTM1L	0.00625215306868379	-0.983615031585609
RPL39L	0.00627017166796106	-0.732487722238053
AP1M1	0.0063008677825475	-1.0619535503576
BATF	0.00634262926052669	-0.956656137113154
ICAM2	0.00635567014584934	-1.14061255089746
MIR142	0.00640232586519124	-1.39047714413928
SENP7	0.00640232586519124	-1.33770954576196
MDFIC	0.00640232586519124	-1.25936624770474
ROCK1	0.0064359264224723	-0.663283912804327
DENND3	0.00645802994755611	-1.27997889250938
AGO2	0.00648286384866472	-1.22268288875733
ZC3H7A	0.00648994113110768	-1.05212200262051
TTF2	0.00661407403590111	-1.08307653143817
ZFX	0.00663794496505446	-1.05997232519777
ASAP1	0.00663794496505446	-1.00549102200609
HIST1H2BK	0.00664455823828158	-0.695822322676151
CAMK4	0.00672039790025102	-1.46732072659326
HAS2	0.00672039790025102	-1.35919112675861
SIGLEC10	0.0068138117445687	-1.97388914947023
KPNA1	0.00686020939928067	-1.05029144461885
HERC2	0.00688165665115178	-0.907900682993239
AFTPH	0.00690533833631674	-0.891479010939939
PLEKHA3	0.00690954547617644	-0.918146751134585
DDX46	0.00691551150396631	-0.577212006529471
IRAK1	0.0070412154989921	-1.0202254856565
HYOU1	0.00706782250030356	-1.20283404883119
CXorf38	0.00709124724835176	-1.31552484573978
HIST1H2BN	0.00711022284083989	-2.09219809721262
ZNF215	0.00711022284083989	-2.08724849908973
STRIP2	0.00711022284083989	-2.08421130293875
HIATL2	0.00711022284083989	-2.08338611093351
CATSPER1	0.00711022284083989	-2.08189464889833
CCL4L1	0.00711022284083989	-2.08038062060253
FKRP	0.00718177436322171	-1.4047008875744
GTF2H1	0.0072100924767281	-0.835063247608179
STARD4	0.00722236024265208	-1.26191839726155
ANKIB1	0.00722236024265208	-1.23631962263899
FANCA	0.00722236024265208	-1.23155163487507
DHX40	0.00723819046265839	-1.07606563007557
SYNE2	0.00723820602526651	-0.598384816109618
HIPK1	0.00727483692771672	-0.889425751067418
HSDL2	0.00727483692771672	-0.872673245040326
VPS13A	0.00727752644737051	-1.13662487317242
WDR76	0.00727967076180368	-0.95219324842109
CD22	0.007353814785796	-1.87622646346687
RP11-108P20.1	0.007353814785796	-1.82105963233699
ACY3	0.007353814785796	-1.80853647462749
ESPL1	0.007353814785796	-1.80581917475473
HK2	0.00745648684858671	-1.74728816806919
CLEC2D	0.00757715881233221	-1.15185879588906
RFC1	0.00766982713913622	-0.652436713028643
HELZ	0.00775665138470352	-1.00784142646996
CEP57	0.00775872771138791	-0.716623118857604
CBL	0.0077779046545564	-1.43422040461295
KLHL5	0.00784365431556086	-1.18840193684026
UVRAG	0.00784365431556086	-1.10841317287427
ABRACL	0.00789660633336349	-0.521782880075548
SRPR	0.00790672648364749	-0.859795656001193
KLF13	0.00790672648364749	-0.84584024002077
MIS18A	0.00792126995348101	-0.942644725172156
JMJD6	0.00795722550514592	-0.825765636351948
MAPRE1	0.00798512447428234	-0.593039644588617
SELL	0.00799450501856416	-1.09895471994368
HAUS6	0.00805845141647868	-1.20802217491333
GRPEL2	0.00810448667740998	-1.36843389784123
ECT2	0.00810448667740998	-1.36704573033957
AMMECR1	0.00810448667740998	-1.28925041509045
KHSRP	0.00812164919732412	-0.856086744241146
NFKBIB	0.00812164919732412	-0.817823017884773
KMT2E	0.00814187826294381	-0.575956832964497
DGCR8	0.00819684424322319	-1.26962574988379
INPP4B	0.00819684424322319	-1.26887812962984
MANEA	0.00819684424322319	-1.17849086982788
TTL	0.0082262797457923	-1.21511973951607
RUNX1	0.00823211170943323	-0.802894595395262
RARRES3	0.0082616436165736	-0.639796279242144
COPRS	0.00830195631765022	-0.8660760609261
PTK2B	0.00832934850777078	-1.05635982335734
SVIP	0.00834968301927153	-0.665324293920371
CD97	0.00836427921690505	-0.865061862039983
LST1	0.00836427921690505	-0.769819765196669
CUX1	0.0083742167730782	-0.853754820450578
MAP4K4	0.00847034743110653	-0.901922245708673
ORC6	0.0084804750617328	-0.947115320304664
WDR43	0.00859081463957427	-0.762191653117793
DPEP1	0.00865967181083879	-2.13970081850645
C11orf87	0.00865967181083879	-2.13968217726915
BMPR1B	0.00865967181083879	-2.13951095013896
AC007879.7	0.00865967181083879	-2.13946992357253
FBXL22	0.00865967181083879	-2.13832462012307
JAKMIP2	0.00865967181083879	-2.13642196205505
IL5RA	0.00865967181083879	-2.13612277980119
KCNH2	0.00865967181083879	-2.1345998269393
APOC2	0.00865967181083879	-2.13454873680849
SMC1B	0.00865967181083879	-2.13421227844699
RSAD2	0.00867029914351462	-1.8264610721613
PDPR	0.00867029914351462	-1.78170251323487
BACH2	0.00867029914351462	-1.65727850060702
WDR36	0.00868723035432312	-1.16816334170205
CBLL1	0.00868723035432312	-1.11574792669932
RELB	0.00872497772852594	-0.850421874551937
KIAA1109	0.0087681305355521	-1.11827321872352
SLC39A10	0.0087681305355521	-1.10680902961272
TOP1	0.00878179683445422	-0.610537443217578
RNF166	0.0087893072931169	-1.05850569032681
ATXN2	0.0087893072931169	-1.01296283657118
CDC42EP3	0.00883771440937721	-0.753896505584954
ADAR	0.00889964386671955	-0.722638658290343
UBE2O	0.00896294593129113	-1.30244583954997
RGS9	0.00905674106398842	-1.70149827633389
CXCL10	0.00905674106398842	-1.65131265437788
SETD3	0.00909908717992097	-0.950605148079504
MAPRE2	0.00909908717992097	-0.875943846255359
SRSF10	0.00917244071520838	-0.733484704297887
SLC39A11	0.00918102252403891	-1.17443067392309
KDM1A	0.00919727121825935	-1.0551693832043
RAD18	0.00928251073964426	-1.27202353687763
KDM7A	0.00928251073964426	-1.21547523859431
RNASEH2C	0.00930404644234905	-0.542751668750038
SMG1	0.0093806790971074	-0.879452091320766
UFL1	0.00950935775404251	-0.85508583142237
PTPN11	0.009523407564256	-1.05104773755124
BZRAP1-AS1	0.0095424915019757	-1.87788993281258
EPGN	0.0095424915019757	-1.87650519806868
EMR2	0.0095424915019757	-1.8753629406694
SLC35E2	0.0095424915019757	-1.87493172422313
SCIMP	0.0095424915019757	-1.87388691942821
AC006129.4	0.0095424915019757	-1.79518868486681
HIST1H3D	0.00959196565076771	-1.74194537905857
HIST2H2AA3	0.00964783330849934	-1.00669540089581
LTC4S	0.00968484997199381	-0.825302645549216
RB1CC1	0.00968484997199381	-0.812380441655028
MAN1A1	0.0097231244022438	-0.964598795465554
CCDC88B	0.00979079327208945	-1.34857861957221
SLK	0.00981932436391222	-0.847641884335293
SUPT16H	0.00982470240572407	-0.720853126026225
ZNF37A	0.00996509794284441	-1.21406270354763
TMC8	0.0101066464707926	-1.1049254072733
QPCT	0.0101066464707926	-1.09792689532019
ELK3	0.0101446474484996	-1.02635156580936
ITPKB	0.0102576565344835	-1.13435022490784
MTPN	0.0102755288678593	-0.642548432321964
USP14	0.0103234499487917	-0.712023607992051
MPHOSPH9	0.0104440523385046	-1.31358680733899
LPCAT1	0.0104440523385046	-1.29425278081783
HEATR1	0.0104440523385046	-1.2757463469782
DENND4A	0.0104440523385046	-1.26672227462368
NANS	0.0104729018777885	-0.588074024652587
RBM48	0.0104751998363786	-1.37088917986486
SLC41A1	0.0104751998363786	-1.36606142451958
UTS2	0.0104982540913061	-1.02942801374772
CENPM	0.0105838671506769	-0.739181221515058
KLK7	0.0107536804554495	-1.65413305286663
MCTP1	0.0107536804554495	-1.60820957468376
RECQL4	0.0107536804554495	-1.60650809512088
NES	0.0107536804554495	-1.60534546626911
THEMIS	0.0107536804554495	-1.55302345947239
POLR2B	0.0107671042406489	-0.786154437847953
PARVB	0.0107924583250714	-1.01931447288406
LYL1	0.0109062484727581	-1.65207666548671
BHLHE41	0.0110029760348676	-1.04614852853377
CARD8	0.0110029760348676	-1.01100776300867
OLFM4	0.0110494301093531	-0.598074845274618
BMP8B	0.0110962660535778	-1.97459795398332
SYCE2	0.0110962660535778	-1.97369005742727
RP11-192H23.4	0.0110962660535778	-1.97298159692946
NUPL1	0.0111008425717514	-0.91556950375047
PHACTR2	0.01123288859104	-0.977034646250241
CTDSPL2	0.0112482328594899	-0.982090226069599
AKAP12	0.0112482328594899	-0.970828883482435
PMS2	0.01134524891275	-1.34553621992101
WDR44	0.01134524891275	-1.31567710553831
RASSF2	0.01134524891275	-1.31258107299696
SAE1	0.0113562874434424	-0.678703681451965
SIPA1L1	0.0114326962057133	-1.20252989663004
PTPN2	0.0114864752871391	-0.65909213183607
ZYX	0.0115366980647732	-0.676527254774715
LIG1	0.0115625320984645	-0.825034743680302
ZNF207	0.0115811153245931	-0.534637865928422
CCND2	0.0116687113459772	-0.647246378396242
SARNP	0.011714923190251	-0.8843045483758
RBM15	0.0117180002808892	-1.2545407825634
UGGT1	0.0117180002808892	-1.21016331689902
WDR1	0.0118042815354521	-0.507587845705956
SLC35B1	0.0118061232546023	-0.694932682423611
PDSS1	0.0118495812082509	-1.18188276151712
PCF11	0.011887712542974	-0.815971602272193
AAED1	0.0118999064908731	-0.703880447406459
ORC3	0.012031539391191	-1.02102719740256
PGP	0.0120820509901135	-0.920275819163806
HLA-DOB	0.0122901975856478	-1.67578084958582
TMEM41B	0.0122910316813704	-0.840484933450938
SERPINB7	0.0123153588940456	-1.46234502479605
SRGAP1	0.0123153588940456	-1.39512369358185
FOXD1	0.0123194769711162	-2.0351991892589
ZNF804A	0.0123194769711162	-2.02539629508219
RP11-685N3.1	0.0123194769711162	-2.02539629508219
CCR4	0.0123194769711162	-2.02539629508219
KCND2	0.0123194769711162	-2.02536188557652
PACSIN1	0.0123194769711162	-2.02532747684671
CTD-2653M23.3	0.0123194769711162	-2.02523181450537
ACOXL	0.0123194769711162	-2.02523181450537
C6orf99	0.0123194769711162	-2.02523181450537
PROM1	0.0123194769711162	-2.02506735164628
MCHR1	0.0123194769711162	-2.02506735164628
LIM2	0.0123194769711162	-2.02506735164628
GRID1	0.0123194769711162	-2.02360937782194
C22orf34	0.0123194769711162	-2.02360937782194
RP11-342D11.3	0.0123194769711162	-2.02360937782194
LINC00618	0.0123194769711162	-2.02360937782194
MYH13	0.0123194769711162	-2.02360937782194
NBPF8	0.0123194769711162	-2.0235750084536
TMEM236.1	0.0123194769711162	-2.0235750084536
AFF2	0.0123194769711162	-2.02182453697449
ELAVL4	0.0123194769711162	-2.02182453697449
TIFAB	0.0123194769711162	-2.02182453697449
RP11-444E17.6	0.0123194769711162	-2.02182453697449
TEX15	0.0123194769711162	-2.02182453697449
C19orf77	0.0123194769711162	-2.02182453697449
GNL3	0.0123259012683675	-0.570220350389965
BOD1L1	0.01235009476469	-0.819399034318322
DESI2	0.01235009476469	-0.793015885902529
TFDP1	0.0125963509292832	-0.593575622877892
ILF3	0.0126849805489083	-0.56212715992212
OTUD1	0.0127122388624518	-1.19821940389102
POM121C	0.0128244848186839	-1.11458168572959
B3GNT7	0.0129617216648198	-1.78831714316646
BTLA	0.0129617216648198	-1.78803986776989
LIMD1	0.0131883463839226	-1.67985010900618
NPIPB11	0.0131883463839226	-1.60723771854721
GCNT2	0.0131883463839226	-1.56344757972076
ZNF740	0.0131883463839226	-1.55512280328924
NOL8	0.0132698057628945	-0.874714984037379
PGM2L1	0.0132779818238301	-1.09373565837015
ZNFX1	0.0132779818238301	-1.08172242856652
GBP4	0.0133616049344534	-1.28008809529554
FAM120A	0.0134413797758804	-0.694647239110302
CDCA8	0.013486782277492	-1.13743690418059
ESCO1	0.013486782277492	-1.12602788948593
ITGA2	0.0135616682649638	-0.77066082616764
CNOT1	0.0135616682649638	-0.766072796009154
DUSP10	0.0135616682649638	-0.763266438715092
RAPGEF1	0.0136013215182432	-1.01770053800787
RMI2	0.0136013215182432	-0.997991826979331
BAZ1A	0.0137169242492581	-0.564934410021813
CHPT1	0.0137852491426319	-0.850756581088189
CDC20	0.0138608768619462	-0.808200247269456
HPRT1	0.0139242092490002	-0.598737959271951
HCFC1	0.0139371666937521	-0.945807245599114
NCOA1	0.0140718791450002	-1.18236310606327
DTL	0.0141025160723472	-1.14057303714464
PARP4	0.0141025160723472	-1.08543812501451
CSK	0.0141081089844123	-0.842891223769407
NR4A2	0.0141630358019739	-0.515818490123092
AKT3	0.0143695389504376	-1.53047104819253
KIAA0922	0.0143695389504376	-1.49638227091295
KLF12	0.0143695389504376	-1.49585654137412
POMZP3	0.0143695389504376	-1.46200080268104
ALMS1	0.0143695389504376	-1.3609819147258
MTRF1	0.0143695389504376	-1.36032565054883
SNX20	0.0143695389504376	-1.35374345714231
COPA	0.0145492476029588	-0.736282055295274
ZRANB2	0.0145649906993775	-0.650619792222056
FAM208B	0.0146323368016445	-1.22139719567554
SLC31A1	0.0146323368016445	-1.21371149434377
SMNDC1	0.0147049784140798	-0.822985776649433
KRT7	0.0148581499951156	-1.10276014549789
CUL4B	0.0149615018232761	-0.998932993141185
ANKRD13A	0.0149615018232761	-0.936898689499466
HMGXB3	0.0150202167069721	-1.23480376523109
STK39	0.0150202167069721	-1.17047561066576
RAPGEF2	0.0150211480430614	-1.28944247679205
LY75	0.0150211480430614	-1.28801791723725
MIIP	0.0150502309416229	-0.921671490853164
MZT1	0.0150602949159103	-0.61244383279594
CLINT1	0.0151068702873579	-0.717935295722263
CD4	0.0151868874371551	-1.28591697951974
SENP6	0.0152582433046682	-0.827653722776066
USP15	0.0153934919998176	-0.804608853859423
FAM129A	0.0154237463890593	-0.769268620711054
KIT	0.0154977460933991	-1.81255093244413
KBTBD8	0.0154977460933991	-1.62373861524723
GNE	0.0154977460933991	-1.61903410954349
TUBGCP2	0.0155904074159547	-0.835189748360788
SH3BP4	0.0156098795335736	-1.16689972638828
CAPN7	0.0158016050160064	-1.04699109244484
ANKRD11	0.0158458028332554	-0.602114984846471
SFSWAP	0.015913986858116	-0.861937723607656
C15orf57	0.015927352426862	-0.880191932748231
BID	0.0159615049098488	-0.66804712552903
HIC2	0.0160072119279728	-1.51454032803903
SYNM	0.0160072119279728	-1.45772312712335
COBLL1	0.016181897462674	-0.911334493224081
N4BP1	0.0161827803520266	-0.971426026084327
ARL13B	0.0162210162790173	-0.938944888767476
SRP54	0.0162541467347092	-0.708508407877001
AHRR	0.0162867639044063	-1.99617285955715
RYR2	0.0162867639044063	-1.99319359588829
SPDEF	0.0162867639044063	-1.99298880224236
FMO1	0.0162867639044063	-1.99287315726432
ENKUR	0.0162867639044063	-1.99256643253992
RP11-181E10.3	0.0162867639044063	-1.9909503023821
CLCN4	0.0162867639044063	-1.98968605341489
SLC45A3	0.0162867639044063	-1.98776144033373
LINC00996	0.0162867639044063	-1.98772093707031
RP11-262H14.1	0.0162867639044063	-1.98765747172403
CTC-537E7.2	0.0163315343263433	-1.87049463430955
TEC	0.0163315343263433	-1.86797852713373
ALCAM	0.0163373261017255	-1.100289420871
UPP1	0.0166582638353301	-0.820990531244955
C22orf46	0.0166735097840798	-1.43174410472558
MTFR2	0.0166735097840798	-1.33141197398069
SAFB2	0.0168134032922786	-0.679081120572122
CCDC71L	0.0168345095157681	-1.27746394057449
HPS3	0.0168345095157681	-1.17329479244388
ATXN1L	0.0168550090452678	-1.07949210477474
CEP290	0.0168550090452678	-1.05754851073437
FAM179B	0.0168550090452678	-1.03862011753447
AGAP2	0.0171513339322553	-1.71948738578585
RBPMS2	0.0171513339322553	-1.7194148476028
GPR176	0.0171513339322553	-1.7193491434503
CPNE5	0.0171513339322553	-1.71806091200339
SCXA	0.0171513339322553	-1.7151880247429
EFTUD1	0.0171701313094612	-1.35730691861577
GINS4	0.0171701313094612	-1.22778630824045
RMI1	0.0171701313094612	-1.18006021961126
ZNF720	0.0171986650155486	-1.0352010677253
CCDC88C	0.0171986650155486	-1.02564091708776
SIK3	0.0172407860623639	-1.1476283732878
MARCH2	0.0172407860623639	-1.12356711740594
NOM1	0.0173807100260298	-0.851407717989899
FUOM	0.0174700429993368	-0.883107375422784
IKZF1	0.0179298895616314	-1.08142073719596
GADD45A	0.0180686764853107	-0.552606931916625
ICOSLG	0.0180853719366796	-1.08866173544557
LIN37	0.0181839867652816	-1.38802044322303
NEK2	0.0181839867652816	-1.38438538915499
RAB8B	0.0181901124639929	-0.883116486573167
NUP98	0.0181901124639929	-0.829328613651085
ZNF451	0.0183060043230777	-0.866301320039857
ARHGAP4	0.0184004026224885	-0.974004202226453
RRP1B	0.0184436234519449	-0.880464970848923
ASF1B	0.0185090887884679	-0.808867108515887
ADAM10	0.018691572163048	-1.02486029383004
U2AF1L4	0.0186965442280387	-0.828332719727775
RELT	0.0188136937660321	-1.23114485312564
CABIN1	0.0188365993816288	-0.985243129731968
TLE3	0.0189693250827718	-0.832662368095131
PARVG	0.0190017817478761	-1.13134247481548
TRAPPC10	0.0190017817478761	-1.10820413737463
STAT1	0.0192347366448885	-0.689201130725993
AARS2	0.0192429898377937	-1.46047421313269
STC1	0.0192429898377937	-1.45852880727888
C5orf22	0.0192451219006917	-1.25938490266429
ATP8B4	0.0192628615520372	-1.75427140300567
ZNF433	0.0192628615520372	-1.57269965139486
FGF2	0.0192628615520372	-1.56450554069216
WNT2	0.0192628615520372	-1.56415716136414
MYEF2	0.0192628615520372	-1.56123808678001
KIAA2018	0.0193414032284972	-1.25742537886539
ME2	0.0194141392995564	-0.839810059665386
AK9	0.0195450707206453	-1.22386524267641
CCNE2	0.0195450707206453	-1.18094722638743
ABHD3	0.0195743547223521	-0.752356991356805
NFKBIE	0.0196414931185403	-1.01827439948112
CD1C	0.0196414931185403	-1.01785046246081
ADRBK1	0.0197251879143824	-0.902260911290878
FAM13B	0.0200548981558331	-1.00360929977216
CTPS1	0.0200548981558331	-0.942473034124605
CISD2	0.0201107968119973	-0.530721143010313
THRAP3	0.0201746668213747	-0.526638416763897
KCTD20	0.0201973919203396	-0.975515974894142
DPP8	0.0201973919203396	-0.904993143529061
TSR1	0.0202973981825981	-0.864589065778531
RGS19	0.0203291849606973	-0.978578868508797
SLC39A7	0.0203647776105449	-0.693237572159212
LPIN1	0.0207029664659666	-0.898423216889144
STAT5B	0.0208994853469328	-1.10362553932273
C2orf54	0.0209670661091318	-1.19010064410986
CHKA	0.0209670661091318	-1.10548253379557
UBN2	0.0209670661091318	-1.10374516325204
WWP2	0.0209670661091318	-1.10359892060378
MBD4	0.0210441485391993	-0.691177851530543
UHMK1	0.0212558787140029	-0.809998428554379
EIF2AK4	0.0212558787140029	-0.776841745835342
PTAFR	0.0212648754815499	-1.45751810194825
TEX30	0.0214875608348767	-0.713893372483514
RNASEH1	0.0215888138060366	-0.824949975260414
OXSR1	0.02168186461299	-0.903987974165204
MYO9B	0.0218234762331736	-1.02612503148997
CCDC14	0.0218567672095256	-0.745592397578202
KIAA1429	0.0218835531150023	-0.939608337050837
SMARCD1	0.0220589024623118	-0.821723904974965
GRK4	0.0221022305279872	-1.40084964914398
JAK2	0.0221022305279872	-1.23831023415531
CD244	0.0221865218207148	-1.65429755967094
ABCC4	0.0221865218207148	-1.646017728625
ADAP1	0.0221865218207148	-1.64419105884217
TPP1	0.0221887202422926	-0.722780329557433
RP11-620J15.3	0.022500362243281	-0.857085682710456
ZNF644	0.022571318802386	-0.754112950239211
VRK1	0.022571318802386	-0.721145772043904
ZWINT	0.0226446391198527	-0.585471715531765
CHST11	0.022940570995696	-1.07849853962555
ASB2	0.0229501340395017	-1.77679163578765
CLEC12A	0.0229501340395017	-1.77273697170143
CTC-260E6.6	0.0229501340395017	-1.76710175699415
HIST1H3C	0.0229501340395017	-1.68192178282986
SMAP2	0.0234842780513868	-0.827262042301368
LARP4	0.023529818342192	-0.889882746948614
NUDT21	0.023536627024278	-0.552157493253814
AGGF1	0.023597555511241	-0.766683012402059
TSPAN33	0.0236321947642895	-1.69980564947883
VTRNA2-1	0.0236321947642895	-1.51686077218762
P2RX5	0.0236321947642895	-1.50676920447384
HAUS3	0.0237111598255462	-0.987110910313712
DTNBP1	0.023717753942087	-0.935081101410798
CDKN2B	0.023788912529829	-0.98244616935094
IL4R	0.023788912529829	-0.979210178039185
ZNF655	0.0239078262914137	-0.663093413144553
CBLB	0.023999081303609	-0.81687099509673
METTL15	0.0243375772190467	-0.736236237706658
SH2B3	0.0244101254950479	-1.04758154320405
NFIL3	0.0244782024448761	-0.877866531118238
ATP1B1	0.0245290057560496	-0.603334205381439
LARS	0.0246558003769227	-0.646482096598029
ZNF529	0.024712262071311	-1.49598160649992
TOX	0.024712262071311	-1.45897208977423
STT3B	0.0247630347847209	-0.641439185174204
PPP4R2	0.0248522850807722	-0.620880121702023
RP11-386I14.4	0.0248650258184801	-0.656162190506786
PITPNB	0.025026079914032	-0.602860358151472
AURKA	0.0250289205526353	-1.26814142056528
CUL3	0.025093082451825	-0.742807802262251
CYFIP2	0.025131750319238	-1.04779349584336
CLECL1	0.0252625891637795	-1.24654526919472
ROCK2	0.0255473426011352	-0.977619216686528
PRKAB1	0.0255479069471107	-1.01821750484241
ZFYVE16	0.0257230035413536	-0.969997587254233
MAPK6	0.0258150152158342	-0.576233543122724
SOS2	0.0258337984639194	-1.18841606159222
CCDC41	0.0258337984639194	-1.04774496407129
ZMIZ1	0.0261380495262776	-0.845092832507179
HIST1H2AC	0.0266132259079226	-0.762585051218745
SLAIN2	0.0266132259079226	-0.680248161609975
PADI2	0.0268110834378708	-1.87009625725368
ZKSCAN2	0.0268110834378708	-1.86450827552499
NOS3	0.0268110834378708	-1.86258186021087
RP11-288H12.4	0.0268110834378708	-1.86177958337743
RP5-1142A6.8	0.0268110834378708	-1.86029355165554
C1orf170	0.0268110834378708	-1.85999777166758
MIR503HG	0.0268110834378708	-1.85997275787438
RP11-444D3.1	0.0268110834378708	-1.85979242805712
RGPD8	0.0268110834378708	-1.85961714780612
MUM1L1	0.0268110834378708	-1.85952554463438
AKAP2	0.0268110834378708	-1.85838091793258
ZNF778	0.0268110834378708	-1.85819632272105
VWCE	0.0268110834378708	-1.85814435712146
ZNF782	0.0268110834378708	-1.85617909505953
NTRK1	0.0268110834378708	-1.85559614469027
TBC1D9	0.0268551484046327	-1.00987667873491
DYNC1H1	0.0269161175262832	-0.600946693715372
MOB1A	0.0269904057229912	-0.506636774123996
CDKN2C	0.0270421550269411	-0.751813948397245
KIF13B	0.0270932511927218	-1.54255262411633
ADAM12	0.0270932511927218	-1.54213089018515
IPCEF1	0.0270932511927218	-1.50161747653519
NRGN	0.0270932511927218	-1.34529265821005
OPA1	0.0271121098146816	-0.89051825354973
AL928768.3	0.0271121098146816	-0.836644348087602
EXOC5	0.0272317124093974	-0.819942107627048
BLOC1S5	0.0274797540232211	-1.03473503151414
PARN	0.0274847816519895	-0.912549132568403
MAGT1	0.0275315949544045	-0.73155562789699
C14orf80	0.0277468607790872	-0.855215692957009
KIAA0368	0.0277932167344801	-1.02033734460171
MTMR6	0.0277932167344801	-1.0086860609181
PELO	0.0278846741414527	-0.843133567094153
PRIM1	0.0278846741414527	-0.834320199044433
SEC22C	0.0279615927928198	-0.726029617527524
CD1E	0.0281366442462474	-1.59090983967369
AC006129.2	0.0281366442462474	-1.58194574142744
SOX5	0.0281366442462474	-1.57764305995677
STAP1	0.0281366442462474	-1.57746987027537
MYBL1	0.0281366442462474	-1.5725379293691
CCDC134	0.0281366442462474	-1.51588131515505
CYBB	0.0281657667887431	-1.24098415372176
TRAT1	0.0281657667887431	-1.12522611730076
PDXDC1	0.0282006271764328	-0.864815656423954
ZFR	0.028480686619402	-0.733363913650682
NNT	0.028498201433446	-0.827745552642361
DMC1	0.0285490229039927	-1.27172669215517
MICAL2	0.0286502316622689	-1.6541755307432
WDFY4	0.0286502316622689	-1.65028406294487
NRROS	0.0286502316622689	-1.45360311049267
GTPBP2	0.0286502316622689	-1.45352699670708
RP11-81H14.2	0.0286502316622689	-1.40537707401189
GGACT	0.0287437432394097	-1.33592358997259
GTDC1	0.0287437432394097	-1.30767481808665
MED26	0.0287437432394097	-1.17983321746221
THBS1	0.0289374856030544	-0.599540756505442
MARK3	0.0289457933135165	-0.719685329666618
TARS	0.0289457933135165	-0.666699310857032
TTF1	0.0289523138356148	-0.696453570369805
SCAF11	0.0293454633877743	-0.516325229621122
KATNAL1	0.0294816887481806	-1.06647693862388
NFKBIZ	0.0295352314200876	-0.609192678269241
ARIH2	0.0297195070332905	-0.702250441231198
LACTB	0.0301394811917997	-0.956424494023797
CD70	0.0301845716178778	-1.16123038832378
MGEA5	0.0306128967498525	-0.595752566921744
PNPLA8	0.0306892272849591	-0.664729295514235
CD68	0.03082002060755	-0.728046598742065
FAM46A	0.03082002060755	-0.681892041153423
ASH1L	0.0309720004001817	-0.602910400017833
DAPP1	0.0310406423729006	-0.721282554892223
KRT23	0.0310645782698754	-1.77149007036295
GAB3	0.0310645782698754	-1.6881614440618
ZNF107	0.0310645782698754	-1.68043010094915
AC022498.1	0.0310645782698754	-1.68005811511266
BLK	0.0310645782698754	-1.6793956950536
CTC-505O3.3	0.0310645782698754	-1.67903899288052
HHIP-AS1	0.0310645782698754	-1.61204755890758
CCDC28B	0.0311043766942519	-0.94406087759017
UBN1	0.0311043766942519	-0.855533157796815
SAR1B	0.0311122323875826	-0.634412915674739
TEX10	0.0315095582789858	-0.983508660146323
KIAA0586	0.0315843015822351	-1.23966800164731
CRADD	0.0316991156680582	-0.867442034198931
CCNB2	0.0317355404667105	-0.801095280773618
SLC7A7	0.0317693834483194	-1.36940151966951
ABCB9	0.0317693834483194	-1.32916183237018
TMEM135	0.0317693834483194	-1.32835203934919
HHEX	0.0317693834483194	-1.32639370507196
MSI2	0.0321366286522405	-0.762024080597528
DENND5B	0.032297593604319	-1.07347962557934
SEC31A	0.0323853168233653	-0.61609991027731
RILPL2	0.0326631922887634	-0.529290824194474
FAM111B	0.032673139419461	-0.986274220512481
SLC38A10	0.0326873964503729	-0.716939584641345
SYNE1	0.0327078733743238	-0.811007158967596
ST8SIA4	0.0327334877216773	-0.933721232390849
MIAT	0.032797444921443	-1.39226718800934
SEZ6L2	0.032797444921443	-1.20797395494857
PDE4C	0.032797444921443	-1.20034266843207
TMEM57	0.0332631461959468	-0.864085854799601
GIT2	0.0332631461959468	-0.836281335232772
H1FX	0.0333583838867615	-0.501966786711607
TBC1D10B	0.0334890829306932	-1.14785315484581
ZNF90	0.033594320772952	-0.616531658854752
CBX5	0.0340203271000834	-0.517979737693929
HIRIP3	0.034186556866378	-0.694710760243565
LETM2	0.0343587838104845	-1.40801807045438
CCDC157	0.0343587838104845	-1.36085966290206
POLR3K	0.0344188323574274	-0.660244519625359
CASC3	0.0344225647326711	-0.754779173413605
TAF15	0.0344577561790104	-0.537017307866947
PPP2R5D	0.0346740373059873	-1.08495651648422
PTPN9	0.0346740373059873	-1.00418341414838
NANOS3	0.0349980773235609	-1.8440550897937
DPF1	0.0349980773235609	-1.84142770063596
RP11-861A13.4	0.0349980773235609	-1.84141790279071
PPARGC1A	0.0349980773235609	-1.84130394903266
FCRL3	0.0349980773235609	-1.84120133573892
ACKR2	0.0349980773235609	-1.84115296106686
AC104699.1	0.0349980773235609	-1.84113028120529
AC104024.1	0.0349980773235609	-1.84113028120529
CTC-332L22.1	0.0349980773235609	-1.84111648042657
ANO5	0.0349980773235609	-1.84109875720006
AC005789.11	0.0349980773235609	-1.84094121053849
CLDN10	0.0349980773235609	-1.84093139483043
RP11-445H22.3	0.0349980773235609	-1.8396654343976
AC007228.9	0.0349980773235609	-1.83953069847138
AOC1	0.0349980773235609	-1.83805105757718
UPB1	0.0349980773235609	-1.83796192972779
GLT1D1	0.0349980773235609	-1.83791392107073
RP11-320P7.1	0.0349980773235609	-1.83778718361445
ANKHD1-EIF4EBP3	0.0349980773235609	-1.83757913182453
GBP1	0.0351062771516729	-0.756787649552507
TBK1	0.0351135507855413	-0.842123283628791
KIAA0226	0.0352980644651806	-1.21448018101706
ZNF236	0.0352980644651806	-1.21125785575808
PRDM4	0.0352980644651806	-1.11683252278356
KANSL3	0.0352980644651806	-1.11551293029057
FCHSD2	0.0352980644651806	-1.09209169769988
TOP3A	0.0352980644651806	-1.07805938792506
PARM1	0.0355319067500648	-1.01137717016567
SMG6	0.0355319067500648	-0.99521133506448
KIAA1598	0.0355319067500648	-0.978129051358323
USP38	0.0355319067500648	-0.910735500537889
HIPK2	0.0355350851644688	-0.855864529436335
TNFRSF1B	0.0356902022708856	-0.705148305611226
APMAP	0.0357896199235052	-0.555935721869504
ING3	0.0357967799090993	-0.804543745531308
PICALM	0.0359899504879491	-0.653377162399783
RBM6	0.0360393229785158	-0.588095099314253
CEBPZ	0.0363356500575973	-0.566605687096065
SLC4A7	0.0363925859020276	-0.84923273932141
ABHD2	0.0363925859020276	-0.836233844919467
DNAJB9	0.0365244263646966	-0.57580629330244
EXOC6	0.0367369500131246	-1.14000312867566
RBBP6	0.0368647764341529	-0.529523703231789
JARID2	0.0368728648142883	-0.880171459447432
GABPB1	0.0368728648142883	-0.810294742392733
RPIA	0.036943014206986	-0.696566821672386
CTAGE5	0.0369851671922097	-1.28665178486037
RGL4	0.0370532500966745	-0.992854206290885
TMEM63A	0.0370532500966745	-0.987187014817156
POLG	0.0371669452757976	-0.862688439255916
DNAJC2	0.0377416279649567	-0.569040423406425
DPYSL2	0.0377423335204656	-0.637194495384983
TPP2	0.0379237423090464	-0.756640912620008
CCND3	0.0379478022923785	-0.560845481563
RNF4	0.0380206940142671	-0.831707654472265
INO80D	0.0380684383172061	-1.06407040056878
TRPM7	0.0383118966933484	-0.945931889967325
CENPL	0.0385285746146621	-0.998550807213244
KNSTRN	0.0385285746146621	-0.955457494750137
ARHGEF7	0.0385742307085594	-0.995699031347329
TMEM127	0.0385742307085594	-0.962582820111105
SMG7	0.0385742307085594	-0.895202575306777
PDE4A	0.0385742307085594	-0.894224245259821
ZBTB2	0.0389289123664481	-0.879845822847108
CNOT4	0.039162315040145	-0.634435808463498
SUV420H1	0.0392340103143296	-0.81386134101236
FGR	0.0393202998707857	-1.18624259961077
NUP43	0.0393202998707857	-1.04594306588989
TMX4	0.0393291266892173	-0.604751486157547
TNIP2	0.0394435124464352	-0.612732606192069
TCP10L	0.040365949062324	-1.74808991487283
DBF4B	0.040365949062324	-1.73867379848146
STRA6	0.040365949062324	-1.73804352651018
PAX5	0.040365949062324	-1.73765284811881
KIR2DL2	0.040365949062324	-1.73709834321276
C18orf54	0.040365949062324	-1.73646616269531
RP11-98I9.4	0.040365949062324	-1.73601773248008
SUSD1	0.040365949062324	-1.73494156974611
TMIGD2	0.040365949062324	-1.73301355357298
TVP23A	0.040365949062324	-1.73293454639118
RP11-553L6.2	0.040365949062324	-1.73262042702679
EXOSC8	0.0403733052344794	-0.522624858279234
RCCD1	0.0404326502458357	-0.824539927105039
FAM178A	0.0406856243442524	-0.841831575161179
RP11-127B20.2	0.0407648848799981	-1.59963893197644
CEP72	0.0407648848799981	-1.59912726439917
CRYBB2	0.0407648848799981	-1.5968209055395
ZDHHC20	0.0407648848799981	-1.59680278183956
RP11-803D5.4	0.0407648848799981	-1.59575912844171
P2RX1	0.0407648848799981	-1.59481150535425
AL645728.1	0.0407648848799981	-1.59451739066506
TRAIP	0.0407965392709487	-1.54900140895799
FAM171A1	0.0407965392709487	-1.35782756967851
VAV1	0.0407965392709487	-1.3578121706406
EP400NL	0.0407965392709487	-1.35360370675403
SLC12A6	0.0407965392709487	-1.34828198565262
AC009403.2	0.0407965392709487	-1.30530398214648
CCZ1	0.0408629521056114	-0.598782756416278
CLASP2	0.0408878388275361	-1.10081642372417
GIMAP2	0.0408878388275361	-1.09387751832827
CBFB	0.0409400428491547	-0.665785343613153
SYS1	0.0409400428491547	-0.651876909834189
LASP1	0.0409654230352179	-0.637664563840713
TGS1	0.0411064717286957	-0.730553229706989
CDKN2D	0.0412907304538444	-0.775956021559292
ITGB3BP	0.0416625952899825	-0.513032364841627
CDKL3	0.0419589571453138	-1.00210612594857
CERK	0.0419589571453138	-0.996435858859575
TDP1	0.0419589571453138	-0.983586009158314
LTN1	0.0419589571453138	-0.981064000078629
PAXBP1	0.0419589571453138	-0.910525995425573
MARCH8	0.0426145147258281	-1.28981624643525
TCF12	0.0427004399676582	-0.863786395370684
DDHD1	0.0427678690852654	-1.37813466379301
HGF	0.0427678690852654	-1.28590686078725
ZNF227	0.0427678690852654	-1.24703612802337
IKZF2	0.0427678690852654	-1.20966300807157
NIPA1	0.0427678690852654	-1.20814393430891
FAM78A	0.0430243441962824	-1.44972345511467
GLIS3	0.0430243441962824	-1.44792283904124
MCOLN2	0.0430243441962824	-1.44748641175861
CDC25C	0.0430243441962824	-1.44600981032389
NRIP3	0.0430243441962824	-1.38857654678675
PLAC8	0.043065318908285	-0.892717158154109
TOMM5	0.0432054474507494	-0.500533938431544
C6orf62	0.0436214258488263	-0.522557607673592
USP32	0.043663890343915	-1.16206149301481
PHACTR1	0.043663890343915	-1.13261146181696
FADS1	0.043663890343915	-1.04479168527728
EXOSC9	0.0436827591942215	-0.754134751805629
FBXO11	0.0436827591942215	-0.750239441840882
USP53	0.0436827591942215	-0.741804635884709
PREB	0.0436827591942215	-0.6800412871028
CNRIP1	0.0437083839939774	-0.903272887091739
UBE2K	0.0439732272642761	-0.525900072572523
XIAP	0.0444268360040513	-0.779796908165609
ANO6	0.0445741671812464	-0.985277165791597
CPT1A	0.0445741671812464	-0.895912625043261
VEZF1	0.0446771586051727	-0.63962800353541
APC	0.045003357398325	-1.08044443370471
FER	0.045003357398325	-1.07478772873116
PARPBP	0.045003357398325	-1.06303431179383
SUV39H2	0.0455826683447812	-0.925707827796563
ENO2	0.0455826683447812	-0.92332352474127
CDC45	0.0456092655903665	-0.973106368350015
SEPT11	0.0457446543126943	-0.592870999430353
CCDC88A	0.0458252289058913	-0.787173801533189
UBE4A	0.0458252289058913	-0.782178126233062
DEDD2	0.0463128165084244	-0.557781658324232
AP2B1	0.0464744864874869	-0.5541411352727
TSC22D2	0.0466265161662852	-0.67457907424298
KAT6A	0.0470102136776185	-0.839790442881158
SLC4A2	0.0470102136776185	-0.795229261264452
NAPG	0.0470102136776185	-0.77079914247684
GDE1	0.0471982402120321	-0.547636078671555
CALU	0.047353558337976	-0.530191333569382
MCM4	0.0479526827515648	-0.604683870941108
CCNT2	0.047975744467502	-0.922656900671878
JAK3	0.047998676545825	-1.49737126303568
ATP8B2	0.047998676545825	-1.30547236623107
ZNF93	0.047998676545825	-1.25958877942974
TMEM30A	0.0481613090057288	-0.613652800569747
LIN54	0.0482233806591792	-1.28273249643112
NOP14-AS1	0.0482233806591792	-1.14433001352558
SRR	0.0482233806591792	-1.1428105123546
CD86	0.0482233806591792	-1.14014400502417
FUT2	0.0482233806591792	-1.13980995281492
LRCH3	0.0483412917122646	-1.12268041843714
CYB5D1	0.0483412917122646	-0.991939625916155
DCPS	0.0484333363536704	-0.65816011722294
EPHA2	0.0486808419891733	-0.635589880439072
SLC4A1AP	0.048715824850415	-0.780926447797402
CRTC3	0.0488297298276404	-0.847020262744545
GOLGA3	0.0488297298276404	-0.770344932357788
EPRS	0.0489301326881034	-0.57147413525635
MLKL	0.0494100108013437	-1.05787898469158
KIDINS220	0.0494165624262042	-0.71433262282204
TAF1	0.0497198318901314	-1.00054022410384
BRD1	0.0497198318901314	-0.963383487099686
UBALD2	0.0498120389790111	-0.609532204907372

## Sheet: FIB-upregulated
gene	p-value	logFC
HBB	0	4.57119399574957
HBA2	0	4.14289455389351
THBS4	0	2.9213216430806
KRT13	0	2.76774668482024
CILP	0	2.69923225408551
KRT14	0	2.68497908163499
FIGF	0	2.58878882346052
COMP	0	2.51112527475638
S100A8	0	2.10959275557797
POSTN	0	2.04434563271088
WISP2	0	2.03881832295524
XG	0	2.02532406030931
MFAP5	0	1.9576027016371
C1QTNF3	0	1.91475717410687
VIT	0	1.82726819550877
S100A9	0	1.61414452929833
ANGPTL2	0	1.59967062634429
PCOLCE2	0	1.55988841489185
TNXB	0	1.5433490964893
ASPN	0	1.53059912455105
DPT	0	1.50268064837194
SFRP2	0	1.48092510065571
OGN	0	1.44510688701778
VAT1	0	1.33515759827781
GPX3	0	1.29367719080006
MFAP4	0	1.25642215234029
GSN	0	1.23190875050013
CCL4	0	1.22017966325431
ADH1B	0	1.21796167548032
MGP	0	1.18074031584437
CFH	0	1.1503535585232
PRELP	0	1.13495244939804
PI16	0	1.05640840544309
FN1	0	1.05429879104919
HTRA1	0	1.01541595904406
BGN	0	0.983835211846366
CD99	0	0.875960355586726
CST3	0	0.833100138689872
CCDC80	3.18195484251381e-306	0.783294724923273
TIMP2	3.33173873509141e-299	0.858712690308695
RP11-572C15.6	7.79496801104581e-297	0.985220702558184
NPC2	4.1497649036031e-290	0.788447539939029
RAMP2	1.10472058011573e-289	1.23500883591965
FIBIN	3.57630909978864e-286	0.889204093068236
CSTA	5.4333759487857e-280	2.4425734459412
MFGE8	1.33673173996591e-277	0.866966583768038
SCARA5	4.24845373817214e-275	1.22508329603892
DHRS3	4.1144098548274e-270	1.05768001522864
S100A2	1.23641379572988e-264	1.90393099894215
MCOLN3	7.82339080280223e-264	1.69358966264931
GSTM5	8.2670585979267e-263	0.970068494574446
HBA1	1.21077199142495e-260	3.39619864113256
ENTPD1	2.12608800626626e-259	1.67404313601541
LUM	1.30457064822339e-258	0.68924816590202
PERP	9.05095253169213e-256	1.08281924481395
CTHRC1	9.13938199476049e-256	0.781004306971828
PLAC9	1.17711160202909e-255	0.733926494536191
CYBRD1	4.30626040053891e-252	0.83773137862244
ECM1	7.22872495324128e-250	0.872525704914678
KRT15	3.05247558651255e-249	2.5377361800477
MATN2	1.13225167827959e-247	0.805742085411666
SPON2	8.69135274644652e-247	0.761948211612058
TNC	1.98368909074633e-242	1.17072089568743
MMP11	4.33087016599518e-240	1.68601463435701
EFEMP1	1.35444392612709e-238	0.737523674452375
CRIP2	6.91341907894364e-236	1.18092448650441
C16orf89	7.14338998126852e-234	1.94212497913057
FGL2	2.67022980861976e-233	1.27871342084089
GRN	1.07914770666008e-231	0.831682743056339
MMP23B	2.96064344741345e-228	0.82931435716112
TIMP3	3.04083507328394e-227	0.706621605262254
CD34	5.91481809838438e-227	1.18996570065228
SERPING1	2.08140971703102e-222	0.681449808463042
COL14A1	4.18024212107635e-222	0.762068711827763
QSOX1	1.01237912111188e-221	0.917647022453086
DCN	3.6908998565782e-220	0.632588715292091
ITM2A	4.14116293747451e-220	0.906301797726085
PODN	2.14988504147586e-219	0.905672789173037
TPPP3	7.34196257264677e-214	0.758441294376743
FBN1	2.3339554268238e-208	0.829100330120447
PSAP	6.59851089173285e-208	0.648938722540172
KRT5	5.83519801445008e-204	2.3009126114225
RP11-136K7.2	8.14031838966548e-204	3.05839594444984
GYPC	1.24630305428596e-200	0.768466604333491
CLEC3B	6.07170494486871e-199	1.80604206773791
IGFBP4	3.82300275115022e-198	0.630867888293572
P4HA3	7.48807551901e-198	1.58172548796476
ITGB1BP1	1.69171940042196e-197	0.851567426559875
FHL1	4.38800675860744e-197	0.71673337761716
PPIC	2.72501584158282e-192	0.701772485894369
SPARCL1	1.60576371604069e-188	0.612287119024093
SPRR3	9.78547924647632e-188	2.6912134995991
S100A13	3.20730515185186e-187	0.636024549924972
MGST1	3.35694498613441e-183	0.712465602766312
OMG	1.05055703453706e-181	2.24848582294522
CRIP1	3.92072649944453e-181	0.855328800690661
CALHM2	9.85165813896158e-181	1.01070083406944
SSC5D	1.10496301922775e-180	1.31681045197886
CDA	1.41259871744662e-177	1.96909170352895
SLC40A1	1.40837649364941e-176	1.0353195039625
PDLIM3	1.11033598129395e-172	0.970650905439748
DIO3OS	3.02699991098625e-170	1.09003447850305
ITGB5	1.62633645212087e-169	1.03421522789878
MMP2	2.37471625846727e-169	0.581590833604112
KRT1	2.7856643353533e-168	3.42518917261204
DNASE2	3.69727792529643e-167	1.04645036306364
CCL21	3.94949022860936e-165	1.17008567134252
MBP	5.79868868831867e-165	1.14596579967402
MT-CO1	5.33036123326523e-164	0.545478902112523
ANG	3.00915029197222e-159	0.890591172652915
CADM3	1.18798552573778e-156	0.925801675618984
PMP22	2.87012153716228e-156	0.607361978010345
SGCE	5.7104048562248e-156	0.667100829593139
C17orf58	4.46476171491221e-155	1.14697962578982
LAMP5	5.07076459561181e-154	2.66827156846143
HSPB2	8.27811915471268e-154	0.908614898372339
OLFML3	2.51721942788608e-153	0.619736465164655
C7	1.4997452525861e-151	0.639739430452993
ECM2	2.89993306071921e-150	0.866832482507966
PTN	1.37745408035919e-148	0.547443840836458
CPQ	5.66041942403882e-146	0.619159191581632
CLDN11	1.8193756048484e-145	1.33144746347986
CSTB	1.13597350745903e-142	0.589945908822465
PTGIS	1.14014848972348e-142	1.25004284002402
GAS6	1.19446830382766e-142	0.564657393291771
LTBP2	2.08998323575862e-142	0.898134951589944
CFD	6.51406902263505e-141	0.501833561063227
CAPG	2.34887151366993e-140	0.70813316696634
MT-CO3	3.59876215726552e-140	0.503589835608465
CRLF1	5.27375887324738e-140	2.95753916654424
TNFSF10	7.32472577363054e-140	0.956414596919989
LY6D	2.04791004338358e-138	2.35940080316582
NUPR1	8.12483547412646e-138	0.568772113067836
NFIB	2.29001459726759e-133	0.780354111220887
RP11-344E13.3	3.30442766444964e-133	1.86719709532495
C1orf21	5.55251896697933e-133	0.697427727263043
NTAN1	5.55877179376656e-131	0.834023409564015
PEBP1	2.04758569000829e-130	0.541128228359739
ABCA9	3.24256312942454e-129	1.44356873847965
IL18	2.02848916346131e-128	1.70186764063486
CDIPT	2.5044687788982e-128	0.830520658191349
FXYD6	2.13695823149441e-127	0.669401210309696
DDAH2	2.35861530803514e-126	0.557738180051734
EPYC	2.0471913911916e-125	2.21437812033954
KRT6A	2.51570801318751e-125	1.94367211184085
PDE1A	1.20363000231371e-124	1.00873983242715
ELN	2.34106721096183e-124	0.588684401060933
LHFP	1.21059687642923e-121	0.597932438348973
SEPW1	6.22675010447695e-120	0.564586079910107
ASAH1	2.4953729676129e-118	0.614292668219706
RNF130	5.78284122418622e-118	0.762205287097886
RNASE4	7.37394788628065e-118	0.784189917971368
RNASE1	1.81999856435339e-117	1.47268921463194
HSD17B14	1.95085320911579e-117	0.907662437711673
PLXDC1	3.36353732028187e-116	0.908564928036036
VKORC1	4.64963010272327e-116	0.544677397496442
ANGPTL1	6.8341781432454e-116	1.53306613625242
SGCG	2.8025757534239e-115	1.43031663381812
MAPKAP1	4.98353223210939e-115	0.778326729342331
CELF2	2.71864445719681e-113	0.774556838578247
KCNN3	1.4969339894857e-111	1.54135026805555
MFAP2	3.28574534079754e-111	0.617563834543919
MMP13	3.33838284556669e-111	2.50642423605612
AHNAK	1.76858154486201e-110	0.555697962886228
JAM2	6.50903538599812e-109	0.815108886093598
ISLR	6.76321316407772e-108	0.528262205912467
PRRT2	5.52596842243731e-107	0.901435430609457
HEXA	3.05763662127508e-105	0.629117553977782
MMP14	3.147697047839e-104	0.549815009828888
NFIA	1.18680258709661e-103	0.594962988334507
CYP27A1	6.42721906476876e-103	0.815909845603522
C1QTNF7	7.0574494801949e-103	0.764408137140677
SMIM19	1.56931609705041e-102	0.7371680078597
NPR1	3.39867739411092e-102	1.63896095300499
VAMP2	5.55775498429719e-102	0.564180354884279
CTSF	1.21926384230132e-100	0.510774638211866
TSIX	1.36830669921039e-100	2.02386744936465
TMEM140	1.69108036390869e-100	1.40242804877293
PLD3	3.20883748236167e-100	0.532891916723278
GAS1	9.78053608977582e-100	0.653260361227825
PLXDC2	4.25682059200025e-99	0.722659877338737
FXYD3	6.32578269531678e-99	2.0830417898136
ALDH1A2	1.10425902934861e-97	1.21654987325615
TPP1	3.59517430220031e-97	0.804831690009428
LMO3	5.97512570113189e-97	1.23676818781928
ISCU	2.95341934084346e-94	0.50031407572958
BRI3	8.65894650284587e-94	0.69858516779903
P4HA2	3.15297050078821e-93	0.737890953393112
HSPG2	4.88288416992246e-93	0.764009403129258
TMEM60	1.87035701188904e-92	0.86789878219259
C1QTNF2	2.30969871880343e-92	0.821642925463498
HMCN1	4.68233730829377e-92	1.08078463737637
S100A14	1.18574762029318e-91	2.02372204918685
VEGFB	1.20313283787336e-91	0.819989398694307
CD55	2.36772658380559e-91	0.532888202487935
MRPL34	2.42903248565083e-91	0.787487190780553
MPST	2.5273216046873e-91	0.765382668577007
RGS1	2.87969556923766e-91	1.0362695259078
EPHX1	5.38798556778723e-91	0.500787891449641
OLFML2B	6.71418699615133e-91	0.705705271737733
MAF	9.1732028893297e-91	0.697592167291962
CYB5R3	2.77870688386932e-90	0.506140105051706
KRTDAP	7.43632738747343e-88	2.64805372158807
LSP1	8.59045455418962e-86	0.520415474462797
GLIPR2	6.19942463111596e-85	0.57881427745401
ZFYVE21	6.70254943468553e-85	0.635956008531295
RARRES3	1.40325271962087e-84	0.696234670166615
MIR205HG	2.72784272320542e-84	2.15633725249254
PHYH	7.61750214177171e-83	0.808962643554662
SERTM1	2.06712161685567e-82	1.1883683469995
SFN	1.01167959056595e-81	1.75198510440298
AHNAK2	1.31013758800746e-81	0.752925953810246
FAIM2	3.1263571016813e-80	0.732758155027968
CPVL	4.37006752214146e-80	0.594450942133533
EFHD1	5.49734430151326e-80	0.973926964746598
NQO2	7.38599013590977e-80	0.814971933568272
SSPN	1.99791307466531e-79	0.504461247771484
ACP5	3.99971295183738e-78	0.536880321917535
SLC29A1	4.53532394970776e-78	1.0676683275216
LINC01133	5.37903556807742e-78	1.24104137852746
TCN2	8.60251896970976e-78	0.964206243940049
FAM180B	8.89685468589723e-78	1.78540113829331
CCL3	1.27287775965204e-76	0.572169311562637
LAMB2	3.14280895679091e-76	0.530018880672415
C8orf59	3.62738103995891e-76	0.510513709080686
TMEM55A	1.08630849695391e-75	0.680694801956608
OMD	3.51701538040949e-75	0.773848917038163
ACTG2	5.30194917492698e-75	1.17280295328818
FABP5	1.83547504404554e-74	0.685248586485959
ADAMTSL4	9.79196663403904e-74	1.00162587361239
GABARAP	1.39701842919642e-73	0.537631202804977
DYNLT1	4.53165251915301e-73	0.52647172953898
THBS3	3.02888510327379e-72	0.674195379246696
PLA2G16	1.41490679656724e-71	0.96024469018244
ADAMTS16	2.39974986974466e-70	1.56048586763747
NOVA1	3.88844014230695e-70	0.586447906685175
C1QA	8.36127117262627e-70	1.30674054759441
ALDH2	1.43010829764909e-69	0.504865693646903
SPTBN1	1.44728657015104e-69	0.50936467076434
GFRA1	3.16214042065724e-69	0.894631827024884
EVI2A	3.30088786693308e-69	1.56931785894965
STEAP1	6.16422932801358e-69	0.783213214535689
EBF1	1.95074660862059e-68	0.56041576242457
TMBIM1	2.40155952291344e-68	0.574922763950739
SLC43A3	3.10869115924783e-68	0.788853150446592
TRAPPC1	4.28363447001043e-68	0.541420328255648
FEZ1	9.32146696733755e-68	0.657156210004223
PALM	1.50722644090735e-67	0.699615038145543
HMCN2	2.25422299109428e-67	2.11869635422105
CKS1B	2.42330675267759e-67	0.583268509335316
C3orf55	1.31737861052715e-66	1.18100517187051
VPS13D	1.34884217775357e-66	0.988012050747488
JUP	2.08005647402355e-66	1.63089714572011
TIMM9	5.8792381342615e-66	0.661117506388506
FAM129A	9.05587171095923e-66	0.744458618772285
C1orf85	1.01482880256777e-65	0.616773137616088
THNSL2	2.12547026660974e-65	1.08626798156173
OLFML1	2.35560214630348e-65	0.579960797565944
C10orf10	2.71407114767986e-65	1.05018893289757
KIF22	4.67096726134393e-65	0.76949409292235
JAZF1	5.66427446011269e-65	0.581762252627748
MXRA7	6.49423935873459e-65	0.673850282560564
LRRC17	3.32608331428224e-64	0.661323889968223
ANKRD35	3.67725992670648e-64	0.593034170640833
HSD17B13	5.42791631319135e-64	1.21720166493212
MIR497HG	1.14927851743243e-63	1.076537052676
RP1-3J17.3	4.46385340846763e-63	1.25785230016981
CTSA	4.72829718765272e-63	0.507002996607205
WBP2	7.13703246865164e-63	0.622720890108107
IFIT1	7.87777530931212e-63	0.835162528441443
ZNF106	1.23971087613557e-62	0.557567726849321
XPNPEP2	2.82669240406315e-62	1.58356492960748
C2orf88	3.89328908196411e-62	0.7729376565706
TSHZ2	6.88530254204399e-62	0.527045782044655
SERTAD4-AS1	1.10730423531676e-61	1.10157447846955
GZMB	1.97221840887995e-61	1.42776503968969
PCYOX1	2.29214515457938e-61	0.568671614180183
ECHDC2	3.10983885729365e-61	0.621863253435049
LTBP3	5.54830271958578e-61	0.53897246098448
SPRR1B	5.79605305043668e-61	1.71607553721132
TMEM255A	6.35132261917385e-61	1.07083729554386
LRRN4CL	6.57307336550686e-61	0.552693097888523
RCAN2	9.3769669640408e-61	0.704994323586606
TMEM106C	9.87994789132414e-61	0.58246232141532
MRPS34	1.07525833991727e-60	0.608236118917706
ABHD14B	2.94706967798893e-60	0.582370875177933
TMEM159	3.11436570581708e-60	0.65103906127378
IAH1	4.60386924047813e-60	0.532829099743521
FAM210B	4.76932503921279e-60	0.708072952631471
ST3GAL5	1.13136560304784e-59	1.04912243740766
ORAI3	1.45286789338331e-59	0.793492801697503
DBN1	1.94255394006625e-59	0.596032700296875
NHLRC3	3.34578062643437e-59	0.872034708227254
IL20RA	5.28900562315074e-59	1.29284039884692
CHRDL1	5.80356394446354e-59	1.03249573815011
ABCB5	6.23867899936072e-59	2.12848962633996
COLEC12	8.29103631529272e-59	0.836964509718203
LYVE1	1.22270535206575e-58	1.83647512826951
SCN7A	1.58648645297375e-58	1.18765545984331
FUCA1	3.62401499560913e-58	0.745762139546316
OSER1-AS1	9.37549985691004e-58	0.982438660139096
YPEL3	1.57585011103501e-57	0.840373026273912
LINC00478	2.06105506001562e-57	0.53454451970596
C15orf61	2.14894289565805e-57	0.633794798712997
TMEM204	2.36201848144201e-57	0.853262490243452
TCF21	2.86805714336557e-57	0.506159694717588
EMCN	3.72032231061757e-57	0.825320694786237
PARP16	4.62001614023269e-57	1.21738771365625
ZNF667-AS1	5.31186527990834e-57	0.661389456090766
DGKI	1.23516018151298e-56	1.96551375242888
GUSB	2.15840690194613e-56	0.546953458243906
SERTAD4	2.52458377951364e-56	1.59566583588932
SUMF1	3.26705003633745e-56	0.667606834330284
AKR1C3	2.02277879619675e-55	0.574998300891797
PLP1	2.26558969838745e-55	1.28839210532049
CYB5R1	2.40113819842251e-55	0.615083706148926
SMIM20	1.40932738481333e-54	0.540629153091649
NKG7	4.17513223093063e-54	1.11320849922465
SEPT1	4.86517559593723e-54	0.67054479783254
HOXA7	1.34897876918252e-53	1.47955250199564
AGTR1	1.41474173449222e-53	0.80121478095155
ITGA11	1.80893179342051e-53	1.09097122965822
CDKN2C	1.8412245931725e-53	0.584363128968728
RP5-977B1.11	1.95424841585633e-53	1.59907737031801
GALNT16	2.59356367781344e-53	1.30524456076537
ENPP1	7.14931031415323e-53	0.743469307244809
CA11	9.87133160422656e-53	0.781253206139098
WNT16	1.31539507168824e-52	0.637104747390998
CCDC23	1.79337755749136e-52	0.52699373593259
ZNF524	1.94216892000463e-52	0.879562695339016
TP53I3	2.06593062876565e-52	0.612828082724424
PIK3IP1	2.6850303519151e-52	0.933726111152288
PPM1K	3.83672914489416e-52	0.576656543045956
CTD-2081K17.2	4.0400382173615e-52	1.54925392510007
FNDC1	6.61857118859916e-52	0.712136392931573
LEFTY2	8.80912268206974e-52	1.36281250471812
FAM200B	3.36808648775056e-51	0.545572139050949
SPRR1A	6.79299935040019e-51	1.83515373385414
SIGIRR	1.35829625515195e-50	0.623642481587889
HTR2A	1.53562915661497e-50	1.06325657491776
DNAJC4	1.58495010956289e-50	0.539483597471927
FAM180A	1.89839641120641e-50	1.37034742276567
ANGPTL7	2.45401742394423e-50	1.49192748164497
FAM184B	3.48473164952951e-50	1.88718709792907
CCDC115	3.74335713814715e-50	0.507887941047196
TEX264	4.91996064109085e-50	0.527620878687812
TNN	6.19705386934884e-50	1.97315053079089
KXD1	1.90489871091183e-49	0.560108586859477
PRRG3	2.51339720366102e-49	0.89354147397487
MS4A6A	3.91551916373042e-49	1.67144960694818
ZNF32	5.42693923746448e-49	0.627619306063694
NINJ2	6.08595885767964e-49	1.10667546388089
SNAPIN	6.68743344834561e-49	0.649136513227414
OLFML2A	1.01188448262992e-48	0.891318396005297
COL11A1	2.31609714063789e-48	1.91046196756313
RP11-798M19.6	1.1544089295044e-47	0.836520247627243
TNFSF12	1.35744225409839e-47	0.653204092350363
PRLR	1.57697654716728e-47	0.901964036040714
CALCOCO1	1.10243829934831e-46	0.788770537926883
RSPO1	1.77393967959618e-46	0.807211482047696
TRAPPC2P1	3.07230019858353e-46	1.03277575565015
ABRACL	3.16929254401603e-46	0.756488863053304
HLA-DPA1	3.25353872422796e-46	0.554778213959335
FAXDC2	7.36770368759511e-46	0.887869756803714
THYN1	1.00768556780596e-45	0.507327097728582
EPHA3	1.78718564791908e-45	0.977736109317501
RGS4	3.05321398756806e-45	0.851292245204516
CCNB1IP1	3.09552481228046e-45	0.547839855536654
FAM127B	1.41878837569286e-44	0.522354184533001
ZSWIM7	1.5148059040863e-44	0.550282316168296
BOC	1.51694945084982e-44	0.571125553637561
ITIH5	1.71641995529294e-44	0.683675447297683
CPB1	2.90279481530454e-44	1.34813167089834
TFF3	4.799044974596e-44	1.05518026117925
TMEM59L	5.4284670939137e-44	1.44384641965373
ING4	6.02578901030987e-44	0.648244668217025
HOXB-AS1	7.34156000205735e-44	0.977181696318278
FAM171B	8.16940730111506e-44	0.724067052405525
RRAS	1.11294121760878e-43	0.533951131876803
AGT	1.93462016293804e-43	1.22787155599715
C14orf132	2.50648690585789e-43	0.616372888502903
RP11-797H7.5	4.58261980678621e-43	1.82656579911635
MLPH	4.67414373812282e-43	0.997670319627195
LINC00632	5.66161355891647e-43	1.14929459517108
LINC01116	6.35957253263978e-43	0.765700169049621
FOXN3	6.66604580738138e-43	0.509749669332352
GAS7	1.00172499941604e-42	0.587982348382825
CHODL	1.01606692405488e-42	1.36343262299819
HSPB8	1.0368183277951e-42	0.624273459659967
AL592183.1	1.51433633676202e-42	0.76484827258255
FOLR2	1.60778135885516e-42	1.60010488748541
PCLO	2.1468235331345e-42	1.07721080345867
DDB2	2.2684759148618e-42	0.703089544646448
EYA2	2.42448685847522e-42	1.3134216265406
FAM134B	3.73188373498341e-42	0.853523420812607
NFASC	3.9853707603916e-42	0.864965265414202
HTATIP2	8.85753770974559e-42	0.894158797214965
KCTD16	1.26032143854078e-41	1.74124021706461
C2	1.30382476731209e-41	0.634400594831353
LY96	1.47415758363591e-41	0.524190048465692
ZSCAN16-AS1	1.50228382506895e-41	0.541911362263962
CCDC28A	1.56068998945251e-41	0.793030753484678
HOPX	2.30624918254771e-41	0.753991000773601
CADM1	3.1254447620767e-41	1.33265370677057
SNCA	5.30096636995667e-41	0.507105830095589
GNLY	1.46467108539211e-40	0.96660767812041
YEATS4	2.11270907389634e-40	0.762034053243705
COLGALT2	4.10626337523611e-40	1.27928387552798
MAN1C1	5.16282687099494e-40	0.707548764734764
NMRK1	8.25986913259428e-40	0.702447747333876
RGS5	1.09496027394178e-39	0.660887971112199
TPT1-AS1	1.13284521897653e-39	0.744803128573942
NEGR1	1.19157343093708e-39	0.528037022973921
CAMK1D	1.5990312961254e-39	0.623023353655885
CD27-AS1	1.62993930841376e-39	0.511094755539619
PRKAG2-AS1	1.78876350608166e-39	0.894608855783057
RP11-417E7.2	2.41456164059085e-39	1.53074387434695
IQGAP2	2.99006074947598e-39	1.35550543862815
F13A1	3.03699873905648e-39	1.67609289100645
MIR4458HG	4.32420619036855e-39	0.552041836144992
FHL3	4.89793847783269e-39	0.679198373320102
CD52	5.48109325112083e-39	0.794974016751937
COA5	6.12470389255772e-39	0.618284989143593
LIMS2	8.32605456458419e-39	0.937099583735707
DUSP22	8.85385141323692e-39	0.821535275167019
ABCA6	1.70966324926685e-38	0.614426806278856
CLIC3	1.90111776639454e-38	0.683299799281381
ABLIM1	2.33310841043369e-38	0.593265496519383
CRYL1	2.3391822336173e-38	0.527589141999559
ABHD12	3.26757400233352e-38	0.637502524588384
CCDC73	3.32262400175265e-38	1.65089211575796
GMPR	3.6000572442823e-38	1.29299661480266
ASAP2	4.97816113471151e-38	0.785072698001916
DBP	5.29553461772557e-38	0.97096304841459
RP11-834C11.4	6.02229012057186e-38	1.04357919663662
A4GALT	6.58295315675139e-38	0.569838045138601
CDH13	8.42197972138596e-38	0.502531825779554
GAL3ST4	8.51831029226811e-38	0.851059482836189
CRISPLD1	1.10737153557391e-37	1.28800251352433
IGSF10	1.48091131874828e-37	1.68938974694909
NAAA	2.29701157151786e-37	0.645896348205613
SIRT2	2.33356292975337e-37	0.535183813834996
DOK5	2.3713594443922e-37	0.820002653706697
NXPH3	2.75709163949383e-37	0.750588060342357
RP11-887P2.5	4.48992811986793e-37	0.839112577787392
GAP43	4.54314990209123e-37	1.06954714233992
NAPRT1	4.96107203286958e-37	0.671273498380196
SLC10A3	5.66511523874961e-37	0.683091763130842
C1QB	6.20543946764839e-37	1.12109287460448
CNFN	8.96037324040495e-37	1.45210392223744
THAP7	1.0353666492563e-36	0.595608842069319
SEC22C	1.89771760441303e-36	0.515633790910632
METTL23	4.53765440387492e-36	0.550313446482137
AOX1	5.16040861822972e-36	0.6543114257595
WASH4P	5.90587787959932e-36	0.535100927257938
CRELD1	8.25984862802808e-36	0.56011224997182
RP11-108M9.4	2.03474529570888e-35	0.76805237385588
CREBL2	3.33169876996887e-35	0.608967776264455
CENPW	1.08836768477644e-34	0.61250848219682
LRP6	1.17783075784054e-34	0.552707360749701
COMMD8	1.52990744792087e-34	0.584966033958252
LYZ	1.7889121549529e-34	0.909146335023647
CD3D	1.83048262488801e-34	1.07132146722812
C6orf1	2.14985454777944e-34	0.566595570897256
AMDHD2	2.33442614175594e-34	0.733885593302016
GALNT15	5.737259623107e-34	1.16287082130496
KRT16	6.95317390802546e-34	1.16530225553456
RP5-1172A22.1	7.05166988354267e-34	1.43716025811575
SLC27A3	9.27873388180365e-34	0.602557291181463
MAT2B	9.98333115218667e-34	0.630257980590294
HOXB2	1.15881972391663e-33	0.750285941753777
TPTEP1	1.46579703929478e-33	0.953666222671693
CLN3.1	1.85125980783958e-33	0.618792721865748
KERA	3.55821701260756e-33	1.51178947041141
RP11-160O5.1	5.28384572998229e-33	0.827315540826554
WBSCR27	7.5785722106076e-33	1.06060732095076
HOXD11	9.28263954966603e-33	0.510406126559654
EIF2D	1.16118468047023e-32	0.527066858462366
TMEM91	1.26055912470284e-32	0.596524775980002
NTM	1.32792424266986e-32	1.0471168778315
CHST7	1.33648173658532e-32	0.757771109625064
KLHDC8B	1.5154929522031e-32	0.595181175101317
KRT4	2.06246969151265e-32	1.61742338426589
HAGH	2.34488278516248e-32	0.675723253583084
TBC1D17	2.8635304104465e-32	0.594771226445666
MAP7D3	3.20546528277116e-32	0.526189800986457
CDKN2A	3.61276721641758e-32	0.992309382190062
FILIP1	3.77647589831221e-32	1.17490030136172
LSM10	6.96572535932989e-32	0.507556257952817
LRRN2	6.97200575265767e-32	1.53969330412732
HOXD-AS2	8.92032042069867e-32	1.32259860233582
MOSPD3	1.4937662395564e-31	0.555915680334099
DLGAP1-AS1	1.73829026895992e-31	0.731749920445174
MARVELD1	3.79811425222221e-31	0.51392078016352
PLBD2	4.10698264539416e-31	0.686452178680743
S100A7	4.50393998907817e-31	1.04403396016404
TMEM42	6.94902934177895e-31	0.591894660450055
AC021860.1	9.2116849024139e-31	1.22392345976273
MARCH2	9.73141394761889e-31	0.742819827036906
RASSF4	1.1330391813763e-30	1.11674236376723
SPINK7	1.14591363352368e-30	1.51520496713594
GPRC5B	1.21111133476275e-30	0.873973226439949
HMGCL	1.26901959998999e-30	0.647947284666983
IL17RD	1.48271058828539e-30	0.90497554329959
FN3KRP	1.60328427501734e-30	0.622356842609541
NLRP3	2.16126186779289e-30	1.4328560236058
FKBP5	2.28327867880109e-30	0.56900886194821
HGSNAT	2.35060021727289e-30	0.519696063834931
MTMR11	2.61645084990951e-30	0.567453883653229
CYP4V2	2.6901439248722e-30	0.86927739133614
VAMP8	2.78932556296108e-30	0.85855927040897
NFKBIL1	3.27112087214805e-30	0.556150652702805
ZDHHC7	3.34463494993636e-30	0.6038692374778
GPX7	3.52256593792807e-30	0.559598170997794
FRG1B	3.78200057891855e-30	0.996912012957729
ARHGAP1	3.99180511134358e-30	0.585268316616861
PI3	4.52594870321773e-30	1.42026307912987
TYROBP	4.88083380255955e-30	0.62636450011363
KBTBD3	5.15508731979293e-30	0.789000110372712
VLDLR	7.58323833887865e-30	0.924388275417317
RHCG	7.64601973690354e-30	1.35593323117387
RP11-474O21.5	1.17244187303517e-29	1.12512527617618
ARSA	1.35933100094303e-29	0.623610212554237
IL17D	1.48644506706573e-29	0.851989682859102
MMP10	2.89180899825174e-29	1.54436329855169
CALML3	3.14357135643549e-29	1.42239047131505
ACCS	4.93638711629502e-29	1.03438614194732
NNT-AS1	5.00372986837323e-29	0.643433438135795
DHRS1	7.1511617534857e-29	0.532794763076074
PLA2G5	7.27906346840419e-29	1.42485610762495
TMEM108	9.20583317923678e-29	1.32168017659214
FABP3	1.12875751489054e-28	0.991057051898832
SH3PXD2B	1.78931603332602e-28	0.617634729767263
APBB1IP	2.3715370165654e-28	1.11478970397413
FGFBP1	2.75063165732572e-28	1.34022360588835
HADH	2.87719266996033e-28	0.556996573765502
OXLD1	3.21109364098364e-28	0.745908348232691
NAALADL1	3.77295292230901e-28	0.536705388295451
LAMC3	4.16970824849162e-28	0.580659243789468
SCG2	5.60092111248841e-28	1.50390864275647
SOX15	6.67276590287518e-28	0.579390527102407
STXBP6	7.14426455168526e-28	0.897443074799284
EYA4	7.33290865267289e-28	1.15260805183287
COL28A1	8.26295523849982e-28	1.15650705718523
MAPKAPK5-AS1	8.75426771423364e-28	0.646709583186748
RP11-139H15.1	9.30037465445802e-28	0.696643483546317
ZADH2	1.05796821169925e-27	0.751615322005585
LINC00704	1.20057510095878e-27	1.3772328488031
CCBL2	1.20493507094353e-27	0.543354042947208
KIAA1755	1.29656824128516e-27	0.844145257333498
HOXA11-AS	1.35893392140421e-27	0.671205187816591
GPR183	1.37919801827904e-27	0.713810885185626
ADPRM	1.53501807187313e-27	0.761200573139162
PIFO	1.68392639826224e-27	0.997038747759139
KAZALD1	1.83648681612752e-27	0.605831704339881
CES1	1.88199068250233e-27	0.603035544252352
B3GALT4	2.34629850463916e-27	0.816847595378819
TNNC2	2.97690688799092e-27	1.08300911506467
GPR1	3.81078938569989e-27	1.07509443096608
AC116366.6	4.22115855572604e-27	0.767945708161939
CERS4	4.57234518047422e-27	0.609394247850118
RP11-539L10.3	6.65100600905409e-27	1.04273797373871
CPXM2	1.09379023310605e-26	1.03779370889416
GPR137B	1.21856216226606e-26	0.545876078573856
TNFAIP8L3	2.17496043300714e-26	0.660395631517025
TMEM192	2.40579729568921e-26	0.66242826495743
ABTB1	2.68755216401304e-26	0.507480762698735
RP4-665J23.1	2.88529346430495e-26	0.568366068880041
RP11-401O9.3	3.05440290699815e-26	1.41495141978153
SMOC2	3.23902831875125e-26	0.577795880614577
CALN1	3.24495187267749e-26	1.23726172190377
CUTC	3.35609065259831e-26	0.536468451299455
STEAP2	4.11258344580976e-26	0.570858354878121
WT1-AS	4.22279588015302e-26	0.900211687447605
FCGR2B	4.8047806429059e-26	1.31046678103896
CBX7	5.46626708281705e-26	0.633614387273287
CD58	5.6046877542339e-26	0.56739004814011
LEPR	5.98750063091048e-26	0.669053012615364
CCDC51	6.63809871658114e-26	0.82588066521543
ABCG1	7.00089351062937e-26	1.00336967955283
PDK2	8.21430179104681e-26	0.525038124218011
TREX1	8.22017179365483e-26	0.68924208361552
OCEL1	8.8364273848953e-26	0.515929601518048
HCST	1.02099110272897e-25	0.802216740817197
CNKSR2	1.34149873316533e-25	1.11884404200316
RP11-736K20.5	2.45264258540172e-25	0.917349717622611
SPRR2E	3.07722007100914e-25	1.34426632730367
N4BP2L1	3.80862230277301e-25	0.532676175881674
NR2C2AP	3.83648987534478e-25	0.713552764683648
HIGD1B	4.04825515118517e-25	1.16897653308931
IGDCC4	5.28031836456883e-25	0.510338785994441
KLK11	5.44833606583592e-25	1.38245081102079
RPRM	6.14385376771652e-25	0.663190877625322
ATP8B4	7.12786580290504e-25	0.865689085804897
DSP	1.11583283977672e-24	1.28720728271044
TRIM29	1.32904980366498e-24	1.33832917485559
TP53INP1	1.44540654707782e-24	0.970390872552999
CHRDL2	1.63647538538645e-24	1.15612688528297
CCDC127	1.79227053008742e-24	0.569771898132917
PRADC1	1.80395629120354e-24	0.552056465433139
NDRG3	2.09754272653835e-24	0.513700868622505
RAMP2-AS1	2.12110041285427e-24	1.19710354938375
SLC25A4	2.18870428442749e-24	0.510619661317025
HOMER3	2.57776186101932e-24	0.633747126809417
ERAP2	3.6440296730227e-24	0.5404345192067
LINC00339	4.09839453447726e-24	1.04385791482895
SGCA	4.34760058609753e-24	1.16718901272783
GRAMD3	5.09073728084839e-24	0.527341520603013
AOC3	5.13489904820932e-24	0.915933555051088
PHEX	5.34347062975446e-24	1.25722111034601
GZMH	5.51107700078287e-24	1.11015664021765
UBL4A	6.70975430499097e-24	0.642388781160653
AP1M1	8.29682760981681e-24	0.687239261704157
ACOT13	9.60793477500465e-24	0.507348945193208
ZNF688	9.94401390609193e-24	0.564087649639581
SDHAF1	1.01043138313765e-23	0.580172271119683
VWC2	1.12957014016842e-23	1.30038312832374
LRRC2	1.39681494817199e-23	0.630638304335983
COL4A4	1.45336049489973e-23	1.14769213925699
TNNT3	1.59304808587059e-23	0.59459751450447
PRUNE2	1.92169900992385e-23	1.00933296839227
C12orf76	2.06761003286632e-23	0.570871075193333
AC092580.4	2.07738759962136e-23	1.17612675101817
SESN1	2.59521237101123e-23	0.571481656175162
UBL7	2.94953315000943e-23	0.529697939289547
FGF14	3.18915351277839e-23	1.28281112247564
AC012065.7	4.37105204889492e-23	0.731200650037533
RP11-490M8.1	4.38433350038798e-23	0.747805839733106
CYS1	4.78115600571418e-23	0.710783527058548
RP11-386G11.10	5.42425468898148e-23	1.23964715406464
TNF	5.76634484727114e-23	1.16661425102065
KCNA1	5.76936499940989e-23	1.16660942418238
TRIM52-AS1	5.91369600515726e-23	0.597721368520961
CTD-2314G24.2	6.40788938802246e-23	0.755786040413442
YPEL4	6.55564061849138e-23	0.691285678815867
NAGPA	6.67193590967893e-23	0.801296899741512
BOLA1	6.92672337551173e-23	0.5961069292014
RGS22	8.2078884938819e-23	0.661631873721578
RP11-792A8.4	1.0610082703256e-22	0.540741952680981
TMEM187	1.15874755271687e-22	0.792327591864477
ADAMTSL5	1.29878360118847e-22	0.527486416828036
RP11-536K7.3	1.51046293163115e-22	0.943706887183696
C2orf68	1.60555518023603e-22	0.735642260059538
TMOD2	1.68353244124128e-22	0.722978268674925
MANSC1	2.12828180284522e-22	0.541416863598014
PAGE4	2.48409933151461e-22	1.16053615778295
ACAN	2.63430061846083e-22	1.32372645123785
TTLL7	2.77899717462904e-22	0.635242320849944
TMEM80	2.78153392655652e-22	0.587684575983482
FAHD2B	2.94925304765672e-22	0.522549506637956
PITPNA-AS1	3.14633860232285e-22	0.519946789883879
TEKT4	3.18071607910365e-22	1.38851128894811
TMEM30B	4.11627024987234e-22	0.642868333953582
PXN	4.25898174634039e-22	0.560152744854495
MGARP	4.51212288481746e-22	0.50638353348982
PPP1R13L	4.53660342940686e-22	0.868228194292902
LINC01048	5.67763639028842e-22	1.22148118309473
NR1D1	5.84175874571435e-22	0.627206608307923
DEPTOR	6.49088651114713e-22	1.00943596120254
RSAD1	7.11687934846696e-22	0.681983590129566
ENO2	7.37607347131943e-22	0.573301980755133
RGMA	9.48099782952397e-22	0.500233897309535
KRT6C	9.57919416268396e-22	1.30928001924301
ADHFE1	1.06130935950969e-21	0.998323495057766
PRG4	1.12701432302478e-21	0.746463899350721
LGALS7B	1.26357747922657e-21	1.26401425420133
FAM198A	1.27746505689767e-21	0.858732367548774
NPTX2	1.29710769011903e-21	0.956649799853879
CCDC71	1.54655058441061e-21	0.764920555128692
RP11-709B3.2	1.67611642564044e-21	1.1733857939382
DFNA5	1.6969896321244e-21	0.632261387259989
ITPKB	2.21391105456231e-21	0.701113205369305
KCNMB2	2.23377584691631e-21	0.592989235459404
POMGNT2	2.38955053960137e-21	0.681276894383046
WAC-AS1	2.4620850504688e-21	0.535318716128349
RAB11B-AS1	3.2920718532079e-21	0.682236929217129
RP11-838N2.4	3.40244693945342e-21	1.07837160740744
RP1-78O14.1	3.53889920678205e-21	1.2613210165143
RP1-39G22.7	6.19896227592154e-21	0.853278399635374
CYP39A1	6.76339259479475e-21	0.895570619929394
PIGV	8.50394074995724e-21	0.639817229793104
TPRG1	1.42600513724837e-20	0.981876553997669
TUBG2	1.48838313593726e-20	0.545318617088382
TK2	1.56024074677876e-20	0.575318422001917
CKMT2	1.63258957978542e-20	0.883013834486052
TMEM150A	2.02188247127064e-20	0.55263798619474
RP11-426C22.5	2.08319213480937e-20	1.17531502283167
ALX1	2.39404959957622e-20	1.17764845120012
GPR146	2.55513981451418e-20	0.975462813978275
PAXIP1-AS1	3.19105564686293e-20	0.76539904476146
CTD-2576F9.2	3.54656191075772e-20	1.06005890321141
WNT10B	4.16377438906391e-20	1.12483586546466
LGI4	4.1828818811738e-20	0.579967521008524
RP11-277L2.5	6.82560065935405e-20	0.969282792085881
CXCL9	8.4467641430284e-20	1.11407258869956
AHSA2	8.59161856922475e-20	0.641681234388929
SETMAR	9.67490091750748e-20	0.73467998766913
RP11-1398P2.1	1.04163528446939e-19	0.930279454728224
YDJC	1.20529194191976e-19	0.650189367253073
STARD5	1.31850322850019e-19	0.551831962729285
PCDH10	1.64103300614901e-19	0.724733886066143
C1QC	1.85078083642381e-19	0.990652023259951
ANKRA2	1.97194952017918e-19	0.562622270639421
ILF3-AS1	2.05083270841811e-19	0.502496345913761
OXT	2.15302276668097e-19	0.542742710730853
ROBO3	2.26729113162002e-19	0.563798347433785
PEX11B	3.00995232209714e-19	0.761452393692459
STXBP1	3.48985464176301e-19	0.550656538153523
FDCSP	4.10358885457477e-19	1.22455754510491
CPEB1	4.17552833240099e-19	0.704853995662902
PTPRD	4.18896907806317e-19	0.524288006878788
CCL18	5.74988492956454e-19	0.997133665599145
C6orf226	6.73033062878544e-19	0.557189030607212
MED7	6.74803659011449e-19	0.547705282463843
MS4A7	7.64651505723609e-19	0.983202163745749
MS4A4A	8.00988751141848e-19	1.14723039619441
SORL1	1.02583984298207e-18	0.614021507529553
CHN2	1.06543446034876e-18	0.779829699197402
SLC2A14	1.08297926851107e-18	1.17697695779674
DSC3	1.09080145461678e-18	1.13558462192999
LURAP1L	1.1515607259755e-18	0.548859732606531
PDZRN4	1.19834523774792e-18	0.803093643079539
MLC1	1.28222439530332e-18	0.761466765076534
TEKT3	1.33026960707277e-18	0.766114216569795
RP11-175K6.1	1.44856239309625e-18	0.952939205259749
SLURP1	1.51713131683113e-18	1.07052858271286
PFKP	1.66969764195465e-18	0.50707480870678
ANGPTL4	1.68042195336252e-18	0.555055048733221
PKP1	2.20158266778649e-18	1.13965864385277
SLC35F6	2.21401504860567e-18	0.520737412998618
PLA2G4C	2.44157989638254e-18	0.788078761671294
SMOC1	2.78871078456425e-18	1.16610651742447
CCDC101	3.29961553586607e-18	0.511373030256171
HS1BP3	3.43629693512234e-18	0.603884430506337
MOB3B	3.82525327767144e-18	0.550165571240112
TMEM203	4.04034595479603e-18	0.644695106743089
CAPS	4.19790135309375e-18	0.938014161616833
FGGY	4.37266927575902e-18	0.786829011354684
STAB1	4.73874385029893e-18	1.0254943346445
C2orf81	5.05576814127523e-18	0.825949073633667
PYROXD2	5.33029803385756e-18	0.774682306800659
RNF135	5.62464697485728e-18	0.56572157883498
ELOVL1	5.73615997320868e-18	0.554691472720673
FAM69A	6.07836809338899e-18	0.751781082682897
DUSP26	6.50846559559438e-18	1.14264052724463
ADAMTSL3	6.83196810832921e-18	0.839441785601144
MUL1	6.90832523050344e-18	0.514634672726248
NCBP2-AS2	8.31732730153571e-18	0.518268677772314
FAM127C	9.62631462863842e-18	0.515715466861877
LRRN1	1.50281497354078e-17	0.89468085133693
C9orf92	1.51776927398348e-17	1.15407921437297
C12orf73	1.70410222390473e-17	0.760856201403859
RP11-169K16.9	1.73041332944591e-17	0.585163513533411
ZNF677	1.93361266459601e-17	0.511026920466292
NKX3-2	2.06932567840438e-17	1.02767753819958
B3GNT8	2.15196044699039e-17	0.761979163433569
LYPD3	2.28081143602133e-17	0.842691216058783
FAM217B	2.5607047476419e-17	0.633651120088741
LBX2-AS1	2.64611158524336e-17	0.957859679084663
HPS4	2.65440778556136e-17	0.507607355494362
SHMT1	3.21924535197065e-17	0.700624484865485
ANXA2R	3.2339720030675e-17	0.594529093150314
ZDHHC1	3.29650792367913e-17	0.53975696278012
ZSCAN31	3.57565813077552e-17	0.821506426391823
PGM5-AS1	3.58919530951968e-17	0.820024704173703
LRTOMT	3.68636628100956e-17	0.75003732550901
SERPINB5	3.99487094425641e-17	1.12095532260734
RP11-635N19.1	4.02845812990776e-17	0.715243715807451
PTGS1	4.51160871579251e-17	0.7129777524599
CDON	4.75606070716262e-17	0.797889924812845
RP11-95P13.1	4.96112451864971e-17	1.08194534352789
MFSD6	5.07267985921442e-17	0.859381439057881
RP5-855F14.1	6.05076755081619e-17	1.0476709781201
TNFRSF21	6.46901138125004e-17	0.533277485538411
F2RL2	6.6059108825996e-17	0.899488351492933
HOTAIRM1	7.60650758140888e-17	0.789283363896001
FLOT2	8.1146408190113e-17	0.648642296215773
FN3K	8.49900643067108e-17	0.94717927657509
THAP8	9.22709878309403e-17	0.707786785207119
STARD9	9.2575683485898e-17	0.624737046384687
PTPRF	9.79654166699606e-17	0.616587135031387
CST2	1.03377800835598e-16	0.838631827609545
EIF3J-AS1	1.08689570425745e-16	0.500534167713544
SMTNL2	1.22760725349938e-16	1.05730579817071
C14orf159	1.29931883660241e-16	0.556568833845737
TMEM35	1.39935498744912e-16	0.682613796965271
LRRC4C	1.40971878830555e-16	0.576531954972618
PER3	1.44456219145512e-16	0.515878570776459
RAB7L1	1.90326847400847e-16	0.593337526930447
LINC00672	1.93724055457317e-16	0.72526310764546
CALML5	1.94176519754166e-16	0.947536366162957
UST	2.11725651713e-16	0.599156488664994
HHIP-AS1	2.1397353264101e-16	0.632841405845422
HDHD3	2.3023581375376e-16	0.560228539579312
ENPEP	3.01697358517647e-16	0.655721343525274
ACBD4	3.66115658259937e-16	0.604963164608491
RBAK-RBAKDN	3.8715774773489e-16	0.830184211064437
SMUG1	4.24732116689888e-16	0.504580218964735
FAM3B	4.47742517892289e-16	1.0436533711338
AIF1	4.84664545343076e-16	0.558502963904374
IMPA2	4.95842810312477e-16	0.837596990805201
RIMS2	5.45888498735685e-16	0.564813560666199
ARHGEF6	5.68463296162535e-16	0.706900637820095
RNASEH1-AS1	7.09281655021222e-16	0.792004450307831
GZMA	7.21065294871185e-16	0.838387385767146
RP3-525N10.2	7.67052472726352e-16	0.912174688802501
DBX2	7.96536943616663e-16	1.02279679137803
COASY	8.67693067681726e-16	0.504708033441099
NAGLU	8.88483040667323e-16	0.51930756564106
GPR133	9.01586507306271e-16	0.543167442720105
SLC47A1	9.17248679817541e-16	0.627420347002787
FMNL1	9.63953525025261e-16	0.62648841672663
ARMC7	1.01121224163993e-15	0.925911871269903
GLI4	1.01597245772852e-15	0.50467386395715
LINC00847	1.18483884486548e-15	0.785187013164046
BARX2	1.18559857866768e-15	0.996141041037031
NRBP2	1.22771145267771e-15	0.791756051265837
RNASE6	1.44648216610681e-15	1.03743194701687
AP001347.6	1.44656519595184e-15	0.614095299986055
SH3BP5-AS1	1.62041370659986e-15	0.888793198177896
COBL	1.92175046951937e-15	1.09455904187215
ZBED5-AS1	1.92248383797595e-15	0.624582724918688
CTC-518P12.6	1.97462794389983e-15	0.867934473322196
ABCA10	2.1744228380152e-15	0.515093893141863
ALDH3A1	2.17625801508013e-15	0.990232184536236
TP53AIP1	2.26663896302071e-15	1.02046613020817
IL13RA2	2.34264817874203e-15	0.628812260780589
KLRD1	2.84983399438781e-15	0.994717048934279
COL17A1	3.52855688699876e-15	1.07856600703214
AC010226.4	4.02722357685172e-15	0.522315476881648
CFHR1	4.03352169886952e-15	1.04881682610989
MAMSTR	4.2656479383056e-15	0.556644715034283
SPINT2	4.35778735967506e-15	0.815037971039973
FBXO32	4.4588900089924e-15	0.52559391920894
OLFM1	5.27437149803815e-15	0.526002932084326
SPSB4	5.33684128498091e-15	0.921433274145404
EMX2OS	5.46577613652008e-15	0.507608499889596
CCDC39	5.64904203602159e-15	0.90847317145949
ZNF415	5.86655886899979e-15	0.850040466210005
MN1	6.62358597524735e-15	0.654483789873968
WDSUB1	8.02606293762836e-15	0.571984894290092
EGOT	8.42515877747788e-15	0.713888124606469
PLA2G15	9.49898203830204e-15	0.630326004248675
PRIMA1	1.25494034042352e-14	0.773587341678781
GABPB2	1.44736824672538e-14	0.555641318516875
FNDC5	1.45416192729482e-14	0.903189030887043
FECH	1.53407738258583e-14	0.582568539770631
BEND5	1.55040041005269e-14	0.501636900524583
CTD-3049M7.1	1.55994535728617e-14	0.750691584754657
HSF4	1.72960675202802e-14	0.716279675678579
ZNF577	2.03318352572635e-14	0.690179492539498
CHADL	2.03499456714642e-14	0.710441300560781
SLC35G2	2.03725791979908e-14	0.523215179583369
XXbac-B135H6.15	2.04019375910324e-14	0.952228984275163
ELMOD3	2.33589745093148e-14	0.522458214394153
TMC3	2.37191844592714e-14	0.863617964635918
CCDC152	2.46096979288454e-14	0.776650293843079
SNX33	2.7987211477683e-14	0.550192261877079
CCDC183	3.27681791067e-14	0.974577299923187
HTR2C	3.41291394364112e-14	1.01819986198815
VSNL1	3.63021185428844e-14	0.786109148406933
TRIML2	3.90004337591973e-14	0.882321502864145
GTF2E1	5.0981820998285e-14	0.81119889056795
ZNF775	5.18817631889281e-14	0.553191729451657
HLF	6.45405532720917e-14	0.64594902157434
C10orf11	6.57773032662104e-14	0.525641642587312
SCN1B	6.63482076028142e-14	0.604555085631534
FAM50B	6.92092052939002e-14	0.574155978458695
AKR1B10	7.05547393782075e-14	0.895740637507921
HLA-DMA	7.21978881666446e-14	0.533415331013059
EBF3	7.55085342696896e-14	0.894270801228659
CYTIP	7.59864932614186e-14	0.760451891735542
PNPLA7	7.66664337717261e-14	0.886194008511636
TSPAN2	8.08947850539943e-14	0.832705759576831
METTL18	9.14919177862301e-14	0.642197475885857
ZNF766	1.2045741516036e-13	0.624355247433133
GATM	1.21409717078244e-13	0.679779983796937
NOL3	1.42710259596397e-13	0.54827201838246
EPS8L1	1.54107023584652e-13	0.809166243582978
RIMS4	1.77427816397102e-13	0.842624869774128
SIX1	1.89787016773006e-13	0.736753830850215
NCALD	1.90821346661902e-13	0.578573822021902
CLSTN2	1.96586765488057e-13	0.605013465474847
SLC15A4	1.97261882463771e-13	0.515631088456193
XXbac-BPG299F13.17	2.05395570237555e-13	0.751814030747433
NAPEPLD	2.05847058723937e-13	0.61405923819775
SPEF2	2.41880228839585e-13	0.561685255293636
CTD-2186M15.3	2.43656352379488e-13	0.795804952065695
C14orf93	3.06151514153168e-13	0.745435242989974
ACE	3.14410868965529e-13	0.797248234937387
ACSM5	3.21168179569222e-13	0.935837137922903
RP11-258C19.7	3.29706191741248e-13	0.800337221743852
AADACL4	3.56089581767458e-13	0.939310582757761
KLK1	4.74766864724816e-13	0.930970150462261
SPRR2A	6.16249349222766e-13	0.884433272054403
SGSH	6.85689830211568e-13	0.538799327382879
GALNT12	7.20147767689782e-13	0.665675646311497
C5orf58	7.71285673957331e-13	0.788748339956291
EMC9	7.76938398753372e-13	0.555355555150782
SLC35A4	7.91825001745926e-13	0.569273668802881
MYO1D	7.98267143299653e-13	0.595089655405358
FZD4	7.98748407721286e-13	0.565396676764106
TEX40	8.54268183936134e-13	0.931251553703134
MAP2K5	1.00522713023898e-12	0.505203852328552
RP11-125B21.2	1.03116969917612e-12	0.843133826161661
GJB2	1.06199221833323e-12	0.809867416976676
ABHD4	1.07885935547932e-12	0.66151737083027
COLCA1	1.12872434864621e-12	0.606243973670841
EEF2K	1.19907668632255e-12	0.566782427920658
UNC5C	1.25158724558018e-12	0.660046118277581
AMIGO2	1.26188652983386e-12	0.540831633050099
PART1	1.31769869782419e-12	0.956803651231615
ARL9	1.36230482309043e-12	0.6485875026277
ALKBH4	1.64375641940843e-12	0.57369944009346
C2orf74	1.73676090744717e-12	0.904081124666484
FAM66C	1.83488365288751e-12	0.754282798632652
ANXA9	2.53375891245537e-12	0.818982825674381
ZNF781	2.69969478132736e-12	0.69732223361996
LPIN3	2.99839914216346e-12	0.557157398794211
ZNF174	3.39407656633781e-12	0.784452871929463
HDDC3	3.46998824952149e-12	0.502389541743388
TFAP2A	3.55230002600205e-12	0.872214993285807
CPT2	3.74202685870429e-12	0.76808501379319
ZNF836	3.8024731412976e-12	0.637194603093525
STON2	4.0595856500222e-12	0.898803433182395
LINC00665	5.08802890828782e-12	0.672671285971729
DMD	5.37008232392709e-12	0.647259414812035
A2M-AS1	5.78672791877159e-12	0.796587385242504
TSKS	6.25344798563758e-12	0.848980190859492
RP11-66N11.8	6.42019131996945e-12	0.695280572506944
NHSL1	6.82465376796462e-12	0.686911324621244
ANKRD13B	6.83166202344114e-12	0.675643227705974
ZNF397	7.50113640577107e-12	0.500831177763557
DHFRL1	7.68128200906106e-12	0.527364315217749
ZBTB45	7.72359237709519e-12	0.668287206548792
ZNF230	7.7325904006436e-12	0.774173893390642
RP11-1000B6.3	8.00197091502052e-12	0.652142795961401
SBSN	9.34209189116294e-12	0.627845771874076
TLR5	9.75476131518771e-12	0.503699116287115
SLC6A15	1.00913136722538e-11	0.792812046405414
RP5-930J4.4	1.16023252126329e-11	0.798469550493832
FOXRED2	1.23610415209376e-11	0.576046771349497
LINC01021	1.41399608438427e-11	0.863164983164416
RP13-582O9.5	1.47498298556327e-11	0.538438383255903
EPOR	1.82418930316262e-11	0.605525274965448
GLB1L	2.17148455332539e-11	0.582119480898148
C3orf18	2.18618848591479e-11	0.586937782051352
GPC4	2.20217736493715e-11	0.583427619420311
LILRB5	2.23710163532475e-11	0.825035479376096
PPP2R2B	2.57187965334911e-11	0.811335505771927
ZNF506	2.67686395230795e-11	0.521917269003253
PRDM8	2.90578241956433e-11	0.621544303966779
CENPP	2.95021890820103e-11	0.641895281921758
ADH4	3.12956528589417e-11	0.591096257751143
LINC00908	3.71236649529005e-11	0.526367652384381
XCL2	3.72522132381218e-11	0.780249192473246
C10orf99	3.9942705235679e-11	0.764722526002101
DAPL1	4.09730960906621e-11	0.759063199456839
RGS9	4.34618730889645e-11	0.690605449105967
NICN1	4.67689861391423e-11	0.581160249266757
S100A12	4.83027396777715e-11	0.880327349687413
HS3ST1	4.91395559500576e-11	0.755982256885006
RP11-81A22.5	5.0541168356717e-11	0.770803537019812
RP11-16E12.1	5.19679297604259e-11	0.820081876700917
RASSF9	5.19907980040809e-11	0.812956254362639
PTPLA	5.24291558192464e-11	0.63898724602344
PIGZ	5.45714907476415e-11	0.618149321150433
ZNF514	5.53766058609312e-11	0.698985280468727
FRAS1	5.78887493147695e-11	0.767050628725402
THEMIS2	5.84063826207251e-11	0.692536682389385
CERS1	6.37442183785355e-11	0.784592679734627
THSD1	6.88874142419655e-11	0.753577592134212
PNMA6C	7.29284346749752e-11	0.853562136653668
LCP2	7.55441357423231e-11	0.656415393566976
UAP1L1	7.58684331681757e-11	0.519957810300894
ADRB3	8.36816117026166e-11	0.749193285890452
LA16c-444G7.2	8.89275076630966e-11	0.730032123568749
TMEM178A	9.10181378269992e-11	0.851522845804387
RP11-412D9.4	9.31760031446771e-11	0.606808953029038
RP11-700N1.1	9.70107223517857e-11	0.845126722022931
CD96	9.76961202539563e-11	0.803998994062707
SERPINB13	9.77254926509274e-11	0.759254799161614
ZNF208	1.00567681633889e-10	0.685479725184338
TACSTD2	1.0109274268175e-10	0.594539014595128
SCRG1	1.04102546672439e-10	0.505198360096099
RP11-457M11.5	1.04744640950507e-10	0.814108086402715
MUC21	1.11868493686243e-10	0.680022834463456
SPINK5	1.13407889118031e-10	0.841599800775787
ZNF563	1.17559849623117e-10	0.765958656593017
SFTA1P	1.29081201237901e-10	0.854783106342304
CD36	1.38379617317499e-10	0.740390891974395
AFF3	1.39029679700092e-10	0.735036091542214
CORO6	1.43173448513051e-10	0.739039491217787
RP4-756G23.5	1.66298503238344e-10	0.819461165477788
C17orf103	1.72869753867173e-10	0.672733784637717
HOXA9	1.74511521166336e-10	0.790019780117992
ZC3H10	1.79324023443917e-10	0.692481181053723
CTD-3138B18.5	1.8307593949666e-10	0.529354702992956
LINC01082	1.84053048520993e-10	0.697762556638698
ZBED3	1.91033945373093e-10	0.561418288950023
BBOX1	2.02181057112603e-10	0.768746049536888
CTD-2536I1.1	2.08441878706931e-10	0.532146495154694
TLR4	2.10812773629017e-10	0.806656130896064
ZMAT1	2.93797223720281e-10	0.585699011699649
RP11-63P12.6	3.42242560815389e-10	0.653362901480088
RP11-353N4.1	3.64887757626287e-10	0.805259368259795
CDKL2	3.97184245289227e-10	0.753837580930754
ADCYAP1R1	3.99919030245946e-10	0.601594147619041
PKP3	4.07274523969491e-10	0.784692434744951
XXcos-LUCA11.4	4.18070856186917e-10	0.770938440666124
SRP14-AS1	4.50797686370984e-10	0.660458683890952
ZNF813	4.51021987212661e-10	0.784094321384383
CD7	4.62319591668178e-10	0.524545525610965
CDPF1	4.67475420337044e-10	0.524774195094003
EMR2	4.97128373431411e-10	0.603340730475735
PPP1R3D	4.98562868422328e-10	0.644480281043876
CD8B	5.19780213019182e-10	0.765819803645479
BCL2L10	5.23726254302112e-10	0.744934012698124
TXLNB	5.34077975310639e-10	0.708171200352663
GPRIN3	5.34492170700033e-10	0.602158048708848
RIC3	5.35757493426658e-10	0.599912478307909
EID2B	5.74394599405873e-10	0.574367261781333
RP5-886K2.3	5.82543830643363e-10	0.578772756007918
RP5-827C21.4	5.88849875594091e-10	0.637180787222332
ZNF783	5.96738332351361e-10	0.629340467247661
SGOL2	5.96738332351361e-10	0.600566668467341
LIPC	6.10383839797108e-10	0.759448332636733
HYAL1	6.13869582108327e-10	0.827782677415622
RP11-299L17.3	6.22380840316281e-10	0.786703701795847
LINC00954	6.2643289158794e-10	0.567771941095791
XCL1	6.54435746126557e-10	0.778133891518686
KRT34	7.05580222967792e-10	0.805840031694101
COL4A3	7.10419717465495e-10	0.813411267598314
GPR68	7.48089659885099e-10	0.786088466873096
ALPL	7.50134070413528e-10	0.781133565608449
VSIG4	7.74188530974852e-10	0.759276747627902
HOXA-AS2	7.7470140904055e-10	0.801921219157848
RP11-383C5.4	8.03735664765853e-10	0.647346193817
RP11-65J21.3	8.38223892415618e-10	0.791127688255136
CSF1R	8.85720950743062e-10	0.776564260199418
MAL	8.87894582991733e-10	0.772117293568007
LYSMD1	1.01293153081275e-09	0.705429858227466
DNAJC27-AS1	1.02733445636336e-09	0.69127012935319
RP11-88H9.2	1.05818006123564e-09	0.769085733397011
STK32B	1.09096258356032e-09	0.626813174219163
MED12L	1.10140289471455e-09	0.765538643562537
CD163	1.10690401219891e-09	0.758762640886149
RP11-417E7.1	1.1632082877447e-09	0.53270261742104
FAM131C	1.31747279200491e-09	0.744325666567468
SIX2	1.38219318283035e-09	0.539434141178396
KCNJ15	1.43459697073128e-09	0.83374082377587
RP11-49I11.1	1.44329455320425e-09	0.577686798830022
CRCT1	1.46613533027103e-09	0.726480733844111
hsa-mir-1199	1.56645873717133e-09	0.676977718074379
ZNF582-AS1	1.70054285020375e-09	0.582049545567694
C8orf46	1.73295828851474e-09	0.737081669631953
AGAP1	1.74722385780917e-09	0.542753581892462
RP11-38P22.2	1.78977420242071e-09	0.621103311976218
GPR34	1.80093817731067e-09	0.723946870063688
RP11-410L14.2	1.86931218423565e-09	0.558211975081806
WDR65	1.88038842234527e-09	0.633672451872611
C4orf19	2.11766363184379e-09	0.771752896144403
LFNG	2.26816449599051e-09	0.674921515971721
POU6F1	2.45387509798981e-09	0.644884027978722
RP11-69E11.4	2.54548434319191e-09	0.715597024945491
RP11-196G18.23	2.55089499410833e-09	0.702606766527417
BMF	2.63226690223115e-09	0.718126789867321
TNS4	2.72314780802089e-09	0.727149410109532
RAB25	2.79443334016477e-09	0.747638247271288
ACTA2-AS1	2.8351662785121e-09	0.713347315220962
TOR2A	2.86131073980858e-09	0.665136250456213
PHYHIP	3.05886354370089e-09	0.619701486993837
KLK4	3.09436437375226e-09	0.621896878354304
RP11-1060J15.4	3.09537708699564e-09	0.835139974974217
MROH6	3.42250375627013e-09	0.60408727308102
PLXNA2	3.63741486258709e-09	0.512253007085039
RP11-696F12.1	3.65327943301492e-09	0.606446283905028
CTD-2287O16.5	3.67919059176947e-09	0.753297788827723
S100B	3.718542600576e-09	0.767768093978447
AP006621.5	3.74153639240127e-09	0.56937942092843
RP11-503C24.2	3.78512665186236e-09	0.767525966525204
LINC01003	3.90907005262545e-09	0.559815425952601
ZNF519	4.03913502840641e-09	0.613286310934096
PPP2R5B	4.09600037971313e-09	0.544440659920345
LPL	4.23212463891025e-09	0.753380875497901
CCL3L3	4.39503320401058e-09	0.665687119698605
RP11-875O11.1	4.74574586974239e-09	0.697499940565368
C11orf80	4.88909601255079e-09	0.541451767797544
DMRT2	5.07218061501484e-09	0.762052248501501
PIGM	5.28074729263201e-09	0.55361349920666
LGALS7	5.61422548516481e-09	0.664597236870406
KAL1	6.11265168000474e-09	0.574733340718419
PLEKHA6	6.71972805124658e-09	0.502648879330479
HOXA3	8.86253860525863e-09	0.744189493563707
RP11-449D8.1	9.01718176249688e-09	0.674931930743256
PPAPDC2	9.99222745423207e-09	0.588901284174624
STK32C	1.01216867678384e-08	0.594670655871639
XRCC6BP1	1.07827663406284e-08	0.519221912001833
DCP1B	1.07899189706963e-08	0.522771645475593
SYT17	1.08510576045731e-08	0.715476485775318
CCBL1	1.11266862188971e-08	0.688370636746956
TMEM44	1.11857506350789e-08	0.611023487931789
RP11-3B7.1	1.16318264922711e-08	0.645994375993082
UNC5B-AS1	1.20999532263223e-08	0.685137246128351
SLITRK5	1.2219194012779e-08	0.6479612460283
RP11-367J11.3	1.2219194012779e-08	0.616130137466874
RP11-279O9.4	1.25889678297446e-08	0.698426621292392
RP11-392O17.1	1.28549036067138e-08	0.666930620694008
AP001258.4	1.32439724178565e-08	0.598994211422627
CLEC10A	1.32439789711184e-08	0.73500533207094
HOXD13	1.35078418833653e-08	0.502127813039184
PRF1	1.358132326379e-08	0.695567726971317
CITF22-92A6.1	1.41122037972598e-08	0.691352815098383
ZNF385B	1.43815019608348e-08	0.541580991047266
RP11-347P5.1	1.45242403666189e-08	0.617618475265479
TREM1	1.52561257829103e-08	0.680601620146117
SERPINB3	1.53646563376013e-08	0.641387147309968
ABCA2	1.63101570776921e-08	0.503633193516899
DHX58	1.66821201031679e-08	0.541749906229956
CGREF1	1.83799484338332e-08	0.787860620250027
HOXD9	1.92363964667755e-08	0.60010586708855
RP11-545E17.3	2.06840481564021e-08	0.66394403597744
PTGER1	2.12889664568487e-08	0.63632357751641
MARC1	2.13257761730336e-08	0.664859487235263
FRS3	2.17097034775595e-08	0.657545742736937
ATRNL1	2.28968999673294e-08	0.609125761421084
RP11-38M8.1	2.30143828313153e-08	0.682644673566603
GTF3C2	2.33743200306039e-08	0.500387630776604
SYTL3	2.43639179460013e-08	0.580911016988991
ASB13	2.48626868547438e-08	0.506308525581213
FAM43B	2.53063637047352e-08	0.698941019043439
ITGA9	2.69800809905779e-08	0.553011544057479
KRT222.1	2.79783460798864e-08	0.573088530988525
PEX12	2.87606651152631e-08	0.569682518381138
CTD-2171N6.1	3.02838341083065e-08	0.668543708733716
MATN4	3.02953489254514e-08	0.751974599819364
ZNF575	3.03044181675813e-08	0.584677787075935
IQCA1	3.03519488036861e-08	0.704120321856667
SHC2	3.04426872682236e-08	0.500381471125859
ZNF586	3.08691668220086e-08	0.63709291440005
PRTN3	3.32333663457663e-08	0.628355006240188
RP11-111M22.2	3.36183760008292e-08	0.613643921589435
RP11-617D20.1	3.63597286609663e-08	0.622496224438966
RP11-485G4.2	3.64775886541717e-08	0.571181613301603
NOTUM	3.78372671336345e-08	0.58433898092106
ZNF337	3.79584261077455e-08	0.544656745349945
NNAT	4.12138798116011e-08	0.528876790871038
TMEM86A	4.35631355091294e-08	0.707114926670218
FAM25A	4.41126607110872e-08	0.549750126523593
FAM157A	4.46328181112702e-08	0.577454595301512
CXorf24	4.54104418742818e-08	0.523991156444435
UBXN10-AS1	4.60813464489648e-08	0.719822218816576
PCSK6	4.63825707258649e-08	0.723524931633531
MYOM2	4.88243823769282e-08	0.632515841566736
RP5-864K19.4	5.05001923340154e-08	0.667795893158057
C1orf162	5.11038835437477e-08	0.561240682613163
ZNF662	5.28347970501239e-08	0.60733400281549
RP11-834C11.8	5.7079289946531e-08	0.660483017083989
SNX22	5.88383185460472e-08	0.684375484539445
EDN3	5.91628530865595e-08	0.678563834218084
FANCF	6.10466858388549e-08	0.524650223390918
RP11-525K10.3	6.149553050722e-08	0.55363383944084
ZBED2	6.149553050722e-08	0.520996504326825
KCNJ12	6.55348039711167e-08	0.606431935995232
RP11-66B24.4	6.92083403614426e-08	0.604864456594925
CLEC7A	7.02854402862161e-08	0.66630852232848
IGSF9B	7.0928306176147e-08	0.649096799633728
IVL	7.26083074105493e-08	0.525057100216173
PRPH2	7.53189484131769e-08	0.670487375182554
ZNF273	7.78800774051246e-08	0.514291445315983
GFRA3	8.57296033388084e-08	0.529103713317204
TGM7	8.57296033388084e-08	0.520833334057758
MIR181A2HG	9.06256171579795e-08	0.626471071596094
APCDD1L	9.2349428300408e-08	0.68393378970866
ADCY7	9.30074802366539e-08	0.592695117151295
SPOCK2	9.46891196101367e-08	0.594172957406084
RP11-1114A5.4	9.51738152959899e-08	0.632051997855731
PON3	9.96096991364882e-08	0.525251234133809
RP11-445H22.4	9.99440231019394e-08	0.597407834246799
CTD-3184A7.4	1.03359642886766e-07	0.622900310683505
MSR1	1.03669702875423e-07	0.664511286957501
LINC00323	1.10021066059379e-07	0.654588630329637
AC099850.1	1.10930441957116e-07	0.691843713963761
FAM228A	1.14514806514676e-07	0.593419546391445
NACAD	1.32336181746634e-07	0.539750035952068
NRIP2	1.47479943969271e-07	0.674850576950994
CBLN3	1.49046767681067e-07	0.545276557881968
CRTAC1	1.53709702014036e-07	0.58834985448282
RP11-327P2.5	1.58282279770865e-07	0.645142926780555
RAB17	1.69844775110045e-07	0.634238823101756
GGT1	1.75641168088377e-07	0.6448436845711
ZNF501	1.80802071156403e-07	0.545609110081626
DGKB	1.86600525189339e-07	0.693047324823525
AC002117.1	1.86600525189339e-07	0.63709668808459
SIGLEC1	1.93644611220089e-07	0.6340879052329
KRT6B	2.07446507800527e-07	0.681749287546498
KB-431C1.4	2.08477523171461e-07	0.615830014242048
OXSM	2.11119011145333e-07	0.554192443351777
RP11-473M20.14	2.17783487818795e-07	0.621411753921189
RP11-271K21.11	2.25122824566688e-07	0.656801671370408
SLC26A4-AS1	2.51856729386197e-07	0.625069164135217
TSPAN15	2.56648998467158e-07	0.615180176724317
LINC00883	2.57313189128233e-07	0.564123203336308
RMI2	2.57703670239392e-07	0.54649274714501
KIF3C	2.77394499581803e-07	0.522050562839143
COLEC11	2.84521996154817e-07	0.6341839415121
OLFM4	2.85678004380083e-07	0.610712867193085
AC093702.1	2.88646111983473e-07	0.646149385360376
RP11-166P13.3	2.98477297056401e-07	0.572781056753637
RP11-1191J2.5	3.0527063890311e-07	0.643296877887118
PLCB4	3.32293544803398e-07	0.534332482519317
DSG3	3.44032512262251e-07	0.627443671087549
GDPD3	3.48525596200159e-07	0.584439928099064
DHRS13	3.67790044075509e-07	0.619693520574076
CRNN	3.75312277273635e-07	0.593604973603274
PRSS1	3.82392775569636e-07	0.511900616277696
ZNF589	3.94202530442899e-07	0.567342019869505
CHST2	4.00419039241982e-07	0.502687024672226
ZNF439	4.10179243446656e-07	0.563732894123153
AIF1L	4.16228948876187e-07	0.558659886516984
SEMA4F	4.24914719491778e-07	0.529000543808232
RP11-680G24.5	4.33696688086312e-07	0.585931280711512
LINC00640	4.54722358250224e-07	0.639788815619066
LRFN4	4.55808420920802e-07	0.631071551221484
GATA6	4.65740905194307e-07	0.522283200567049
C1orf95	4.78921280798079e-07	0.501009062447386
YPEL1	4.908036059054e-07	0.576110298761476
NCF4	5.04290630294009e-07	0.591229745280971
NOX4	5.14762246470963e-07	0.513587529289996
COLCA2	5.34222293165021e-07	0.515506003338871
C18orf56	5.35839337145681e-07	0.635162435811201
ARIH2OS	5.41565375541635e-07	0.508996203295639
RP11-60I3.5	5.46367792998325e-07	0.602670310554966
CLDN7	5.79080418666692e-07	0.603796815672286
KANSL1-AS1	5.87883280172172e-07	0.529602214961529
C21orf49	6.00929749378409e-07	0.63868909879852
RP11-89C3.4	6.18210545585548e-07	0.584983556149434
FBP1	6.18210545585548e-07	0.584636367028186
RP11-96D1.11	6.20889804446312e-07	0.523348060149274
RP11-184I16.4	6.29507121488917e-07	0.503277958504319
XKR8	6.36108236417633e-07	0.505277188164703
TP63	6.38982650542002e-07	0.609362359592891
SKP2	6.40310683082197e-07	0.536807648065478
HOXB4	6.41480843845313e-07	0.660916018570726
SALL2	6.46538289358629e-07	0.529898037838142
CYP21A2	6.48535463877527e-07	0.585290085890274
HOXB3	6.50141758228095e-07	0.654292030411581
CILP2	6.69440736464822e-07	0.534328256082168
RP11-722E23.2	6.90043319616725e-07	0.625721450202058
CXCR6	7.11849784101894e-07	0.596848274472993
SLC36A1	7.49107971414422e-07	0.566590484856298
GAS6-AS2	7.8000479133243e-07	0.535473043198767
PTCHD1	8.54628674840494e-07	0.68098845180764
RP11-326F20.5	8.56971748825451e-07	0.53023118207334
RP11-225H22.4	8.79500391973763e-07	0.599473820297062
COL9A1	8.89051774082481e-07	0.52379238167327
MAGEE1	9.09018194938703e-07	0.511026641221587
FAM131B	9.4899584770198e-07	0.53125147125108
RP11-81H14.2	9.81764177073276e-07	0.519008740788222
MED18	1.00160783520962e-06	0.549989031940317
C3orf80	1.03080115903598e-06	0.547134640041059
PDE1C	1.0482371762152e-06	0.619909224731907
ZFPM1	1.0623936662398e-06	0.509071430369494
TMEM71	1.09890356990217e-06	0.621475729740604
SMAD5-AS1	1.12874393257491e-06	0.618651009886738
EFCAB4B	1.1566285127012e-06	0.62726667827029
TP73	1.16294820871571e-06	0.625633402061797
NMU	1.21722432845338e-06	0.50346289007192
VAT1L	1.23764982133709e-06	0.605493564304712
ZNF287	1.23974072115181e-06	0.57981259774028
LINC01117	1.31517463702475e-06	0.605679080634346
STK32A	1.31517463702475e-06	0.570581001801223
AC112715.2	1.37696236355603e-06	0.580610856794938
ZKSCAN4	1.44358867322437e-06	0.556775054861802
IRF4	1.48082224206798e-06	0.513579855689722
ADORA1	1.66886350923173e-06	0.612684344454516
PPP4R4	1.71423851369516e-06	0.570352078851596
PARD3-AS1	1.71676795986501e-06	0.593126476289894
P2RX2	1.74656251732478e-06	0.580860656313104
PKP2	1.9036425564638e-06	0.635266939225363
GS1-259H13.2	1.94006160416224e-06	0.537678093194802
C5AR1	2.05892302682566e-06	0.528699694927128
FXYD2	2.08561755176479e-06	0.535905894974136
PHF7	2.30758469087765e-06	0.572791514847366
RP11-963H4.3	2.70081179912199e-06	0.55473927164324
TMEM143	2.72973584030754e-06	0.512757797250705
MSTN	2.75138446997209e-06	0.546841597586261
RP11-420G6.4	2.79431370509888e-06	0.552858331359196
GPR150	2.9266629935103e-06	0.518394251794427
DYNC1I1	2.98373450291987e-06	0.515337776521135
TCEANC	3.02884822907508e-06	0.557964632122579
PDZD2	3.20820723927097e-06	0.540791017308487
RP11-497H16.9	3.30141387371745e-06	0.542838102484707
SLC17A7	3.41612225776371e-06	0.614575374776274
MCF2L	3.45999995782492e-06	0.615996983178256
CTSV	3.52880801895381e-06	0.563288663529531
LINC01057	3.58552998065172e-06	0.563842520546622
USP44	3.71657169557465e-06	0.651181348859233
KLRC1	3.7593747097078e-06	0.558903303820619
AMACR	3.84296306448716e-06	0.554422832498705
GJB6	4.1129275395286e-06	0.535946869364477
ZBED3-AS1	4.31931730306888e-06	0.532989680004228
AC079807.2	4.47734007244189e-06	0.641393334529602
CTSW	4.50880622002785e-06	0.582028822204572
SLC12A8	4.56223904766323e-06	0.5271971458419
RIMBP2	4.62207181009993e-06	0.55916068178288
USP21	4.64666296273117e-06	0.53067393354957
PPAPDC3	4.6977150239574e-06	0.513792931317416
IGSF1	4.8700475645446e-06	0.528366280502415
BTBD8	5.11725176834651e-06	0.564429707510212
ABHD15	5.26746299330017e-06	0.520277850901757
SLC25A18	5.35960980357785e-06	0.605659783120792
CLEC2D	5.60057505027452e-06	0.553901377286267
AMICA1	5.66304669536089e-06	0.52329818527728
CENPM	5.93463437992768e-06	0.558393784025308
AC016995.3	5.97702342959382e-06	0.591468462001472
LDHD	5.97702342959382e-06	0.556697483305484
ZNF676	6.10457516227835e-06	0.609717702147548
HLA-AS1	6.30260492926089e-06	0.522914333733334
ICOS	6.49632957641278e-06	0.540254918649029
ZNF365	6.62047255754542e-06	0.515636512147881
GATA3	6.80431731139184e-06	0.574448515192024
DSC2	7.01288899177859e-06	0.553592570234973
TLR2	7.15388519977778e-06	0.541316312011285
CYSLTR1	7.77683241927919e-06	0.5490224369861
ZNF627	8.08772533490464e-06	0.512068012561475
NDRG4	8.61371719090608e-06	0.506376855363593
GPR64	8.73043663759718e-06	0.534692646123299
ASIP	8.7496698713272e-06	0.529560958957948
NAA60	9.10621505956027e-06	0.592393345220988
PPP1R32	9.13531362116021e-06	0.569149898645312
HMHA1	9.31762172643503e-06	0.574196104064955
SEMA3B-AS1	9.31762172643503e-06	0.557732306779878
RP11-430B1.2	9.66966587506371e-06	0.547010895402901
SELPLG	1.12344667876146e-05	0.577508555576726
DSCAML1	1.12867182401772e-05	0.546629569903813
GNAO1	1.12884851182539e-05	0.551587196242552
F12	1.16060878276013e-05	0.518492402352292
RP11-57H12.3	1.21676082134183e-05	0.512160275219656
AC092295.7	1.3157230225526e-05	0.50733886335367
GPER1	1.31975666304385e-05	0.513706509475588
CBLN4	1.33513970122357e-05	0.556499715224227
UBXN7-AS1	1.41430425101598e-05	0.51369490886522
GPX2	1.43062426284637e-05	0.557101383555944
KLF15	1.50481477053802e-05	0.552811233164573
CCNA1	1.58419306498481e-05	0.573320319788921
NCF1	1.66491827377727e-05	0.504467958152677
RP1-28O10.1	1.71528832001912e-05	0.526919706291259
ZNF776	1.78979546582703e-05	0.577841260758687
WIPF3	1.82126195275216e-05	0.519719730835429
CECR5-AS1	2.03034379048957e-05	0.511659761334267
SIT1	2.11434226452698e-05	0.542875295417449
ZNF833P	2.13272260618887e-05	0.514771014656481
RP11-472N13.3	2.17201831751279e-05	0.518501861074056
CDC6	2.62075712386414e-05	0.515755780871224
RP11-458N5.1	2.67293900773848e-05	0.554773349697453
HOXB-AS3	2.70079303855357e-05	0.537201349753435
RP11-6J24.6	2.82082615753595e-05	0.541609373054963
NBPF3	2.98299449887724e-05	0.572588228798188
HHIPL2	3.00532794328755e-05	0.506294206395
RP11-108M9.6	3.05103732043296e-05	0.563273569165154
RP11-360L9.4	3.06859514709791e-05	0.507190405545383
CTA-217C2.1	3.32182607342495e-05	0.530635618722865
RP11-290F20.3	3.36900054571105e-05	0.535605417012943
ACTC1	3.43632637710424e-05	0.613800892337859
CTC-297N7.5	3.47395950584693e-05	0.50103073397386
ESRRG	3.60939368332929e-05	0.504783590289354
MANEA-AS1	3.76092753936027e-05	0.539576722044345
PDCD1	3.77372926577355e-05	0.504167909013286
RP11-6I2.3	4.04852069807323e-05	0.513288654985856
NECAB1	4.36489461704782e-05	0.530827270555062
UBXN10	4.51279857237746e-05	0.55352528149395
CAPNS2	4.75915002209006e-05	0.506868516876697
RP3-473L9.4	5.36382641001373e-05	0.505213210866223
DDTL	6.5765412507481e-05	0.500386076079428
TLR1	6.79871157342577e-05	0.505579808581366
SIX3	6.8720100993057e-05	0.52320633697718
HOXA4	7.26152857753129e-05	0.505647296539518
ABCC8	7.58158716688022e-05	0.51439116923828
FCGR3A	7.78930001470886e-05	0.520442127406241
CD70	8.07024427964497e-05	0.536166687516085
PDZD4	8.21065881674179e-05	0.517980904496035
MYCBPAP	9.73270435426645e-05	0.515190417270673
GPR116	9.93743572581866e-05	0.516232580736866
RNF165	0.000127448499614559	0.510462581989305
MPZ	0.000151233353036025	0.533764955693245
CYP2A6	0.000151475809757897	0.504806786772205
HOXB7	0.000155151993923856	0.517790177533127
ZNF304	0.000188934762452068	0.533314290850966

## Sheet: FIB-downregulated
gene	p-value	logFC
CXCL5	0	-3.74346838162459
TFPI2	0	-2.66921146342151
CXCL6	0	-2.24370226857428
IGLL5	0	-2.19673378920845
CXCL1	0	-1.8136279883048
HSPA6	0	-1.81013109944547
CTSC	0	-1.719513747724
TM4SF1	0	-1.63605477474254
HMOX1	0	-1.5700297825494
CYP1B1	0	-1.56665027736638
ADAMTS4	0	-1.55909482072678
PTGS2	0	-1.48326734899336
HSPH1	0	-1.4827000841041
CXCL3	0	-1.45481842268999
MSC	0	-1.36778791782381
CXCL2	0	-1.34732473455362
IL6	0	-1.33039754041369
KCNQ1OT1	0	-1.32284575719281
MLF1	0	-1.27568759853891
DKK1	0	-1.24700541627342
NAMPT	0	-1.1787674130117
SERTAD1	0	-1.16947020307373
IL8	0	-1.16930433088007
CCL2	0	-1.16160241106189
ERRFI1	0	-1.15653973069283
PDK4	0	-1.14979303185664
THBS1	0	-1.14856926841595
ICAM1	0	-1.07432338211958
ID1	0	-1.06870379286963
KLF4	0	-1.05758217591473
DDX21	0	-1.05616701044089
NBEAL1	0	-1.04166294608806
TUBB4B	0	-1.03988839526585
WTAP	0	-1.0274012040416
SOD2	0	-0.979321124792329
ID2	0	-0.97810067626284
DNAJB1	0	-0.919964858041286
DNAJA1	0	-0.905450399683307
EMP1	0	-0.885773127256921
PHLDA1	0	-0.875697293405717
CLU	0	-0.858722002901568
HSPA1A	0	-0.85838797033692
CEBPB	0	-0.814570551275435
HSP90AA1	0	-0.809384754455548
LMNA	0	-0.771539721641081
CXCL13	7.26172409843888e-305	-1.92964621985778
SNORD3A	6.72631798355185e-293	-1.34101880501711
HSPD1	3.46922275236506e-292	-0.926035611358214
ADM	4.57760873413021e-290	-0.869473802543953
ETS2	1.19822006799346e-288	-1.18248362696717
IFITM1	2.86378243930646e-287	-0.919659036981389
CHD1	6.19584787635035e-285	-1.17141366159248
HAS2	1.70689773062482e-282	-1.81841917995945
ODC1	2.92638803383493e-281	-1.34606770243908
ADAMTS1	3.79989041037296e-271	-0.927536703026969
NFKBIA	1.07959864917406e-270	-0.674173642915357
CDH11	9.61128153038891e-267	-1.27557169568563
CCNL1	7.62546058026146e-258	-0.795143449555196
PLK2	4.0467742080829e-256	-1.02813559665842
PLAUR	4.92461354556441e-256	-0.934643808826934
TXNRD1	8.90673428243389e-254	-1.25818042296537
LMCD1	4.46400010021136e-249	-0.90923611685951
MT2A	4.69208329637881e-248	-0.61839318555609
AMD1	3.89799680879536e-247	-0.873525356806593
BDKRB1	7.63978050918828e-245	-1.05096995223472
REL	9.05414171099288e-242	-0.987975971453978
GEM	3.12119253065788e-240	-0.682240123219913
ID4	3.38577452069262e-240	-0.954428857549479
MTRNR2L12	3.6065904033481e-238	-2.07525687258582
NR4A1	1.72903165925015e-235	-0.729118827925283
NR4A3	2.76340769074114e-234	-1.2552550372558
PPP1R15A	2.75656874156998e-232	-0.668974430802845
TXN	1.0092138086426e-225	-0.660714751251715
VASN	8.95229990483695e-225	-0.914192554081593
EIF4A3	9.88910989791651e-224	-0.878990798773785
RPSAP58	7.88806740560477e-219	-0.703440802089375
ID3	6.09053611172054e-218	-0.651185991900553
MME	2.60051355647068e-217	-1.87261897132879
ARID5A	8.48861530040088e-215	-1.07986428162749
NCL	6.86184767329396e-213	-0.738347228085111
HIF1A	4.25782888783745e-210	-1.00157262737182
CHIC2	7.64634965899185e-209	-0.96275605595209
MIR22HG	3.57749418551522e-207	-0.931637867183066
FOSB	4.44051323133884e-207	-0.591837001979685
SIK1	1.72666806784538e-203	-1.22673731143827
UGCG	4.68341055980062e-202	-1.17490183726838
GCLM	6.17926888322538e-201	-1.12479823232776
MARCKSL1	1.97616453085721e-200	-0.944492801862965
TLE4	2.21303259194976e-200	-1.09135718075692
DDX3X	1.86914239345618e-199	-0.786664687346575
TPSAB1	2.03442215155245e-199	-1.88546885367803
GNL3	2.04054119073851e-199	-0.923249437066907
HNRNPU	1.05121343956899e-197	-0.775054082065977
CCL11	5.61564486666308e-195	-1.25751826514515
ITGA8	4.41685504948916e-187	-1.38441317726027
TUBA1C	1.09880175233228e-183	-0.865620386917887
HEXIM1	3.96942474068219e-183	-0.882544174949595
WNT5A	2.5483284282131e-181	-1.63575722654264
CD83	1.11149117602943e-180	-0.823918042319094
ARID5B	1.01442161000079e-179	-0.595340682631055
IL11	1.68158425085928e-177	-1.87710426361195
HES1	5.46457154590804e-177	-0.662850218995599
MT1A	3.79333801570358e-176	-0.772988840839918
ABL2	3.22145035398207e-175	-0.699389471301989
MAFF	8.2757103714288e-175	-0.689337920140814
RARRES1	6.48080854041152e-174	-0.653296811162654
UBBP4	3.82464555667577e-173	-2.29073238211641
MT1M	5.9283611340413e-172	-0.836614089424329
SLC38A2	7.03673367173564e-172	-0.753033476184169
HSPA5	4.27854980858104e-170	-0.636309600150095
PHLDA2	1.26796784443302e-169	-0.824327717067868
JMJD1C	1.33249956654785e-169	-0.772719694275671
SYNE1	1.49052608588412e-169	-0.922335698355378
PLIN2	4.29644776102393e-168	-0.750648981860928
TBX3	8.30475787805769e-168	-0.989312596147479
HSP90AB1	1.34451616814463e-167	-0.536815723546109
PTX3	2.36817832095468e-165	-1.40957655821458
HNRNPA1	5.98080141642971e-165	-0.526830789282665
PNRC1	4.40895045779432e-164	-0.549724736609497
BRD2	3.65161353904363e-163	-0.75967354087316
MYC	1.45197639774098e-162	-0.562875577809119
MT1E	1.63327710534626e-162	-0.636527286757367
MCL1	3.73078535701743e-160	-0.593544311821851
REV3L	1.08105266849891e-159	-1.01189955316505
MTHFD2	1.56390343147709e-159	-1.04183231855608
SGK1	5.55641440350659e-159	-0.825511066916226
CHI3L1	1.01035620208884e-158	-1.32556779754678
NRG1	1.37197720017705e-158	-2.09155197018505
TIPARP	1.6051272436905e-158	-0.829981787563234
TOP1	1.65686600568957e-158	-0.889265361820564
EIF3J	4.34435450500054e-158	-0.791372067873773
HSPA8	2.40976156197799e-157	-0.552997711153636
NACA2	6.27655462401281e-157	-1.33192392515059
TUBA1B	2.99261173032174e-156	-0.555501484235623
FAM105A	1.04196010495808e-154	-1.3832742099463
BAZ1A	2.16218409798477e-152	-0.849372174364498
BAG3	8.29162012270543e-151	-0.764710295570535
TRIB1	1.61979328214161e-149	-0.933299444037415
NR4A2	2.3079070019185e-149	-0.814255169299906
LDLR	5.13377432416698e-149	-1.17298318127757
PRDM1	1.23882068348404e-146	-1.43504254638945
RRBP1	2.28974511585721e-145	-0.753744932541163
UBE2S	2.29428807706739e-145	-1.17892583906673
WDR43	1.8842682288851e-143	-0.977582415427619
NCOA7	5.53066977961851e-143	-0.926022996617473
IRF1	5.11449509784145e-142	-0.606251215060427
JUND	6.18907079741471e-142	-0.538068759029445
CH25H	1.92154957335315e-141	-1.31424854404557
RBP4	7.68280471962879e-141	-1.58038957097894
EIF3A	1.69596719334945e-138	-0.753655194120037
RUNX1	4.73954537956601e-138	-0.828266766039231
ARC	2.16297728769257e-137	-1.05611876269499
ATF4	4.90188606640343e-135	-0.566839316635591
RAN	2.48921726489038e-134	-0.549450577501294
HNRNPA2B1	5.79358106092175e-133	-0.52767830038651
IER5L	1.30149767850673e-132	-1.1914099950409
SELE	5.51962231606023e-132	-1.59160105644766
PVRL2	8.66684783315747e-132	-0.799941783582309
SLC9A3R2	8.89109220786552e-131	-0.900797591562135
SKIL	1.2292473773999e-129	-0.809142315246559
RBBP6	2.26946171686219e-129	-0.786275958743995
COL15A1	2.4731403574826e-129	-0.964484090443286
ADAMTS9	6.60468492786358e-128	-1.7009468266211
LDHA	8.84795844813646e-127	-0.519725653303583
SLC3A2	1.0102819954478e-125	-0.610939255052213
TPM4	5.05724130756556e-125	-0.551035469102422
KPNA2	1.26303070668046e-124	-0.966550854430502
EML4	8.5339918220952e-124	-1.20264612905484
NOP16	2.8912541837706e-123	-0.948346192453925
PNP	3.3461571943508e-123	-1.48971923520498
TSLP	3.66645942327455e-122	-1.31057070845752
SMAD7	1.04671633449994e-121	-0.967165721527352
PENK	1.21257668605704e-121	-1.27143275163451
PIM1	2.67099272416665e-121	-0.589587644048716
H2AFX	4.63058815393304e-120	-0.998497086989105
ARL13B	5.30048829067724e-120	-1.0489754109668
H3F3C	2.40936218224494e-118	-1.43615018864779
ETF1	2.59566777963184e-116	-0.785317766199592
ZC3HAV1	5.20557749520751e-116	-0.839093521459822
INSIG1	7.31556397352951e-116	-0.72472523762402
NAB2	1.15101157621846e-115	-0.988775393228289
ZNF267	9.80474481462656e-115	-1.2244488641537
BMP2	1.19219042800653e-114	-1.14928837138888
PNPLA8	1.72400509098177e-114	-0.799526703459172
ANKRD28	1.92154465722251e-113	-0.77674859110659
LRRC59	2.83599855032426e-113	-0.727067417855775
SLC1A5	2.93513895943818e-113	-0.849489772825787
RSRC2	1.20771886305586e-112	-0.636746543763746
NME1	4.46192335445465e-112	-0.755233041250994
TNFAIP3	4.8910679001598e-112	-0.67123210450016
RLF	9.97232633309134e-112	-1.16452287783069
GTF2B	1.53872934528075e-111	-0.821277727946883
CSNK1A1	5.6690017404176e-111	-0.643762259427337
RRAD	1.61055440116068e-110	-1.1813844562107
HNRNPM	3.22110601829239e-110	-0.588985302178925
ATP2B1	1.2780592082804e-109	-0.661003966462753
RBM39	3.89769157768179e-109	-0.534940931417794
BTG3	4.08109872911044e-109	-0.630520960734524
IFI16	6.80607819174023e-109	-0.598395229547425
GLIS3	5.46963745675726e-108	-0.959418238224953
PPP1R15B	1.14658042533471e-107	-0.831616441475017
NFKBIE	1.95404355921686e-107	-1.12016168536572
HSPE1	1.99708700731942e-107	-0.518569202391386
NBPF15	4.35928764852156e-107	-0.905368659975446
MMP9	4.01969283227847e-106	-1.73732703774344
IPO7	8.0147114069791e-106	-0.867538533717916
MT1F	8.10803739237445e-106	-1.50304013531023
DYRK3	1.36579031952295e-104	-0.971050983824878
SLC25A5	9.56317306673344e-104	-0.54492080240769
HNRNPAB	2.21005835988875e-103	-0.728053318632004
RBM25	4.13166014176807e-103	-0.621746706361444
PPA1	4.35648132611671e-103	-0.555322499940394
MIDN	2.76659356242084e-101	-0.654171229574819
ELL2	6.37723201220805e-101	-0.82629086569544
BZW1	8.24094967820049e-101	-0.611352459038511
CDC42EP3	1.43142847812088e-100	-1.28156880405809
BACH1	1.81017965855297e-100	-1.12634423538619
ZFAND5	2.85347771061832e-100	-0.530847504431923
NOLC1	4.83931073027289e-100	-0.82975842190109
KLF10	6.41390803027815e-100	-0.536485593975704
PFKFB3	5.99790493671816e-99	-0.779014948658563
NFATC2	7.75343130065795e-99	-0.583114121770879
GADD45G	1.02765026214054e-98	-0.547017143885832
GPBP1	2.06967812822503e-98	-0.650248864900315
DNAJB4	2.37955768972611e-98	-0.739076293437503
NFIL3	9.27054387850588e-98	-0.788316755534301
AHR	2.12494977330719e-97	-0.838917588605679
SLC2A1	3.73137211884187e-97	-1.32414639605064
NRIP1	3.74354550264526e-97	-0.934510596346982
SLC4A7	4.59039136232235e-97	-1.03237393059798
DUSP5	4.81882436209383e-97	-1.06110245600862
TOB2	1.65585249892382e-96	-0.742841216252751
COQ10B	3.24126105433199e-96	-0.631830594463308
CRISPLD2	6.17587679461734e-96	-0.580507811300866
UAP1	1.52767499677646e-95	-0.552385333706218
TYMP	2.03069801634902e-95	-0.649710800156171
RB1CC1	2.16760803853744e-95	-0.735315059510853
CYP7B1	2.68857584822064e-95	-1.30854030659751
RP11-386I14.4	2.72404859349876e-95	-0.940053815384541
ERF	7.54431182167553e-95	-0.861207847111325
KDM6B	2.71681416319774e-94	-0.638291080605449
SET	2.12058689922604e-93	-0.568695838875103
BIRC3	8.77399892244634e-93	-1.10652187955988
C12orf23	8.96595829170858e-93	-0.745454647959936
TIPIN	9.14582013971591e-93	-1.30375705062441
TCF7	3.41752782435323e-92	-0.971956947903
UGDH	3.68961438209447e-91	-0.55060338858773
IFRD1	9.58965471653283e-91	-0.555016987457991
PHF23	1.75009826732249e-90	-0.996812839316798
GOLGB1	1.7986819051792e-90	-0.754400970304414
SLC39A14	3.14377473351476e-90	-0.743141006356312
PTPN1	3.58400882736443e-90	-0.834241550757592
VCAM1	5.08749556409984e-90	-0.895685442110789
ATP1B3	3.56779481173854e-89	-0.561638053032189
GTPBP4	1.20736376263601e-88	-0.829967832190469
MAP1LC3B	2.06620497959622e-88	-0.505288532739002
NOP58	4.03118695167743e-88	-0.742415315730767
CNN2	1.69461769844629e-87	-0.795306328730891
PPP2CA	3.39986676723551e-86	-0.606228783249053
ELL	4.23681474896388e-86	-0.984618357745469
RYBP	5.90088214060413e-86	-0.681174694835126
ARL4A	1.20330473917385e-85	-0.711835120335405
BCL3	1.41905014640288e-85	-0.924831193986229
MOXD1	2.38926465753024e-85	-0.619085320330866
MMP19	2.60489590639665e-85	-0.651368724711117
CKS2	4.07430983829348e-85	-0.896343137127091
CTD-2371O3.2	2.87626590410309e-84	-1.68902330926067
PCDH7	3.14464326798107e-84	-0.932376439040958
NOP56	3.39438777903508e-83	-0.620420923310513
LINC01139	5.24782391254033e-83	-1.90637364519279
UBE2D1	1.47047648027431e-82	-0.670042603946822
NABP1	1.74147195473428e-82	-1.25050517309567
PPP1R1B	2.69654846501681e-82	-1.32789876120776
APCDD1	4.6433846617902e-82	-0.73314939054607
MAP1LC3B2	6.05036257830589e-82	-1.144401893002
MFSD2A	2.46271277141213e-81	-1.18202094330002
NRP2	4.46140811793686e-81	-0.879340438925345
TMEM158	8.4795527736059e-81	-1.29447948428731
RASL11A	2.25048642540259e-80	-1.15809077521034
CCND1	3.70702083647025e-80	-0.896868069938345
EFNB2	4.59949966275814e-80	-1.20912416312584
ABCF1	9.95021878054759e-80	-0.748057114773103
SLC25A44	1.19222676107624e-79	-0.973171300117803
MT-ND6	1.93468822916487e-79	-1.04232211926467
FAM133B	2.46015316750823e-79	-0.533862314408215
GPC3	3.01037953201848e-79	-0.885652327113128
SLC7A5	3.8367534839735e-79	-1.24427989945123
DIO2	7.24262693196736e-79	-0.638268478710153
NAMPTL	1.73377820842273e-78	-1.86291902614285
ATP13A3	2.16255935265596e-78	-0.837647937928002
TNFRSF10D	2.29672456788598e-78	-1.11044958074593
KLHL21	3.52996009842428e-78	-0.783828660244078
LINC00152	5.32159381985253e-78	-0.587900908580558
ERN1	1.08877043696396e-77	-0.814131672500762
TSPYL2	1.34468948645943e-77	-0.696879796616808
PRPF4B	3.79099562588842e-77	-0.742317494781312
PIM3	4.06573215120713e-77	-0.559342453696086
MTRNR2L9	4.0888884145335e-77	-1.7482703242301
EFNA5	4.64243572823033e-77	-1.0441312649508
HNRNPH1	3.78766824339461e-76	-0.50356077244389
CTSG	4.56250370962885e-76	-1.69592148052979
C3orf58	5.27708356816885e-76	-0.887739945543324
NUFIP2	6.32232929742153e-74	-0.77458331825952
NASP	7.49396725003295e-74	-0.57216340978558
RASD1	7.69569782480617e-74	-0.665359804932196
CHD2	8.42531740835268e-74	-0.731835543506238
INTS6	1.86687825644934e-73	-0.986838465618724
BDP1	2.75405032914587e-73	-0.786113293444733
HOMER1	2.88881731746513e-73	-1.06093157745091
HIVEP3	5.19072143946148e-73	-1.20060855627003
PNO1	6.57292709677445e-73	-0.834899182442852
ASH1L	7.52104345343729e-73	-0.629983026871626
PAPPA	8.04413112622719e-73	-0.790369437561581
CDH2	9.76760425092644e-73	-1.14512136415682
PSMD12	1.56036889000953e-72	-0.635693463300879
C12orf68	1.84640693742746e-72	-1.22767798464912
EDNRB	4.81791850101926e-72	-0.776037322045281
LMAN1	5.02110446914189e-72	-0.577346670176571
MARCH3	6.11230038878716e-72	-1.14612851050552
GBP1	6.45565563724447e-72	-0.824953276194708
PITPNB	6.90961319345597e-72	-0.673054570747583
PPIL4	7.62730044899574e-72	-0.654556892393842
GRPEL1	1.07621439399986e-71	-0.686016639478949
SYNCRIP	4.07249444296785e-71	-0.623545368010441
GPATCH4	5.23948353867379e-71	-0.809372174710159
CHORDC1	8.45450974058532e-71	-0.841482886743551
NPIPB5	9.78048006057274e-71	-1.41520751111219
ZNF800	4.12924816811427e-70	-0.908879690154506
KIAA0020	4.20633946650851e-70	-0.830804796193966
PITX1	4.62335764582855e-70	-1.59465172388885
TAX1BP1	1.90961963457155e-69	-0.533445845088996
DNTTIP2	2.18839524230494e-69	-0.694964844021815
FKBP11	9.54073324617048e-69	-0.545027608082356
TMEM2	1.23175352261446e-68	-1.02584576264985
RPS17L	1.32600401121674e-68	-1.00864207708602
WBP11	1.33520966680127e-68	-0.640011306379959
PPP1R10	2.37682619045995e-68	-0.713440577256584
MRVI1	3.56907478596575e-68	-1.06010110510296
CCDC71L	8.12559209882063e-68	-0.728086289691854
SPTY2D1	1.18522840346675e-67	-0.856096144535775
ASAP1	2.63824321804302e-67	-0.788004517631174
DARC	2.99126429030349e-67	-0.935682374734672
DCAF13	3.95972581142972e-67	-0.69975424640493
PTS	2.48228916634406e-66	-0.615856551656617
SLC7A11	2.48371739210947e-66	-1.64987834837966
BCLAF1	6.49588227920837e-66	-0.568576292077395
CSF3	1.93695868334623e-65	-0.678272282866889
PSME4	2.29812476145111e-65	-0.874092789326293
PLK5	3.60956938552593e-65	-1.04495009196613
STK17A	4.67035821839636e-65	-0.711343993270178
C3orf52	4.8618685640011e-65	-1.50736664252385
FOSL2	1.10455144065799e-64	-0.551579229770685
YAF2	1.72174941907491e-64	-0.669503194830142
CEBPZ	1.72659635615151e-64	-0.639198001518491
MAPRE1	1.86608865310139e-64	-0.547482909829878
USP12	2.27270627845874e-64	-0.847395935483367
SMCHD1	2.41462790490368e-64	-0.804505468850993
CHN1	3.08443686710647e-64	-0.845039363342938
AC016831.7	4.01325116395778e-64	-0.912454824149373
EMILIN1	4.55814935650238e-64	-0.506061561516789
RRP15	8.87145282425641e-64	-0.702829941510215
CLSTN3	1.89053826923409e-63	-1.05791199232834
IL1RL1	2.38796422324645e-63	-1.52369426930148
ELF1	2.92516844715496e-63	-0.588585864913173
XRN2	6.13623363107827e-63	-0.595076743826049
CHAC1	1.52177066448935e-62	-1.6288916841425
KPNA4	2.23249802964064e-62	-0.697269977292898
LARP4	3.59007224486192e-62	-0.930656319109372
GOLGA4	5.39723650660895e-62	-0.516200087043403
TJP2	7.07093272557378e-62	-1.09048881436304
TMF1	7.2653288154061e-62	-0.753843621926402
FNBP4	3.02731267484452e-61	-0.67945880191329
ZSWIM6	8.00039988947169e-61	-0.944270019329235
COL27A1	1.19818901909563e-60	-0.769416635462865
SMCR5	5.82332219897764e-60	-1.00163168540925
GUCY1A2	6.61905915024124e-60	-0.981534435114456
COL21A1	6.62541139795936e-60	-0.745019632617264
SHOC2	8.37334287851586e-60	-0.69135272582494
MFHAS1	9.42582622838316e-60	-0.939304827333506
CTNNAL1	1.14044339441163e-59	-0.645191368710108
SF3B1	1.62612982753337e-59	-0.529240216061539
GSPT1	2.33407805051516e-59	-0.588215515824602
NAF1	3.06302209813582e-59	-0.850635974194277
MAP3K8	3.36023071955741e-59	-0.599851637313919
WFDC2	8.25895896968378e-59	-1.25911598488302
HIST2H2AA3	1.32617907088548e-58	-0.980076763335319
CMIP	8.2191188039218e-58	-0.690675302913665
CSRP2	1.10237628197627e-57	-0.554709703723279
ARRDC4	1.57543451478055e-57	-1.01644794251795
PER2	3.03622581861403e-57	-0.649690473408013
PABPC3	3.90335969211667e-57	-1.40908242693313
DUOX1	3.92306048363346e-57	-1.02680327179828
SLTM	3.97017026710805e-57	-0.576070132848912
PMAIP1	4.36238289112126e-57	-0.963001207347799
EGR3	5.90508610645446e-57	-0.745636977890388
KLHL18	8.49905295657079e-57	-1.05128457636047
E2F6	1.56387803053998e-56	-0.745979071082526
PRPF40A	2.52623051713058e-56	-0.556270644990747
DNASE1L3	2.68074053651096e-56	-1.60745764229767
PPP4R2	4.24026540504502e-56	-0.616648139447741
NFKB1	6.02086877337653e-56	-0.56861448689757
DIO3	7.18986750725681e-56	-0.984421486824031
NBPF10	8.2577320768899e-56	-0.648229983092229
MMP3	4.23362779447008e-55	-0.925231663638887
KIF26B	4.34458508634843e-55	-1.57147702629499
YES1	5.07009938291823e-55	-0.758131449979403
PGM3	5.65483092969398e-55	-0.605679723246039
TSPAN8	6.16726123087698e-55	-1.23945809770506
MAP4K5	7.58404697639698e-55	-0.604767965478773
NAA16	7.77614135779823e-55	-0.850169732478161
RNMT	8.24173685374538e-55	-0.592628595091255
KIAA0232	8.33111309658637e-55	-0.891710599398326
CREBRF	1.30820075681778e-54	-0.538531365327696
ISOC1	1.58932448351975e-54	-0.594629855966186
BRIX1	1.83760456776438e-54	-0.589119534476409
FBLIM1	2.47432307064521e-54	-0.896645210417417
PCM1	2.57252499064078e-54	-0.605344947805846
TP53BP2	3.62657199382306e-54	-0.727174568314424
AKIRIN1	5.00203232228638e-54	-0.58284074846209
RELB	1.00802607416361e-53	-0.637948211835452
DACT1	1.47133359585056e-53	-0.918618673041411
ZNF331	3.00189242039093e-53	-0.64884477768348
ELOVL5	3.33055938731522e-53	-0.584427440179058
DHX9	4.28845151591015e-53	-0.633045314353008
IL15	4.38271941494798e-53	-1.06608648464514
TEAD4	4.57832024664808e-53	-1.19268336840437
NUPL1	4.6328813549212e-53	-0.829977364726553
HMGA1	9.90481030620673e-53	-0.537376264774054
ANKRD50	9.96807822028834e-53	-0.990632966630498
HYPK	1.20134432551002e-52	-0.905562733397023
PROK1	1.41625698826026e-52	-1.51181999829418
SMOX	3.03512608501021e-52	-0.757761376076007
SCG5	3.33410134106961e-52	-0.814646389110401
GCH1	3.99677424551361e-52	-0.913826121405756
ANP32E	4.41959368013134e-52	-0.563275906910249
GNL2	4.5017223391284e-52	-0.675443210417545
ADRA2A	4.5155929777485e-52	-0.876002434164047
RORB	5.04171783279984e-52	-0.960922984944521
TJP1	5.10140723995649e-52	-0.719278409873035
TIFA	1.00223819964514e-51	-0.745997080243305
SCGB3A1	1.17466632043608e-51	-1.48901372744168
PDE4D	3.63952749837185e-51	-0.996350336785408
OSER1	3.79634380811489e-51	-0.513005227501449
LUZP1	4.0920825832135e-51	-0.619083496898861
COPS3	4.60349341006943e-51	-0.582297534617589
IER5	1.07666969432868e-50	-0.708504738221636
ST3GAL1	1.14731518614389e-50	-0.637891514347255
NDNF	1.23591755704996e-50	-1.22348344070274
TCERG1	1.53451142900458e-50	-0.768643381527818
USP16	4.85665144527082e-50	-0.503322976255088
FJX1	5.01920838807855e-50	-0.974757969754608
TNNC1	5.24178747255374e-50	-1.51667978979983
S1PR3	5.49861136340096e-50	-0.703201811030038
EDNRA	7.38720510694388e-50	-0.636550443832898
SESN2	7.70908825608774e-50	-0.870130848993886
DHX36	8.25619976368493e-50	-0.502625655012765
TXLNG	8.35383444370008e-50	-0.607000467638191
RAI14	1.91806274384801e-49	-0.74064664336811
OTUD4	2.52406910785069e-49	-0.744687562425291
SLC27A6	3.67343190424075e-49	-1.44462841008421
PLEKHB2	3.70884815591697e-49	-0.708843844433929
ASXL1	6.44477559515252e-49	-0.752875983288311
NRP1	7.35016778132014e-49	-0.718926572924455
HGF	2.66276738809401e-48	-0.802451930402165
TFAP2C	2.84577777634289e-48	-0.874685808261388
RRP12	2.99602584259961e-48	-1.02757180106246
CCDC173	3.96586014649635e-48	-1.47691323049184
AC000003.2	4.85322437931193e-48	-1.01792293746236
COL7A1	8.17251319987779e-48	-0.84076020220302
ASCC3	8.79167886616194e-48	-0.872049638002007
VEGFA	1.93491857437984e-47	-0.626421585155268
HBEGF	1.12591593836671e-46	-0.796940774237583
TRAF4	1.29794444613643e-46	-0.778493441850981
GPR176	1.69909600030236e-46	-0.899237180711354
LGR5	1.81869579299828e-46	-1.61962387661665
SPAG9	2.43336808906379e-46	-0.512360130894308
MIR29A	5.874350263767e-46	-0.897752787924477
TSR1	7.0926157928742e-46	-0.795949920999156
ILF3	9.510846722077e-46	-0.511152433938113
SLC25A25	9.81021806915309e-46	-0.646157357347044
DHX15	1.01584038299547e-45	-0.533531802318939
CCL13	1.39338993599587e-45	-0.841432324668173
RP11-473M20.16	1.42915496080964e-45	-1.25556096655482
UTP11L	2.03952727576326e-45	-0.542064264082879
SPEN	2.13462438212985e-45	-0.683474715305088
LPPR4	2.46894900180584e-45	-1.52347553627896
PANX1	4.20264002552799e-45	-0.713813741982136
POLR1C	5.55442213251751e-45	-0.638433608398416
GNG5P2	7.53772472941298e-45	-1.15038078283457
RP11-138A9.1	8.75438567701101e-45	-0.559763845297726
NUP153	9.76475163892249e-45	-0.720919735029016
SNHG12	1.23685499913778e-44	-0.742430924019234
TAP1	1.39876549892839e-44	-0.658160061680496
FBN2	1.56693754233334e-44	-1.44143045736383
SMARCA5	1.58280520992485e-44	-0.581021545836097
SNHG15	1.70863305577949e-44	-0.537651769264719
LUC7L	2.20352161217938e-44	-0.635798890792213
UBE2V1	2.25189930534025e-44	-1.15052776048982
KCTD9	3.55763624803537e-44	-0.709609834593474
LINC00473	7.85406137022772e-44	-1.51079837643062
GSTT1	1.44045736276129e-43	-0.512674544628162
MSX2	1.46994861511641e-43	-0.903232201440569
PPIF	1.49860931595004e-43	-0.809910616003342
WWTR1	1.65121717260322e-43	-0.538509490222778
RP1-241P17.4	1.69857367773362e-43	-0.682755776881964
RANBP2	2.88799617338154e-43	-0.691862730275183
TNFRSF10B	3.1178612339482e-43	-0.679093963989641
TRAF3	8.12632861054064e-43	-0.854923615403281
CYLD	1.10578545340088e-42	-0.529537302158401
FBXO30	1.13451945294932e-42	-0.777628718854236
SMN2	1.3381667665213e-42	-0.972711292242032
SEZ6L2	1.3461038123221e-42	-1.2389796332286
GLRB	1.733596481594e-42	-0.95451324142352
SNORD3B-1	1.78182031610153e-42	-1.05891985381741
MICALL2	2.0090683045813e-42	-0.963242677916138
LSM12	2.63663191241497e-42	-0.717858094184599
BHLHE22	3.87809966006139e-42	-0.865775713585366
DIS3	3.95740972254116e-42	-0.816075911117039
PPP2R1B	5.98906318201382e-42	-0.805021647757959
APOLD1	7.25580270243506e-42	-0.818571344565955
USP47	7.27558409685681e-42	-0.574504076199113
ZFYVE16	7.50563051581337e-42	-0.692091026068484
NOL10	8.03589946317526e-42	-0.790197532571974
RIF1	8.4208616680486e-42	-0.597737330780778
NAA15	1.68284813344339e-41	-0.597689704030179
SRSF10	1.77581032342883e-41	-0.595522800325799
SMN1	2.41101794859142e-41	-0.890769694762938
HMGA2	3.43421092207892e-41	-1.48528411270161
NME1-NME2	3.465067056855e-41	-0.753009848527558
YTHDC1	4.45989060977405e-41	-0.50282826225152
KIF2A	4.68859071982734e-41	-0.915810942143417
RP11-129B22.1	5.26125147559084e-41	-0.898875937261889
ARFGAP3	8.41645826384759e-41	-0.506139635245847
HIVEP2	9.72114692758412e-41	-0.74370241857872
C16orf72	1.34485524899538e-40	-0.641865583535376
SIK3	1.36538735952009e-40	-0.78177738681736
RDH10	1.37482467538957e-40	-0.664135105916175
DNAJC2	2.58215672256928e-40	-0.558782732675639
HMGCS1	3.14906056256464e-40	-0.667014645482415
PTK7	4.25755165230487e-40	-0.501192709557595
STAG1	1.08012838252929e-39	-0.622360376170742
ZNF804A	1.12393951648234e-39	-1.37454468874496
ZNF131	1.40696852732825e-39	-0.627808132430035
PIK3R3	1.61912940024345e-39	-1.23218294043789
SMARCA1	1.79240928415747e-39	-0.549010555561858
RP11-1002K11.1	1.98676980432811e-39	-1.33487895940499
NFAT5	1.99049569478969e-39	-0.511821082065453
SLC1A3	2.55471411606366e-39	-1.20941496106963
AL132709.5	3.03841154854099e-39	-0.548544597983197
RP6-99M1.2	3.96096419000406e-39	-0.541909753467693
COTL1	4.23576011451982e-39	-0.582403247576574
CCNH	7.37193782002831e-39	-0.579487022796785
RBP5	1.57779563618782e-38	-1.29593769637665
ZMYM5	3.60946028639898e-38	-0.667487585226183
DNAJC10	5.36138077084222e-38	-0.579450456179755
NIP7	5.79008384578365e-38	-0.605048573154925
PLAT	6.83797024584903e-38	-0.529636744223631
TLE1	7.84021480677397e-38	-0.611372049657205
GLI1	8.13305464333127e-38	-1.10953666458475
SMC5	9.4605766773662e-38	-0.622880886730818
PCF11	9.69311772249721e-38	-0.589771150284333
NEK10	1.0316448500867e-37	-1.30061971344286
TBC1D15	1.11632155324854e-37	-0.550811243044098
FNDC3A	1.20233900407706e-37	-0.562806230030524
AADAC	1.28609908177858e-37	-1.2544306272436
QTRTD1	1.30684083414621e-37	-0.908999503765836
AL132709.8	1.46333083394545e-37	-0.853269613935707
CAMSAP2	1.77797076656995e-37	-0.660488466219689
SERPINB2	2.93197842133083e-37	-1.19726234359316
TMEM51	2.93980251704135e-37	-0.806831651198835
LIF	3.22851547396537e-37	-0.564427325742409
KLF5	3.33736436707215e-37	-0.653740707786398
ETV3	3.73764069674052e-37	-0.793105861660245
PRSS35	4.05017575227392e-37	-1.17953113311565
TFAM	4.88205545456936e-37	-0.586691485441155
TAF4B	9.83207787642847e-37	-0.852970824399314
HRH1	1.19770258129503e-36	-0.582300868623197
NBPF14	1.92679144497189e-36	-1.04527192995574
NUP98	2.0045488879384e-36	-0.708307713977197
PELI1	2.03415646955287e-36	-0.579016894783359
RAB38	2.05076014414653e-36	-1.12448929463121
PTCH1	2.25653693284307e-36	-1.04428917772868
SETD2	2.61871889690157e-36	-0.745080509502406
C4orf32	2.68028430129863e-36	-0.766810272178597
EPSTI1	3.05821436597867e-36	-0.553629158871488
S100P	4.02400444375982e-36	-1.24494510511092
WAPAL	4.1177664882988e-36	-0.619647893554927
MAPKAPK2	5.19488150653531e-36	-0.537214047493038
C5orf38	7.89155359509806e-36	-1.26120569366857
SIRT1	8.65481429730888e-36	-0.646062911045879
SAFB	9.40899559827719e-36	-0.500255625423262
CNKSR3	1.01834055766359e-35	-0.934965129816953
KCNK1	1.27454159834107e-35	-0.713045541241313
SLC25A33	1.55632361898167e-35	-0.516574598423154
FARP1	1.56449959345191e-35	-0.751265814050522
SNAI1	1.6548049730004e-35	-0.933447504841093
RNF24	1.83865118953511e-35	-0.586397288649073
FOXL2	1.83951729805654e-35	-0.918035212028858
OCA2	1.91015447000235e-35	-1.38079739780139
DNM1L	2.08600891050621e-35	-0.62807675106159
IQCG	2.29173780949847e-35	-0.951977253942439
ASNS	3.16198687766271e-35	-0.74837302380319
APOL1	4.3917781148841e-35	-0.616617793014605
EP300	8.87709489076238e-35	-0.705766124119394
MAFG	1.20486329391868e-34	-0.504893091999808
DCBLD2	1.35855456856594e-34	-0.755841588655313
TCEB3	3.9756795012234e-34	-0.659499152862229
CD82	6.03231472908462e-34	-0.756305028242612
HOXD10	8.87513906640034e-34	-0.691298897242949
LBR	9.33260166971375e-34	-0.66134167770849
MED13	1.0143191947791e-33	-0.576875644447015
MDFIC	1.09345164097598e-33	-0.76149927364354
DNAJA4	1.12008028932183e-33	-0.888655440217063
KBTBD2	1.28346895135596e-33	-0.677216179626234
PEAK1	1.3706968981201e-33	-0.572833647260251
PMM2	1.64721692146653e-33	-1.08632276060924
UBR5	1.83866939871463e-33	-0.610906694054046
CDK6	1.91176033561455e-33	-0.705168808848537
IGF2BP2	2.02820720698189e-33	-0.681464430103957
ELP5	2.18531522949078e-33	-0.542634182152569
ENC1	2.53600219880135e-33	-0.830475727825193
AC011526.1	2.65470196653162e-33	-0.866901176134908
RBM28	3.08292082451837e-33	-0.700907183380638
PRDM2	3.32972850521647e-33	-0.52331314420305
NOV	5.06041873490396e-33	-0.795180026293681
GRIA2	5.27536512409553e-33	-1.19902926898774
ZFAND2A	5.56810659015446e-33	-0.554464145268377
USP38	6.7455823916126e-33	-0.743258105728119
CEP85L	7.47559862725214e-33	-0.685073993005592
TARS	7.48479010029392e-33	-0.557904426821116
IRF8	1.43552343940252e-32	-0.93388354542896
LARS	1.80552545600408e-32	-0.598589659736418
FKBP14	1.83092371001184e-32	-0.626323935201483
CWC25	3.50358523110435e-32	-0.52753024225721
MSH6	3.63040720902127e-32	-0.704273464916073
ENPP2	3.82194930421457e-32	-0.755479452000013
DDX47	3.87406654082303e-32	-0.878152904643696
NFKB2	4.26142851873683e-32	-0.547316961585395
NLGN4X	5.03398481104038e-32	-1.17942947610032
PKNOX1	5.71718218250501e-32	-0.656976422551577
C16orf52	6.37832655709673e-32	-0.634179295010794
UBR1	7.81131246190542e-32	-0.721616189027525
SLC16A7	9.15883625396544e-32	-0.851597201984979
BCCIP	1.10793584088278e-31	-0.512519851856096
ANKRD36	1.25014380950992e-31	-0.597127495412963
IPMK	1.38286091858934e-31	-0.833533417548253
SDPR	1.94086204761495e-31	-0.70664975165569
SEMA6A	2.16123722107259e-31	-0.838687426440052
MYO10	2.16376090061783e-31	-1.01506950173643
RN7SL1	2.34601748396804e-31	-0.631756948675907
TEX10	2.57046944901422e-31	-0.728104622415796
ITPRIP	3.06399418364156e-31	-0.712462035792832
ZFX	3.49937626864567e-31	-0.574615495210662
UBALD2	3.53743557667635e-31	-0.675405049208088
MT-ATP8	3.53858547829121e-31	-0.569373203925753
PPTC7	4.04172106706496e-31	-0.567159096475539
ARL5B	4.31696859329346e-31	-0.617398512887986
ANO4	5.02458045747671e-31	-1.35052955523811
ZNF326	5.87795506990577e-31	-0.618279695074468
SRF	6.04169975107077e-31	-0.677381497282359
RXFP1	6.61596954397204e-31	-1.27758749039746
EZH2	9.50873980310363e-31	-0.89074875909244
VDR	1.0318937277876e-30	-0.751966832039829
CBX4	1.08353659132671e-30	-0.824355173402128
LIFR	1.65172517656465e-30	-0.630306708546585
TIMM50	1.74508699296567e-30	-0.527940826606759
RPP40	1.93097662340541e-30	-0.851099301477356
SMG1	2.21327555167683e-30	-0.594581083639459
RP11-294J22.6	2.87248839826895e-30	-0.712262214018382
ABHD17B	3.3252770210557e-30	-0.727777248612573
KAT6A	4.15666643001371e-30	-0.548631940478498
LSAMP	4.98626545885602e-30	-0.56089228086586
TANC1	5.47802557582578e-30	-0.833861013229708
BYSL	6.56300578900706e-30	-0.677606291002426
GJC1	8.56662078224257e-30	-0.86412228105539
GRWD1	1.49441718841431e-29	-0.586650822601375
CDK17	1.73789156319205e-29	-0.639054852479727
KAT6B	2.4640260420447e-29	-0.536891703098713
USP42	2.70772048711506e-29	-0.660195737106642
CSPP1	3.05006863863159e-29	-0.668056934405736
CEP290	3.78170531692697e-29	-0.688920722483274
SMEK2	4.91942037635261e-29	-0.541207218388332
IRF7	5.34398426436063e-29	-0.608433851604401
ERBB2IP	6.0270793321906e-29	-0.582302980935886
TWIST1	6.28900738997415e-29	-0.50854986949475
STARD13	8.19795391838127e-29	-0.786426916126207
LRCH1	8.87818751166178e-29	-0.687680199212988
PARM1	1.10654146821253e-28	-0.757488888041908
FAM208B	1.49919591592745e-28	-0.632273555683953
DDX39A	1.51927560266819e-28	-0.501052730941232
SPATA2L	1.52025468439501e-28	-0.676292421178387
KDM3A	1.53692096479981e-28	-0.726138081147184
RFX1	1.71143356042745e-28	-0.535799550358974
SMARCC1	2.24390264592955e-28	-0.63643594069768
SDE2	2.43451165438234e-28	-0.638113938704454
CPA3	2.75509466452184e-28	-1.26255289449926
BTBD7	2.98099867321342e-28	-0.551605877825629
IL7R	3.20549240608076e-28	-0.801593319626366
SNCAIP	3.51043650036314e-28	-0.704931500608674
AEN	5.52022097873195e-28	-0.615447375765338
SLFN11	5.69581778581591e-28	-0.688560662656296
NOM1	6.44801862213045e-28	-0.684574853000729
AKAP8	7.32181061784404e-28	-0.624298132269913
DDX10	7.40442211317208e-28	-0.629052562470885
CRYBG3	1.11109565465667e-27	-1.09048588380628
HAPLN3	1.15901969911977e-27	-0.771942859181417
SELP	1.38480226305517e-27	-1.11479860360225
HPRT1	1.44964460120703e-27	-0.520539673271197
KDM5B	1.6545857464014e-27	-0.605534503247886
FEM1C	1.77781504568669e-27	-0.540320335942781
BTAF1	2.24646075839808e-27	-0.814564834373523
SQLE	2.26469849794914e-27	-0.652584698472684
EAF1	2.42861726870891e-27	-0.64166462186696
KPNA3	2.59556765843947e-27	-0.594934382996177
RP11-79H23.3	2.75254472992674e-27	-1.18243996906396
HIPK2	2.91672996951896e-27	-0.656598831922262
RCOR1	3.09774341466703e-27	-0.682024540817373
NOC3L	3.33352675440938e-27	-0.655025752695629
SRFBP1	4.07110180920718e-27	-0.613926251341303
MIA3	5.45910403068097e-27	-0.551612912856989
CHKA	6.24497136119719e-27	-0.703649224873147
BEND6	6.26183274562119e-27	-0.753126384632902
EIF2AK3	6.89597847654978e-27	-0.657541809781178
CEP350	7.7058487174908e-27	-0.57127565672416
USP10	8.09427623071326e-27	-0.550475962034583
RRS1	8.16953418541724e-27	-0.543160448753559
TNFAIP8	9.20224281419473e-27	-0.618958534740339
DACH1	1.29107206522701e-26	-0.771808823159139
ITSN1	1.39013657007448e-26	-0.595600318136198
EPC2	1.42456138414337e-26	-0.634268802475276
DDX52	1.72062560267845e-26	-0.579459297325763
KIFAP3	1.8495407021033e-26	-0.532120846687202
ANKRD36C	2.37115298767359e-26	-0.642365331328723
SOX7	2.41426599119053e-26	-1.0750903091492
TFRC	2.8799412878339e-26	-0.61602686277288
CCNK	3.17054648548086e-26	-0.57972339390192
SOCS4	3.43091272783009e-26	-0.759236576650728
GAR1	3.71988919800576e-26	-0.504023871936972
KLHL15	3.8943714083512e-26	-0.767731808574005
UCK2	4.90362648483137e-26	-0.723130895141117
AC004069.2	4.98789094286954e-26	-0.921612865005152
BCAM	6.79868677980853e-26	-0.666743607368
ACRC	6.8635320954601e-26	-1.02445913586079
PPRC1	7.49916841434109e-26	-0.576719483550457
WRN	8.55921652665517e-26	-0.766175531112763
AGO2	8.91071998341233e-26	-0.709406448500675
PNRC2.1	1.49025016258935e-25	-0.528449078588764
ABHD5	1.7212046530389e-25	-0.512422800908709
POLR3D	1.85194201639123e-25	-0.620003460031518
SLC41A1	2.3942284218779e-25	-0.627160055119626
MAK	2.76369050944433e-25	-1.13833829511311
ZNF92	3.01445505063333e-25	-0.791967705974654
ANKRD42	3.06435951804013e-25	-0.719681684632041
USPL1	3.41349709530618e-25	-0.801988498791014
HSPA14	3.73633588332184e-25	-0.571708315503274
AKAP17A	3.81141792490506e-25	-0.598478738679901
SNORD3B-2	3.92771166877197e-25	-1.09820514906594
PBK	4.60694963040204e-25	-1.22942602802212
LBH	4.63549319098778e-25	-0.511744384854525
ZCCHC11	6.07442611263747e-25	-0.514445095297211
S100A3	6.6529538296826e-25	-0.6646432833274
FGF2	7.01084080181326e-25	-0.524112986516525
CCL7	7.28856879021479e-25	-1.09961929375019
BMS1	7.56047135409571e-25	-0.608576875540105
LEMD3	7.61295798635226e-25	-0.67463107639217
EFNB3	7.81642779796376e-25	-1.03884364520374
RNF138	9.16741806669215e-25	-0.525051076503283
C4orf48	9.22061277738423e-25	-0.504438751109908
SLC16A1	1.08827936904181e-24	-0.500210984859113
SUZ12	1.10114683481882e-24	-0.576869805590578
MXD1	1.46725665619353e-24	-0.571460088277319
NBPF16	1.47465455235843e-24	-0.961049021593064
PCSK1	1.75752143228212e-24	-1.09065822008646
QPCT	1.76101494244724e-24	-0.528971650592497
HIST2H2AC	1.79375873145585e-24	-0.808727757558808
HMGXB3	3.38197944613908e-24	-0.851951030464079
NCKAP5L	3.67868888507377e-24	-0.567705734276335
INO80D	4.19222709596241e-24	-0.57190785352583
UTP6	5.00152919731938e-24	-0.510689650033732
EHD1	5.56206417434076e-24	-0.532735698394028
FAM155A	5.58622972507122e-24	-0.907227855345698
HYOU1	6.03205294938551e-24	-0.680912507809901
KPNA1	8.18448786097963e-24	-0.563507518867597
ZNF275	8.51783924005268e-24	-0.599648103657379
ARHGAP28	1.08371928171313e-23	-0.852797714181047
RGS17	1.17207975497493e-23	-0.849264220227909
DAB1	1.20875301345673e-23	-1.19170137425135
DDX39B	1.39578290304323e-23	-0.688112616983521
NAV2	1.65761760494912e-23	-0.844297323308083
CFB	1.84876509965157e-23	-0.62687842979281
IL7	1.98913380538092e-23	-0.903978822057798
METTL1	2.04520115043829e-23	-0.575672447714833
C17orf85	2.24186724727016e-23	-0.561573659449359
FGF13	2.72417674331147e-23	-0.826784224296006
RP3-333A15.1	3.34480800077443e-23	-0.676307319574529
DNMT1	5.00383512572428e-23	-0.576518212321422
CTC-503J8.4	5.14362267657172e-23	-1.10554261378421
C10orf2	5.23056131269611e-23	-0.886282814101691
PPM1D	5.79632629585344e-23	-0.592262909332259
ERO1LB	6.10009542221196e-23	-0.563276485910851
PARP14	6.30969689291225e-23	-0.601288200633679
DNAL1	9.43261960606573e-23	-0.624211928797808
SPRED1	1.08323643841727e-22	-0.50945897988181
CYP27B1	1.22680217651208e-22	-1.10431462611293
GATAD2A	1.27551376401269e-22	-0.503054297237634
HIC1	1.3011817631496e-22	-0.537587140597154
LINC00960	1.79424716240468e-22	-0.797035727126873
TGIF2	2.10877388238545e-22	-0.616013634483553
NFE2L3	2.15204580935452e-22	-1.15090438156212
PTPN13	2.40312148454458e-22	-0.5435018079808
RLIM	4.29288341368841e-22	-0.543616796259549
NPIPB11	4.8090725987701e-22	-0.910395195512308
RRP9	4.95365117792784e-22	-0.514678827041213
WDR3	6.64578113201193e-22	-0.68755428679846
CCDC157	7.69492244064271e-22	-0.948544703014231
RPGR	7.84840879503003e-22	-0.728862476133931
DGKH	1.00808498259094e-21	-0.688843092336642
TAF13	1.03978244544946e-21	-0.509053963785699
PDE12	1.06380162421168e-21	-0.521036231394893
COL24A1	1.32822749430234e-21	-1.00185326762223
SIK2	1.33616441989965e-21	-0.608863878866469
MB21D2	1.34310470863111e-21	-0.61365873113169
SSTR2	1.62903568073301e-21	-0.94407498862127
EID3	1.73895934747201e-21	-0.578928680441366
PDGFC	1.77256233389152e-21	-0.599408107986882
LRRC8A	1.80159590768866e-21	-0.535660703681121
ZCCHC6	2.02876608565009e-21	-0.652183992231026
CD93	2.26408953497738e-21	-0.692462114830048
STC1	2.29641294797815e-21	-0.719910265114708
ACSL4	2.67278175534229e-21	-0.502388458947657
KIAA0101	2.87497856651939e-21	-0.93713500425733
NBEA	2.9312883672767e-21	-0.646382565586811
NPAS2	3.66765808516668e-21	-0.802040335269713
COG5	5.37795920805987e-21	-0.554988013767797
RP11-338I21.1	6.07384861087792e-21	-0.9821753583917
CDK12	7.10142932712495e-21	-0.50776569043317
LAMA3	7.30370792445303e-21	-0.933458150283436
SLC5A12	9.17772389466358e-21	-0.675305318364929
USP36	9.75571862898321e-21	-0.549295819196112
BMP7	1.12746195416016e-20	-1.04060735119242
RCL1	1.21406104997771e-20	-0.534452198508817
BICD1	1.41197302726454e-20	-0.698522286959276
OSMR	1.42966782080164e-20	-0.510355008624453
ARIH1	1.52125295239012e-20	-0.528062009100964
NBPF12	1.73692775898638e-20	-0.695083136830871
GABRE	2.32998656820711e-20	-0.559299116303822
WHAMM	2.5499526151908e-20	-0.603561987123835
DOT1L	3.75725890653687e-20	-0.628667141897944
BRMS1L	4.16849184319201e-20	-0.505014378540419
SEC24A	4.97464683912833e-20	-0.54002960850458
ZNF281	5.82828501079375e-20	-0.505880181430808
SLC7A1	6.20491463390914e-20	-0.628005170921562
PUS7	6.99511121711128e-20	-0.753724520683963
PPP2R3A	7.03639356744096e-20	-0.569862679334446
TMEM130	7.28240216589057e-20	-0.641432650440687
ZZZ3	7.30552824292261e-20	-0.561160577908839
CAMK4	7.96937847160853e-20	-0.880460229933048
METTL15	8.27168309305914e-20	-0.500218332515495
PWWP2A	9.08005417097948e-20	-0.557033391172343
ADAM10	9.26459953148079e-20	-0.544996816466181
MDM2	1.01958902293066e-19	-0.504450850299324
WARS	1.02880393840925e-19	-0.543889986895894
UHRF1BP1L	1.05382007878152e-19	-0.556904801749601
CCDC88A	1.07459796285425e-19	-0.514015813538665
ICAM4	1.12428641066112e-19	-0.823768918316362
SHISA3	1.45325432512379e-19	-0.973462049279149
ZDBF2	1.68440033488002e-19	-0.722378098608383
PAXBP1	1.71975215162753e-19	-0.619220009494473
NOP14	1.98166514936122e-19	-0.667175352445809
SH3RF1	2.24005164181269e-19	-0.628522779039301
SALL1	2.2854539400057e-19	-0.60778825672735
DCBLD1	2.45969045066291e-19	-0.528732136466829
OXSR1	2.90917161791839e-19	-0.613545490776481
NLGN1	3.01337758278355e-19	-0.777163449648285
RP11-181E10.3	3.56318506707469e-19	-1.0147480061692
HMGCR	3.9555990447848e-19	-0.725017143196458
AP3B1	4.71911215354765e-19	-0.544966191967398
FAM89A	5.27276508231076e-19	-0.649102401094971
FZD2	5.82566249722949e-19	-0.842829977110888
ROBO1	5.84943346239464e-19	-0.501815462924555
SEH1L	8.14835776141971e-19	-0.528987460365207
NRIP3	8.22703970084169e-19	-0.828658169795671
PDE8B	8.43160398248341e-19	-0.902403827024007
NOP2	8.57542717851687e-19	-0.620013192140161
SNIP1	8.71871792958176e-19	-0.662867839287612
LMNB1	8.88643165037006e-19	-0.950164579730858
SLFN12	9.17412403337323e-19	-0.877838711973213
C6orf141	9.57004640900372e-19	-0.945387121565152
FBXW11	9.71606176502869e-19	-0.504961337522556
DOCK5	1.25464327877096e-18	-0.767780910037963
FMO2	1.28804101982304e-18	-0.949953062887369
ADORA2A-AS1	1.30606353005856e-18	-1.00204102108424
TMEM107	1.48392573465365e-18	-0.502255382389734
NTNG1	1.70968279848349e-18	-0.83859519939083
C5orf49	1.82839660005764e-18	-0.821017654954633
ZFC3H1	1.87819026563347e-18	-0.519597461238799
HPCAL1	1.96666466872861e-18	-0.506281518685182
RMRP	2.14454089026742e-18	-0.916736002506006
ARG2	2.45859653193455e-18	-0.729994555569094
DENND2C	2.69997250637175e-18	-0.698956896778726
UPB1	3.62273161410829e-18	-0.955585647313711
AASS	4.21026806374663e-18	-0.552767174273447
EGFL6	4.3974085413713e-18	-0.535039225982431
UBASH3B	5.72840499489338e-18	-0.781438977119254
NID2	6.51412948262825e-18	-0.588880866706538
SLC35F2	7.45298783822851e-18	-0.658717874089837
HSPA2	7.63240114610532e-18	-0.536185501052474
ALPK2	7.84153704913427e-18	-1.0107554625184
AKAP2	8.63234842266056e-18	-0.959797469075607
MIER3	8.85582409112498e-18	-0.636952816563408
RP11-803D5.4	9.14332681260621e-18	-0.907223059983354
UTP20	9.62958258378366e-18	-0.674834579520965
NUAK2	1.04887418938258e-17	-0.977854386630568
LCORL	1.1413662424541e-17	-0.742125806132303
RBM15	1.20254200485336e-17	-0.621051371739177
PWP2	1.27647977826145e-17	-0.606366185289467
GNG4	1.31106779382091e-17	-0.974047538165315
TP53BP1	1.37473076193619e-17	-0.535275540837459
RP11-841O20.2	1.58662181827784e-17	-0.765743523890534
EGLN3	1.7052778261235e-17	-0.814479182503796
RELT	1.73508131424903e-17	-0.620018305743506
IRAK2	1.83970976227679e-17	-0.809241034431414
PALM2	1.91225097388169e-17	-0.94326648790597
SAMD5	2.17471694943421e-17	-1.0229194616718
AGPAT9	2.63929778283434e-17	-0.715857615885692
DHX37	2.64943920743718e-17	-0.727417577682759
WNT4	2.79368140487368e-17	-0.951810473984985
ATF7IP	3.47818189599753e-17	-0.663617019631534
SERPINF2	4.0096350047464e-17	-1.01943356247162
PTBP2	4.02250440676352e-17	-0.504919536967455
SRXN1	4.16102655267275e-17	-0.807868388143984
RIN1	4.40548342820984e-17	-0.619117814099672
CYP51A1	5.27655516989365e-17	-0.748712864715742
KRTAP1-5	5.36649918045472e-17	-0.926176962008753
ACHE	5.56355665634594e-17	-0.703379472572929
ZNF667	5.79146526260009e-17	-0.633505544768132
CHST15	5.94081297629819e-17	-0.72286732913569
TNNT2	6.19345404747398e-17	-0.732319369478814
DBF4	6.27800039552477e-17	-0.637204762583256
TFB2M	7.35674448757428e-17	-0.513593532784173
DDHD1	7.54856655184503e-17	-0.601805747738142
ARMC5	7.70958217083734e-17	-0.572664377737301
JMY	8.00653551892085e-17	-0.549923349857914
MSI1	9.08223830049052e-17	-0.846268523569381
KDM7A	9.68043280330756e-17	-0.50466865013807
PKP4	9.96386796540318e-17	-0.596409427571902
ARHGEF7	1.02683458992974e-16	-0.527612938297152
MATN3	1.02804710459398e-16	-0.930935804716083
CEP135	1.07090872347929e-16	-0.706202774685755
ZBED6	1.19332073676365e-16	-0.507221354469068
IRX2	1.27626656079454e-16	-0.874081214937288
HEATR1	1.60064718919993e-16	-0.621278643283254
KIAA1586	1.99690592811842e-16	-0.501446886079835
NEDD4	2.09728991310305e-16	-0.670914525863916
C2CD4B	2.26506504313779e-16	-0.815225774707247
RFX3	2.36207181314646e-16	-0.682022006776209
CCBE1	3.1629644814425e-16	-0.744192826715622
NUP88	3.26762027742205e-16	-0.5529127511868
NUDT11	3.60413709796258e-16	-0.52976560042828
HIST1H1A	3.64178237598596e-16	-0.871055291596769
DENND4A	4.23156222737265e-16	-0.552303009390068
TRPA1	4.23620817358727e-16	-0.953711280358328
ORAI2	4.46823104026938e-16	-0.534547628564395
GHR	5.38563594329654e-16	-0.594845667160612
HNRNPU-AS1	5.49888459381923e-16	-0.56361053566246
FSIP1	5.79770146131564e-16	-0.84692499984845
FASTKD5	6.16629609822481e-16	-0.5670564111417
PMEL	6.60785672112428e-16	-0.855001067860205
XRN1	7.63792425220095e-16	-0.509108825984735
SLC16A14	9.18482727817366e-16	-0.917471332513803
RND1	1.00980502900098e-15	-0.687620909754828
LPHN2	1.16281272780334e-15	-0.53241153698024
RP11-473I1.5	1.24432493306688e-15	-0.826181248552682
FAM60A	1.27827591011362e-15	-0.541351877255512
SPDYA	1.3459777053389e-15	-0.901018371299694
SACS	1.3545407251777e-15	-0.524495667336075
PPAT	1.58960125430149e-15	-0.568618139001526
RNF111	1.70734680302898e-15	-0.558753953235227
RP11-680A11.5	1.72820982500921e-15	-0.881500718402226
LRRC8B	1.84774594969005e-15	-0.803094641364079
CACNA1G	2.03402231504973e-15	-0.605321654476462
CADPS2	2.31812255728246e-15	-0.502141085396799
LETM2	2.45610791242294e-15	-0.79616472991868
SFXN5	2.74394707032584e-15	-0.552280540122519
NKX3-1	3.72403933155809e-15	-0.511091006302262
PIBF1	3.75166930410258e-15	-0.548181300268562
STARD4	4.02564097365779e-15	-0.755579719631328
KIAA0247	4.3600618353389e-15	-0.523292712539807
SGSM1	5.17932091708026e-15	-0.817802540604334
GRASP	5.91762664826912e-15	-0.517058556119057
STX11	6.16160951033215e-15	-0.577876550678549
PSD	6.58501340808742e-15	-0.789010518558516
MSH3	6.78298571531274e-15	-0.578056298354036
AMMECR1L	6.86148009742151e-15	-0.511059742530787
ZBTB11	9.24316976628749e-15	-0.589978444048958
B9D2	9.48844612876818e-15	-0.52976798222067
TNFSF9	9.80649184991566e-15	-0.647795681018304
SIPA1L1	1.00402361815017e-14	-0.7122409523536
SIX4	1.08886620244183e-14	-0.738324612615049
GRIK2	1.32962905234702e-14	-0.895522308891566
USP37	1.56406854481552e-14	-0.567338479803534
KIAA1958	2.03939594192302e-14	-0.81060830206543
ARSE	2.2247390585187e-14	-0.795109310077387
TAF1B	2.26379262078296e-14	-0.55423535382379
SULT1A1	2.36125819433505e-14	-0.546480179090204
RP11-469M7.1	2.51183599018167e-14	-0.671245184965625
INO80	2.70458239324781e-14	-0.546661283436226
CARD16	2.77336270944611e-14	-0.585309964551946
HIST2H2BE	2.78721275248407e-14	-0.662094863592006
TUBB3.1	2.91193227750918e-14	-0.841934863782964
RP11-531A24.3	2.93341902365414e-14	-0.515205272250929
RBP7	3.06089505371722e-14	-0.701759028463947
URB2	4.07739375442621e-14	-0.712421243172898
KIFC3	4.33064660410022e-14	-0.511266110355319
ZNF536	5.05591683362465e-14	-0.832067890989691
MIR155HG	5.90944701709194e-14	-0.612386430548036
HPS5	6.00894730691433e-14	-0.596536289940513
N4BP2	6.32189227233634e-14	-0.605617420309149
GTF3C4	6.8554440153097e-14	-0.540089224994137
ZNF654	6.91482146704696e-14	-0.607469098094444
VPRBP	7.17789502616407e-14	-0.609916067032096
SNORD3D	7.50040317407208e-14	-0.626567602208933
CTPS1	7.64607379769963e-14	-0.625659454911678
LCN6.1	8.13505955294701e-14	-0.842985125066578
SLC36A4	8.68009426492687e-14	-0.513842228685423
AC009120.10	8.73772107679401e-14	-0.719754627887008
CRABP1	9.48601491494229e-14	-0.763447808668868
CCL3L1	1.06760991422506e-13	-0.795982251452347
CCDC9	1.26728356772894e-13	-0.64921067601722
NGFR	1.2805792133761e-13	-0.738985270999382
C1orf110	1.74536996547102e-13	-0.798140094896934
LRRC4B	2.06022530718363e-13	-0.649945095942062
SS18	2.07458507224386e-13	-0.543256297974529
FOXJ1	2.1465445863457e-13	-0.805342562486922
RBBP8	2.32551817338238e-13	-0.509770149943708
TRDN	2.58796907770052e-13	-0.567656489067317
CENPN	2.82393973359231e-13	-0.633526071643687
RIPK1	3.62590582899625e-13	-0.515901677549736
RNU12	4.25021607769498e-13	-0.529048944670036
LRP4	4.42875443283739e-13	-0.797023402932254
IKZF4	5.62521453881600e-13	-0.517535051349375
SOX17	5.87427379573836e-13	-0.707028126675365
GFRA2	6.38747952847614e-13	-0.702972853499407
FBXO5	6.5954466890434e-13	-0.584643989503145
MED26	7.2913660725299e-13	-0.506221934294965
FLRT3	7.6758253301881e-13	-0.858975402916544
VWA1	7.72002389165331e-13	-0.616970102484599
ANGPT1	8.12091868600738e-13	-0.519670717208167
CR1L	8.21771147178854e-13	-0.83073619289277
ZNRF3-AS1	8.4863736692677e-13	-0.820948956953066
HS6ST1	9.40947997396847e-13	-0.518941480695046
ENTPD7	9.7354724550381e-13	-0.78357679115042
TAF5	1.15375262366285e-12	-0.605191931206771
WNK3	1.26714857853597e-12	-0.769324714931691
COA7	1.28026026832115e-12	-0.634475467415933
ULBP2	1.33991975147527e-12	-0.76302224208728
PDE3B	1.39336388568373e-12	-0.81970064014229
MALT1	1.43056397770916e-12	-0.58825427648957
IPO4	1.51591395212595e-12	-0.522586300396185
SCAF8	1.52628786636246e-12	-0.500594547225718
FKBP1C	1.75492661832745e-12	-0.769247394692216
ZNF628	1.95991190169927e-12	-0.613590813328561
APBA2	2.2044383934075e-12	-0.691578753471709
NUAK1	2.6147903149477e-12	-0.5613340235492
MYO16	2.67563124378509e-12	-0.826217667321767
RNF152	2.71262116076564e-12	-0.61101405639821
ADAT3	2.73329574698287e-12	-0.753850701605137
HDC	2.84933283546455e-12	-0.817983926546658
COPG2	2.86799111698365e-12	-0.53446687660831
FAM26F	2.89566144176869e-12	-0.692330801710454
SLCO5A1	3.0757294331651e-12	-0.748582842130043
STEAP3	3.24149638936629e-12	-0.845342713984526
NBPF11	3.25995214867269e-12	-0.740855008390923
HSD17B6	3.27770813880559e-12	-0.647675830297798
WDR86	3.34822788852934e-12	-0.630474711430882
LRCH2	3.35239773522871e-12	-0.616945644378798
FZD10	3.6036616140695e-12	-0.733577343623931
C9orf41	3.81737396580851e-12	-0.588478276443206
POU3F1	3.81784265641842e-12	-0.71171820253238
CHST11	4.42936058052796e-12	-0.512974454298031
ALYREF	4.44747355881476e-12	-0.514227161420732
FKBPL	4.47079825359333e-12	-0.592224326589143
FAM184A	4.71269638762132e-12	-0.640473341719512
FOXD1	4.75984821745366e-12	-0.707509336230044
DNAH14	4.87640179048901e-12	-0.645459551966817
MYO3A	5.65833259146663e-12	-0.771552646800055
ELMOD1	5.65833259146663e-12	-0.70787804656998
TWIST2	6.06220762161226e-12	-0.645443172758588
ATAD2	7.03782269776811e-12	-0.644390569515728
SBNO2	9.42140531539474e-12	-0.570706025481335
STAR	9.47830095293017e-12	-0.80290703284487
RSPH4A	9.77114211642604e-12	-0.679277446145985
RP11-757F18.5	1.0144610369308e-11	-0.621684018182928
MDFI	1.03952278866467e-11	-0.577929020749465
USP32	1.05690027950352e-11	-0.520183855040051
KLHL5	1.07409499941385e-11	-0.510904671369316
DHX8	1.08601371739784e-11	-0.516852424198912
AC187652.1	1.09811023931916e-11	-0.696844998671685
ZNF711	1.19010977343869e-11	-0.60474354706009
FAM84B	1.25869734990282e-11	-0.668372090349414
SMURF1	1.42199599203722e-11	-0.523425935853208
JARID2	1.4414491337846e-11	-0.551282237139701
KLF16	1.4778627949167e-11	-0.535936394959272
NME5	1.57768908531819e-11	-0.725862261968811
TMEM132A	1.6662105065278e-11	-0.728810795404765
BRPF1	1.8031173992375e-11	-0.565131382797485
ZNF286A	1.8110209323749e-11	-0.616720826555429
LPPR5	2.04396914261508e-11	-0.825848383874676
HIST2H2BF	2.0859604122446e-11	-0.82132465434644
AC096677.1	2.15270113842644e-11	-0.776312847256211
IL18BP	2.23778909728254e-11	-0.803256598781436
NETO2	2.25282710941077e-11	-0.752748296749425
TRAF1	2.38585293992475e-11	-0.725445797678669
TBC1D4	3.1042802961397e-11	-0.539745205611158
CTD-2540F13.2	3.42397883117034e-11	-0.764826253201433
ACVR1B	3.97909358565823e-11	-0.600213325576185
CCL23	4.19195685123468e-11	-0.698463032641385
ABHD17C	5.06508091864146e-11	-0.714028426375052
PDE7B	5.28945551866268e-11	-0.585924222514745
CHML	5.92226566335719e-11	-0.610563396817239
GRM7	5.98257676424694e-11	-0.761565742022875
CALCRL	6.42475264964673e-11	-0.611096687397667
DONSON	6.73844680124206e-11	-0.557461949467012
RPPH1	7.67289339902897e-11	-0.578569762150137
CCDC7	7.72580386796225e-11	-0.807041127233251
LSMEM1	8.46668934583021e-11	-0.51629941375948
DDX58	1.01590476549622e-10	-0.525753945798886
OSGIN1	1.08103669770129e-10	-0.508554805167582
EPHA2	1.39477133951752e-10	-0.643817067543487
GPR82	1.45678110339379e-10	-0.679518747799045
CCNYL1	1.78910499164654e-10	-0.520780812578089
FRY	2.24113088153116e-10	-0.594006729085921
AVIL	2.25058816654379e-10	-0.583100464102785
HIST1H2AH	2.3681994955461e-10	-0.667965728312633
TRNP1	2.37164526182191e-10	-0.648111442199933
HPCAL4	2.5708766314139e-10	-0.69229545073878
PITPNM1	2.59458267050268e-10	-0.60005862377286
SHROOM2	2.85561045968616e-10	-0.69053394820551
MCTP2	3.28227564128466e-10	-0.685039242177986
APOL4	3.5798001516397e-10	-0.592337260957833
CTC-241F20.3	3.7294434028018e-10	-0.568266652485453
WIF1	4.64624264948486e-10	-0.721730234265683
GAS2L3	4.80112788130354e-10	-0.749666534632166
NCKAP5	4.96034768633992e-10	-0.691949012024625
BCHE	4.97161851847701e-10	-0.591996211877911
BATF3	5.41082021673771e-10	-0.528851789064911
LACC1	6.12056669328204e-10	-0.624056368982178
HELLS	6.16476050471288e-10	-0.524790641920035
FGD6	6.47403730487143e-10	-0.689575374213975
MMP8	6.59478464522448e-10	-0.558888340058085
C15orf48	6.73214189181726e-10	-0.547897595401665
MACROD2	7.06150116234222e-10	-0.614750594991001
SGK223	7.15199822371651e-10	-0.744940365591114
MB21D1	7.30756581971425e-10	-0.531099780292889
COL22A1	7.39291390420069e-10	-0.721816846841752
PVR	7.46075684428265e-10	-0.507436812827323
HSPA4L	7.78564606694e-10	-0.519647700845106
TANC2	7.83843543868197e-10	-0.526153656138741
UBD	7.86270768103985e-10	-0.72980247655363
PTPRN	7.89141334298732e-10	-0.736478530667809
ZNF141	8.21278946824319e-10	-0.613007231759237
RP11-263K19.4	9.60456097284271e-10	-0.671508064500324
FAM171A2	9.95397524843249e-10	-0.747810556400465
SLC16A10	1.08897035760077e-09	-0.731159852980961
ANK3	1.35692827755652e-09	-0.577973100525506
CA13	1.35741780569047e-09	-0.62912521580449
RP11-166P13.4	1.48175951459549e-09	-0.616935600460761
B4GALNT4	1.50361838956027e-09	-0.717087770400018
RP11-479G22.8	1.55779255150613e-09	-0.698208834676745
SCD	1.67924796390192e-09	-0.706868433654211
MURC	1.81291897061481e-09	-0.727108678066127
MORC2-AS1	1.81866597453412e-09	-0.526946415251951
ME1	1.91686100505003e-09	-0.526651246046656
TEX29	2.1347274776532e-09	-0.729126012515181
KIF26A	2.19824463339319e-09	-0.699271710986674
CCDC170	2.39299943974564e-09	-0.604365126152268
SMARCAD1	2.4699484168598e-09	-0.514321775044621
SOX8	2.58014811015808e-09	-0.622551903453681
LRP1B	2.75057644172631e-09	-0.734168183969223
PLAGL2	2.78008654738104e-09	-0.51837678398256
SLC2A5	2.91098976869117e-09	-0.661289774168415
GLB1L2	3.11182435417315e-09	-0.656929696731838
FAM21C	3.20309053587782e-09	-0.678097419343542
DOCK10	3.22745992679857e-09	-0.579255236093162
NAV2-AS3	3.65209444848235e-09	-0.708550488732846
SUPT3H	3.81934328410182e-09	-0.546298991937504
STXBP5	4.03047554985662e-09	-0.569218923176079
RP11-489E7.4	4.19459086421345e-09	-0.648390820172716
KCNB2	4.48027043188938e-09	-0.563780775709931
BDNF	4.74794038073303e-09	-0.719201726568376
DCLK2	5.57045834800843e-09	-0.536879962258399
TM4SF18	6.1844614655038e-09	-0.592446206222721
PCDH17	6.5883914105768e-09	-0.653567391196838
AGPAT5	6.62804298229688e-09	-0.510147939614833
SLC7A3	6.82770686372043e-09	-0.689830159694519
KCNIP4	7.40939541914260e-09	-0.577853203531302
RP11-347C12.1	7.79687498554444e-09	-0.607189794755313
PLEKHG1	7.86033551736931e-09	-0.548978810667195
PCDHGC3	8.47846990907475e-09	-0.687686893493649
CYP1A1	1.03241282661218e-08	-0.545329265211209
RP11-732M18.3	1.10588721400405e-08	-0.609491108980846
MYCT1	1.16661969222838e-08	-0.655609900959904
LMO7	1.25375245316476e-08	-0.516793318384711
SLC43A2	1.2872115780324e-08	-0.55788728842506
MLK4	1.35372126016412e-08	-0.60930385378605
SPINK9	1.38234187728938e-08	-0.632438945168404
FRRS1L	1.45858138463626e-08	-0.681703135462017
KDR	1.57364540485205e-08	-0.646884489416289
NDST4	1.67789008998617e-08	-0.50969389713315
RP11-214O1.3	1.82822620858271e-08	-0.650041716697645
ATP1B2	2.05750601391208e-08	-0.510887482630915
EIF2S3L	2.07761799863105e-08	-0.511047756166
ELTD1	2.14826127946672e-08	-0.571995378361103
ST7-OT4	2.15948974170158e-08	-0.689343800055784
RYR2	2.29776316306497e-08	-0.657133675596065
TNFSF14	2.46516720858711e-08	-0.581913436068647
LRRC4	3.22056807947122e-08	-0.596044863432095
NOS1AP	3.34462397116613e-08	-0.716682341451612
HIST1H2AE	3.48778117109655e-08	-0.64903389133164
KCNJ14	3.78664881203033e-08	-0.61122512048961
AF127936.7	3.96332683968746e-08	-0.524108781340425
ARHGAP42	4.02253490172267e-08	-0.581747336698223
NHS	4.09602793145202e-08	-0.521554559946797
CCDC68	4.1389506786552e-08	-0.686340959697403
U73166.2	4.56636398537179e-08	-0.604216707476803
USP6NL	4.66209475988112e-08	-0.5325975625232
PRKX	5.70777229626931e-08	-0.504838652133544
HAPLN4	6.08320295085407e-08	-0.590525310432082
CSNK2A3	6.08320295085407e-08	-0.576757854684912
RP11-262H14.3	6.64729365498316e-08	-0.566242170375451
RP11-204M4.2	7.03094492551544e-08	-0.523210317616075
MAATS1	7.35574165450778e-08	-0.55433033875163
KB-1592A4.15	8.093241473232e-08	-0.569672747515693
RP11-135D11.2	8.57511781205258e-08	-0.659119254319707
NANOS1	8.61007988465831e-08	-0.551183699334298
CHEK1	8.77455436478453e-08	-0.64189682884093
GLUD2	8.96555263232729e-08	-0.520959106075479
POLN	9.13273185591261e-08	-0.564389796168545
TET3	9.26000459242279e-08	-0.591392323351157
GABRA2	9.31155607625926e-08	-0.53460191545538
TBX2	1.0413006820419e-07	-0.521820787437503
VEGFC	1.11112833310723e-07	-0.500406638335903
POPDC3	1.23794667983385e-07	-0.55939720284658
ASGR1	1.30176770173196e-07	-0.591170265365948
RP6-99M1.3	1.53321020883137e-07	-0.578708487800323
GRID1	1.55999272182291e-07	-0.564169705571454
CCDC171	1.75336578755875e-07	-0.576292976846218
HELB	2.00085041514284e-07	-0.653539521396227
TNFRSF10A	2.24162990873859e-07	-0.610155277304223
EPHA4	2.29725939753064e-07	-0.560791230732071
CDH19	2.72982335701773e-07	-0.529581104732856
BRCA2	2.89550262148485e-07	-0.637740461370189
FAM124A	2.93566202784165e-07	-0.519687512688725
CCNE2	2.99738729272151e-07	-0.524085601225674
CHRNA10	3.04364103540569e-07	-0.57402674246973
GIMAP6	3.04757725451946e-07	-0.531994173661618
IFI30	3.45918272936624e-07	-0.667061653114493
RP11-849F2.7	3.48758588174952e-07	-0.572027567695992
TRIM14	3.80675590766726e-07	-0.658746316088349
SLC2A6	3.92204012467926e-07	-0.600841714309525
RSPH9	5.14839392113557e-07	-0.511571996652183
ASCL2	5.51588936809437e-07	-0.592485459860582
CBLN2	5.93144206761038e-07	-0.620871255586789
CLDN1	6.43783912129667e-07	-0.533986883430539
AC137932.1	6.63832622679148e-07	-0.585396932963564
GPR56	6.83133934147726e-07	-0.561765183682808
TNFAIP8L1	6.92061416297304e-07	-0.544918913661878
CCSER1	6.96317601443591e-07	-0.529936391380194
AREG	7.1375457761004e-07	-0.503550787009392
KCTD15	7.45509422392468e-07	-0.515873981866626
GPR22	7.95971654712493e-07	-0.509619599936768
HIST1H1E	8.19847688430458e-07	-0.658357894533756
RP11-359E10.1	8.33563020277296e-07	-0.559284112215356
CYP2W1	8.50701696623892e-07	-0.515166397016715
C9orf47	8.83659775990724e-07	-0.569848224506192
FLT1	9.32087283370629e-07	-0.585296586735283
CPLX1	9.39179417805913e-07	-0.529264924264291
RASL10B	9.8305562108508e-07	-0.585998756567765
ELOVL7	1.00061674733174e-06	-0.520116675566435
IL18R1	1.02752456139444e-06	-0.6163730677194
LINC00877	1.03910263655298e-06	-0.553070959755517
RP11-582J16.5	1.1925441275768e-06	-0.589673385739725
RP11-327F22.1	1.22555299001195e-06	-0.640198987248819
MPRIP-AS1	1.26353243719027e-06	-0.567091202484164
SDIM1	1.26368884874972e-06	-0.547653309408492
DNAH7	1.31042573842103e-06	-0.589452106227289
TBC1D32	1.47093885690736e-06	-0.540093282114053
AP1S3	1.61143571938371e-06	-0.523426110857322
RP11-769O8.1	1.71790565729657e-06	-0.519834090467354
AC005943.5	1.78179450447524e-06	-0.574147045038947
RP11-309L24.9	1.90121876770688e-06	-0.575098340042346
DPEP1	1.90865682761904e-06	-0.60943754596649
PARPBP	1.96014601164591e-06	-0.610520613492449
GCSAML	1.98601816184805e-06	-0.504247305735481
SPECC1	2.02007387037848e-06	-0.52985062416654
FAM150B	2.16805031587724e-06	-0.57950765462957
RELL1	2.17986936777879e-06	-0.590850429121316
TMEM255B	2.31285689816913e-06	-0.507487552847854
KCNN1	2.32454102124879e-06	-0.510303495603806
GDAP1	2.4784594385066e-06	-0.531774926590573
STK33	2.61799232923307e-06	-0.581817999804434
TTR	2.71056003320631e-06	-0.619948817446879
RP11-128A17.1	2.77161521942159e-06	-0.523540941889885
TIMELESS	2.98619010925569e-06	-0.554801911679917
GPR112	3.14502679794876e-06	-0.500536770935787
SCARNA2	3.3749067661845e-06	-0.568925079229328
LINC00311	3.50878883279119e-06	-0.573116433028262
RP11-255G21.1	3.73953416971017e-06	-0.565064675325874
LIPG	3.8209195496367e-06	-0.536979715725083
ANKRD2	4.10577643016752e-06	-0.588353187490716
MIR181A1HG	4.26328649359439e-06	-0.588667016351476
SERPINB4	5.94172236119854e-06	-0.558956798980733
SLC22A4	5.96570840031652e-06	-0.528544562878244
RP1-223E5.4	6.0870718535706e-06	-0.535773270204692
EFHC2	6.20506592677426e-06	-0.603519557530201
RP11-108P20.1	6.23842934379894e-06	-0.52797038352576
CEACAM19	6.39520969585189e-06	-0.504429649464019
PCDHGA10	6.59474652159775e-06	-0.541571065547001
RP11-302B13.5	6.86644226450525e-06	-0.502940323937687
RUNDC3B	6.95641204791533e-06	-0.511592884469399
BAI2	7.42532792218728e-06	-0.540057460050896
AC100830.3	8.31821991355699e-06	-0.52137397570523
ITPK1-AS1	1.13364955696447e-05	-0.505457136734588
SLC1A2	1.16568388962149e-05	-0.558387298085364
HPGDS	1.19818493472269e-05	-0.563262609072047
KRT7	1.3404317530507e-05	-0.551964778149374
CTD-2334D19.1	1.48937953048682e-05	-0.557746107640645
FAM153B	1.51808402295138e-05	-0.535489351374501
RBM44	1.9552067770369e-05	-0.510562387078201
MEG8	2.06360518242628e-05	-0.510547754774445
OASL	2.21643690991425e-05	-0.544201326382667
CENPE	3.85721942974053e-05	-0.540581867113891
HIST1H2BC	3.87514646244866e-05	-0.517398212927751
ANK1	4.31241656538041e-05	-0.527670515036874
RP1-130H16.16	4.64022379171098e-05	-0.501183942661309
AHRR	4.66401486175754e-05	-0.512832089399187
C8orf34	5.00800857922339e-05	-0.53687264581562
PP13439	7.10867381283572e-05	-0.517256022415232
MYO3B	7.44652982891297e-05	-0.523390812610441
C11orf87	7.52233543280271e-05	-0.556923189610223
ASB9	8.58546193200672e-05	-0.509628887910408
CARD9	9.81840720595193e-05	-0.5485310225846
SPOCD1	9.86033750249331e-05	-0.516307388909511
CSMD2	9.8609958356047e-05	-0.515969825062541
CCDC148	0.000111415940155491	-0.520718912156708
MSANTD1	0.00011551712880364	-0.500936814554818
AC068620.1	0.000125738468113674	-0.517007423555573
SERINC2	0.000127435045258823	-0.50052176110698
LRRTM4	0.000212626921928851	-0.517540830733281

## Sheet: SMC-upregulated
gene	p-value	logFC
HBB	0	3.11822003242276
HIGD1B	0	1.91934613452266
LUM	0	1.89210798341759
COL3A1	0	1.61546481769221
DCN	0	1.57500784278466
COL1A2	0	1.47309984115417
APOE	0	1.44814897776915
COL1A1	0	1.41746221187855
SPARC	0	1.39449206254186
HBA2	2.80716613915088e-300	3.00096588662877
SFRP2	6.42566916411009e-283	2.98116862215759
HOPX	5.90544910640763e-260	1.26636788663334
COL6A3	1.03086925704793e-246	1.28048686248976
S100A8	4.54952652759346e-235	1.95274831824797
ARHGDIB	4.74016911726306e-226	1.28542491732385
SERPINF1	5.74531128443707e-220	1.22103295375284
GPC3	2.4076691516588e-205	1.89560827721712
MMP2	1.64351111438413e-204	1.84572226285441
KRT13	7.34932384095347e-204	2.01764046818713
LHFP	1.1771009908933e-183	0.993806584626206
IGJ	6.57375431667536e-173	1.84794019362937
MT-CO3	2.63747112233262e-170	0.777953453521463
HLA-A	9.72960446643123e-161	0.802479380300033
MT-CO1	5.27172908773572e-157	0.741753878701366
TMEM176B	2.42038640542677e-151	1.72445498798131
SLN	3.76214686404091e-151	4.20015095935477
PLTP	5.17677891031655e-148	1.5697208377119
SERPINE1	2.37433264975666e-145	1.72206043682509
MFAP5	3.25834126744516e-141	2.31568320240743
PTGDS	1.87166997763072e-140	1.01569892072205
LGALS3BP	8.89728927113813e-137	1.00254599309455
GSN	5.34669967459273e-135	0.753074475564237
GAS6	8.5566480639253e-135	0.944577437428101
COX4I2	1.05502140151417e-134	1.03429067442564
PCSK7	7.14134484075712e-133	0.931078376286344
ACTA2-AS1	6.80490100349355e-130	3.10453643346886
FN1	1.17123414412184e-129	0.910778696858633
ASPN	2.6424815229763e-129	1.32341265789914
ARHGAP15	1.44865012202005e-127	1.28888074493055
PRSS23	7.00134688391531e-125	1.06196481232533
TMEM176A	8.56781768322174e-125	1.56682810478328
CFD	2.73413919649259e-124	0.744466758642205
ASAH1	3.40218640747392e-124	0.889297615024932
PLXDC1	7.71579356970401e-123	1.44343405893975
C1S	1.122739393647e-122	0.815299113490579
HBA1	4.0959749292822e-122	2.41370858620348
CTSK	2.2736499111038e-121	1.30974453599296
SEPP1	1.63666877091514e-120	0.8459912026509
SPON2	1.35539251391488e-118	1.43842549729286
CSTA	4.01450169788314e-116	2.75898057277857
S100A9	9.83075467388999e-113	1.31682630568242
CCL4	3.75904370897284e-108	1.06935822662161
THY1	1.44860658127298e-107	0.718208700775033
FHL2	2.93321306495167e-105	0.933800643953381
CD44	9.54446122572561e-104	0.708467268628073
CST3	1.18342440279693e-101	0.632454473904563
HLA-B	2.09056773664435e-100	0.612911424219707
CTHRC1	4.76188315289964e-97	1.65227907562945
IGFBP2	4.48812159875578e-96	0.749761892242358
B2M	3.21445950150335e-95	0.568893286709009
LTBP4	7.22281320121999e-93	0.986699949426241
CD36	7.66346757981508e-91	1.61502793999679
FBLN1	1.50061003538655e-90	0.738111129739526
GPNMB	6.95109376999989e-90	0.81403447786304
KRT18	3.39863789697327e-88	0.91465444493635
MT-ND1	8.64221057051096e-88	0.564695690209456
CHN1	9.96188696374828e-87	0.894170379374773
COL6A1	3.43013384740839e-86	0.657525983220617
SPRR3	3.1619649770863e-85	2.76630734177981
GPR116	4.06702175918043e-85	1.3765224547216
ECM1	1.36898179822566e-83	1.58083943303417
MT-CO2	4.84163031633832e-82	0.532462558978998
S100A4	2.16509016861477e-81	0.535352102471275
MGP	3.08336589677069e-80	0.532573296971105
HLA-C	1.74288818974875e-79	0.562347389382257
COL5A2	2.52141873161894e-79	0.936262001120312
WISP2	1.62494466741848e-78	1.34304151703271
CYGB	1.73431977564421e-77	1.13079002247015
MT-CYB	2.34722095388694e-76	0.513700626354972
COL5A1	1.21897827227613e-75	1.1448547338583
TPPP3	1.94437724333405e-75	0.5866040643281
COL6A2	2.22671731350919e-75	0.58385007337119
EPHX1	8.94766690804424e-75	0.73929207271962
APOD	2.62713747187121e-74	1.22841151907888
LY6E	3.39438172660285e-73	0.792701279710039
LGI4	1.7999161515157e-72	0.624861421668546
TNXB	7.96203140239162e-72	1.37809898410368
GGT5	2.1976686270765e-71	0.797701891181892
PI16	2.99795460503196e-70	1.45929603747384
MMP11	6.19039569994028e-68	1.96376852797196
RP1-3J17.3	4.04560763099891e-67	1.80573014033436
MIR4435-1HG	4.15731327070019e-67	0.932885808286032
PMP22	1.32707196429225e-66	0.690921836614424
NDUFA4L2	1.16930374407411e-65	0.519808720077581
C1R	1.39241394869694e-65	0.584603720938875
NPC2	1.8360063934562e-65	0.638577337405113
H1F0	2.37329542304699e-65	0.816253863714315
BST2	5.79685552091908e-65	0.646881503046466
CTSB	8.83746298601039e-65	0.748463449084386
CFH	1.2806908021389e-64	0.847861773555448
MATN2	1.74022136580209e-64	1.0210126458363
STEAP4	2.0026477477397e-64	0.618735382491919
COMP	2.16086242200452e-64	1.25335950869195
OAZ2	2.33252720270731e-64	0.612248744237319
ITM2C	7.66046866187062e-64	0.686626014701518
SFRP1	2.16418519902416e-63	1.20349720608855
FMOD	1.45705687354648e-62	1.10478301741534
KRT1	2.82993097242855e-62	2.86870790644297
RP5-977B1.11	4.11915521425903e-62	0.850392167294867
SELENBP1	8.64791490152744e-62	0.805890405993232
GRN	1.32072718659982e-60	0.771326877486618
TIMP2	4.80775832882811e-60	0.593902505722187
EHD2	4.58688113173752e-59	0.621924181277409
FXYD6	2.0209307429636e-58	0.964187307972932
CILP	3.86804088896323e-58	2.31797267628019
COL4A2	1.38311476927276e-56	0.553946320518911
POSTN	3.26281069536731e-56	0.883058313099495
OLFML2B	5.31822503853727e-56	0.65320984475341
SNHG7	2.82207441165906e-55	0.705910486789159
QPRT	1.05266153998559e-54	1.30207590477887
C1QA	3.63363356101275e-53	2.02401259962021
APCDD1	5.98839385460729e-53	1.20922047897585
CD74	1.31323201850775e-51	0.659053830197995
TSIX	1.5998363966678e-51	2.18462602600025
ANGPTL2	2.03483058406567e-51	1.0698557156414
FMO3	2.04416500582818e-51	1.77621274709252
PCOLCE	4.6348674910318e-51	0.546342119173285
PCOLCE2	8.74288956979945e-51	1.46745077649057
C6orf48	1.66372526410155e-50	0.512556547223825
CLEC2B	2.4858342566369e-50	1.09606622088862
KRT6A	4.36038319273386e-50	1.72236388089781
LINC00152	1.81827853030707e-49	0.589319589679866
CA4	2.38095630406086e-49	1.22937730692993
CTSF	2.07012133921848e-48	0.676124137662583
PODN	3.95247175867945e-48	1.08241979008846
CLEC11A	5.62990882778577e-48	0.813073221998072
SFRP4	9.68537435225336e-48	0.726573771079585
LY6D	2.04100848444379e-47	1.92496536751557
CPXM1	2.5337832077693e-47	1.17434690400764
C20orf27	4.07440765862148e-47	0.636398875092155
HMCN2	9.09498935450565e-47	1.46737220383372
ACP5	1.58302689516657e-46	1.61841033567173
IFI27	5.60101423338016e-46	0.623738636038794
C1orf21	2.51061511094711e-45	0.891867181331837
NREP	3.28471676406337e-45	0.720544261308057
KRT15	3.31219169529615e-45	1.25154881942222
FBLN2	5.25458103246842e-45	1.34176207428727
PSMB8	9.75425381165693e-45	0.780036415349436
KCNJ8	1.22582785376536e-44	0.817655468436267
MYH9	1.26534256973101e-44	0.503718773273266
HEXB	3.00243250878232e-44	0.747857833245444
SEMA5A	1.02126422880843e-43	1.05284031798459
C8orf59	1.34564840553842e-43	0.593809602513975
PLAU	3.46337873743852e-43	0.766863249031215
PCSK1N	3.6932702592304e-43	0.689514550722792
LMCD1	5.5016636211092e-43	0.587533747499787
CTSD	8.48629835740947e-43	0.541593071745262
CCL3	1.23973115405631e-42	0.727236617076222
PRELP	2.86211015023337e-42	0.617698732399589
SGCE	3.06736651132059e-42	0.641685664852643
MAP3K7CL	4.9365219289904e-42	0.73019829794312
OAF	7.17793878008346e-42	1.09483940672911
APOC1	8.74779271162391e-42	1.58066003092379
NPTX2	2.00340659606071e-41	1.6978226908442
CYBRD1	3.81920766785848e-41	0.631932720680196
SPTBN1	7.89109798465172e-41	0.650039056225258
LAMP5	1.92750791489206e-40	1.78859302088811
PSMB9	2.23337356169181e-40	0.799509904316685
RGS1	3.39010094779513e-40	1.05875541030769
IL34	6.42186600043091e-40	1.01792865624405
HLA-DRA	3.54949945097922e-39	0.631097803520497
RGS10	9.24079380051904e-39	0.786466832500332
MXRA8	1.12188555625527e-38	0.694087537487159
MDK	4.39915031197338e-38	0.534573010952831
CPQ	1.01210365994931e-37	0.602000544609046
RNASE1	1.36229192752386e-37	1.17724016613676
IGBP1	2.87088604400237e-37	0.57791695391817
FBN1	4.06894480098753e-37	0.838907650000019
MMP23B	6.83706062240893e-37	1.20020057241634
MMP14	1.20682718808459e-36	0.753755941736955
F10	1.90433935681472e-36	0.60437241277603
KRTDAP	2.01964055270793e-36	2.16082894632397
HLA-F	3.94834456931877e-36	0.701715714049164
SCN4B	4.16171060863942e-36	1.38082493986686
GPM6B	6.81527798735749e-36	0.585220603591792
SPRR1B	1.27068400968419e-35	1.89387950414703
SMOC2	2.40582345922069e-35	0.738986276609048
VCAN	2.8835435765237e-35	0.958637480323194
KRT14	4.98080316084755e-35	0.778471642099792
PTGER3	5.58844590777016e-35	1.089740125717
VAMP5	1.86719370842343e-34	0.507462522801131
SRPX	1.89074803952787e-34	0.688889944182572
CXCL14	4.0721227733743e-34	0.687887042222703
GUCY1A2	4.77531977117458e-34	0.698937716363778
LINC00924	5.35508166465899e-34	1.11623098456284
MID1IP1	7.30136301527606e-34	0.793907876484526
CYBA	1.17791365164851e-33	0.509265566707385
SFN	1.45053214258075e-33	1.5264493190416
CLSTN2	2.55114945358084e-33	0.893987479449789
BAX	2.77958718894161e-33	0.627858162973452
LPL	6.18393732760005e-33	1.42643397169429
TNFRSF21	7.03928350289751e-33	1.07911792885435
SLC9A3R2	1.04147742012979e-32	0.586112442321576
SYTL2	1.11275792595262e-32	0.552107766394417
LY96	1.5724176844286e-32	0.89649364670765
CCL18	1.68509545516358e-32	2.07482722946336
EFEMP1	2.50372316210866e-32	0.647490906756184
MTUS1	7.83624055657106e-32	0.759728657173256
SAT2	4.4429970770255e-31	0.503440664550536
DPP7	5.04615289437799e-31	0.67008819296851
SNHG18	1.21583113227196e-30	0.772111650944413
TSHZ2	2.24215287171863e-30	1.40980159142175
PPIC	3.35922796219887e-30	0.512079216713778
F2R	5.78036842434378e-30	0.915056741502655
GLIPR2	6.69361204361032e-30	0.692964213903721
IGF1	1.07280751386219e-29	1.36166236852094
SORBS3	1.10550251641572e-29	0.501178599968818
LSP1	1.63903085826699e-29	1.04381493441526
DAAM1	2.42455199072999e-29	0.712325476747497
RARRES3	3.36117406490292e-29	0.845701178385057
MXRA5	4.81585616025629e-29	1.52472946334821
SGIP1	8.94214511861078e-29	0.559614259752545
NEURL1B	1.18748941231804e-28	0.676253323428424
C2	2.32333172176e-28	1.49106469714763
ZP1	2.40948381329076e-28	1.93517457408912
FRMD3	2.53138113261578e-28	0.765088614479088
TMEM45A	4.17144610743424e-28	0.88772814315606
GSTM5	4.30678202717604e-28	0.78938045409085
OLFML3	4.82793626866823e-28	0.648862552944825
TRIM22	9.42614761400109e-28	1.00688709632298
MFAP2	1.14745150580615e-27	1.38158432535147
C1QB	1.28705983716377e-27	1.56094796074312
CCL26	1.49732004002451e-27	0.933304956469438
LRRC17	2.90616574222005e-27	1.25626928875709
KRT16	4.34024822202508e-27	1.76108077123792
MAF	5.1391048796283e-27	0.936551563553448
SPRR1A	7.67723190001689e-27	1.82500533916448
SFTA1P	8.49664026238905e-27	1.921002316661
KRT5	8.76087299494715e-27	0.945674239456512
GJC1	9.26475787528035e-27	0.689684402872013
FAM46A	9.71498971900967e-27	0.589022421792729
TMEM204	1.75192112707464e-26	0.909092878029015
ERRFI1	1.82504071583226e-26	0.508869541603662
HLA-DPA1	9.24836154237924e-26	0.747635060700297
ODF3B	1.11892778225597e-25	0.903672625571959
XG	1.17678762564751e-25	1.46368067127385
TMEM119	1.18071835255355e-25	0.956151203484248
RP11-65J3.1	3.08746104788741e-25	1.23756183152447
PLD3	3.43586060512755e-25	0.540313825854987
PLA2G2A	3.77742584906552e-25	1.43967107671888
LOXL2	4.20690443118913e-25	0.762753227871777
GPR183	4.50026984908677e-25	0.904074047741804
FHL3	4.79125267407119e-25	0.794687996558461
GMFG	9.1212477498169e-25	0.895762538481676
OLFM2	1.50957189240919e-24	0.961528029129748
OSR2	2.21302112642085e-24	0.577505450170122
CIR1	2.51651274942145e-24	0.550121604069425
C3	2.52410857635313e-24	1.02699950950335
CHST2	5.25040895158719e-24	1.2621250338642
NFATC2	5.44744086071109e-24	0.709575666365743
FOLR2	6.05341375861836e-24	1.80901754760306
S100A14	7.84961623494274e-24	1.36177906670536
BAG2	8.15211473183731e-24	0.667275942060495
LETMD1	1.21683654694362e-23	0.582130757697695
ANKRD28	1.70183032902495e-23	0.603963074621473
THBS2	3.08102781940252e-23	0.82443585957176
CDH6	5.44126063574574e-23	0.520188180037797
FOXS1	8.0519539685251e-23	0.706495544079935
RP11-108M9.4	9.77488916834993e-23	0.92940415361276
C1QTNF3	1.24928826169425e-22	1.13975408508994
SEZ6L2	1.550252222926e-22	1.26100979354018
CTSA	1.84411128139295e-22	0.538828465261807
TTYH1	2.10161193534147e-22	1.01391871791751
GREM1	3.22782295739622e-22	1.10535554662329
LYPD1	3.37101329290081e-22	1.21478500316416
DMRT3	4.1278159098016e-22	1.70276191206104
S100A7	4.3967521909375e-22	1.42619804283003
PRAF2	4.52857599625504e-22	0.581838633200363
RP11-572C15.6	4.95515146865174e-22	0.725098151136476
CA3	5.34249153631039e-22	1.10449316054424
PRRT2	6.73492883877217e-22	0.631560863116109
TUSC3	8.8531280042718e-22	0.892038724524249
ADH1B	1.09844522595162e-21	0.982497772773423
COL5A3	1.11925477779517e-21	0.688992171457674
RP11-14N7.2	1.26737441459834e-21	0.819675632523825
TSPAN4	1.66862783231357e-21	0.526575209091715
S100A2	3.1472382654349e-21	0.647367444589066
LDB2	3.4664974224933e-21	0.789006019316159
FIGF	4.48735414026321e-21	1.41728353009753
MIR205HG	4.83588979829326e-21	1.3607940813047
TPP1	6.16042493476142e-21	0.715921047248821
OLFML1	6.63381369599277e-21	0.730550709992934
RNF130	7.56026749098593e-21	0.514846606152773
PTGFRN	8.04611459877571e-21	1.13963985693417
TCF21	8.54545791044653e-21	0.638271930227365
CASP4	9.29656457728629e-21	0.737226634626155
DIO3OS	1.04443447892356e-20	1.07260741547859
ADAMTS12	1.2423403800922e-20	0.889913929915009
REM1	1.63903195019092e-20	0.640254420265708
PRSS35	2.29948754242061e-20	1.0270808948367
DAB2	2.34919768475425e-20	0.731797780992099
VCAM1	5.22457626587854e-20	0.541239720015299
ANO1	1.63269552511437e-19	0.596588473288973
SMYD2	1.8246970043543e-19	0.848431671148597
RP1-79C4.4	2.6876526082069e-19	0.821256272087821
MGST1	2.7728319458683e-19	0.970945024165571
CTB-167B5.2	4.97960843116822e-19	0.826261576805464
PTPRE	5.03534944874195e-19	0.832020782187856
SMIM20	1.05366846548604e-18	0.577791503276308
ABCC9	1.18454728187331e-18	0.524914803597793
HLA-DQA1	1.30281450418239e-18	1.00887123516437
COLEC11	2.03965620170258e-18	0.966956198016764
EBF2	2.67647500580675e-18	1.01124112857361
C6orf1	2.71924328912659e-18	0.696867442494851
LRP1	2.80468764783929e-18	0.514749523076661
CCDC74A	2.87898935940605e-18	1.1457743413399
SLC2A14	2.96448370547441e-18	1.50456665579025
COCH	3.15207114127378e-18	0.704929039878095
PADI2	3.93574681481513e-18	1.35752366024539
C1QC	5.09665559611687e-18	1.47579290538798
CD4	5.16391815227936e-18	0.805901068637831
NTHL1	6.19082215107093e-18	0.607879475162225
CD276	1.0492716386798e-17	0.583199140104246
LRRN4CL	1.28155731428843e-17	1.28185511954307
ARHGAP1	1.32233490871142e-17	0.537148572742297
METTL12	1.93862143836539e-17	0.686351842588254
PAMR1	2.01025382589903e-17	0.866531839321489
MRC2	2.22656506541793e-17	1.10251055127481
CDKN2A	2.62545835069874e-17	1.57713400286576
TSPAN5	2.96787621237226e-17	0.892783299986633
TNF	3.81706465016476e-17	1.40432128967168
CALML3	3.97881514104737e-17	1.4743349035038
CBLN1	4.0587255646858e-17	1.46033217247196
CD52	4.14034878413029e-17	0.733962492819143
PGM5-AS1	4.147614248796e-17	0.556822996765957
ZMAT3	5.19102257215959e-17	0.618118173272844
FGL2	5.63688813210821e-17	1.11278717980105
DNAJC4	6.68134310254604e-17	0.548186200114926
IGF2	6.79343846278502e-17	0.946593172450582
CA2	6.9928463262621e-17	1.39052082876673
PHYHIP	7.27705206419268e-17	0.894341656585562
THBS4	8.37585469526642e-17	1.40494556492985
TPST1	8.90760044217722e-17	0.639607129937147
ZDHHC1	1.12944207277101e-16	0.933929520721947
GPR162	1.23717900188718e-16	1.1196984516561
FCGR2B	1.34886717491243e-16	1.50687241602932
TPBG	2.05240939566855e-16	0.673749246610722
NR2F1	2.96382978668087e-16	0.542803775254257
ADAMTS2	3.18873597128869e-16	0.819913231894508
PTGER1	3.70492351414998e-16	0.922838854386202
THNSL2	4.09952346211346e-16	1.03522887203823
TEX264	4.19777752741148e-16	0.557054953724056
SCARA5	4.75141425974707e-16	1.36347388219451
C19orf66	5.46321065706405e-16	0.548987628761787
CRABP2	8.0437304287627e-16	0.602425046150735
CCND2	8.37465757640774e-16	0.515578912698587
KRT8	8.93202629874773e-16	0.524427837133263
DUSP14	1.01854256724022e-15	0.534812025867092
MS4A6A	1.06392026786972e-15	1.31955983524257
SSC5D	1.42171307334334e-15	1.06299705471258
TBX15	1.47334630335215e-15	1.44287865908973
VAT1	1.66768559725507e-15	0.60115977019944
F13A1	1.87405558372604e-15	1.45492020231955
MAZ	2.14573474711044e-15	0.556228542362158
EPS8L1	2.26397127661134e-15	0.729162883826516
PTPRN2	2.46650366332651e-15	1.02912830160308
UBE2L6	2.60757473991416e-15	0.518460507629427
LINC01142	2.70520149441889e-15	1.18450238676364
CCL5	2.74078972598891e-15	0.643098353961268
CAPG	2.85686004561754e-15	0.738862661831408
SBSN	3.04172307498803e-15	1.44917611059058
SPINK7	3.31883895993175e-15	1.34456282017071
TRAK1	3.9702141739911e-15	0.687697138311877
ABHD14A	4.23580795624253e-15	0.584512985676901
CMTM3	6.19839818113065e-15	0.635179662126466
HEXA	6.22759933612096e-15	0.530931740949019
CCDC73	6.53748541531273e-15	1.30099931062068
TESC	7.55668185688886e-15	0.812674485366426
AC116366.6	7.55925962077602e-15	0.810772287733482
LAMC3	8.1765818031886e-15	1.07239757021073
HTRA3	1.16014817508978e-14	1.09233560903486
DNASE2	1.23866050841063e-14	0.551063945241406
CD68	2.17818381586171e-14	0.776845884493449
TES	2.20579382589312e-14	0.571789727100316
HMOX2	2.77363705603494e-14	0.539463820056846
RAB23	2.77621731782029e-14	0.611671250429734
FNDC1	2.79326134871864e-14	1.28157456245818
MAN1C1	3.09012739016396e-14	0.997653460563113
BMP1	3.52982340753414e-14	0.651807347285404
RAP2A	3.88261697053763e-14	0.572112069624356
HMCN1	5.47716227321233e-14	1.38248081505795
ITPKB	7.01555602027601e-14	0.68873143530107
CPT1C	7.90820278305811e-14	0.874389482211316
LGALS7B	7.96132000598895e-14	1.35005539242917
HOTAIRM1	8.30382239508224e-14	0.688128170912084
ADA	8.54567360328064e-14	0.729562715965567
MGAT3	8.73594847327772e-14	1.15611001606308
HLA-DRB5	8.75555862904367e-14	0.917461542032089
CADM4	1.18098462727189e-13	1.04059388328744
TGFB1	1.25087417822864e-13	0.590301168769799
CD69	1.30172962973771e-13	0.865119326337125
SPRR2E	1.38328763870141e-13	1.26350890699423
ENPEP	1.48003803343462e-13	0.543072104722197
CNR1	1.90949355401359e-13	1.22902120748107
DHRS4	1.9332397666379e-13	0.642023639629476
RP11-626H12.2	2.03069021870125e-13	1.26166202564252
VAMP8	2.45380749554482e-13	0.799425785400475
AQP3	2.70800153797469e-13	0.900381864602378
ADAM12	2.98321116732658e-13	0.976398143088115
CLEC3B	3.63034790850685e-13	0.845452467169422
PDE4A	5.19029693010563e-13	0.787494861157697
CYP27A1	5.3491476396071e-13	0.987608227928053
DDB2	6.50848044502769e-13	0.717963387333656
CENPP	7.05918913966108e-13	0.853175331117987
TGFB2	7.29103522763864e-13	0.663865985158681
MORN4	7.95772962978362e-13	0.81594819995931
CD163L1	9.03650236238808e-13	0.869934437684566
CHST11	9.16683820168024e-13	0.85863029036784
CA11	9.90879858542824e-13	0.641447329212199
CADM1	1.01129649077593e-12	0.635693486593131
CREB3L1	1.10464683986519e-12	1.02516507620593
ARHGAP24	1.11787622247416e-12	0.726763036734035
RP3-395M20.12	1.33388137864819e-12	0.710922987752139
FAS	1.37807543257323e-12	0.536875053232823
BTBD11	1.45945369749085e-12	1.20085388243066
CD3D	1.47069231143053e-12	0.881425698280012
ZNF581	1.5052227771611e-12	0.55290278864114
SLC40A1	1.83701637274835e-12	0.521527330649663
ZNF385A	1.93477639419043e-12	0.860902595220392
CERCAM	1.97268386703589e-12	0.523216579065646
LINC00312	2.03602101377685e-12	0.615700260246871
PTK7	2.09768207582294e-12	0.721922105732569
GPX7	2.47832615930632e-12	0.771946007328866
PLBD1	2.5397998149447e-12	0.966525167701689
SCRN2	2.55274173572856e-12	0.632174340210054
KRT6C	2.60565234772436e-12	1.27910770049469
TPD52L1	2.82452584051247e-12	0.607768075380569
MAN1A1	2.92466366269409e-12	0.665790529689033
SNTB2	3.10213188994612e-12	0.528099547333675
KRT6B	4.1204970782434e-12	1.20986315366815
RP11-386G11.10	4.29799861362385e-12	1.17819295497451
LOX	4.87134200956487e-12	1.08120624138189
SLC35C2	6.25107359694933e-12	0.634858222268825
TPRG1	9.15459383832348e-12	0.829232379060371
VIT	1.05825162059441e-11	1.22300158209848
P2RY14	1.06395143357941e-11	0.974461982733331
C4orf48	1.15571175762288e-11	0.532065852432367
STEAP1	1.16458618646254e-11	1.2051361368267
ITGA5	1.38273780893688e-11	0.623869911026242
ASAP2	1.41111160859986e-11	0.513070353018663
CMBL	1.46043741359792e-11	0.616575779598308
HOXD11	1.46249901116454e-11	0.917406612043353
CBFA2T3	1.50650119316017e-11	0.966469043877814
CTD-2314B22.3	1.66377993709346e-11	0.931180079578699
C1QTNF6	2.0898685497283e-11	0.916538399087337
LZTS1	2.18710364524521e-11	0.702579522064237
TEKT4	2.25027316249962e-11	1.15794465134972
CD248	2.28338574338426e-11	0.535993044507405
NAAA	2.33206652759305e-11	0.537286988480081
OMG	2.54785250405104e-11	1.16853671401937
GUSB	2.57228574100588e-11	0.500188715239052
CDC42EP5	2.75150036262915e-11	0.718457108363028
HEG1	2.75967125716116e-11	0.622902629765187
C7	2.83817689235239e-11	0.57360774876981
IFIT3	2.8594227547876e-11	0.506419485602927
NDC80	2.90307747780342e-11	0.656908715193808
POPDC2	3.41193428214654e-11	0.799933227854122
PARD6G	3.50603337994949e-11	0.793611126175905
EFHC1	3.51819388628348e-11	0.53879092593512
ANKRD20A4	3.60443212527548e-11	1.14579307089041
BMP4	3.78581280850836e-11	0.683117943027624
CRMP1	4.37161502945267e-11	1.16659517633983
PDGFD	4.66535362026726e-11	1.14826933383397
BTN3A3	4.68143907287404e-11	0.830729377727752
SEMA5B	4.79764004896192e-11	0.768939926408603
ALDH16A1	4.93939241803797e-11	0.555680739059892
TMEM74B	5.01881524108761e-11	0.885015011592317
PLAT	5.39584628847257e-11	0.518645771877714
PIK3IP1	5.54021910733057e-11	0.670222912181728
P4HA3	6.36015881146787e-11	1.11543680447642
MICALL2	6.66094359506029e-11	0.698956867380801
FAM184B	7.13435730053979e-11	1.17952368922922
PCGF2	7.20432932468209e-11	0.584514698575118
MCOLN3	7.23892058896549e-11	1.17108590200966
RAB32	8.46422545751423e-11	0.5155117318295
LACTB	9.26123910740842e-11	0.513874731083962
MMP19	9.39476776276267e-11	0.543963185022604
RDH5	9.47117193872743e-11	0.627559351694947
SNX31	1.21187184734886e-10	1.13935471432701
KDELR3	1.26215198025826e-10	0.704637623036903
NOA1	1.37143475086451e-10	0.556737459573497
UBAC2	1.38259398662999e-10	0.510047628640993
ANPEP	1.43778566855081e-10	0.914077346904769
TMEM80	1.49235007483448e-10	0.522669283596858
MOCS1	1.53727830756807e-10	0.63961156613338
MS4A7	1.6616255689639e-10	1.08918253790185
SMPDL3A	1.71630654995373e-10	0.704924158214566
STMN3	1.8826250536758e-10	0.54443251500957
FGFBP1	2.08021217107187e-10	1.09006816238604
NECAP2	2.42944710270057e-10	0.50545258717681
ENG	2.79043821459436e-10	0.5139763390512
SPP1	2.82320134229157e-10	1.10955388436263
CHRDL2	2.8424992296275e-10	1.09362740889608
PCDH11X	2.87276200615061e-10	1.09937754809539
RNF135	2.93506175575219e-10	0.653937661118245
RP4-569D19.8	2.99438583015005e-10	1.06099927551845
GPSM3	3.24657961765337e-10	0.813138735801162
AIF1	4.61798961585556e-10	0.756312518380682
TREX1	5.37303468268152e-10	0.731405415758805
CDH8	5.37427329193501e-10	0.993326630241884
CCDC146	5.53360217543369e-10	0.756546495975035
TNFRSF19	5.67161479997181e-10	1.11922385345415
VGLL3	5.85243110006026e-10	0.501682946207998
C10orf107	5.98839930178069e-10	0.609037480382022
BAIAP2L1	6.0008155584656e-10	1.00578381782264
ABCG1	6.36485621764134e-10	1.00561701015606
AC092580.4	6.72606807424753e-10	1.02853947842629
PALM	7.00045640946153e-10	0.720449038624936
FAM92A1	7.65207373658967e-10	0.513816529866058
PODXL2	7.71804242762254e-10	0.678701394288028
CNTN1	7.76157122791461e-10	0.701409473351552
RP11-879F14.2	8.38254903053664e-10	0.917695651242148
RTN2	8.4455632286724e-10	0.675359522021875
S100B	9.42751082066965e-10	1.06147168590038
ERAP2	9.5455572172238e-10	0.637721626334691
GNG2	1.11671056108875e-09	0.914240737646838
PDE1C	1.14305649357e-09	0.82625819480853
PHYHD1	1.23141959778245e-09	0.506548838152506
SNAP29	1.24336143847073e-09	0.516258681157608
TMC4	1.26707643075051e-09	0.652084719499477
HOXC9	1.32811315819387e-09	0.970861461312745
ADAMTSL5	1.33022775749169e-09	0.817472107959616
PLAGL1	1.46647134231284e-09	0.588386184995767
FAM129B	1.49620176234154e-09	0.54093416570072
GLT8D1	1.60956460855322e-09	0.506011800958119
AHNAK2	1.76000747594423e-09	0.586189325986752
RP11-143M1.2	1.78600444138988e-09	0.897741885346608
RHOJ	1.85180456449034e-09	0.579216187532798
SLC17A7	1.93017619687567e-09	1.02798499873341
TMEM200A	1.93560067036243e-09	0.751515481898833
BTN3A2	2.00544098730688e-09	0.513330610373333
C10orf11	2.0667473374497e-09	0.577425780267336
TSPAN15	2.55220001985594e-09	0.714705692190588
ZNF846	2.63809848143734e-09	0.828528852830143
ACVRL1	2.96073527566362e-09	0.548549743705682
MBP	3.15205700905784e-09	0.744746305207667
C11orf95	3.25859727895661e-09	0.670474457378706
DLX5	3.42918681837585e-09	0.651458175331055
BMP8B	3.72618837625973e-09	0.734682287386598
FAP	4.85751676666057e-09	0.684001805330985
NKD2	5.00462507392197e-09	1.00071802961867
SVEP1	5.21828541406957e-09	0.834373196420879
PLP1	5.62445497828434e-09	1.08937540858393
IFIT1	5.84921524571835e-09	0.692814704430248
MS4A4A	6.12167866632957e-09	1.01794354822355
APOL3	6.57226421902833e-09	0.588884355893698
OXLD1	6.62643475161845e-09	0.603891223849385
NR1D1	7.1075794058247e-09	0.733430843486227
SPRR2A	7.7775039528084e-09	1.01049045024244
BBS2	7.79624348843542e-09	0.539213450175428
PDPN	8.1557331941971e-09	0.834573087787299
BST1	8.7239181976634e-09	0.542252308212952
DSP	9.39534291973101e-09	0.988237527384187
PLOD1	9.60675236972603e-09	0.501531379551074
TP53I3	1.00274358942689e-08	0.504303512597702
PYCARD	1.04453092589245e-08	0.502347202025961
SPTSSB	1.08109092636489e-08	0.653572082240468
ABCA9	1.08770832452543e-08	0.984121999520875
IFI44	1.16530953928011e-08	0.713102496219315
FUCA1	1.24076095330104e-08	0.583175343548379
PRKCB	1.35221041245822e-08	0.875944024823106
AC145212.1	1.36416931490129e-08	0.769953559774158
MMP13	1.43587566491855e-08	0.957027372597482
SDC1	1.46884291428945e-08	1.00400214571951
CPVL	1.54565322075278e-08	0.81981442725434
LINC00478	1.70792565232739e-08	0.520613605663893
TMEM223	1.71769730449419e-08	0.574802939402676
TMEM133	1.73178887543428e-08	0.785066603064533
HSD17B14	2.0283369085708e-08	0.594040079062559
CFI	2.04218107057376e-08	0.767242055114967
ZNF395	2.07664625340613e-08	0.657518024235755
FRMD6	2.085919676975e-08	0.588075850714101
RENBP	2.14021703210391e-08	0.59249531538403
CD163	2.32862342141818e-08	1.01614816264372
ARSG	2.46167091957974e-08	0.705543813902058
MUC12	2.48826692960485e-08	0.782307857650856
H6PD	2.62285399543196e-08	0.660585768665641
EVI2A	2.62781770659537e-08	0.885061995464648
F5	2.67383673893888e-08	0.986234783377517
NTM	2.84079980968398e-08	0.932166716714793
FAXDC2	2.86704575911241e-08	0.631568282070645
AGBL5	3.01881547380513e-08	0.75924964533701
MAPKAPK5-AS1	3.08404760619936e-08	0.524629328230981
TAP2.1	3.16659433882699e-08	0.587023277686395
MTFP1	3.17258334963695e-08	0.896533069736805
STK17B	3.33091633949617e-08	0.580812412855705
LPPR4	3.4696092035421e-08	0.501711029289843
APOBEC3G	3.57833383219814e-08	0.516296722133911
C5orf38	3.63655901675031e-08	0.72280743616865
HLA-DQB1	3.67966176278294e-08	0.500039554474654
SNCA	3.90693953073023e-08	0.86258773483935
IL18	3.91159493740379e-08	0.991967835651071
SPEF2	3.98494386660607e-08	0.903260395184116
NFKBID	4.2485346299157e-08	0.747933982684329
FAM180A	4.3074282326812e-08	0.973612867595581
FCGR2A	4.54832232950258e-08	0.693410125169823
RASSF4	4.99989252137833e-08	0.640302674734748
MRPL17	5.18207168379962e-08	0.503126461361491
C1RL	5.58327513250566e-08	0.620362663776567
IGDCC4	5.87031272541558e-08	0.950750495805924
ALOX5AP	5.89788493153052e-08	0.652235718095729
ARHGAP28	6.00006372775962e-08	0.771261730325593
AKR1B10	6.00208751047578e-08	0.981791747870556
P2RX4	6.02294979413486e-08	0.51604121236997
SLC35A5	6.18808120733716e-08	0.568159283671772
ARRB2	6.25635569949552e-08	0.597724277644303
IMPA2	6.35832037096101e-08	0.586235608594672
ORAI3	6.44512163340573e-08	0.506160940714085
FAM69C	6.6018914043345e-08	0.932303430701405
LPAR6	6.82487173799648e-08	0.543043327930744
GPR153	6.85075222915574e-08	0.904777780617801
TYMS	7.13273122133406e-08	0.714564128552496
TSPAN11	8.80783648853972e-08	0.957425592558092
SRSF10.1	9.04982328385052e-08	0.501326620360067
LFNG	9.21473386629023e-08	0.910450988776699
YPEL4	9.8280081049929e-08	0.76388775584608
RP4-665J23.1	1.12813045820006e-07	0.655298812568083
ACKR4	1.13351261577041e-07	0.955087925190653
TP53INP1	1.13371344218466e-07	0.664284648746077
ADRBK2	1.29266569029529e-07	0.708483841657639
RHNO1	1.4093116482747e-07	0.592879463983225
SLC12A8	1.44812587364469e-07	0.956309993000363
FAM102B	1.47076857027819e-07	0.711485854642849
AC003075.4	1.51402944741301e-07	0.713132201922818
GAS1	1.58763643559839e-07	0.638271292050873
JPH4	1.6086170637292e-07	0.773929823639919
IRF8	1.71403891276588e-07	0.53559510102182
C2orf81	1.72048147723707e-07	0.884897630252639
ECEL1	1.74848361888972e-07	0.75569428626768
C19orf81	1.84814541957594e-07	0.85643268327115
CXCL9	1.87735532807232e-07	0.911603590956329
CD7	1.92286690517766e-07	0.688266594910342
CDK19	2.11025829670034e-07	0.562796463596295
ABRACL	2.14117934896227e-07	0.601724881628973
POMGNT2	2.15039348778138e-07	0.619793694079008
CXCL16	2.24423442356746e-07	0.611860653865039
C6orf226	2.41334155202926e-07	0.536203132218306
TAPBPL	2.4616756192061e-07	0.518655208267332
EPHA3	2.47980156576659e-07	0.50066776955883
PPM1N	2.49824337273916e-07	0.684734025091974
RP11-728E14.2	2.53730376129264e-07	0.843185860886583
AP001816.1	2.56906166317532e-07	0.557758929836504
PPFIA3	2.59219788001913e-07	0.797204136837267
SPATA7	2.67208942433504e-07	0.577516918205631
AKR1C3	2.67854620073598e-07	0.502312535193684
PRR16	2.79176819782174e-07	0.542115185113797
HAGHL	2.95546140104116e-07	0.857945211398621
HOXC-AS1	3.07085467273685e-07	0.766478278297638
RP11-347P5.1	3.19698221433756e-07	0.893556894927132
AP001347.6	3.25673807174786e-07	0.537213872882618
KCNC3	3.27859978992657e-07	0.893247583469739
CTD-2521M24.9	3.3014673822525e-07	0.768216694063147
LRRC28	3.31054523747988e-07	0.525792496652098
PI3	3.41221086011511e-07	0.887430355476109
SH2D3C	3.53125079190316e-07	0.642626460395303
XAF1	3.54044290598416e-07	0.507275349765503
ANGPTL7	3.55132830289868e-07	0.843868052192223
MYBBP1A	3.6377675222526e-07	0.505014722994159
LYVE1	3.69822082426215e-07	0.626019478733058
STAB1	3.84343644968569e-07	0.793681761297029
CMTM7	3.96590375507787e-07	0.652376219256222
CD2	4.39624593927389e-07	0.762452776546338
CAMK4	4.40384506982801e-07	0.737572909853257
DHRS7B	4.66731536107653e-07	0.505964695008272
TNFSF10	4.7494889095782e-07	0.66048553319223
CCR7	4.97857695311755e-07	0.759523359966059
FADD	5.1461856928425e-07	0.662293551878302
ALDH3A1	5.18437909672902e-07	0.890745145166502
TICAM1	5.18941459422076e-07	0.605787660702893
FDXR	5.25204979959531e-07	0.624945951436298
HRH1	5.59054272803663e-07	0.679553575934412
APOL1	5.74819522007949e-07	0.597420951833886
NIPAL4	6.08212363591883e-07	0.804987376716902
NCAM1	6.20990873463774e-07	0.820713982081675
SPSB2	6.26836657517464e-07	0.643586158634484
TMEM255A	6.66377377495263e-07	0.767091790993825
COL23A1	6.7004910420584e-07	0.727960677623657
SEMA3C	7.49849272234808e-07	0.727184748883026
ZNF720	7.77409538976765e-07	0.598249318745743
PLA2G4C	8.11598302356329e-07	0.552330877211324
ZNF516	8.51213998812862e-07	0.549590242205494
RP11-885N19.6	8.5281880990356e-07	0.752794240142341
FKBP1B	8.95837956974707e-07	0.557244208919114
COL17A1	9.05990313256025e-07	0.884792918606634
LINC00908	9.05990313256025e-07	0.830671177544356
GZMB	9.13703479587362e-07	0.602156383029434
LTB	9.15563285334663e-07	0.695495980589819
FLT3LG	9.19141540840951e-07	0.53840290790887
CD8B	9.24579852519254e-07	0.896436785803331
BNC2	9.51502446598898e-07	0.784684416169665
GAS6-AS2	9.55192921785247e-07	0.854526442902131
RCBTB2	9.91564965670489e-07	0.551831847558035
DSG3	1.01429425718143e-06	0.89930917019809
RNF182	1.02036304118198e-06	0.850669219750113
PTPRCAP	1.04054524413278e-06	0.560236357959406
NDRG4	1.08194706941576e-06	0.755484697683892
RP3-525N10.2	1.11392642528049e-06	0.680326650199913
TMEM92	1.12615591309839e-06	0.826706918819757
RP11-69E11.4	1.12674821399078e-06	0.747885296597163
ICA1	1.13101573696413e-06	0.730139897343897
ADAM19	1.13779050997764e-06	0.583876385506995
APOBEC3H	1.18642906073254e-06	0.866886807804568
ADAMTSL2	1.19557893206454e-06	0.794872373549035
CALML5	1.1987999075572e-06	0.726888839473319
RP11-723D22.3	1.1987999075572e-06	0.726690229493084
PCSK2	1.1987999075572e-06	0.713760288536475
SLX4IP	1.22156311730501e-06	0.677174220948179
CTB-58E17.1	1.251071786875e-06	0.693194268549612
COLEC12	1.25420191151571e-06	0.897633689653545
PCDH7	1.29289423963234e-06	0.725849452853178
APOL2	1.29835750447945e-06	0.518557638505017
PDGFRA	1.30715906522842e-06	0.677842659878378
MMP9	1.3327105159742e-06	0.880995280288138
DENND2A	1.39381473037936e-06	0.748389065429316
TLE2	1.49221053930747e-06	0.59311287434067
MMP3	1.53124081051095e-06	0.829911244276173
RP11-106E15.1	1.68518925568632e-06	0.73830462003538
CYP4F35P	1.68518925568632e-06	0.700271343004934
RTP4	1.71812572110627e-06	0.765120072690936
MPZ	1.76177705707553e-06	0.828139691945912
ICAM2	1.76703549402457e-06	0.596519577340983
MASP1	1.82594719162598e-06	0.54225654319861
ALDH1A3	1.83343642549656e-06	0.85539214119901
SCG5	1.83479994168321e-06	0.7192200028715
QPCT	1.84241943842964e-06	0.759109091501026
SMCO3	1.84679993139363e-06	0.77861033703371
CLIC2	1.93851779067201e-06	0.633555577826393
RP11-887P2.5	1.9700583151862e-06	0.751415828675954
PRSS12	2.01608859689958e-06	0.804113337703591
LINC01016	2.04017450781711e-06	0.826584218562457
PKP1	2.14296410470968e-06	0.853923090364555
GBP3	2.28224357011133e-06	0.569770871517032
EPYC	2.30801530356888e-06	0.761026936652653
WNT6	2.34505597631998e-06	0.758078314076605
GIPC3	2.3510155206794e-06	0.823312064461406
TMEM108	2.52850955792683e-06	0.774675293764363
PLEKHF1	2.57993398685864e-06	0.562043529609304
C16orf89	2.58725491384137e-06	0.818271929933921
AMDHD2	2.67025082466765e-06	0.51868872815036
PRLR	2.70441198019907e-06	0.872190079771768
SPOCK1	2.71391410977596e-06	0.728069966747378
XPNPEP2	2.82644993666568e-06	0.79213107909764
HDAC10	2.91309022381033e-06	0.610270167146256
CD79B	2.97938510180407e-06	0.63084778080852
FXYD3	3.09971547291692e-06	0.518981985268375
SLURP1	3.18107983253914e-06	0.73651855369149
RP11-49I11.1	3.2023660004349e-06	0.794142748853081
IL10	3.23336620228894e-06	0.832537615242962
CA12	3.50077584845579e-06	0.645407678283989
AMICA1	3.51121957658168e-06	0.856488324666593
PGM2L1	3.55099452082582e-06	0.509495872725726
TRAF3IP2	3.57633079812168e-06	0.544098233501714
HTR7	3.6574948467311e-06	0.824023927458094
CARD16	3.6588969599341e-06	0.519184391374456
GALNT16	3.71275382340114e-06	0.570341010061464
CCZ1B	3.77327170545506e-06	0.576602542169682
SLC31A2	3.84185062138591e-06	0.542287422503062
CYB561	3.85193063561317e-06	0.716420520488307
HSBP1L1	3.9432095174491e-06	0.565708467493955
NUAK2	3.96216863748424e-06	0.712935899110732
WNT16	3.97806740157415e-06	0.856293798347006
PIEZO2	3.97924010048589e-06	0.739610356793029
RP11-417E7.1	4.16483991933671e-06	0.508574238929196
PLXDC2	4.17518259009878e-06	0.591149706115901
DNM1	4.33101596680036e-06	0.785561020445963
CCDC152	4.4676005866695e-06	0.767941493637139
FERMT3	4.51753238764335e-06	0.652643416863001
LCN1	4.68195189487671e-06	0.724773877875411
UAP1L1	4.88350877119542e-06	0.679126692954423
MOXD1	5.00281283074249e-06	0.605896775082636
IL15RA	5.24855394573736e-06	0.702502796209581
L3HYPDH	5.30868015145127e-06	0.517834622916338
ZNF823	5.50784450974895e-06	0.737193428709693
GAS7	5.82650395107704e-06	0.729651621357889
TTYH3	5.83786107822547e-06	0.66980092440828
ENTPD2	5.83786107822547e-06	0.660980222558589
RHOH	5.85918627725219e-06	0.694365175267941
ARID3A	5.9043300330028e-06	0.640243951552334
DOK4	5.93984424294658e-06	0.616323514672234
DGKI	5.94875460395918e-06	0.908291736395955
GFRA1	6.1511716626913e-06	0.71598347092906
SHC2	6.34286881748976e-06	0.691328257366502
NRXN1	6.58229208881531e-06	0.658818593480387
SST	6.58229208881531e-06	0.645090246278548
HOXC6	6.58229208881531e-06	0.631178702525007
NAV1	6.97619578783805e-06	0.56283016937538
DIO2	6.99314460466022e-06	0.517541360224283
TMEM140	7.04765101233868e-06	0.525459161797403
C16orf86	7.17106622670766e-06	0.580869642651668
RHOF	7.19109889084406e-06	0.596772101391177
BLOC1S5	7.56210647760718e-06	0.580015846647395
STS	7.7312101433968e-06	0.563448254777259
MYO5B	8.10186961074907e-06	0.769004977860757
TEKT3	8.11487156640511e-06	0.771591513047554
HHAT	8.11487156640511e-06	0.749639806562965
NLGN4X	8.17463728465158e-06	0.808453900427826
CRCT1	8.31002504824286e-06	0.710425918616519
SLC16A4	8.43197352061793e-06	0.553812844030193
PID1	8.9390163488203e-06	0.557752388782721
UBR7	8.96707668481992e-06	0.551420874670362
PRCD	9.03013813814991e-06	0.746316676389147
TNFRSF4	9.22958656048855e-06	0.735029932912918
RP11-96D1.11	9.25421134764579e-06	0.630967155838504
CHRNB1	9.67234634477672e-06	0.503299997239352
RXFP1	1.02940133814824e-05	0.749036151213737
DCBLD1	1.03870909181779e-05	0.508581530379658
NUDT18	1.05425494472053e-05	0.728680630365744
CORIN	1.07819335410269e-05	0.582357759814347
LRIG1	1.08074060329608e-05	0.532098313848617
LOXL3	1.13241138491794e-05	0.660723986324317
RP11-1055B8.4	1.1435633638946e-05	0.671567643605292
CYP26B1	1.14722489775917e-05	0.696967823509167
KIAA1456	1.14801605103604e-05	0.736839169991672
ART4	1.14801605103604e-05	0.726587039758454
IQGAP2	1.15131002501335e-05	0.822804832966944
RP4-758J18.2	1.20137472291981e-05	0.598512347521752
BATF	1.20695964410817e-05	0.595807881463928
VANGL2	1.22840386526926e-05	0.63661045062477
SIGLEC1	1.29505012507666e-05	0.719954820680004
PLA2G5	1.30110917600616e-05	0.671072296482109
SLC46A3	1.3024582277316e-05	0.610730532642477
USP32	1.3431055486171e-05	0.521530726869683
RP11-736K20.5	1.36727320980306e-05	0.54784527247319
PSORS1C1	1.36851404144917e-05	0.722689175017195
SERPINB9	1.38789627153833e-05	0.509826803609564
KIAA1644	1.39514348043904e-05	0.759093459389715
TMEM187	1.42755841530144e-05	0.639799811942764
ALG1	1.45812254335136e-05	0.656040529876558
RP11-89C3.4	1.49537174794105e-05	0.765457650068022
TNNT3	1.50297239304487e-05	0.697009962166389
CASP1	1.52575769961886e-05	0.617075597337109
RP11-539L10.3	1.52583069097931e-05	0.613960484470378
CD109	1.52623991072738e-05	0.507231173151929
SH3PXD2B	1.54746132715774e-05	0.530904322976318
STARD4-AS1	1.61871856830727e-05	0.602685698641858
CRNDE	1.63235283296338e-05	0.601388314689814
KIAA1755	1.64478958799367e-05	0.816473387736685
LBX2-AS1	1.68224136686564e-05	0.721351984308489
AC010226.4	1.72284099736881e-05	0.542018415015767
HOMER3	1.7525709016757e-05	0.513308842227254
RNASE6	1.7598371001904e-05	0.77569797516894
GFRA3	1.82936400790401e-05	0.602356662818945
CTD-2576F9.2	1.82936400790401e-05	0.588077652562951
ARSA	1.83867241280539e-05	0.546935751737253
ADAMTS16	1.83901550943478e-05	0.766619322506306
DCLK3	1.83996316225177e-05	0.701004706331693
TRAFD1	1.86440258612334e-05	0.575830808422245
CDPF1	1.91148551395829e-05	0.565522823907144
MANSC1	1.94233681588608e-05	0.522009243585035
ATF7IP2	1.96667359652973e-05	0.633728861505933
LARGE	1.97807776319365e-05	0.518902098120775
OGFRL1	1.98433180998512e-05	0.505977827535817
AC084018.1	2.05784514655747e-05	0.537712378529579
RSPO1	2.12809689032252e-05	0.757279305781136
GPR34	2.13286352612586e-05	0.695279288621297
ABHD16A	2.13654757038959e-05	0.685639084705867
UBD	2.14059723770883e-05	0.725247816990193
LILRB5	2.16271525289803e-05	0.696673600998019
PRF1	2.26121951457462e-05	0.698452947154689
FAM131B	2.30873126358359e-05	0.731367204603385
GLIS1	2.31513655470729e-05	0.744221297234414
BOC	2.31599587763145e-05	0.510322111964612
PIGF	2.33994544394974e-05	0.524574068625959
AP000330.8	2.37486354127268e-05	0.711115018798395
ZFHX4	2.39358172437061e-05	0.507119709566118
RP11-344E13.3	2.3961463718829e-05	0.645612828991669
RP11-481A20.11	2.57216359544896e-05	0.643282036020993
COL11A1	2.57216359544896e-05	0.616092505469136
CSAG1	2.57216359544896e-05	0.601340533931995
BCL2L11	2.60289304366483e-05	0.50491269675573
FBXO4	2.62017013981249e-05	0.519469528459013
HCLS1	2.72717340568341e-05	0.560559778259073
C10orf99	2.97209051228814e-05	0.657712434855557
LGALS7	2.97209051228814e-05	0.644443443033324
WDR81	2.98489600632733e-05	0.677866735868431
LEF1	3.01210710542134e-05	0.600878660516353
KCTD13	3.01210710542134e-05	0.592514501961107
PCAT6	3.23180763364624e-05	0.722705570790045
RTKN	3.34989896813405e-05	0.667852005895419
C1orf213	3.43065848052038e-05	0.528375420806963
FAM105A	3.45026407786074e-05	0.557183168974227
RP11-532F12.5	3.45489861597192e-05	0.751525000475863
C20orf112	3.52722267238069e-05	0.550334558379303
IL15	3.53110711631342e-05	0.524380964422508
DIRAS3	3.57453989536027e-05	0.653645034109695
BICC1	3.65286609452644e-05	0.56373182572989
RBAK-RBAKDN	3.67770029193524e-05	0.568294167278303
CELSR2	3.71156477746421e-05	0.718377923387015
CLDN10	3.87349509744695e-05	0.750227522483669
ZNF250	3.97416178948005e-05	0.595827411466847
CTD-2659N19.10	4.0823169334537e-05	0.630725281323653
ST8SIA1	4.1214724568216e-05	0.633808015046001
LINC01133	4.12675262244782e-05	0.763465315763402
ZNF496	4.2811905738485e-05	0.589293088981464
RP5-930J4.4	4.32376405035435e-05	0.631851354786245
GZMH	4.39276814356839e-05	0.658911604921277
CD3E	4.66778092386763e-05	0.679062380831244
HLA-DOB	4.6833726666727e-05	0.708676234137846
HIST1H4J	4.70753815921988e-05	0.74577907866385
PKP3	5.00908801685924e-05	0.730586784192044
SLC2A10	5.05018887495028e-05	0.566195132850752
HSD11B2	5.09508747095782e-05	0.73477504616835
IL13RA2	5.26636259027068e-05	0.702052443581219
SPOCD1	5.29212217126346e-05	0.673265553968412
LINC00847	5.53990948711503e-05	0.60818842433689
WNT2	5.55146779561666e-05	0.759714868681943
TFAP2A	5.55146779561666e-05	0.672413970170622
FGF14-AS2	5.68945548946487e-05	0.547726344461057
SPRR2D	5.83341883852994e-05	0.669739855747386
CTB-92J24.3	5.83341883852994e-05	0.644060203664689
PGAP2	5.85684249697277e-05	0.575947153021935
FBXL4	5.85684249697277e-05	0.560430064029897
NPAS2	6.00619621852472e-05	0.571851929692215
TRPM4	6.08535982746497e-05	0.578603308001038
FTCDNL1	6.14208433049166e-05	0.69049677866947
CLDN7	6.14208433049166e-05	0.660287677407212
FAIM2	6.48217799197476e-05	0.684458485106649
ERMAP	6.79768397527599e-05	0.653622633078749
RP11-1055B8.7	6.82408245358887e-05	0.593719850823121
PRAC1	7.14160938970736e-05	0.690206320201589
RP11-298O21.5	7.15099339705284e-05	0.557874094644512
RP11-108M9.6	7.27567805146591e-05	0.68328605190368
SPATA18	7.2881829322266e-05	0.715384449640072
ITGB2	7.60116608683393e-05	0.640058739951047
TNN	7.68948792645386e-05	0.630199956509851
IRF2BP1	7.79899386278179e-05	0.564961806358086
C11orf68	8.12481231541434e-05	0.526886644936675
TNFRSF18	8.14139167278191e-05	0.618238350147224
MGAT4B	8.15755873617362e-05	0.589063841483014
HLA-DMB	8.34528276609096e-05	0.58105633003177
FAM171B	8.52251394147477e-05	0.522451014794855
DUSP10	8.56916612498882e-05	0.52526083852951
GRID1	9.15078072742891e-05	0.593076568358172
KLK11	9.5324910965192e-05	0.706800009099682
MYL4	9.74519030299535e-05	0.679573519605634
AGPAT4	9.92349374145848e-05	0.527343440368255
PRSS1	0.000100557187927177	0.557714349463215
CCDC147	0.00010840318927436	0.657010347861732
TAGAP	0.00010840318927436	0.656805841807221
IFT122	0.000109914784739639	0.57186489723982
DYRK1B	0.000110883310391126	0.643651017897887
ZCCHC18	0.000112086754644892	0.682804827332409
TIGIT	0.000112086754644892	0.652846715767757
ENOX1	0.000112612746275889	0.665777479779594
DGKA	0.000114559979875453	0.57849036650569
TMEM143	0.000118430733722567	0.62600195984048
APOM	0.000120017810761293	0.614997976404793
VIM-AS1	0.000121764201152939	0.579988385928392
ARRB1	0.000121797740547677	0.524836054531919
NIPA1	0.000128390855379377	0.638965319891624
RP5-884M6.1	0.000133084461109482	0.66138630673589
CHEK2	0.000134542632919715	0.646769988167313
ME1	0.000134687874060413	0.561497586316152
IRF6	0.000141320424885478	0.642060492378207
MSR1	0.000142518656188403	0.604234162269301
RP11-136K7.2	0.000142518656188403	0.590970530294748
CCHCR1	0.000146721551488987	0.500492249582299
RP11-166P13.3	0.000149112620785282	0.574792094308583
SERPINB5	0.000150301156096062	0.650523369538048
PRRG3	0.000152665834091213	0.654707248893217
RP11-367J11.3	0.000152765402415971	0.557069659174373
FMO1	0.000155538794114027	0.67461052392706
CD53	0.000157772967346354	0.554537619845966
C6orf57	0.000158196615406668	0.592514964842036
CD8A	0.000161057933513102	0.640425104830772
SCN1B	0.000165735245889362	0.609171897707547
ARL4C	0.000166487520643409	0.507907516711844
SERPINB3	0.000168066197936946	0.632327227394692
LINC00839	0.000173165622830111	0.609944004649677
PTPN23	0.000181672075623644	0.587127145303359
ANO2	0.000185468812189554	0.64891105204346
TRERF1	0.000187448356941346	0.509475237174832
PIGV	0.00018840177357794	0.541210226860388
CPT2	0.000190612749161756	0.553669865451102
KCNAB3	0.000191595957000915	0.604337885031719
CCL22	0.00019785621822342	0.607909677413109
CPNE4	0.00019790028292429	0.532288360845765
MUC21	0.000198857894458613	0.512381366577494
SKA3	0.000198857894458613	0.512287217833219
KREMEN1	0.000199004588576259	0.545079953710796
GLTPD1	0.00020205822353192	0.503962461400174
AC009506.1	0.000205486159180854	0.608057999816576
SPINK5	0.000211018069546039	0.643191180200754
SLC16A12	0.000211466048142482	0.617978513639497
RP11-676J12.7	0.000211466048142482	0.617656985788661
EFNB3	0.000213477913114431	0.600479595297437
CHI3L1	0.000221054885987143	0.656699461404747
IL2RG	0.000221186293604566	0.548480800833332
CLEC10A	0.000226902379788024	0.631694047283673
NDP	0.000230659395368582	0.604069441631146
CPA1	0.000231785612277329	0.631826291276296
C3orf55	0.000231785612277329	0.612553563325299
PTGDR	0.00023987399904605	0.531409436132972
CGNL1	0.000243302192708979	0.533445214331426
EVA1A	0.000247766627143395	0.630451846540067
GRIK3	0.000257317321461827	0.62942766654902
MDGA1	0.00025966196903612	0.587814633978973
TTYH2	0.000265073048852643	0.587547222454044
RP11-6I2.3	0.000270845499844313	0.56087666792791
PXDNL	0.000270845499844313	0.560251128430998
KRT4	0.00027935417150976	0.668315981736525
SLC45A3	0.000285191328018949	0.594658808698551
XCL1	0.000286814152929016	0.622271193006654
CBX8	0.000286814152929016	0.621940110361632
ZBTB7B	0.000300947961155896	0.519679841508749
GATA6	0.000311054198817427	0.500840991260765
CETP	0.000318574041348292	0.5625521014801
MAP7	0.000326107944549662	0.611839781784113
CLDN11	0.00032717712138986	0.63966190840356
ZNF408	0.000340502844878833	0.500344522624057
CHADL	0.00034060519565322	0.631852515099365
LRRC45	0.000340999468263338	0.556167982660152
CDKN3	0.000342162334003199	0.586812440136879
ADCYAP1R1	0.000350506029631679	0.565253693570708
LINC00339	0.000351068051125505	0.592718234894612
CYBB	0.000352148915561628	0.613169293266767
CXCL13	0.000360055332040384	0.558202576389276
ZSCAN29	0.000370235609360512	0.554455799032102
C20orf202	0.000375054279954484	0.520644872503359
PARVB	0.000377691572969231	0.508851486576145
MLPH	0.000389519306887765	0.646301657895624
APOL4	0.000421773449837998	0.68773325010608
CD3G	0.000429327695985863	0.641724574158794
GATSL3	0.000447379070240341	0.501741661081721
EHD3	0.000454401549200166	0.503484260082063
CTA-204B4.2	0.000470608470428738	0.567390078850178
ARHGAP9	0.000472717497247254	0.58842160626376
C2orf88	0.000486230654545135	0.611257012912409
SLA2	0.000487770329957887	0.566402357496689
CD70	0.000487770329957887	0.553351129840658
CRNN	0.00050618440197775	0.531820568610123
FAM179A	0.00050618440197775	0.531618223279757
GABRA2	0.00050618440197775	0.517041194190998
HAUS8	0.000507145218617267	0.502346082340842
KCNMB4	0.000509845907003928	0.598034043393242
BMF	0.000540377146975329	0.588445960407218
PRICKLE3	0.000555718902073477	0.520887819894281
CECR1	0.000571310922362573	0.539171288189238
DOK2	0.000574697322975563	0.588032756127219
NICN1	0.000608289831527192	0.500608411215173
SPIB	0.000611026776502639	0.543637725827576
RP11-95P13.1	0.000619314961883432	0.549736586420933
RP11-508P1.2	0.000619314961883432	0.522136998774494
LOXL4	0.000628878498702759	0.57693527729945
ZBTB46	0.000628878498702759	0.542834925266097
PLCXD3	0.000633356744171289	0.612840561890484
DERL3	0.000637820840589063	0.502160472154617
HK2	0.000644365992304366	0.581403376527197
PTGFR	0.000652181043495482	0.592845406708318
ITGA11	0.000665486842656175	0.532863744519722
PDZD2	0.000687611631281351	0.590438846440793
FMO5	0.000690208911551489	0.540845288298671
TMEM256-PLSCR3	0.000697734689210812	0.630911765893477
PCYOX1L	0.000708025398296581	0.607777556055882
CTB-58E17.3	0.0007531976726315	0.509832984832921
MMP15	0.000794262246222229	0.568084420258389
KB-1125A3.11	0.000794262246222229	0.555601863477043
SERTM1	0.000807395955671996	0.602360946646682
FPGT-TNNI3K	0.00082695437518367	0.542760531503196
RP1-102H19.8	0.000859575919472459	0.588853182156626
C19orf33	0.000873693933030465	0.55046999418849
ZSCAN32	0.000873693933030465	0.519969425152574
PENK	0.000887916333645911	0.531711974899228
ULK4	0.000888766630742852	0.550812065560685
RP5-882C2.2	0.000897106254277179	0.566971271601956
RAB25	0.000910897179215941	0.570770125053924
LINC01091	0.000917223147596059	0.520357006159874
MCHR1	0.000942927552669952	0.516556226780327
NAA60	0.000992906766828088	0.560975701231375
CTB-193M12.1	0.000992906766828088	0.537185505200142
L1CAM	0.00100697694611104	0.560260057988452
VASH1	0.00100723862169128	0.535399441289742
U82695.10	0.0010274305859742	0.631000253198107
C3AR1	0.00103087615824537	0.555515515450152
ZNF671	0.00103087615824537	0.516792831857386
ABCB4	0.00104364342648318	0.57450114900328
C9orf66	0.00106774653608321	0.576384676458242
CCL3L3	0.00107271382726161	0.512272907505672
PROCA1	0.00107603942293748	0.5454664484309
VSIG4	0.00108980628242689	0.602724205376204
ELANE	0.00110567268732881	0.521182691827061
NMU	0.00110567268732881	0.507415966175857
CAMK1G	0.00111169505945377	0.502371189146649
DSC2	0.00116869828783506	0.558043510099261
WDR24	0.00118004984224684	0.530799467528738
IPO9-AS1	0.00123826547926303	0.549846281031921
RTN4RL2	0.00125847058135526	0.575913146622922
NINJ2	0.0012635065899901	0.570921939248089
LRRN3	0.00128757003078115	0.579730296722122
C18orf56	0.00130180159442083	0.560475621213705
KCNQ3	0.00130180159442083	0.531613685851953
ZNF48	0.00131449144229452	0.500324753679657
RET	0.00131496891826283	0.562845033871868
PTPN6	0.00131733947434397	0.506580929994225
RNF139-AS1	0.00132437388000508	0.542229878990828
SNX22	0.00133006213178926	0.5667707305659
RP1-170O19.17	0.00133560745133229	0.597383893925433
WNT5B	0.00133560745133229	0.565357183900136
TMEM37	0.00135835999999861	0.506334160642542
ZNF578	0.00138981987428408	0.595510739551398
SYTL1	0.0014218504671312	0.540150628082528
CACNA2D4	0.00145207098243762	0.502571564510537
NHSL1	0.00145582960031538	0.53079472027953
PLEK	0.00146879070459079	0.529494540339546
HSD17B13	0.00149698852404458	0.545452159436084
MICB	0.00154328913868425	0.553486043567889
PBX4	0.00155138105151265	0.532678493222932
LAG3	0.00162833110368949	0.574848167784214
GATA6-AS1	0.00165405414159494	0.551354411937709
RP11-849I19.1	0.00169589658708791	0.510340637568748
GPR133	0.00169760199225346	0.588534074550376
LA16c-431H6.6	0.00170653044967735	0.582311936800077
EDA2R	0.00174205038474883	0.509987302623036
CSF1R	0.00177468800819222	0.526099559142706
BAIAP2-AS1	0.00180199691579162	0.540248024084859
SUSD4	0.0018080202171543	0.534750564878922
RAB15	0.00182501497687133	0.553064495220602
AD000090.2	0.00185179751502164	0.54847885484084
RAVER2	0.00188159146346433	0.542665841231185
AC002398.12	0.00191421547262867	0.520423447632385
EFNA3	0.00195720605278325	0.560542238621387
KCNN3	0.00195720605278325	0.551934235144155
KIF17	0.00198277304896658	0.537087183553326
OSGIN2	0.00198385276135974	0.534341186691572
CD200	0.00202969248414618	0.533378737055945
AGAP2	0.00207926950048376	0.511877433217061
RP11-79P5.9	0.00207926950048376	0.500675420498694
CLEC7A	0.00220304529664377	0.5247355604691
PCDHB7	0.00221497660509357	0.520357209010451
NLRP3	0.00241851748705503	0.515976016299376
HSD11B1	0.002418857468172	0.524035322930496
EFCAB13	0.002438516344675	0.515442223165585
TXNRD3	0.00246118828562023	0.544817075137876
APBB1IP	0.00252849577832035	0.525948857657069
SYN3	0.00256107795320586	0.511844303139418
GSC	0.00267996261408566	0.532018416881346
AC079210.1	0.00271511570284046	0.505658964204779
CLEC18A	0.00278494641597798	0.533786023700619
WNT5A	0.00280609293030673	0.513039941062305
TST	0.00286851204304432	0.515563033097904
POU2F2	0.00287622626001668	0.545629905647572
CCDC36	0.00287743959518918	0.503079154918366
PPL	0.00294725588048588	0.510587135621669
PTPN7	0.00299877957204989	0.527155043974883
BAALC	0.00303546444230117	0.510570549129399
NPL	0.00303624012478802	0.534626524196711
RP11-576I22.2	0.00311307858404917	0.532298629691051
PDCD1	0.00311307858404917	0.507178838664146
AC010090.1	0.00312134688632621	0.511867596595816
RP11-624M8.1	0.00320326750111314	0.509462247267412
FAM228A	0.00321424736072037	0.507351794498979
COL9A3	0.00325719750524478	0.51558280064414
PLK5	0.00333898329096697	0.528114745243361
ICOS	0.00366901617051901	0.525615590457141
C6orf3	0.00377620364629464	0.50311526117778
DDTL	0.00406859537435242	0.532826470278834
DSC3	0.00406859537435242	0.511271131171213
CCDC19	0.00422253469290871	0.536902335289447
MEF2BNB-MEF2B	0.00431746213301078	0.528047541865092
FGFBP2	0.00432607085671324	0.519567452356785
MC1R	0.00432607085671324	0.51772087700423
SH2D2A	0.00459620043784622	0.53930436093108
ST7-AS1	0.00493171787793047	0.507336799955847
DPP4	0.00511295541177329	0.511026142865914
ZNF646	0.00576851441968829	0.500346855730663
CHP2	0.00664710051622647	0.507775772742761
RP11-1070N10.3	0.00802419072661995	0.507083562770014

## Sheet: SMC-downregulated
gene	p-value	logFC
PDK4	0	-1.46841161125991
CYCS	0	-1.393917558359
KLF2	0	-1.37450783581914
APOLD1	0	-1.34242939298244
BTG2	0	-1.20346837190516
RHOB	0	-1.17132675303441
JUN	0	-1.03763692856499
C10orf10	1.43790475972784e-298	-1.27798980324137
MT1M	6.54831879075888e-274	-0.974884324695028
ZNF331	3.52406239817524e-269	-1.18407686875949
GADD45B	1.03003770464092e-266	-0.911171304306797
MT1E	2.06636632958356e-259	-0.960774120035574
ADAMTS1	2.84736446782025e-247	-1.03361689516085
PLN	1.60334928855222e-245	-0.984756857557373
NBEAL1	7.92429956113228e-243	-1.03100445396515
CCL19	2.71952828597999e-242	-1.0928282707352
SERTAD1	1.48722557685746e-237	-1.08055261374542
IGLL5	2.16399803418884e-235	-1.49481020194443
PPP1CB	4.81059086016521e-234	-1.08093303392925
TIPARP	4.93425672709373e-232	-1.26154726037044
FOSB	2.42093567646836e-227	-0.890914028225556
IL6	8.40470371463657e-223	-0.864142445696095
ATF3	5.95792823393863e-208	-0.880642578520757
NR4A1	1.8511120144642e-204	-0.895527367580989
HMOX1	1.40358875906568e-192	-1.60746669378023
CEBPD	8.50500122277724e-176	-0.831427954670877
DDIT4	1.51939074537403e-173	-0.901341857622793
MAFF	4.5495254159475e-164	-0.866261827624105
DNAJB9	1.35151057441042e-162	-1.06196445152659
MT1X	1.49449952379498e-148	-0.697934743748238
PCP4	1.05032898229759e-144	-0.822202469803499
CDKN1A	1.97878444166134e-142	-0.712968138470547
CCNH	2.19319820145313e-142	-1.06753717673016
HNRNPA1L2	2.11803813650141e-141	-1.26149122640555
EIF4A3	2.65059007927462e-140	-0.914975598689294
KLF4	4.89047403323835e-135	-0.894802809037591
MTRNR2L12	9.8778390039774e-135	-2.22514440030915
NR4A2	1.43601171384537e-133	-0.911853239342863
CLU	5.1190076763874e-133	-0.749639877954458
ATP1B3	7.79687912981952e-127	-0.777851036269906
YBX3	1.33398832200865e-125	-0.727439528295306
GSTT1	1.70177160711179e-124	-1.2080157132949
SOST	1.18699814486949e-123	-2.82869551396383
CHD1	1.59984247730963e-123	-0.996717135671811
C11orf96	7.9860973089392e-123	-0.651753610754024
RPSAP58	1.3226870573625e-121	-0.793796993369889
CRIP1	2.33827299668701e-118	-0.657278171042803
AC097724.3	2.79490500861519e-118	-1.79763006900684
JUNB	1.28569704214468e-117	-0.605274051451898
PGAM2	3.21884215790064e-115	-1.44877902520991
FOS	1.33813113636008e-112	-0.595470161562623
MT1A	2.05448318173205e-111	-0.611006148956171
NACA2	3.884804348265e-111	-1.51380765836293
CH25H	2.62334853325743e-103	-0.842194000701507
HAS1	1.37754251717351e-100	-1.35104849604723
LINC00473	1.29526621706983e-99	-1.75858505099472
CCL20	1.14754417281651e-97	-1.83862234816698
SBDS	1.17732660531364e-95	-0.640778625571571
SIK1	2.1969842942924e-95	-0.858798169002727
RP1-241P17.4	1.33212705862037e-94	-1.42002758501672
IER2	1.71121016521396e-92	-0.593010030437013
MIF	1.41741702811835e-91	-0.662445764336954
SOD2	2.78539394251099e-89	-0.596233151153888
ID1	4.09818955973589e-87	-0.735628693405496
SORBS2	2.69655155720762e-86	-0.648653416952843
CXCL3	3.94928484664385e-86	-0.831772060168278
BTG1	8.19939500287437e-85	-0.559450637872021
JUND	1.2298944249066e-83	-0.622672876473009
PRMT10	3.09074219532488e-82	-1.08813928525008
CSRNP1	4.83994474728341e-82	-0.707680079476917
NUDT4	1.32516070840728e-81	-0.637946203473529
SRSF3	3.19858297755694e-81	-0.599399935638003
PNRC1	5.7419233238374e-81	-0.538306970979451
TIPIN	1.93164083680135e-80	-1.66553719795295
ZBTB16	1.075849199896e-77	-0.813448481571247
CCNL1	1.07999490507594e-77	-0.610751416988804
ARL5B	7.59999914503393e-77	-0.986359642125677
ARRDC3	1.18544347860925e-76	-0.994601376267393
AC093390.1	8.94326629859306e-76	-1.43516353975931
NAMPT	2.54180747408669e-75	-0.627959908497787
SFPQ	9.93997937836014e-75	-0.689896608823652
H3F3C	3.41338101041292e-74	-1.51923135097533
HES1	1.82505690147167e-73	-0.558390553719916
CRYAB	9.06367265604822e-73	-0.539863102531068
CEBPB	8.00215574910253e-72	-0.549005326779684
RND3	1.10119297928159e-71	-0.667194391988967
RERGL	1.95585944506141e-71	-0.606490706578383
MUSTN1	1.08671151406516e-68	-0.986141964792803
NOV	1.85021913910731e-68	-0.802308020319342
SNX10	4.24028693634475e-67	-1.80514704801447
ZNF141	9.89807046214508e-66	-1.25504418974987
NFIL3	1.12877202856468e-64	-0.737709897957162
UBR1	2.19055796971396e-64	-1.12179488766876
RAB3A	7.23080185163978e-64	-1.5617948607192
TCEB1	1.18490733787158e-63	-0.53479123851567
EFNA1	4.55955972981313e-62	-0.927405775798648
NRGN	5.11806848788183e-62	-1.03965159708143
VPS37B	7.39019382694308e-62	-1.02454366657035
UBBP4	1.34747143682212e-61	-2.15478980223278
NAF1	2.90366974506055e-60	-0.972335306796244
ZFAND5	5.50980699865265e-60	-0.55338071603834
ETS2	2.10299529607716e-59	-0.602660319515706
ITGA8	3.03347732722521e-59	-0.940900564207401
GTF2B	9.06794671937881e-58	-0.827786049259079
NPTN	7.55221738625755e-57	-0.711943553144891
TNFRSF10D	8.7006347884586e-57	-1.13561407670206
CXCL1	3.82304136229994e-55	-0.853259440144901
EGR3	4.63770640314301e-55	-0.934111781696553
CKS2	6.61982139267948e-55	-0.855517650241335
LIMCH1	1.09961730155706e-54	-1.38650412748415
PPP1R10	1.58745004871067e-53	-0.758536655121979
TUBB2A	2.06549278623997e-53	-0.663024528811977
NR4A3	2.54544963250212e-53	-0.666897005543055
ADAMTS9	1.76469730334321e-52	-0.69808316541561
KCNA5	3.81816089562881e-52	-0.987495510888733
TPSAB1	1.12966967141872e-51	-1.52467456591318
SLC38A1	3.85165102474818e-51	-0.875320071587176
GLA	2.60163334558957e-50	-0.767915658491364
MIDN	3.64350352256144e-50	-0.568007083626875
PGAP1	1.60024818827098e-48	-0.943364032360659
TBX3	2.56542969756574e-48	-0.791063698555555
TOB2	3.2971233053046e-48	-0.681032060690593
ODC1	1.88456717708264e-47	-0.646607294856044
HNRNPU	3.74669036343192e-47	-0.526506556313373
RPS17L	4.68948788150453e-47	-1.14495982092138
MEG3	5.14735732039278e-47	-0.632019544846466
SKIL	1.00742552117819e-46	-0.836465728307455
PIGA	3.52143121616239e-46	-1.08127129741838
CASQ2	5.37751352400321e-46	-0.763464442601089
CYP1B1	6.12077658044894e-46	-0.808025428712991
ZNF90	1.75198806490777e-44	-0.923350065755063
RAB20	5.80869132667966e-44	-0.846605638856714
DARC	7.19188053930654e-44	-0.960576476518143
DNAJC27	8.94971472395621e-44	-0.97784662203946
TFPI2	8.91772349150583e-43	-1.52470823466411
SNORD3A	1.15202963310108e-42	-1.10051168186248
LDLR	1.20008200806815e-42	-0.626143297232239
ZFHX3	2.1588228839959e-42	-0.576697723368978
TOB1	3.24125378934878e-42	-0.563398622845194
SLC25A25	3.61839559711718e-42	-0.608861271137844
RP6-109B7.3	9.70331271512181e-42	-0.885163209142437
ELL2	1.52830495807855e-41	-0.648684463452585
TMEM181	1.69934147493653e-41	-0.938465652470671
GABARAPL1	3.05297221003274e-41	-0.589640028554237
PANK3	6.51704346219603e-41	-1.07048950118745
MTRNR2L9	8.33161191285437e-41	-1.97283023547445
CMSS1	1.43034002813603e-40	-0.771352365269403
SERTAD3	1.06423005028739e-39	-0.647701147173227
CTH	2.81684208552161e-39	-1.18031323965767
PNP	3.65802426104668e-39	-0.833147563201629
HEXIM1	3.78391686752795e-38	-0.513619620999891
GMDS	5.65904993810965e-38	-1.13663608757199
OPA3	7.75583264415186e-38	-0.811096278915496
RP5-966M1.6	1.11334797126792e-37	-1.13119565714369
RGS3	2.68062280437867e-37	-0.746262466579981
RP11-386I14.4	2.48453010504506e-36	-0.884070366483117
GADD45G	8.51341994779836e-36	-0.606731243751845
PABPC3	1.12419340215207e-35	-1.65301359305251
TSPYL2	1.12532186588722e-35	-0.597762742396627
TXNRD1	2.00750106367016e-34	-0.64286769960013
FOXC1	4.8186830865123e-34	-0.783142202329277
EDNRB	9.66466095164613e-34	-0.652182654459598
RBPMS2	1.24077469176546e-33	-0.644425572826784
GPR20	1.66530674740788e-33	-0.996558877962993
RP11-473M20.16	2.99712908265069e-33	-1.56202349970546
MYOC	9.88661009462501e-33	-1.26454926525487
ALG13	1.06074781639708e-32	-0.624071802089933
COQ10B	1.18452827694102e-32	-0.515314169001207
FAM150B	1.5670536727835e-32	-1.14879526683184
SELE	2.21624002571448e-32	-1.02442682402929
ZC3HAV1	1.6169279404864e-31	-0.606542519779887
RASL11A	1.32374994651041e-30	-0.71340589189208
NME1-NME2	2.56779631352521e-30	-0.961789931871995
GZF1	4.6973582987223e-30	-1.03959544713081
CASP9	6.54166087113786e-30	-1.15115483130551
NOP58	7.28104324081931e-30	-0.573223511117346
WDR45B	9.15381612921862e-30	-0.562965645296635
CTC-428H11.2	1.0569206336202e-29	-1.52186226220907
EIF5AL1	1.84820959761014e-28	-0.692411666281078
NAMPTL	2.31054936066388e-28	-1.56068362137613
ISG20L2	5.91589157593375e-28	-0.682479145080669
DNAJC11	7.88964181017955e-28	-1.10342242337184
TSPYL1	7.91530764518306e-28	-0.542395706403699
MT-ATP8	8.36293193420408e-28	-0.741863051829724
GNG5P2	8.87153971030926e-28	-1.39609024440529
ANGPTL4	8.89103968279309e-28	-0.510700361430555
PPP1R15B	1.55559682177227e-27	-0.566205028740485
ZFYVE16	2.86285891811765e-27	-0.697741707505787
PTP4A1	4.11144482126604e-27	-0.513667614045878
BRSK2	4.92547043161685e-27	-0.939282086310429
TMEM70	7.52330422836454e-27	-0.529584576107428
TULP4	9.22031199142719e-27	-0.867061272292016
AVPR1A	4.24742345626459e-26	-0.995976124581551
RGS2	5.04675357492984e-26	-0.56948606695038
SMC5	6.95801852985761e-26	-0.634929658033808
RNF122	1.40722371350847e-25	-1.07537762297314
LRRC8A	2.13291484267578e-25	-0.70739388378644
SYNM	3.21754179364424e-25	-0.59269462406733
MTRNR2L1	4.64410189444058e-25	-0.834481197234595
GCLM	1.5065227527119e-24	-0.614636141810263
ARC	2.05137653323967e-24	-0.625288821505513
SLC7A11	2.62238992603259e-24	-1.48164860546247
RP5-1085F17.3	3.08339574984687e-23	-0.896822045068865
LDOC1	4.11028343557919e-23	-0.595359562398818
HIPK2	7.12171010220282e-23	-0.523755865229694
CXorf40B	7.51164772544118e-23	-0.850854302272861
NTF3	8.57613597037534e-23	-0.568184938461441
SERPINB2	9.98342880461965e-23	-1.34991778742719
ZNF263	1.60970190762331e-22	-0.64568784417424
USP36	1.82713730594065e-22	-0.648815336123256
TCEAL2	1.95348599626907e-22	-0.849438276949186
TMTC1	2.87270197173152e-22	-0.715971400715805
BTBD7	5.60798408083456e-22	-0.5569118082492
CBLN2	6.06858930872221e-22	-1.4804727546825
METTL15	6.79107256288125e-22	-0.706407182803729
NAP1L5	8.05586432517156e-22	-0.69928167626009
KCNK17	1.24785340740845e-21	-1.38748220479959
ZNF131	1.27006312267823e-21	-0.596210074567676
RLIM	1.63530583793757e-21	-0.719362912943237
CALCA	1.6872073952061e-21	-1.02187060534561
SUSD5	2.31279208575797e-21	-0.686521680850485
SH3BP5	3.08847511989624e-21	-0.649308934739176
BEX1	3.19460133808023e-21	-0.930977133719852
SMN2	3.19705748356214e-21	-1.12391810076873
KCNAB1	3.59357955110338e-21	-0.519473398440836
RP11-294J22.6	3.90003912421129e-21	-0.813588929287954
FAM118A	4.95317100184387e-21	-0.757661125060686
LDB3	7.90647845635286e-21	-0.58023503216362
ARL4D	8.50007067189773e-21	-0.590133810747085
MAP1LC3B2	8.72517571260934e-21	-0.861213755598622
ACKR3	9.11183555237662e-21	-0.546151610389634
RQCD1	9.93085820594632e-21	-0.669668444736463
MYOZ1	2.73676853849119e-20	-0.837773386399244
DNASE1L3	6.85398901500412e-20	-1.38524681248544
ITPRIP	8.13413842666642e-20	-0.699227381324957
CHD2	8.80874957230763e-20	-0.516309453657109
PARD6A	1.6519322953523e-19	-0.836892834189785
UBE2S	2.2815276174205e-19	-0.64975159908005
SRL	3.80148855832986e-19	-0.873415177934275
SCGB3A1	7.27847366386688e-19	-1.25165158606792
AC005276.1	7.6330612826778e-19	-1.36210007856394
RMRP	1.08335798405919e-18	-1.24878503677325
AC004069.2	1.59752768402618e-18	-1.14231052213236
TGM2	1.89417536145107e-18	-0.606355393779402
H2AFX	2.45437206521432e-18	-0.53263888877142
BEX2	2.84050268670092e-18	-0.819399891075932
DCUN1D3	5.33558569750751e-18	-0.658578286737609
GFOD1	7.0907987732315e-18	-0.620718796924081
RP11-336A10.5	9.55874097823758e-18	-1.27607422942277
PPP1R1A	9.62722312513919e-18	-0.950909144892996
SMN1	1.00873909417654e-17	-0.95559128434484
SH3BGR	1.15314258111743e-17	-0.599585566398256
NBPF15	1.37869014811983e-17	-0.643602659687354
C3orf58	1.72317679489675e-17	-0.625988319118422
MLLT11	1.72949942537419e-17	-0.607701507782366
CTSG	4.07403689408248e-17	-1.31219996977755
CSDC2	5.44654800517903e-17	-0.568456426945329
KLHL15	6.7174343962812e-17	-0.773427810678256
CAV3	7.45868014137742e-17	-1.27216436136009
NUPL1	7.92404648445666e-17	-0.641200723448239
HOMER1	1.01110087616901e-16	-0.631772610972722
SDC4	1.17430665171976e-16	-0.560864811984208
SLC22A3	2.17475565535678e-16	-0.652652622175036
RP11-489E7.4	5.99115356806657e-16	-1.1537702479389
NRARP	8.67814112394182e-16	-0.692678323958681
RND1	1.52168006653976e-15	-0.648727805128266
CPA3	1.84437355833e-15	-1.36488359056042
HYPK	1.90343891334542e-15	-0.635149554824487
S1PR3	1.93680681495597e-15	-0.511345865580009
ZNF460	2.38474097450415e-15	-1.01362205946307
NTS	2.42879092624193e-15	-1.25585685764839
SNORD3B-1	2.78231263330307e-15	-1.11745692924026
EOGT	4.11987520713274e-15	-0.587468305826309
FZD5	6.12398572194522e-15	-0.880923216310597
FBXO33	6.3145711202306e-15	-0.678699405142223
SLC9B2	6.50718826834847e-15	-0.615495568709443
SMEK2	9.27133371817427e-15	-0.51145477849213
TSPAN8	9.76386464296447e-15	-0.825487292009142
ALKBH2	9.91622775251649e-15	-0.542097565161742
ADARB1	1.31016402125294e-14	-0.814660742138406
NAP1L2	2.34376369696243e-14	-0.886035300516805
LINC00693	2.55612099133067e-14	-1.05904686946938
PPP1R3C	3.19190013972552e-14	-0.576013388799301
PCK1	3.61313693679786e-14	-1.22265368513283
GREM2	3.83737499916749e-14	-1.24278377242744
NMRK2	4.69804126718159e-14	-1.14132129149082
SLC9A3R1	5.19602351751418e-14	-0.683770509009157
NTRK3	7.58026222754809e-14	-0.503025908608367
CBWD2	8.72354476328407e-14	-0.670110482666059
SORL1	9.22367669256247e-14	-0.635723682203643
CPED1	1.18178597794577e-13	-0.507151587232141
COL13A1	1.4172361847458e-13	-0.822138572716766
CHD5	1.43632678384163e-13	-1.16841335376842
PNRC2	1.62899160258767e-13	-0.617063171758197
SLFN11	2.35286768387584e-13	-0.57971275242238
RP11-298J20.3	2.68974591879908e-13	-0.947627679440891
STAC2	2.79612520160601e-13	-1.02970803219734
AKR1C1	3.24943706695266e-13	-0.524905558963713
PSMD5-AS1	4.00922995788511e-13	-0.637606923101932
TSPAN7	4.19993859310883e-13	-0.798149608904617
PIK3R3	6.14249245505502e-13	-0.788103566238663
USP37	6.82279717784534e-13	-0.567881256430396
DIS3	7.1400233955079e-13	-0.61041489104614
HPS5	7.76878683407953e-13	-0.778845166656984
RTN1	7.93571554141552e-13	-0.831378135258758
ZNF181	9.98333330480654e-13	-0.720729647535173
PLEKHO2	1.59215077887473e-12	-0.730887997588172
VTRNA2-1	1.67175923799029e-12	-0.818525894626101
BEX5	2.74633580533558e-12	-0.946916051782863
ACAN	5.06750790862298e-12	-0.543994134349283
AASS	5.39017764395611e-12	-0.647423470505861
FAM46C	5.74131514541945e-12	-0.652708742177334
KANK3	5.77235892470393e-12	-0.759819760463192
KAL1	5.83803942645079e-12	-0.782511617590576
ATP1B1	9.40571583923799e-12	-0.574531966678701
CISH	1.63880002465673e-11	-0.65122189398008
ABR	1.69963020554161e-11	-0.519577920206588
PDE4C	1.72787153825911e-11	-0.611303636742957
PM20D2	1.87140366527339e-11	-0.51331025260693
NPIPB11	1.8719970396648e-11	-0.935653809543952
TRDN	2.8458107991586e-11	-1.06290662352399
PCP4L1	3.14548035768698e-11	-0.828114613811542
RN7SL1	3.18446970394209e-11	-0.562742004495574
PDZRN4	3.40614032968038e-11	-0.848474382711053
MTRNR2L2	3.44512481924251e-11	-0.66479342399469
UNC45B	3.51556409862223e-11	-0.867266397716709
C9orf72	4.08154862113171e-11	-0.584834616846397
RGL3	4.824517831218e-11	-0.727455873028056
CEP350	5.10733120875424e-11	-0.515337055026131
TNNC1	6.22711256845726e-11	-0.520280810947627
IL1RL2	7.14676791924238e-11	-0.87261013028263
PPARGC1A	7.3451446296007e-11	-0.745866247916479
PCNXL4	9.69533178895121e-11	-0.608788534600129
RP11-354P11.3	9.88367982619015e-11	-0.926611612539528
FTX	1.06498339461017e-10	-0.708066810479269
CRY2	1.20761200887545e-10	-0.562424796064124
PI15	1.52806685435702e-10	-0.603327846109494
AVPI1	2.13946362355447e-10	-0.519238241216964
RP11-473I1.5	2.32492481212128e-10	-0.870298982253411
FKBP1C	2.49909183107064e-10	-1.03703347366457
VIPR2	2.58499325287673e-10	-0.580912116863785
EFNB2	2.90251345999793e-10	-0.667197434636161
HIST2H2AA3	2.90919731789749e-10	-0.584042559868919
KANK1	4.30445584915596e-10	-0.550421357271114
MYOM2	4.54256727932967e-10	-0.711004483095675
PEBP4	4.61087186620489e-10	-1.0052807524891
DUSP8	5.53027703453381e-10	-0.53899269826634
SAA1	6.46296549806826e-10	-1.05474446207544
RP11-425D10.10	7.4840944838259e-10	-0.881374269594032
PPIF	7.63525326536593e-10	-0.533412865496422
MYRIP	7.72306270250064e-10	-0.990837670182287
CXorf40A	8.33032204694448e-10	-0.6237471451955
GNG8	1.07603978441304e-09	-0.931126746075236
CRTAC1	1.10253255195762e-09	-1.02829866451052
ATP5L2	1.15150440538286e-09	-0.696795270724515
WIF1	1.30852753481226e-09	-0.994472320533949
THAP5	1.39198298408425e-09	-0.581826836104171
HOXB4	1.42181608582813e-09	-0.941265185426807
BTC	1.47751958990882e-09	-0.803992672577477
CCK	1.81262833226101e-09	-0.919418853255396
ADCY5	1.98807947038582e-09	-0.536981803822203
HYOU1	2.14986967088378e-09	-0.5908524394763
RP11-6O2.3	2.15884975611117e-09	-0.890008256637596
FZD10	2.2409182787667e-09	-0.532082060492412
SCARA3	2.56153854523507e-09	-0.624292897800713
LYSMD3	2.83037230249261e-09	-0.535867367386237
SHPK.1	2.85427825549054e-09	-0.665444110276386
USP2	2.89430554772356e-09	-0.502683095061814
AL132709.5	2.94993009660214e-09	-0.697547553526413
WHAMM	3.18908054345287e-09	-0.518592223669457
LRTM1	3.92005253551771e-09	-0.794918983329713
COL4A6	5.92245626033715e-09	-0.571285910857422
HAPLN2	6.23725238058776e-09	-0.906931602664849
FGF5	7.17100247308171e-09	-0.837188661999836
COX6A2	7.34380321915201e-09	-0.95136009484527
PVR	7.9313916522811e-09	-0.521308257718026
PCLO	8.26373557277392e-09	-0.589575534695632
RNU12	9.60340868034745e-09	-0.671805594084525
ARHGEF10L	9.64910480937508e-09	-0.508981993294305
RP11-27M24.1	9.67774142578891e-09	-0.908799742040905
ADRA2C	1.02685847588848e-08	-0.785674308076351
RASL11B	1.40243954455886e-08	-0.573231294919906
MMD	1.47050348860252e-08	-0.635417065053702
EGFL7	1.47744288079642e-08	-0.592522639405669
MORC2-AS1	1.64537974896856e-08	-0.700010711173868
ZNF571	1.81890765837805e-08	-0.731395522573956
PRDM16	2.25459869299173e-08	-0.625377321460289
RP11-499P20.2	2.39218019540605e-08	-0.60172646187284
RAB11FIP1	2.3961639019854e-08	-0.520674931680025
DPF3	2.9991992236068e-08	-0.912096033893325
NXN	3.39301772857847e-08	-0.524967294548433
RASGEF1B	4.0884721673555e-08	-0.554774790731103
CCDC85A	4.83429025342423e-08	-0.839702007583809
ASB10	5.88090738308759e-08	-0.632063689712605
NUPR1L	6.37632189690972e-08	-0.744867721385367
SMAD9	6.68756733348247e-08	-0.529345580468471
PDK1	6.86748861941851e-08	-0.574046938761252
RP1-193H18.3	7.24076619464489e-08	-0.871397129202413
GPD1L	7.46165804820768e-08	-0.550122537830914
AKAP6	7.60327838662073e-08	-0.516621911280472
GPM6A	7.72727405564701e-08	-0.878546457818609
SH3BGRL2	8.13956889872492e-08	-0.772077568326158
MYLPF	8.79996160766591e-08	-0.601620696564751
7SK.2	1.00626180460361e-07	-0.884232109885993
RP11-87C12.2	1.0621235061162e-07	-0.822038454645961
SEPT5	1.28446105860317e-07	-0.717284093774094
CSF3	1.3039087128274e-07	-0.548140845470342
SRPK3	1.41752566586758e-07	-0.846045957242527
HOXA7	1.48735265334909e-07	-0.584024968696483
TRUB1	1.62350638934456e-07	-0.64367675278347
ABRA	1.71032683510847e-07	-0.875064417717986
CHAC1	1.84502963789874e-07	-0.755695069044625
GLDN	2.00955344539005e-07	-0.752243802209429
DNAH17	2.02740565654135e-07	-0.519375093621852
LRRC2	2.19724247882359e-07	-0.870782064673507
NMUR1	2.71760753432225e-07	-0.850547674342226
SOX17	2.77473282801748e-07	-0.729221588143559
MCF2	2.95530280907074e-07	-0.71871129539926
AKR1C2	3.23290517700419e-07	-0.554059999662153
ZDBF2	3.30150809692397e-07	-0.593076922066895
CHM	4.25398317385972e-07	-0.507713077288489
ANKRD42	4.68334713240758e-07	-0.591044469415027
TNFSF9	4.87206403559866e-07	-0.520649234570355
GRIA2	4.95149188467068e-07	-0.805053292349897
ACVR1C	5.75178540490579e-07	-0.730504273554439
ZBTB7C	5.8877178801724e-07	-0.535826219978251
U1	6.27292208487237e-07	-0.639629033134815
NLE1	6.53373990900122e-07	-0.616897035238638
RP11-262H14.3	6.86454256272562e-07	-0.678627315898766
CPNE6	6.88722015296309e-07	-0.79937040389487
SCGB2A1	6.99052536395372e-07	-0.557114996743128
RP11-330M19.1	6.99052536395372e-07	-0.556875912585614
TMEM59L	7.26192555221457e-07	-0.723352718171283
TM4SF18	7.48395426254376e-07	-0.769747468753461
LIN52	9.48902288502147e-07	-0.602165931786058
RP1-266L20.2	1.02977157600134e-06	-0.723836335268901
AFF3	1.0874009263812e-06	-0.62010007141745
RP13-463N16.6	1.16655717413675e-06	-0.678853933170396
NKD1	1.28310388102317e-06	-0.524102336276193
SAMD11	1.32324545452977e-06	-0.720228978582699
AURKA	1.4195847603171e-06	-0.706965937148025
CTD-2210P24.4	1.78620790221972e-06	-0.564334141038132
ALX1	1.97692198419744e-06	-0.79961561270305
DUSP26	1.99366306761512e-06	-0.567120288440807
MTRNR2L6	2.07384995935645e-06	-0.535906680495974
RORB	2.11580233471643e-06	-0.592294945784712
TSPAN13	2.19165553634383e-06	-0.564826379644458
PMM2	2.26553116225808e-06	-0.707509212463739
ADAMTS9-AS1	2.39188759031434e-06	-0.751489536407106
KDR	2.39747377406185e-06	-0.739120907377021
NOL4	2.41074818211883e-06	-0.556596267227903
OPCML	2.56309268416163e-06	-0.740715157164309
AREGB	2.8225750307342e-06	-0.61284810971212
LTN1	3.41988958863881e-06	-0.500193813189222
IGFBP7-AS1	3.68335306784737e-06	-0.766620617177911
MORC2	3.86167820249251e-06	-0.580738526345427
RP13-638C3.4	4.00207037499323e-06	-0.730666850202537
CNKSR3	4.06469690986096e-06	-0.524361725691792
SLPI	4.35781684887027e-06	-0.583627504672528
ZNF620	4.61920078571374e-06	-0.543024529964922
KIAA0895	5.04329593773636e-06	-0.719446579717712
AL117190.3	5.54718286310608e-06	-0.80308131472413
CHMP4C	6.18963515675302e-06	-0.536728900444808
PRC1	6.71872601629828e-06	-0.61433635028151
RANBP3L	6.74513291492219e-06	-0.722955472460742
PDZD4	7.09490255769386e-06	-0.654363487714677
ZNF184	7.21378448532306e-06	-0.677629013828423
AC013449.1	7.22559774973193e-06	-0.738889869225601
HLA-AS1	7.95742636863319e-06	-0.762178647173208
ADM5	8.4150608793841e-06	-0.664203679209965
SPDYA	8.41602161002013e-06	-0.68101533045035
ZNF844	8.48976389240409e-06	-0.560900937259178
SRXN1	8.68188831271302e-06	-0.627647707427606
ALPK3	9.64156572767139e-06	-0.546961918489756
AC093627.10	1.02128620746221e-05	-0.765484620391132
JAK2	1.02818115230396e-05	-0.609837626926008
NEFM	1.0654831719377e-05	-0.675550276747673
RP11-166O4.6	1.10643901890579e-05	-0.618553572296779
UBE2V1	1.10840388467789e-05	-0.550096209758381
RP11-277L2.5	1.19978311141683e-05	-0.626889419456331
RBKS	1.20371307190736e-05	-0.670431704448965
LMO2	1.20666700834486e-05	-0.683030292742906
GPC4	1.32635631720222e-05	-0.582378587122139
LPIN3	1.34645351543966e-05	-0.524750751347999
MYO3B	1.42932005354557e-05	-0.732820270653744
CTNNA3	1.50179827062476e-05	-0.679384278552885
RP11-129B22.1	1.50635575111177e-05	-0.544601287691817
POLR2J2	1.53560694933945e-05	-0.687661607905629
FAM47E-STBD1.1	1.55823068347532e-05	-0.606277879646188
CSNK2A3	1.74620321273667e-05	-0.680706299907854
PCDH10	1.75761002928185e-05	-0.51842094881528
LRP5	1.76270207715513e-05	-0.530953301288986
NPIPB5	1.78037623446954e-05	-0.559493570061442
PREX1	1.7917275541278e-05	-0.663290225186432
CCDC18	1.94172564146584e-05	-0.620760021703905
RAPGEF6	2.07555669411647e-05	-0.579384374049275
CTC-510F12.2	2.13683518765871e-05	-0.644682839081244
RP11-795J1.1	2.13683518765871e-05	-0.611792700042385
CRYBG3	2.16089550629731e-05	-0.757502719328251
VAT1L	2.3066197466912e-05	-0.757799853477671
ACTN2	2.3066197466912e-05	-0.702962879745598
C14orf182	2.49605286949064e-05	-0.573921747222977
C9orf47	2.66042737551394e-05	-0.712919513623885
AC016629.8	2.86808707626719e-05	-0.676829440451585
PHACTR1	2.93290206050849e-05	-0.742679802332879
RP11-544A12.8	2.98913335941516e-05	-0.542656354529415
PTX3	3.0687714740066e-05	-0.530502151005205
RP11-15A1.3	3.63408133523619e-05	-0.722587395868282
CTC-503J8.4	3.64269117471815e-05	-0.618929101242556
HDC	4.09080458184143e-05	-0.725829332321937
AC007228.9	4.09080458184143e-05	-0.626360125813698
NBPF11	4.21880837522606e-05	-0.631621077554439
GAD1	4.31350990753962e-05	-0.608058281801849
CTAG2	4.43817269145191e-05	-0.530596488532104
AC004540.5	4.78765144054395e-05	-0.684412616045996
ACOT1	5.0346765421798e-05	-0.605380084808155
PRDM6	5.28971886430672e-05	-0.697578354189564
RP11-78A19.3	5.33400004353934e-05	-0.538107088202455
LINC00863	5.36749755798866e-05	-0.605530309097065
BDNF-AS	6.23573439955244e-05	-0.526184879862834
GABRB2	7.08738322918778e-05	-0.608099642527449
ITGA10	7.09050055119906e-05	-0.589876024102462
CP	7.32146149377377e-05	-0.681032639716496
MYCT1	7.84518150338339e-05	-0.601797539890274
MRAP2	8.10156559738126e-05	-0.619580586142107
LCN6.1	8.11966718065394e-05	-0.598894753208705
CTD-2013N24.2	8.55856983555473e-05	-0.67635642749187
TNFSF4	8.59503089407861e-05	-0.679132022965339
MLLT4	9.02457097877013e-05	-0.516469722425247
MLK4	9.80104282007886e-05	-0.534287592740383
MAP3K4	0.000100687144921054	-0.513533211508804
ANGPTL5	0.000109567806486017	-0.6221684952467
INADL	0.000114533533300212	-0.577577792173886
ACOT11	0.000116867363793711	-0.569998715798582
FRAS1	0.000120971438974553	-0.585911452640394
RP4-791M13.3	0.000124313656677008	-0.659314045762293
GDNF	0.000125768773046531	-0.600278362812952
FAM83G	0.000132711418180795	-0.594357425396374
ATP1B3-AS1	0.000138126201360675	-0.509854376385215
CDK14	0.000139342200006718	-0.546472501836355
FAM84B	0.000142582723865743	-0.577669049334234
DHX37	0.00015238794882083	-0.502068849596586
PGAM4	0.000152479526882032	-0.541609719792323
MAPK4	0.0001578056561646	-0.630919097499521
CTD-3088G3.8	0.00016288319196018	-0.587784507544112
CTD-2020K17.1	0.00016288392885684	-0.612190822766562
ADRA1A	0.000194430841339155	-0.562433582823615
FZD2	0.000197714992289582	-0.613644122632815
HIF3A	0.000207036196016831	-0.565305821280734
AC007563.5	0.00021239907824766	-0.647350528612611
SLC6A15	0.00021239907824766	-0.630961705549478
NPB	0.000222900550289008	-0.51970194963008
SYT10	0.00023853950015693	-0.631144721225538
RP11-666A20.4	0.000248025193418838	-0.595854203368952
AREG	0.000248025193418838	-0.54086200642427
RP1-317E23.3	0.000259917744473554	-0.540282012211347
C12orf68	0.00029609767279518	-0.50707678029365
NCAM2	0.000302966287172764	-0.668911453390609
RP11-353N4.1	0.000304407059555439	-0.587049028925824
ACTRT3	0.000310821706103222	-0.581221779889431
LRRC37A	0.000311168552870203	-0.607778259578218
INS	0.000346376615599105	-0.586696997555274
LUZP2	0.000367702697854032	-0.509404517093184
EGFL8	0.000368058235059349	-0.561117645663174
ROBO2	0.000449021416967096	-0.625365664602424
CYYR1	0.000457656584429575	-0.577311366149806
XK	0.000460400592564271	-0.563703517345331
ZNF570	0.000472839256662585	-0.574714027121914
SFTPD	0.000475126446581579	-0.609800175520425
FAM189A2	0.000487269858793526	-0.605843422581875
SNORD3D	0.00053280038811366	-0.57530993084732
RP11-527N22.1	0.00054348826846611	-0.507871224794397
RP11-1100L3.8	0.000568846419707973	-0.506404317654882
POP1	0.000602011173316662	-0.569871098344703
ENC1	0.000626072629502055	-0.568508393800256
RELL1	0.000640174167656902	-0.525021336928634
CTD-2031P19.5	0.000671197067797018	-0.502548975108646
FAM155A	0.000689188164854689	-0.597971006734377
RP11-927P21.1	0.00071025555008162	-0.55847160694952
ATAD5	0.000751428522790796	-0.640646989496643
PANK1	0.000781514513798139	-0.548628476337222
SCG2	0.000789002772412489	-0.62525162999223
RP4-594I10.3	0.000789002772412489	-0.601042961081733
CITED1	0.000789002772412489	-0.551133021102034
AC005523.2	0.000813229040644628	-0.553161090386022
RP11-84A19.2	0.000852535850414296	-0.525266494007076
GJA5	0.000887789875994659	-0.522892811440709
RP11-234K19.1	0.000935355125025343	-0.514561468408212
MAST3	0.00100104596244166	-0.530355506218966
PCSK1	0.00101907571042861	-0.515971375514907
SLCO5A1	0.00120558663662647	-0.523011011818964
AC141928.1	0.0012900950757964	-0.569127555150528
CXCL6	0.00135711178422419	-0.569138911964004
PARD6B	0.0013638197442244	-0.553581992948186
OLAH	0.00137673948317614	-0.565028045843948
DIRAS1	0.00145022266303163	-0.509546716749043
KRT7	0.00152978188957033	-0.563541322131835
FOXC2	0.00157822907342157	-0.524403618596753
EIF3CL	0.00176988916554526	-0.548543108293824
C1orf170	0.00194298834562331	-0.546888355991024
CCDC171	0.00208660243068406	-0.52030195391598
AATK	0.00267276314574703	-0.56390073510489
TTLL11	0.00293780776342521	-0.536485344182006
RP11-169K16.4	0.00298315979410079	-0.542931919759219
KLF15	0.00369647684543083	-0.51972135465596
RP11-264B14.1	0.00425472450258726	-0.517989002328349
WDHD1	0.00469843459890927	-0.512689302725853
LRRC3	0.00472816325755094	-0.504069930837877
ZNF624	0.00505975720397404	-0.520274818568712
RP11-444D3.1	0.00613840046302879	-0.530852545541652
LRRC37A2	0.00656645429768574	-0.502419794181112
ITGA4	0.0104527975042605	-0.556388167147347
FAM21C	0.0166643961830837	-0.50589741127177

## Sheet: MEP-upregulated
gene	p-value	logFC
PCSK7	2.32784209311276e-55	3.21362739544858
HBB	9.64113854375858e-25	4.09021071111551
RP5-977B1.11	1.21503996178763e-24	2.61377827940755
ACTA2-AS1	4.53752327163011e-23	4.36834693879309
DPT	1.30773735348035e-17	1.9731100460948
HBA2	4.68029689774323e-16	3.87191220213546
CITED2	4.28277636536588e-14	1.32001171034645
COMP	4.41416020817896e-13	5.24989179012365
MGP	5.19891901893955e-13	0.970229640545506
CCL4	5.44630891273852e-13	2.08886051264391
PTGDS	1.67800258883112e-12	1.05068740635959
KRT13	3.86233771626841e-12	2.50098876904924
GSN	2.67674154438133e-11	0.97499134990881
PRSS23	2.00012750135043e-10	1.07906915270687
S100A9	1.21160960781127e-09	1.80445956586696
GSTM5	1.57950792082689e-09	2.14600400482571
WISP2	2.49600589092852e-09	2.59258470261822
HBA1	5.68020176372133e-09	3.0091958917091
CPNE4	8.99394285504554e-09	2.04432898603737
BTG2	1.97669911101172e-08	0.818504192731237
SFRP2	4.42562673124479e-08	2.28920553677881
FABP5	5.82331946885149e-08	1.80394172119194
DUSP10	6.673426995451e-08	1.85712654553885
EFEMP1	9.15525302767807e-08	1.37547007559466
IGFBP3	1.36478419996192e-07	1.01274427497502
FLNA	2.24526990366164e-07	0.714386721904477
RGS2	2.76863479446427e-07	0.939328668860675
PCOLCE2	4.9433323623163e-07	2.45645739740078
PRLHR	5.1559358404706e-07	4.35716714072859
OCIAD2	5.4168157202616e-07	1.62489131558776
HTR2C	5.52245772284606e-07	4.39406292271369
CHRDL2	6.58334318766036e-07	1.26006647818482
MFAP5	7.22349614580908e-07	0.838052329952366
MATN2	9.04592447469342e-07	1.31350664121412
ACTG2	9.92990649077344e-07	0.634934472971318
GYPC	1.25896712433235e-06	0.966673174471468
S100A4	1.2695526980902e-06	0.680490843078564
S100A8	2.08801303295051e-06	1.11966180942089
SLC22A3	2.3312639765388e-06	1.33572658026788
CCL3	2.46025453478209e-06	1.44182699514088
BLVRB	2.63870803351872e-06	1.17218207579212
WASH4P	3.16236499151886e-06	1.75382892556859
APOD	3.32361919310328e-06	2.04621080898159
CRIP2	3.36157273076647e-06	0.905530833423968
HSD17B6	3.75279088186583e-06	0.875903027116815
FIBIN	4.02989791681977e-06	0.94849506107691
PERP	4.05209719399949e-06	1.24755360483878
PI16	4.15766102346505e-06	1.80075255174593
CFD	4.44046952670344e-06	0.680426803044484
CES1	4.59697288738725e-06	0.980698024121752
KRT14	4.60695721541532e-06	1.54326966239059
CLU	8.97461472527531e-06	0.60036660426156
RAP1A	1.32676378758326e-05	0.742847572287877
FBXO32	1.36009319355412e-05	0.955391061650194
MGST1	1.42668068258574e-05	0.834211177290453
COMT	1.42751192189223e-05	0.890520356544049
UQCRFS1	1.46941505620179e-05	0.920420602087342
TSIX	1.78650020362398e-05	1.98755389643296
GPR183	1.88286732395347e-05	1.90689507250872
LINC00493	2.02202006910269e-05	0.832273340956219
CSTA	2.30099178789066e-05	2.92220163858231
H1F0	3.11592316235397e-05	0.963057853060012
CCL5	3.50027152497612e-05	2.1492994047028
BSG	3.89763814078621e-05	0.67465813568139
NAGK	4.04503693662971e-05	1.50154147705472
ADAMTS6	4.32241736293951e-05	1.5120275407015
SEPP1	4.42252557884524e-05	0.650165651361394
ADH1B	4.45262051983996e-05	3.65926786566615
NDUFA8	4.58253298086217e-05	0.992401458945719
CST3	4.83510470163251e-05	0.580227913530031
FHL1	5.64104902251469e-05	0.537480629642924
PGM5-AS1	5.7131108910606e-05	0.545800877462292
CHCHD10	7.21008475300929e-05	0.912377348727256
TSLP	7.49480660087089e-05	0.954657378611332
PIK3IP1	8.10855379079557e-05	1.74650499080373
RPS27L	8.54042053027017e-05	0.595552108622193
NTHL1	8.73178609577227e-05	1.64888810202516
OSR2	8.73560921216515e-05	0.644166976098785
CLIC1	8.93557008286638e-05	0.62614173137815
S100A2	8.9840707178381e-05	1.52372738839827
LDLRAD4	9.72472049512408e-05	1.41364525444281
C7	9.72800571187699e-05	2.21177845632723
DHPS	9.99238086541318e-05	0.952546329735688
CXCL14	0.000100892440682122	1.01124107886797
NUPR1	0.000103006599124156	0.56706432099791
PLN	0.000124907655662758	0.619901746167376
CHURC1	0.000125667462015275	0.733615066730327
PRLR	0.000129451071111883	1.62339968315318
CRELD1	0.00013384668021602	1.14779892705259
GAS6	0.000138955145083121	0.609135307721105
TUBA1A	0.000142688341548831	0.529498170383793
REXO2	0.000145960824212923	0.605336051312011
PPP1R14A	0.000156191458915214	0.545050449742108
AC131025.8	0.000187822978855482	0.749456282186072
RAMP1	0.000198454675317078	0.552404905261258
MIR24-2	0.000220965490165967	1.30437080816773
NUMA1	0.000222397847567521	1.13208738384387
PPP1R7	0.00023648118982153	0.863545861000121
FN1	0.000237210634360163	0.548437182217725
ACADVL	0.000253292711038227	0.670516759002668
PSMD7	0.000267245390387994	0.840466968874631
LAMTOR2	0.000280150559170458	0.899279466272464
IMPA2	0.000290201553560031	1.92897053629087
COMMD3	0.000302262272871912	0.985746377407256
SEPW1	0.000305329914790118	0.551643140694875
GSTM3	0.000325606149299397	0.693725683445251
MRPL14	0.000356710896536443	0.826550992381126
USMG5	0.00035951867276584	0.538915207095907
PIN4	0.00045292906876158	0.861456331163115
RGS1	0.000469222957847791	1.43645838386864
MFSD6	0.000488774916144653	2.53846113663131
MGST3	0.000494362919554076	0.533585821955478
CD151	0.000538013776098429	0.516929570453585
NDRG2	0.000540966876382333	0.844103058300277
UBL7	0.000569080963830417	1.48393651514459
TM9SF2	0.000578311907758468	1.04783141129343
ABRA	0.000594953284566599	3.30385716132509
RP11-136K7.2	0.000610990203973265	2.30036766228392
KCNJ8	0.000611239355123059	1.14957769122305
CBR1	0.00068911222933907	0.792270657473188
DYNLT1	0.000696154930767169	0.609616524339848
ACO2	0.000729862882284992	0.992054485239891
ZNF561	0.000763796284150594	2.71057424360194
SERTAD4-AS1	0.000779253563774712	1.11024865774379
VPS29	0.000798870933469192	0.596086171669167
TNXB	0.000830297634337437	1.71322107728879
MICU2	0.000832789578918214	1.44991110035355
KRT1	0.000874181721287936	3.24180674102987
NOVA1	0.000917061974987335	0.883976964921865
GSTA1	0.000944221318386618	3.25777871196583
PLTP	0.000956688884410351	0.872951971381533
SCRN1	0.000971295550351632	1.62737013421401
AKTIP	0.000975838279113151	0.985584746290728
PLEKHO1	0.00100662883480114	0.906172138406614
PPP1R3B	0.00104987564381725	1.28525281934385
GYG1	0.00105282645002829	0.666166011484128
LTA4H	0.00105628033831728	0.87140232337506
CIR1	0.00107417630882564	0.786888244441064
PSMB1	0.00107482047620098	0.540412170784026
CNIH1	0.00109674281503835	0.763351107749259
HSPB3	0.00114759019060035	1.69609063100306
TMEM243	0.00115537479546985	1.13212695005749
MRPS2	0.00116841322060345	1.57058982130431
TXNIP	0.00117027479853331	0.544558694452911
ZNHIT3	0.0011748219197757	1.01304096554421
ZFAND1	0.00118366790614114	0.711094057446996
COASY	0.00119584764546283	1.75385323401693
THRB	0.00119584764546283	1.751874009171
RNASE4	0.00120112294369157	1.32593781033276
CCNG1	0.00123580105699802	0.686794375320743
HDHD2	0.00125817658951207	1.33775993839323
SGCA	0.00127929316348924	0.88317316716548
ZMYM6	0.00128565271634338	3.16473432326562
DPP6	0.00128565271634338	3.15268193327219
ALDH2	0.00130151436738302	0.695552731198584
PTCHD1	0.00132780577574287	1.26786606183761
C1orf21	0.00134161988986052	0.67235291269883
MRPS26	0.00134416699729888	0.837288151263236
PPCS	0.00135381730506051	0.796722371480288
CRIP1	0.00140554710566283	0.826819086189023
ZNF76	0.00148174349308435	2.36234641619927
EIF2S3	0.00150737034905197	0.576234435058139
POP4	0.00152514245758039	1.24160359232125
RNF146	0.00153780468895859	0.95970154951951
DARS	0.00156327006807271	0.664835525291856
HOPX	0.001592149905412	0.616559076014697
PHACTR3	0.00162117963107547	3.11118065240222
RTN2	0.00170135501477268	1.36087477220607
C9orf89	0.00171367614314343	0.856517464478419
RNF130	0.00179354840858237	0.809125011199752
ADH5	0.00179680295722232	0.605808852985545
XPA	0.00179822238739678	0.951126865801429
ZMAT5	0.00180602242203129	1.1647369003843
UQCRC2	0.0018190738724882	0.611155482433045
NR3C2	0.00189256440563572	3.07023325073692
SYNM	0.00190247377724216	0.628784627439159
NIT2	0.00190713811901502	1.08707491799655
GRN	0.00190784049116001	0.688427028814419
KLHDC3	0.00197709066967956	1.05305508363755
MIR145	0.00205055760423846	0.634348107586956
CALCOCO1	0.00208660861714616	1.07275319797268
STX18	0.00209619004739838	1.54747992839674
TUBA4A	0.00209746887911343	1.09617697683145
SLC29A1	0.00213490481837402	1.07617085748833
ATP5C1	0.00215547678695869	0.54396910365587
WDR46	0.00216901326118408	1.34022014162029
FAM195A	0.00217494840795065	1.43302780943099
HAGH	0.00223011088740919	1.01499719079269
EGLN2	0.00223468356870412	0.82107424031546
WDR70	0.00227196124230144	1.67614644529522
ADAM33	0.00232073485547507	0.941670951467611
RDH14	0.00237333417619479	1.35069164500079
HSD17B14	0.0023807474382038	1.5921354884738
HIGD2A	0.00239426148394857	0.566282427224782
DEPTOR	0.00239580472549725	1.53990370797948
GDI2	0.00242736202168246	0.578217226076867
CTSF	0.00243841590673092	0.615829759786254
PRUNE2	0.00246961355950766	0.575144268193642
CDKN2C	0.00252755518749696	1.09488772468442
MRPL50	0.00256182208946509	0.943084083056531
MLH1	0.00256476669329365	1.67962783705592
HS1BP3	0.00256760193378162	1.51966634973767
NFASC	0.00256906633975522	0.925651977788539
ACTR10	0.00260355097172986	0.733686081280936
COL21A1	0.00260769657333991	0.903386911103127
HSPB2	0.00267011566341341	0.834397866374288
RPA1	0.00276574730701746	1.01900503075845
KCNMA1	0.00280261035568279	0.590581932941031
MIR143HG	0.00289562089801593	0.575981562454328
ECD	0.00291272331000611	1.88355356621742
LYNX1	0.00291278658166983	1.17633933300738
FABP3	0.00291327033989821	0.545130999867842
ACTC1	0.00299087209371583	0.530549178320067
S100A14	0.0030137032777375	3.02327917307152
RP11-887P2.5	0.00303519024689537	0.620278837944972
NDUFB5	0.00305608608531859	0.550486971478394
CBY1	0.00306629526989239	0.862256710049491
EXOSC4	0.00307320855103119	1.32830354219095
RPAIN	0.00309579918195902	0.752029947824526
DNAJC15	0.00309828122166645	0.705276068730743
ULK4	0.00312192675310888	1.14888161702518
FAM32A	0.00316155507986458	0.827871603993182
COX7A2L	0.00321770395032767	0.515277679595297
CEND1	0.00324776520476873	2.07215979529502
PREP	0.00325711192207772	2.96668402089608
RIMS1	0.00325711192207772	2.96552841794718
SSBP1	0.00329092897557518	0.572087705278392
TIMM44	0.003293146833387	0.779018749236616
CHRD	0.00330529698076362	1.87541649581962
MRPS14	0.00335956387968861	0.93960928552885
OGFRL1	0.00347386554960692	1.49947781478574
PYROXD1	0.0036356397147762	2.19237791533408
BUB3	0.0036443103737424	0.732409769719117
ERP29	0.00364887239929497	0.584233552576913
PARL	0.00365183194059682	0.784680100189625
RRM1	0.00365269462352717	1.29608185110225
NMRAL1	0.00367519445266837	1.2896058824293
UBE2J2	0.00378863010706659	1.00016244981877
CAMLG	0.00379103366115267	0.543086990971902
SLC22A18	0.00380492635777531	2.96451506447577
UCHL1	0.00381859549075353	1.17378938824182
MRPS33	0.00381977530772177	0.878083186724848
LRRFIP2	0.00381977530772177	0.864595525453227
GSTO1	0.00388891143579863	0.628970764870918
CILP	0.00399392674949636	2.46855452353895
MTIF2	0.00399392674949636	2.45002608927509
RP13-614K11.2	0.00411270604293408	2.9762235664286
CCDC137	0.0041722462454361	2.1774745726649
CHMP2A	0.00421436920713303	0.572781480025464
GZMB	0.00425350824115756	2.47217299297011
MDH1	0.00426041903118058	0.572403727048206
ENPP1	0.00427508250730521	1.17138844034414
CD69	0.0043564071592374	1.62956742361428
ATP5A1	0.00439133161116432	0.503444078838448
LYVE1	0.00444555023457266	2.91860283900284
NDC80	0.00444780623915677	1.17051174681357
CLPP	0.00445397645654199	0.965023218642276
DCTN3	0.00446178200880584	0.630702520517168
C8orf59	0.00447975595006508	0.559743915636018
GRHPR	0.00453013453311423	0.704638306541225
OXA1L	0.00461038077416293	0.719365076253023
HTATIP2	0.00473328905896135	1.26488855983619
KCNS3	0.00474770838636757	1.0585764491823
TICAM1	0.00480551381631943	2.93199856911099
ASB5	0.00480551381631943	2.90319209295348
SNRNP70	0.00481754503192136	0.732354083503178
CTSD	0.00484325371549817	0.549395930795206
MRPL19	0.0048809816980461	0.990665255924079
C1orf123	0.00489549932631698	0.62980860822937
YAP1	0.00492085417198374	0.624291249371833
EMC6	0.00493786337742667	0.881995260397857
ARMCX1	0.00511889469725266	0.641064558998993
LSM1	0.00512739064152077	0.632954467963428
CAPN6	0.0051279306907883	2.16504521303862
C1QA	0.00513609612791472	2.42784550249588
IQSEC2	0.00513609612791472	1.79523200985005
LRPAP1	0.00517610426240026	0.662615065507196
ZDHHC2	0.00519482126473012	2.88588821747406
MBNL1-AS1	0.00519712130017362	0.656284874356834
MRPL16	0.00536311980124425	0.965153502041056
NDUFS4	0.00539856576005185	0.595220252726247
CASP6	0.00544073762650999	1.69275827170657
LMO3	0.00545693635079276	0.657388921382883
HCST	0.00546858093413516	1.81967454071821
LY6D	0.00546858093413516	1.80687893902567
PBXIP1	0.00547423655433087	0.699190422613461
SLC46A3	0.00549247083184809	2.14015429455136
TACO1	0.00550330005402017	1.5781389283799
MED10	0.00551995580969164	0.576909806246467
FYCO1	0.0055536598785701	1.25266622803649
LSM2	0.00566408324063677	0.63233482720243
TRAPPC1	0.0056779019606683	0.540430357490788
KRT15	0.00571666980568205	1.22341845032089
OSR1	0.00571666980568205	1.19763221631238
RGS5	0.00572795343569313	0.593350395771104
RNF149	0.00577913072286949	0.996937176505778
LAMP1	0.0057862254999307	0.515383264663878
CCDC53	0.00584939407448676	0.752775714166808
CDCA7	0.00588269820923442	2.17318678123103
NR1H2	0.00600092375752622	0.695926182365629
PLD2	0.00607129934944095	2.85420880278074
LINC00595	0.00607129934944095	2.85399998570196
ASB2	0.00608421023034559	1.07992473917241
PDLIM1	0.00630727628388049	0.589252245306495
COA5	0.00631284173483479	0.916355292414413
LINC00890	0.00634254690877764	0.913896255816717
IP6K2	0.00644676322699721	0.735603492742801
PSMC1	0.00644766870313757	0.59248186247949
FNTA	0.00652002296515778	0.657823086371384
SLC6A8	0.00655249522651359	1.97014903279389
HNRNPLL	0.00656138854505137	1.12996923788187
C1QB	0.00656389970233676	2.85201669207279
FAIM2	0.00656389970233676	2.83633533735289
CCND2	0.00660104897958657	0.676903742028638
NIT1	0.00660887124923878	1.13457744361376
TP53INP1	0.00662814589410307	1.39708685591051
SIGIRR	0.00670945296765254	0.700002640845158
TRIM65	0.00674747834663272	2.11729069188775
ACP5	0.00674747834663272	2.08000756582641
APOPT1	0.0067495320276558	0.700836713802944
ETFB	0.00682575909988738	0.554230213995695
JAGN1	0.0068555318041827	0.813293026218795
PRR13	0.0069356318983023	0.677984902226777
DHRS3	0.00696206405427822	1.39845418262483
VAMP8	0.00702353613599047	1.76254284620329
VAT1	0.00705230903086734	1.01106102373604
FGL2	0.00718749182527552	1.51314173615999
TBC1D17	0.0072533724187884	0.99160569734339
RMND5A	0.00731171611666227	0.994719704188179
ARV1	0.00731220064285674	1.63976479736235
DYRK2	0.00731220064285674	1.38070924994282
EYA2	0.00735800107418065	1.92820238375343
TSPAN15	0.00736644611665887	0.903872966598227
URM1	0.00740352458571778	0.772423807416985
LEFTY2	0.00747569859889252	1.7153206759298
SDHA	0.00748536780643295	0.761339070970944
TINAGL1	0.00752530439794583	0.582071082512346
KRT5	0.0075670541735537	1.54902413244716
BCL2L13	0.00762324441952853	1.68900949884766
MMADHC	0.00762416247507555	0.524284768068432
MYOC	0.00762488936917537	1.24862809940328
ANXA7	0.00763261116998842	0.509184144828956
HEXB	0.00766821597869963	0.69186549256395
IFT80	0.00767312262988399	2.80218142521816
PRELP	0.00767390682766352	0.606906809679003
ANKRD54	0.00767930457134448	1.38529775923207
FXR2	0.00773806223695885	2.07841617257569
CBX7	0.00775354671399878	0.843757078063557
KRT6A	0.00779621619148904	1.55376313545545
ACAT1	0.00780694745013986	0.564523136244371
FDFT1	0.00783917107702538	0.709984499892805
SMEK2	0.00786056562806518	0.796323425604075
CCDC69	0.00789915173605925	0.807418762038091
CHCHD5	0.00790436354062343	0.665050120948155
MRP63	0.00795960761714992	0.580807164987914
RABIF	0.00796597981043123	1.50718426981526
HINT3	0.00810767023633369	0.872701959689997
CLIP3	0.00812254703826009	0.821210160157965
TACSTD2	0.00825984806694028	1.52679604053498
CD52	0.00837230679727992	1.28969182956835
CORO1B	0.00839089348618136	0.727599137369308
TREX1	0.00846739730910538	1.71908492634218
PCDH10	0.00848044699864403	0.711799198733537
YPEL3	0.00857187874311644	1.07236510746669
VDAC3	0.008601504322449	0.579353271810409
FAM127B	0.00863393862897359	0.753166801090369
TSG101	0.00867101705265154	0.708280688512402
ATG3	0.00872154714250668	0.76631532470623
CAMSAP1	0.00887245364768963	2.03970696864069
SGCB	0.00895715798970346	0.648856614860937
VAV3	0.00897116023779171	2.7681381475688
CCDC73	0.00897116023779171	2.71714559354309
CCNDBP1	0.00899426149006331	0.797254385321634
ME3	0.00901053891037811	1.70242700134031
CCL21	0.00901331142285718	0.676932416532932
SLC39A13	0.00906079323816195	1.01760629973829
ARHGEF25	0.00913429076662742	0.593688744185203
FBXO44	0.0092885655778546	1.49340655577716
IFIT1	0.0092885655778546	1.47906807607308
SGCD	0.00936734693997327	0.811339376120774
RAB9B	0.00949988097625055	2.03897044408932
RANGRF	0.00956004831956958	0.91414497147991
RBFOX3	0.00960610651794912	0.731194742490154
GABARAP	0.00963531291805644	0.605577808848774
SDSL	0.00970089365825264	2.73298127257637
DDX1	0.00971159432466841	0.605034578042472
ARHGDIB	0.00973316259184878	0.766384762481679
GPX3	0.00973316259184878	0.755201932408352
MGLL	0.00981427415664082	1.0060159118848
CNTNAP3B	0.00981782416726892	1.48466977723232
INTS8	0.0102012266383469	1.67634284912226
SAMM50	0.0102745355405978	1.02296196898435
EMC3	0.010277137727232	0.775206572971047
HDAC4	0.0102843823793849	1.35550066841908
MRPS12	0.0103255919136086	0.797616400678162
RUVBL2	0.0104868879173112	0.903365288227407
VIT	0.0104903865297279	2.7153168460375
TYROBP	0.0105615421746484	1.23777418041328
FARSA	0.0105615421746484	1.23445899824898
SNX1	0.0105991567047864	0.805687872023189
SEC11C	0.0108123649891406	0.710215802884254
GLE1	0.0108530483684591	2.2917241879444
PNMA1	0.0108649396777892	0.532123123544704
GSTM4	0.0108747055316854	0.809253776347411
MRPL22	0.0108785730259428	0.751210140145928
ZNF277	0.0109291157739907	1.016226207606
RP11-572C15.6	0.0109939673317793	0.851191946046187
MRPL24	0.0110475812992094	0.744310664599635
RPRM	0.0111237605206643	1.05739891523201
TIMM21	0.011143304526683	1.13943381616049
RER1	0.0113199337529269	0.568551860931132
VPS18	0.0113445655855837	2.73221505251962
MIR205HG	0.0113445655855837	2.73159169490105
ZNF197	0.0113445655855837	2.73039963320701
NOP14-AS1	0.0113445655855837	2.69651524584182
MRPS16	0.0114711678463241	0.722558704002969
MAP2K5	0.011545580257383	1.66591769933613
ZNF174	0.0116575633402863	1.98737968534031
C15orf41	0.0116603778576811	1.88642427245846
LACTB2	0.0117378678324223	1.61933879232332
MPST	0.0118364683444037	0.683038767459244
SPATS2	0.0118872277432299	1.0963757632479
KBTBD3	0.0119768294250547	1.44974508814333
ABRACL	0.0120519657744911	0.97516849405144
AVL9	0.01228128194852	1.64438798297953
CYSTM1	0.0122821049808279	0.588000846607846
WDYHV1	0.012346154931205	1.44657335567626
ARAP1	0.012346154931205	1.43054746502731
DTNBP1	0.0123616137605069	1.14660816182029
NMT1	0.0124700803411891	0.874778101765354
MRS2	0.0124728884713619	1.10122812645573
GCA	0.0124793129740926	1.98291304898622
CHCHD1	0.012526382560481	0.862220392278668
OGN	0.0125951651586409	1.4064325115015
PLIN4	0.0125951651586409	1.05810034527687
MRPL13	0.0128520557360303	0.681327678305277
MRPL34	0.0129643781825469	0.599167633546097
MCCC1	0.0130710245061789	1.44510554838187
FOXP2	0.0131397855979513	1.07250939256599
KLHDC2	0.013185732024793	0.573906259283936
TTLL7	0.013250000323032	0.805106282891028
SMOC1	0.013268767788591	2.6759047615299
C17orf103	0.0133582267338843	1.96088766327034
KDM4A	0.0133582267338843	1.96020580300819
CBX6	0.0136046519441706	0.55638627745871
U2AF1L4	0.0136273314775545	0.904642686027524
NARFL	0.013837117051279	1.82832352883865
TFF3	0.0139341649109557	1.41506840966931
EFR3A	0.0139488393308062	0.78707121102919
CCNC	0.0140346938904069	0.718287863485133
CTSA	0.0140834703698546	0.776107233256166
PFKP	0.0141547957822433	0.66314317169428
TRIM45	0.0143508283625842	2.67629420959145
NKG7	0.0144004679823446	1.32345409364091
APIP	0.0144616244694149	0.774783977980119
DDX49	0.014565657078782	1.17306440615451
HIBADH	0.0146498675097221	0.537478632855107
TUSC2	0.0148610178774477	0.818855995700646
FBLN5	0.0150465256757349	0.624665240103065
TPP1	0.0150889647957942	0.797066203217116
PTP4A3	0.0151041004809869	1.27762212786992
FRG1	0.0152022445770608	0.599080809147193
MRPL11	0.0152299745859034	0.663316745259474
ITGB1BP1	0.0153209896148992	0.588216078489887
GALNT18	0.0153252495198008	1.26566262965454
DNAJA3	0.0155020395464761	1.40672967772139
ACOX3	0.0155217271581036	2.6207117810644
ACSM5	0.0155217271581036	2.62055322966388
CERS2	0.015528680604619	0.862772023469177
KLC1	0.0155923681694711	0.718370262004916
EXOSC8	0.0156505683023775	0.828002612130015
SNRPC	0.0157510475814834	0.656100016135194
ACOT2	0.015879006899382	0.803416708728519
PLAC9	0.0160143834551757	0.511834044398659
SCAND1	0.0160713380765973	0.504979900453345
DDB2	0.0165380137822209	1.0921621103015
ZNF32	0.0165494552542806	0.611980372754009
A4GALT	0.0166111971355035	1.27185866453589
TJAP1	0.0166111971355035	1.05261055239981
TRAPPC3	0.0166993691967598	0.569649953867751
DNASE2	0.0167322190600665	0.848979320206712
HAUS1	0.0167655235261531	0.901629317128654
UBXN10	0.016788806926112	2.62030414931609
TAF4	0.016788806926112	2.61983136900041
SLC30A6	0.016788806926112	2.61932524284765
CHCHD3	0.016934091707337	0.638076545393415
HOXA11-AS	0.0169720208786154	0.82385955190495
ZSWIM7	0.0170236879169637	0.674076795214932
DRG1	0.0170757878998683	0.863325525710066
MITD1	0.0170885731442677	0.855218953237744
BBS2	0.0171044752810956	0.966898139214015
MTMR11	0.0171625996134374	1.04425590095054
CALN1	0.0172016510122569	1.06676485743234
L3HYPDH	0.0173602222724676	1.37908561126825
URGCP	0.0173602222724676	1.37062516313506
HADHA	0.0173892796595506	0.533216758063738
GEMIN8	0.0174661617116331	0.967948916359516
MAD2L1BP	0.0175273989720921	1.9154404422176
LRRC14	0.0175273989720921	1.91412506756986
GSTA4	0.017555133919975	0.636947637682261
MRPL10	0.0176526822093378	0.641131092272778
ANXA11	0.0176991018711784	0.507013045736235
DDR1	0.0177585642020194	1.57532583456279
MID1IP1	0.017767264558073	0.971684192802642
OTUD5	0.0178965494259279	1.14510056862096
RNF185	0.0179623825156413	1.54382264601527
FAR1	0.0180361249507654	1.07661613002086
UFC1	0.018037272933221	0.514427087565711
CPSF3L	0.0181527753989328	0.610954908788419
DSN1	0.0181600213764325	2.561830120516
SFXN4	0.018261210678587	1.52217049783717
TSC2	0.018261210678587	1.26074149244812
XRCC1	0.018261210678587	1.25107936470578
PI15	0.0182728750791335	1.40308808719546
SLC2A4	0.0183768887450002	1.34187917377858
EIF2B4	0.0184475043976433	0.851832656542406
EIF4E2	0.0184555885336811	0.696646584706287
RETSAT	0.0188781722268526	2.19697596048314
ARL16	0.0190805973227859	0.680425079230432
RGS10	0.0192588743791443	0.512009981052451
IGBP1	0.0192588743791443	0.511456948705859
ACOT11	0.0194329427953938	1.79122266456507
PHF12	0.0194329427953938	1.37522589006458
FAM171B	0.0194329427953938	1.3328871255631
SNHG7	0.0194775119402336	0.569708311583924
ZNF467	0.0196439863510133	2.59867031831733
LYSMD4	0.0196439863510133	2.5613490861901
CRAT	0.0199660884705058	1.15005636714736
STK19	0.0199660884705058	1.00035887613543
SLC2A4RG	0.0199804865210791	0.703877474497862
NADK2	0.0199937135921408	1.15436253538855
NUDT16	0.0200129283179502	0.868150349127469
GTF3C1	0.0200663817076454	1.56052522003267
LIPA	0.0200667241290503	1.23548168969899
NMRK1	0.0200667241290503	1.23333773094786
GOLGA5	0.0200667241290503	1.02601534153115
CCDC3	0.0200692601066999	1.87416262530626
CSDC2	0.0201193372800369	0.699176359693352
IGFBP2	0.0202049809558753	0.638717954009551
KRCC1	0.0203231475306566	0.598782144529831
RP11-345J4.5	0.0206381374905179	0.966487706492444
MRPL43	0.0206713217102612	0.528245607674656
SNX27	0.0207224036185194	0.847459748019846
TACR2	0.0207294670659875	1.10085847965918
EPHB4	0.0209107529808698	1.36674951895038
PALMD	0.021126503096973	0.702545343904758
WDR13	0.0211836952013857	0.734078715788698
IFT20	0.0212486513626902	0.605000974599563
CD2	0.0212500353117502	2.59777917269041
FAM65C	0.0212500353117502	2.5599435071606
VANGL1	0.0212500353117502	2.52041995104206
HEXA	0.0212988016285305	0.778056497022001
CISD3	0.0213395055006568	0.727553783693896
TIA1	0.0213971110539632	0.650251441311082
LYRM9	0.0214266099037536	1.22595702926752
TFDP1	0.0214266099037536	1.06096386840901
HEATR2	0.0214729875932911	1.87109561337881
POMGNT2	0.0216410060657439	1.03756524163835
FAHD1	0.0216844294862514	1.14430721625825
SCCPDH	0.0218472582846951	0.599464544375773
TMEM127	0.0218675686252587	0.940178451450643
PCYOX1	0.0220019234966204	0.536062146472896
AGPAT6	0.0220413030531763	1.20920774341234
C12orf10	0.0222780654340315	0.631454296590978
PLD3	0.022324138856361	0.525200259682343
LINC-PINT	0.0223638903114692	1.02754186985059
HGS	0.0224866816150928	0.871894413565665
MOV10	0.0226649393991469	2.13947700990307
HOXA13	0.0227488043527927	0.681768751640537
RAB9A	0.0227812137597432	0.894783898253363
C1QTNF7	0.0229243282509682	1.08054279881167
WDR41	0.0229243282509682	1.07160583071056
PTPRCAP	0.0229732121136365	1.87086194835362
SLC43A2	0.0229732121136365	1.81486953355251
RAC2	0.0229882795090304	2.54032039634751
ANKRD9	0.0229882795090304	2.53906493744228
PSPH	0.0229882795090304	2.51975968601958
GAS7	0.023096514811026	1.23911237263127
FAM122A	0.023096514811026	1.22224722680292
PPP2R3C	0.0231101891996795	0.775813512552503
MAP9	0.0234161933668813	0.781345675781641
PACSIN3	0.0234719455909812	0.699728350518122
DCTN6	0.0239372515117921	0.526978444692691
VAMP7	0.0239603305522692	0.792339540741242
PHYH	0.0240123214945348	0.615658935640702
THYN1	0.0241061693186426	0.528907895337815
ACOT8	0.0241995559913468	1.21079498202722
PRMT7	0.0243180602283444	1.73889243660683
NAIP	0.0243180602283444	1.73327435255128
EFCAB2	0.0243180602283444	1.31664597058168
FAXC	0.0243557577800099	1.03418314265506
WDR45	0.0244343644840228	0.608378331999349
IMPACT	0.024525192612209	1.12335775289887
ZNF677	0.024525192612209	0.959041142321208
TPCN2	0.0245763899574955	1.84211651024057
C10orf35	0.0245763899574955	1.80851625328275
CDON	0.0246028716765977	1.50970465152752
RP11-160O5.1	0.0246028716765977	1.16447162311457
COMMD8	0.0246863300252321	0.957558624651402
SARS	0.0248568430052998	0.518020014391169
C9orf91	0.0248696732284396	2.49877025338539
RFC3	0.0248696732284396	2.49861308160885
HDDC3	0.0248696732284396	2.4780565600224
TRAPPC2P1	0.0248938582929664	1.01287259816436
FAM207A	0.0249573851317025	0.708840615141114
UROD	0.0249939464277931	0.553603591767631
CRYZL1	0.0250621514209686	0.514379779528174
MRPS18C	0.0250638074207716	0.612352462368188
LAS1L	0.0254133048525928	0.863230839429473
MIR4458HG	0.0254379211219795	0.597210855047029
HLA-DRA	0.025520382169124	0.570329128082342
SKIV2L2	0.0255474455604066	1.12852063895461
CCBL2	0.0255578721518374	0.845013778081896
RBM41	0.0255891807672445	1.50255615595522
MRPS23	0.0255895567130835	0.825496183111046
BST2	0.0256097510834321	0.58083201441779
TIMM17B	0.0256389767587944	0.597854191895819
OBFC1	0.0257129179359415	1.27788435194578
PMPCB	0.0259817040972792	0.590518973819008
RP11-849I19.1	0.0260359851975968	0.734923302741853
NR2C2AP	0.0261252195335084	0.901639259826799
GPER1	0.0262893906692666	1.83890575360857
SMCO3	0.0262893906692666	1.82397359500289
CRIPT	0.0262911584851198	0.624566760403587
HSPB7	0.0263722720129108	0.761369834459146
PHKB	0.026458005961863	0.944820273657428
FBXL5	0.0265361298208601	0.596068403322841
SNX2	0.0265982307943786	0.611028721019793
KRTDAP	0.0269060845470427	2.49759122357351
FOLR2	0.0269060845470427	2.45647945117563
SMIM19	0.0270537440419571	0.541169773715211
PPHLN1	0.0271259424214727	0.718291799335387
PINK1	0.027126096627542	1.01346258009607
DIO3OS	0.0271816452723931	0.715009607573322
GNAO1	0.0271854058544433	2.11027677673273
PGPEP1	0.0272974438054334	1.15268811880475
FAM98C	0.0273058862145633	1.32395564959905
ANKRD35	0.0275971410132956	0.847078001989375
GRSF1	0.0278262616142385	0.636877805592817
ENOX2	0.0278887296428066	1.27841624527615
DDIT3	0.0281029850855011	0.632765921607713
USP20	0.0281195214853182	1.8245054681215
RAB5B	0.0282136330793514	0.634713811165612
PI4KB	0.0282473029480565	0.988665109244325
IDH3A	0.0282714609689162	0.792380699301501
PPP6R3	0.0283474309004488	0.829323645834952
ADCK3	0.0283585371360078	0.873745455150759
UNC45A	0.0285537756049849	0.696668455132584
GTF2IRD2	0.0287632202226467	0.925205833978949
FRMD8	0.0288779377274993	2.09956465267673
PACRGL	0.0288779377274993	1.48647568455274
GID8	0.029057665690707	0.826288262813348
LETMD1	0.0291113413017607	0.692975741653571
PDHA1	0.0291420084630729	0.629478670812944
COQ9	0.0292513865248601	0.78594397993345
AKNA	0.0292807730378474	1.307051964275
CDC123	0.0299152995263009	0.695903292712394
SSC5D	0.0299525466609215	0.741505919294009
ZNF783	0.0300745529907425	1.77722951372956
PATZ1	0.0303741085604385	1.7144344128876
THAP8	0.0305047718773768	1.18061509309653
THAP7	0.0305787481694253	0.802510726360989
CNIH4	0.0306232844137218	0.551197449186267
SMAD2	0.0311051646659635	0.670594366838962
SMIM12	0.0313060206451823	0.913039523156241
DCAF8	0.0313060206451823	0.806389723434738
PSMD6	0.0313076712188494	0.624593400810133
ZDBF2	0.0314964681386473	2.45490633048207
LINC00342	0.0314964681386473	2.4542606030097
DUS4L	0.0314964681386473	2.4339146150113
TDRD3	0.031873166504216	1.45433682865207
FTSJ2	0.031939397563152	1.17413908486578
SLC35E2B	0.032076672229089	0.913417675624197
CROCC	0.032100564610493	1.67646623551858
PCBD1	0.0324595430490319	0.561352707267451
CYP27A1	0.0325702879051444	1.07774480095624
C3orf70	0.0330886824938812	0.707425945858037
PMM1	0.0332966042427598	0.522422786085336
HAND2-AS1	0.0334497159743941	1.16116940745519
RAB32	0.0334743097870849	0.613968600805938
INADL	0.0335543881308371	1.10475147199609
FOXN3	0.0340010158057629	0.54266929935702
ZNF814	0.034079469113626	2.45380898214462
RP5-1198O20.4	0.034079469113626	2.41148884095202
ENOX1	0.034079469113626	2.41075024942299
PNMAL1	0.034079469113626	2.38975444568791
ACVR2A	0.0341170515424961	1.14953344425746
STRN3	0.0341179100559275	0.858769473551971
ZNF227	0.0343928798955317	1.73234351645792
ABHD12	0.0347935920675337	0.903400541095567
RNF167	0.0349419571604271	0.586811137089749
LAMC1	0.0349982188436085	0.586380547327119
ALDH1B1	0.0353348710476364	0.557547936210406
LTBP2	0.0354222006910253	0.550883809897276
DNAJC4	0.03549053350822	0.669930256885673
IGSF8	0.0355673941968185	1.16027646436169
LRRN4CL	0.0357417118840896	0.873682195243565
MDM2	0.0358395480227616	1.24107598362172
CACNA1H	0.0358564186156007	0.728663286364831
CDC42BPA	0.0359129957559349	0.523692401233359
MMGT1	0.0359407285114226	0.837478824805255
TDP2	0.0361392606216202	0.738555061741351
B3GNT8	0.0367742818405971	1.71293385439422
THAP7-AS1	0.0368757332460262	2.38891355766132
GTPBP2	0.0368757332460262	2.38858008217016
CMC1	0.036968032000156	0.819274815388078
C15orf40	0.0370471329954025	0.770932502604293
ZNF426	0.0371729378740613	1.1036822723996
LIAS	0.0372855309651571	1.24914020400464
ATP6AP1	0.0374148886588403	0.657244511381349
GLIS1	0.0375247149621022	0.929336322858007
WIBG	0.0375410910606286	0.858430632473807
PEX16	0.0380822813474766	0.928571635754277
SATB1	0.0381235486554227	0.613584335370338
ROR2	0.0385018684479052	0.887403835417048
EIF2A	0.0385746314240835	0.511499243647255
RNPEPL1	0.0386423876085163	1.16850176048052
GABRE	0.0387289951779479	1.02429485114029
IMPAD1	0.0389703507552658	0.876790998187815
SFN	0.0389889654186132	2.03590023615976
SCHIP1	0.0389889654186132	1.43450480662559
ARRDC2	0.0389889654186132	1.40151681898909
PARP16	0.0389889654186132	1.39732678670001
ITGAE	0.0391326567528335	0.599432181774831
PARP12	0.0393168579061546	1.73200054992947
OTUB1	0.0396248821484639	0.592565466263394
ORC4	0.039628580463017	0.756913466806994
SETD3	0.0397595978698475	0.550572145475977
LARP1B	0.0397597508210761	0.749392081272212
TMEM80	0.0398167025249763	0.90656404627532
BOC	0.0398167025249763	0.902456467436064
GPR153	0.0399029868732012	2.40919810644405
CASQ1	0.0399029868732012	2.40809338211592
ZBTB26	0.0399029868732012	2.38702493591834
CPT2	0.0399029868732012	2.36555768685487
ANGPTL2	0.0399235617949168	0.594310492646589
SLU7	0.0401033762200391	0.617485755098114
TAF11	0.0403668764556395	0.721765093510581
ZNF593	0.0403668764556395	0.655701712352946
CSPG4	0.0405217061184173	1.15514583401818
TMEM115	0.0405217061184173	0.716840442789711
UBXN10-AS1	0.0411595756944692	1.44016484705349
SMYD2	0.0411595756944692	1.42003881613536
VPS11	0.0411595756944692	1.40691998104219
TSEN54	0.0411595756944692	1.39843603166598
FDX1L	0.0411727280116984	0.771843886593766
COMMD4	0.0412868151385163	0.666249667817281
AIP	0.0413609259626513	0.558644669604135
YIPF6	0.041701111413851	0.571179667603929
WBP2	0.0418107211343381	0.507855708049294
NT5DC1	0.0419148892323591	0.80718656719038
GNLY	0.0419715311860527	1.15679702744692
TRPC4AP	0.0419715311860527	1.09366696912563
FAM49B	0.0420928451860621	0.843247880850391
HOMER3	0.0422377238204874	1.19942953796951
GGT7	0.0422377238204874	1.19534153845893
CHST2	0.0422930144878682	0.987429115115921
AP2A2	0.042721763980311	0.995093988204322
MED8	0.042721763980311	0.751619928342758
CENPC	0.0430283790202813	0.837244445861235
TMEM175	0.0430366860526885	1.22741710454709
SYBU	0.0430366860526885	0.976684058788071
KIAA0226L	0.0431804395937927	2.40767324692172
ZNF700	0.0431804395937927	2.36508240956597
EFNA4	0.0431804395937927	2.34173398045459
TRMT44	0.0431804395937927	2.34147542686703
GTF2IRD2B	0.0432594590013595	0.805758628450965
ZNF395	0.0433015049099054	1.39792342674521
SRGAP2	0.0433015049099054	1.05729258464403
DIABLO	0.0439245240901414	2.00965613745967
LOH12CR1	0.0439245240901414	1.37263015974446
PINLYP	0.0439245240901414	1.37168234850832
NUMBL	0.0446024776864622	1.18957011390244
C6orf89	0.0453760692690367	0.567944058071878
SLIT3	0.0454054124054421	0.690619211179018
MR1	0.0455484799318878	1.37694829687992
DIRAS1	0.0455484799318878	1.37384481752613
PNCK	0.0457503208425361	1.05212077703785
MTAP	0.0457503208425361	0.908030148401863
IDH3G	0.0459884345032404	0.593652612222504
DLG3	0.0466124710905745	1.36023017614532
ATP6V0E2	0.0466124710905745	1.34636608255432
L3MBTL2	0.0470928687766857	1.17884084034571
SUSD3	0.0471504205323653	0.822251451727552
XPNPEP1	0.0473234343225584	1.21905977438539
C14orf159	0.0474451899235313	0.780687776103474
ZCCHC7	0.04754747346094	0.716280449840827
AQP3	0.0479051945468045	1.40251272175449
PPP2R5B	0.0479051945468045	1.0548684985298
CCDC6	0.047918021311776	0.699245733979973
SAC3D1	0.0480302742309337	1.09987079468947
VSTM4	0.0484003878751073	0.866720207265599
PEX19	0.0485722532858299	0.656660815777422
EPHA3	0.0489570380741344	0.793156719945688
CMAS	0.0491197225380534	0.561455173340333
CA11	0.0491871752920821	0.823551488391075
RNASE1	0.0491976045853073	1.04304534499674
FAM120B	0.0494580464953717	1.99488729212787
CASKIN2	0.0494580464953717	1.3689786968474
KAT2B	0.0497150432495053	1.60513908593853
DEF8	0.0499667593451573	0.755496011965239

## Sheet: MEP-downregulated
gene	p-value	logFC
IGLL5	4.78453176027905e-82	-3.15615596118416
COL1A1	6.65363707979315e-70	-1.95687508987463
MTRNR2L12	4.13123433315377e-54	-4.20277840471602
CXCL6	2.54280301128305e-52	-3.62244956691359
CXCL1	2.61906918540974e-44	-2.47528859742174
HSPA6	1.97291457340476e-38	-2.43473943484025
KCNQ1OT1	4.25065031229884e-35	-2.54823830257623
CXCL2	2.86684034153703e-33	-2.03954554638121
CCL11	1.94071660077942e-29	-3.76230826123328
CHI3L1	7.92629604622587e-29	-3.68957563144381
CTHRC1	5.97051056564001e-27	-2.48001168636364
COL3A1	7.67779912991319e-27	-1.2976920370604
COL1A2	8.49419507644757e-25	-1.22126307789774
NNMT	2.0462469747959e-23	-1.64784586267552
NBEAL1	2.04856468004158e-23	-1.38405881806662
ADAM12	1.3719491523689e-21	-3.78454972457808
DNAJB1	1.21685076616719e-20	-1.20707197858594
IL6	3.6283103850211e-18	-1.84369830748999
CEBPD	1.83829350245659e-17	-1.32482627272522
MEG3	6.33637970161236e-17	-1.42456501125952
THBS1	1.87669957456212e-16	-1.51204592209841
MT-ATP8	3.85137206768798e-16	-2.01407140913208
MMP3	1.68851221831407e-15	-3.7807161822628
HSP90AA1	9.54881246495816e-14	-0.906500046702287
PHLDA1	1.34370434466669e-13	-1.4373630168292
TM4SF1	1.35734820579971e-13	-1.56088111687394
COL5A2	1.50361345285362e-13	-1.68985235172232
SOD2	1.61860439188838e-13	-1.05401257775895
RRBP1	3.16663901164747e-13	-1.69950486607974
TNFAIP6	3.29853854107604e-13	-2.61234308372369
HSPA1A	5.11263484147775e-13	-0.898935767967734
CXCL3	1.31291801299735e-12	-1.58660226253341
EREG	1.41697986681775e-12	-2.96080634862271
MMP2	2.1823003941392e-12	-1.210998969286
HMOX1	3.47930124061872e-12	-2.263102886821
EMP1	6.78082447525158e-12	-1.31092055086809
IER3	7.62621250328463e-12	-0.942904075103251
POSTN	2.44159181070017e-11	-2.01233769238426
C11orf96	3.69118398729817e-11	-1.19195989365263
CCL2	8.04509973800675e-11	-0.84093652166586
MAFF	1.1238464917223e-10	-0.979022120058533
ADAMTS1	1.68623048331781e-10	-1.25997072421215
NFKBIA	2.25882174563543e-10	-0.872394041179929
MT-ND4L	3.83166900084857e-10	-0.842790891180273
ABL2	4.48200064960999e-10	-1.4146621996813
HSPH1	5.12088837698099e-10	-1.18099402427528
LMCD1	8.93701746690557e-10	-1.14128578495789
RSRC2	1.05621923816586e-09	-1.04152143308951
REL	1.15718749766692e-09	-1.5773317460756
MTRNR2L9	1.60925083062899e-09	-3.26455221578166
GADD45B	1.96935569634288e-09	-0.772726823111806
VCAN	2.26065554503721e-09	-1.49010291731627
KRTAP1-5	2.33665661451376e-09	-3.30268998321317
INHBA	3.26756068452173e-09	-2.31247951026077
ADM	3.90875812446863e-09	-1.52232231684312
HSPA1B	4.22478847411035e-09	-0.764140863684386
MTRNR2L2	4.90698132879788e-09	-2.02422838923866
LINC00152	5.38795069420609e-09	-1.60845083709221
NR4A3	6.45849097238302e-09	-1.51425764573483
FGF7	1.08611635662909e-08	-0.959270472692295
BASP1	1.64092344971376e-08	-2.10671324543027
IL10	2.22567204789876e-08	-2.90903336156391
HLA-E	2.4264697044969e-08	-0.828380549654319
ENC1	3.10891145873972e-08	-3.15132794378554
CREM	4.08248962925869e-08	-1.02092135863342
MSC	4.43492857324823e-08	-2.30364142345474
HIF1A	4.5367626495495e-08	-1.26465636379251
NUDT4	5.27390849529859e-08	-1.2701879544624
CSRP2	5.63845689506895e-08	-1.62045891351968
NFKB1	6.43362777310121e-08	-1.3982462398378
RPSAP58	1.01016885064944e-07	-0.821837473327709
VCAM1	1.10071149620415e-07	-2.38593435341588
ADAMTS4	1.10674890267701e-07	-1.56454704320392
MARCKSL1	1.2366763361103e-07	-0.988715345885689
HES1	1.24781577944041e-07	-1.11546974567476
BMP2	1.32029295295707e-07	-2.55907036359989
DDX21	1.42389491237167e-07	-1.12749664625302
PLAT	2.91105626961358e-07	-1.95367880878792
AMD1	2.9350529306729e-07	-0.942771453567822
SEPT11	2.96947721834318e-07	-1.27963031510208
MTRNR2L1	3.27103815795599e-07	-1.93103034105619
KIF26B	3.45019279022213e-07	-3.04868135040562
IFITM1	3.9021944888649e-07	-1.28700596633681
MYC	5.54343916200516e-07	-0.810092558949998
SLC38A2	5.81259410067132e-07	-0.999849042192478
C4orf48	5.82081932539062e-07	-2.03486470194936
IL32	7.0853836396109e-07	-1.16243335629039
ERRFI1	7.7393743625333e-07	-0.951746398589335
COL8A1	1.08199007051262e-06	-2.01802767488243
DNAJA1	1.1424270943178e-06	-0.734484694944055
GLIS3	1.1822310700486e-06	-1.76721967324001
UBE2S	1.23013943731061e-06	-1.5650795825108
NR4A2	1.2626406585244e-06	-1.17315496488499
CHD1	1.43798093934583e-06	-1.16067689430972
SERTAD1	1.45472265177415e-06	-0.866265033056579
CCNL1	1.47323750072664e-06	-0.792554897121504
CDKN1A	1.53523485266521e-06	-0.812377183605405
IL8	1.68686044624067e-06	-0.900369049308355
SIK1	1.81981815001273e-06	-1.33572140823173
MT1A	2.30778612619152e-06	-1.12074211404485
TAF1D	2.35723240760543e-06	-0.934398184237098
NUAK1	2.4164098783458e-06	-1.98330672012575
GSTT1	2.69988761021926e-06	-1.17102120549195
EPYC	2.74978154149329e-06	-3.03435505268616
VASN	2.79441477264258e-06	-1.49263630526433
CLMP	2.89051683907241e-06	-1.42951659466947
RPS10	3.26767226753819e-06	-0.568559910933479
ARID5B	3.75288723062731e-06	-0.614226038611126
PIM1	4.06863989510414e-06	-0.836943049467923
CEBPB	4.08012247306415e-06	-0.703893659547996
RUNX1	4.27677663378833e-06	-1.75306779728823
CHN1	4.70285503886909e-06	-1.92723037017149
STEAP1	4.9403888005826e-06	-2.13116315512585
CKAP4	5.02540339676498e-06	-1.1379509129488
MAP2K3	5.34599778482351e-06	-1.14256758203672
BACH1	5.9699130774526e-06	-1.43176329666071
DNAH6	5.9852118528327e-06	-2.54971364684146
EVA1A	6.32528445754217e-06	-2.69334616452299
PMAIP1	7.17395295564583e-06	-1.55216374522139
ELL2	7.63132396740374e-06	-1.28351176767756
TNFRSF12A	7.96098108929337e-06	-0.725943306111311
AL132709.5	8.35763682264861e-06	-2.15079049683362
RP1-241P17.4	8.3964084841331e-06	-1.36417046769115
TPBG	9.8325600032227e-06	-1.24488179352946
SFPQ	9.87620306773223e-06	-0.821798000823172
COL5A1	1.12168576386064e-05	-0.935602468798439
PHLDA2	1.24989678216352e-05	-1.2208580338049
SFRP1	1.27732397459435e-05	-0.960529960876444
HEXIM1	1.34009185975331e-05	-0.891856528511665
KPNA2	1.35144139933374e-05	-1.43397821743592
NCL	1.37164988867883e-05	-0.688868267194305
CH25H	1.38070899996134e-05	-2.00181681025506
LOX	1.39415091437134e-05	-2.08615248466425
NUFIP2	1.40694081877719e-05	-1.36029126628573
ANKRD28	1.48273389137821e-05	-1.21372942239691
THBS2	1.58556981181106e-05	-1.57050037473706
JMJD1C	1.83718910151802e-05	-0.836578158805556
EPSTI1	2.01618702442028e-05	-1.2541908285717
AL132709.8	2.20045929219883e-05	-2.59105741893388
FOSL2	2.28632620797829e-05	-0.825577181783759
PCDH7	2.41826234501155e-05	-1.27494191857291
PPP1R15B	2.52205425100485e-05	-1.20081798234448
TLE4	3.28219796739201e-05	-0.987558611259944
FNBP4	3.33637869216938e-05	-1.14536752952404
ALPK2	3.35200847835384e-05	-2.68931560946566
TNFAIP3	3.67070222607888e-05	-1.09569721260837
IRF1	3.78908227822405e-05	-0.750497794019516
RARRES2	4.20564344429515e-05	-0.551423581501052
HOMER1	4.28748446285001e-05	-1.56994479644881
PCOLCE	4.39657966203113e-05	-0.78328355974218
WDR43	4.56538464711887e-05	-1.27285368912078
BCAT1	4.68574800464928e-05	-2.35329061344046
KIAA1199	4.70527727519961e-05	-2.25722472603623
FAM60A	4.80587068626939e-05	-0.903994621791841
MIR22HG	5.07651226955608e-05	-0.974853781660795
RARRES1	5.42217056671398e-05	-1.46744078223784
NAMPT	5.46567728638457e-05	-0.819213994768411
LMO4	5.5977486914906e-05	-0.625457878548878
DRAM1	5.81959166039721e-05	-1.62016219260499
LUZP1	5.95974034342976e-05	-1.03612262980837
MARCKS	6.45190849043977e-05	-1.07248246026418
ASAP1	6.59765729478922e-05	-1.15665996924893
MT1M	6.98929123471816e-05	-0.956938542010088
WISP1	7.55585102444764e-05	-2.6158925948411
EGR3	7.84051361214504e-05	-1.61317366470219
IER5L	7.95926727376252e-05	-1.43074812689353
UBE2V1	8.16506707477706e-05	-1.83913146874325
KLF4	8.21538244689077e-05	-0.726020895000156
TGM2	8.4001412670903e-05	-0.938510992323738
SOX4	9.91756967471038e-05	-0.666625688452156
FAM46A	9.94335810170397e-05	-1.00106595818777
SPEN	0.000103043155099286	-1.1992903259726
ST3GAL1	0.000113294884364936	-1.26713250651636
SERPINH1	0.000120083856129751	-0.703067030513747
ZFAND2A	0.000128006630609937	-1.16899425393792
ZBTB2	0.000128574656984349	-1.50322612218989
CHORDC1	0.000133469778064109	-1.04112349241986
PLAUR	0.000136864869712401	-1.16577250039517
WNT2	0.0001380293820545	-2.64912863557487
PLK5	0.000146357032416719	-2.00196700116312
TNC	0.000148269966463215	-0.952794856894911
CXCL5	0.000154871396546907	-2.52860557386608
KCNAB1	0.000166931742724999	-0.979532909379738
NACA2	0.000174145743626729	-1.17267721220605
PRRX1	0.000177998614670739	-0.634917854748434
ERN1	0.000179694814572445	-1.33565257019977
ABHD5	0.000216462715835363	-1.17659819177995
CCL14	0.000218156421799702	-1.9325294934162
RLF	0.000223951282007533	-1.35900350357873
SERPINB2	0.000228270884713119	-2.25130271434352
PROX1	0.000228270884713119	-2.24273626383382
DHX9	0.0002283866794321	-0.957383543927614
TTYH3	0.000238720447179155	-1.86788874276609
LIMA1	0.000239700479507836	-1.12378583210159
HIPK2	0.000248638330556901	-1.37119110756736
FAM20A	0.000250192578538577	-1.80150739576877
AMOTL2	0.000257750862469846	-1.05732181210643
CTD-2256P15.1	0.000272721065156546	-2.23193318369487
SLC7A11	0.000272721065156546	-2.22761013930844
CTB-193M12.1	0.000272721065156546	-2.22749668499829
TIPIN	0.000276440282520138	-1.59101209403284
HMGA1	0.000302804699197756	-1.28199555709765
WBP11	0.000303027556711307	-0.802523487142629
EGFL6	0.000303708246323554	-2.17766619295002
MFAP2	0.000308549588793422	-1.37687212814147
ZNF628	0.000327674525161178	-1.98142847320033
STAT1	0.000332326723712659	-1.04410147185588
FAM222A	0.000352689556986419	-2.4283335055266
SMAD7	0.00035370312448013	-1.18913613301837
LMNB1	0.000361042390358827	-2.35000966254025
MDK	0.000362623945111467	-0.620041304714847
HNRNPA1L2	0.000366713369162019	-0.894751680428565
[truncated: 535 more rows]

## Sheet: EC-upregulated
gene	p-value	logFC
[truncated: 1,467 more rows]

[truncated: 13 more sheets: EC-downregulated, LEC-upregulated, LEC-downregulated, MΦ-upregulated, MΦ-downregulated, TC-upregulated, TC-downregulated, BC-upregulated, BC-downregulated, PB-upregulated, PB-downregulated, MAST-upregulated, MAST-downregulated]
