# Supplementary material for: Single-cell transcriptome profiling of the vaginal wall in women with severe anterior vaginal prolapse
Source: Nat Commun. 2021 Jan 4;12:87. doi: 10.1038/s41467-020-20358-y (PMC7782707; doi:10.1038/s41467-020-20358-y)
Supplement: Supplementary file 10 — Supplementary Data 7 [file 41467_2020_20358_MOESM10_ESM.xlsx]

## Sheet: cell clusters
Cell	Control	POP	Log2FC
EP	0.00590046	0.017957	1.60565
FIB	0.44215	0.581823	0.396045
SMC	0.269561	0.158312	-0.767841
MEP	0.00942791	0.0290063	1.62136
EC	0.115187	0.0566372	-1.02416
LEC	0.00641354	0.0114619	0.837656
MΦ	0.060608	0.0785066	0.373305
TC	0.0413674	0.0412477	-0.00418058
BC	0.0164828	0.00712168	-1.21067
PB	0.0201385	0.0155882	-0.369502
MAST	0.012763	0.00233823	-2.44847

## Sheet: FIB subtype
Cell	Control	POP	Log2FC
sC1	0.198578	0.289433	0.54352
sC2	0.310125	0.183762	-0.755011
sC3	0.106034	0.184287	0.797426
sC4	0.131854	0.164561	0.319683
sC5	0.10821	0.0841585	-0.362653
sC6	0.114592	0.0765675	-0.581708
sC7	0.0306063	0.017231	-0.828827

## Sheet: SMC subtype
Cell	Control	POP	Log2FC
sC1	0.332874	0.470468	0.499123
sC2	0.491264	0.267336	-0.877848
sC3	0.0331034	0.154348	2.22114
sC4	0.142759	0.107848	-0.40458

## Sheet: MΦ subtype
Cell	Control	POP	Log2FC
sC1	0.247619	0.442087	0.836207
sC2	0.414815	0.297255	-0.480765
sC3	0.297354	0.233794	-0.346946
sC4	0.0359788	0.0120693	-1.57581
sC5	0.0042328	0.0147946	1.80539
