# Supplementary material for: Single-cell transcriptome profiling of the vaginal wall in women with severe anterior vaginal prolapse
Source: Nat Commun. 2021 Jan 4;12:87. doi: 10.1038/s41467-020-20358-y (PMC7782707; doi:10.1038/s41467-020-20358-y)
Supplement: Supplementary file 11 — Supplementary Data 8 [file 41467_2020_20358_MOESM11_ESM.xlsx]

## Sheet: FIB subtype
	Con 1	Con 2	Con 3	Con 4	Con 5	POP 1	POP 2	POP 3	POP 4	POP 5	POP 6	POP 7	POP 8	POP 9	POP 10	POP 11	POP 12	POP 13	POP 14	POP 15	POP 16
sC1	0.174377	0.138454	0.323671	0.0797546	0.230326	0.289699	0.354237	0.218349	0.261769	0.181111	0.266004	0.333914	0.333657	0.252113	0.410896	0.349114	0.313542	0.214022	0.31732	0.213063	0.25771
sC2	0.368683	0.203522	0.26087	0.0214724	0.444818	0.180837	0.201695	0.0770642	0.266405	0.262065	0.180236	0.200418	0.0814743	0.177465	0.154306	0.0924316	0.0460307	0.119311	0.163506	0.43167	0.103245
sC3	0.105338	0.161448	0.0695652	0.233129	0.0503839	0.156095	0.131356	0.251376	0.119829	0.134406	0.216283	0.138724	0.309893	0.19331	0.1058	0.230596	0.327218	0.210332	0.136957	0.0908653	0.262001
sC4	0.0875445	0.202055	0.0850242	0.352761	0.0815739	0.130904	0.157627	0.227523	0.172611	0.114686	0.169049	0.146392	0.191562	0.170775	0.131459	0.186473	0.206137	0.115621	0.208175	0.0701374	0.251274
sC5	0.187189	0.101761	0.0995169	0.0705521	0.0714971	0.0877193	0.0779661	0.0330275	0.0845221	0.106902	0.0528278	0.0989892	0.0518914	0.0728873	0.0906854	0.111433	0.0747165	0.110701	0.0653182	0.0867679	0.0911773
sC6	0.0619217	0.136497	0.158454	0.0674847	0.114203	0.11561	0.0559322	0.166972	0.0770328	0.183705	0.0981976	0.0693621	0.0126091	0.121831	0.0829525	0.0238325	0.0110073	0.216482	0.088917	0.100024	0.0152856
sC7	0.0149466	0.0562622	0.00289855	0.174847	0.0071977	0.0391363	0.0211864	0.0256881	0.0178317	0.0171251	0.0174021	0.0121994	0.0189137	0.0116197	0.0239016	0.00611916	0.0213476	0.0135301	0.0198062	0.00747168	0.0193081

## Sheet: SMC subtype
	Con 1	Con 2	Con 3	Con 4	Con 5	POP 1	POP 2	POP 3	POP 4	POP 5	POP 6	POP 7	POP 8	POP 9	POP 10	POP 11	POP 12	POP 13	POP 14	POP 15	POP 16
sC1	0.416764	0.498024	0.485714	0.113343	0.165962	0.516437	0.38	0.422222	0.355107	0.346596	0.336714	0.490798	0.309859	0.357647	0.493349	0.325123	0.350565	0.254098	0.337674	0.161376	0.348774
sC2	0.42142	0.332016	0.102041	0.51363	0.621564	0.161188	0.390769	0.177778	0.33848	0.395226	0.283976	0.190184	0.428169	0.265882	0.148126	0.223317	0.274637	0.401639	0.330233	0.5	0.332425
sC3	0.122235	0.110672	0.35102	0.110474	0.102537	0.293743	0.0523077	0.177778	0.219715	0.131742	0.166329	0.242331	0.056338	0.16	0.304716	0.275862	0.138934	0.188525	0.191628	0.132275	0.119891
sC4	0.0395809	0.0592885	0.0612245	0.262554	0.109937	0.028632	0.176923	0.222222	0.0866983	0.126437	0.212982	0.0766871	0.205634	0.216471	0.053809	0.175698	0.235864	0.155738	0.140465	0.206349	0.19891

## Sheet: MΦ subtype
	Con 1	Con 2	Con 3	Con 4	Con 5	POP 1	POP 2	POP 3	POP 4	POP 5	POP 6	POP 7	POP 8	POP 9	POP 10	POP 11	POP 12	POP 13	POP 14	POP 15	POP 16
sC1	0.297101	0.316832	0.198171	0.155172	0.233333	0.347222	0.210938	0.198444	0.464935	0.421384	0.227848	0.478261	0.341935	0.262443	0.49005	0.667656	0.375	0.269006	0.512077	0.6094	0.5
sC2	0.434783	0.448845	0.29878	0.681034	0.316667	0.326389	0.429688	0.474708	0.218182	0.301887	0.49789	0.272311	0.374194	0.39819	0.241294	0.127596	0.391667	0.415205	0.285024	0.179903	0.276435
sC3	0.246377	0.224422	0.417683	0.137931	0.433333	0.277778	0.34375	0.307393	0.316883	0.238994	0.244726	0.185355	0.232258	0.276018	0.248756	0.169139	0.191667	0.295322	0.169082	0.200972	0.217523
sC4	0.00724638	0.00660066	0.0823171	0.0258621	0.0166667	0.00694444	0.015625	0.0194553	0	0.0188679	0.0253165	0.0183066	0.0322581	0.0452489	0.0174129	0.00593472	0.0208333	0.0175439	0	0	0.00302115
sC5	0.0144928	0.00330033	0.00304878	0	0	0.0416667	0	0	0	0.0188679	0.00421941	0.0457666	0.0193548	0.0180995	0.00248756	0.0296736	0.0208333	0.00292398	0.0338164	0.00972447	0.00302115
