# Supplementary material for: Single-cell transcriptome profiling of the vaginal wall in women with severe anterior vaginal prolapse
Source: Nat Commun. 2021 Jan 4;12:87. doi: 10.1038/s41467-020-20358-y (PMC7782707; doi:10.1038/s41467-020-20358-y)
Supplement: Supplementary file 13 — Source Data [file 41467_2020_20358_MOESM13_ESM.xlsx]

## Sheet: supplementary figure 2e
	Supplementary Figure.2e Relative thickness of vaginal epithelium of control and POP patients
	Control	POP
	221.38	287.24
	86.68	414.047
	112.953	376.24
		216.873
	Supplementary Figure.2e Relative quantification of positive staining of KRT14+ epithelial cells
	Control	POP
	2.1688	14.6925
	6.2025	7.1548
	3.989	10.1235
		8.1398
	Supplementary Figure.2e Relative quantification of positive staining of Vimentin+ fibroblasts
	Control	POP
	5.031	5.992
	5.27	5.2948
	6.7745	4.5922
		6.9753
	Supplementary Figure.2e Relative quantification of positive staining of α-SMA+ smooth muscle cells
	Control	POP
	9.9364	5.5508
	10.2344	8.0114
	9.6154	4.56
		4.9566
	Supplementary Figure.2e Relative quantification of positive staining of VWF+ endothelial cells
	Control	POP
	1.04	1.285
	0.9346	1.4286
	0.6362	1.7332
		2.4222
	Supplementary Figure.2e Percentage of positive immune cells of control and POP patients by Flow cytometric analysis
		Control				POP
	CD3+ T cells	7.8776	0.42084	4.8048	10.3252	10.4725	7.6954	6.4792	5.1867
	CD19+ B cells	0.70864	0.15876	1.24992	1.7098	0.4425	0.41856	0.4641	0.26775
	CD68+ Macrophages	1.551	0.36408	2.2939	2.228	0.637998	1.38465	1.47798	1.08916
